# Supplementary material for: Multiple mechanisms regulate H3 acetylation of enhancers in response to thyroid hormone
Source: PLoS Genet. 2020 May 26;16(5):e1008770. doi: 10.1371/journal.pgen.1008770 (PMC7274477; doi:10.1371/journal.pgen.1008770)
Supplement: S1 Data — Averaged sequence tags from biological replicates were normalized to sequencing depth. Output from DEseq2 analysis is included as basemean, log2FC and FDR. Overlap with TRBS, HDAC3 and hyperacetylated regions is indicated with 0/1. (XLSX) [file pgen.1008770.s010.xlsx]

## Sheet: PGENETICS_H3domains_data
chr	start	end	lenght	H3K27Ac_WT_PTU_m	H3K27Ac_WT_T3_m	H3K27Ac_mNCOR_PTU_m	H3K9Ac_WT_PTU_m	H3K9Ac_WT_T3_m	H3K9Ac_mNCOR_PTU_m	H3K27Ac_NCORflox_PTU_m	H3K27Ac_NCORKO_PTU_m	H3K27Ac_PV_PTU_m	H3K27Ac_PV_T3_m	H3K27Ac_eu_m	H3K27Ac_2h_m	H3K27Ac_4h_m	log2FC_H3K27Ac_PTU_WT_vs_WT_T3	FDR_H3K27Ac_PTU_WT_vs_WT_T3	basemean_H3K9Ac_PTU_WT_vs_WT_T3	log2FC_H3K9Ac_PTU_WT_vs_WT_T3	FDR_H3K9Ac_PTU_WT_vs_WT_T3	basemean_H3K27Ac_WT_PTU_vs_mNCOR_PTU	log2FC_H3K27Ac_WT_PTU_vs_mNCOR_PTU	FDR_H3K27Ac_WT_PTU_vs_mNCOR_PTU	basemean_H3K9Ac_WT_PTU_vs_mNCOR_PTU	log2FC_H3K9Ac_WT_PTU_vs_mNCOR_PTU	FDR_H3K9Ac_WT_PTU_vs_mNCOR_PTU	TR_ovr	HDAC3_ovr	ovr_TR_HDAC3_type1A	ovr_TR_HDAC3_type1B	HyperAc
chr1	10025446	10031262	5816	8.555	8.47	8.48	9.345	9.315	9.395	7.12667	7.37333	8.32	8.185	3.58833	8.575	8.755	-0.00528889	0.98396	822.3	0.0453618	0.789055	384.694	0.0121499	0.974031	987.288	0.0877523	0.639889	0	0	0	0	0
chr1	100643696	100644952	1256	2.45	4.54	2.505	1.28	2.965	1.795	2.87333	2.53333	1.665	2.26	2.425	0.425	0.21	1.74201	0.0148154	5.90812	0.652965	1	5.45577	0.0900663	1	3.58102	0.0143284	1	0	0	0	0	0
chr1	10132183	10135369	3186	7.295	7.08	6.95	5.875	5.745	5.645	5.61	5.29333	6.77	6.825	3.56	5.565	5.345	-0.141468	0.679077	70.3321	-0.0534678	0.924896	146.042	-0.248762	0.506023	79.7569	-0.135991	0.819966	0	0	0	0	0
chr1	102194612	102196265	1653	5.49	4.165	5.315	4.43	3.41	3.79	3.69333	4.26667	5.18	5.335	2.745	2.205	3.355	-1.09576	0.0516417	18.8766	-0.748601	0.257375	43.473	-0.0901484	0.906233	24.5171	-0.315192	0.554551	0	0	0	0	0
chr1	10221204	10224446	3242	6.91	6.65	6.545	8.155	7.995	7.915	4.83	5.14667	5.95	5.79	3.07167	6.285	6.38	-0.184902	0.636916	344.72	-0.0862258	0.746753	110.79	-0.256922	0.550312	392.028	-0.189365	0.470491	0	0	0	0	0
chr1	102277593	102282974	5381	7.615	4.575	5.89	5.91	4.305	4.78	5.09	5.23333	6.085	6.655	3.455	4.22	4.67	-2.81734	1.64043e-18	50.6445	-1.34054	0.00257901	131.159	-1.45922	2.09169e-09	65.3127	-0.745514	0.024957	0	0	0	0	0
chr1	102306422	102308054	1632	5.415	4.01	4.325	4.21	2.565	3.33	2.83333	3.23	3.635	4.595	2.32833	2.07	2.46	-1.15387	0.0503628	13.8792	-1.20347	0.0610381	31.3657	-0.693493	0.13154	19.9313	-0.352513	0.474294	0	0	0	0	0
chr1	102447617	102449191	1574	5.09	4.565	4.375	3.235	2.945	3.59	3.36	3	4.035	4.405	2.905	2.13	2.405	-0.393545	0.557757	9.49903	-0.15805	1	27.2193	-0.408898	0.476017	14.8894	0.170536	1	0	0	0	0	0
chr1	102578258	102580676	2418	6.54	4.01	5.77	4.555	2.885	4.5	4.05333	3.71333	5.74	5.71	2.75333	2.23	2.515	-2.34987	4.29539e-08	18.0679	-1.25477	0.0373938	77.2321	-0.553229	0.1668	32.806	-0.0152849	0.986645	0	0	0	0	0
chr1	102603046	102607314	4268	7.59	5.865	7.34	5.815	3.825	5.835	5.19333	4.85	6.96	7.055	3.29167	5.305	5.815	-1.62347	2.63502e-09	42.9163	-1.70435	7.7694e-05	185.496	-0.161612	0.675606	83.365	0.0557897	0.937904	0	0	0	0	0
chr1	104414033	104416074	2041	5.88	3.24	4.445	3.775	2.05	2.11	3.28667	3.39333	4.96	5.435	2.30333	0.98	0.47	-2.39317	4.43909e-06	9.62184	-1.1206	0.103557	40.6141	-0.953574	0.0150961	11.5057	-0.54284	1	0	0	0	0	0
chr1	104456394	104459262	2868	7.265	4.585	5.955	5.91	3.09	4.895	4.00333	4	6.725	6.86	2.79167	3.485	3.98	-2.52363	1.34607e-13	41.1994	-2.40502	5.39525e-08	111.45	-1.02462	0.00027683	64.7875	-0.697055	0.0311466	0	0	0	0	0
chr1	104629489	104633362	3873	7.125	4.025	6.285	5.65	3.615	4.7	4.46	4.67	6.41	6.705	3.2	0.305	1.47	-2.91949	6.77436e-15	38.437	-1.55866	0.00106636	112.296	-0.67394	0.0236422	54.8328	-0.624954	0.0756811	0	0	0	0	0
chr1	104638240	104639791	1551	5.365	2.825	4.705	3.83	2.45	3.63	3.18333	3.1	4.85	4.99	2.51333	2.33	2.895	-2.18108	0.000237364	11.786	-1.02116	0.141926	34.0272	-0.382322	0.497063	19.0638	-0.14231	0.832711	0	0	0	0	0
chr1	105658033	105659290	1257	5.29	4.705	5.085	3.62	3.585	4.67	3.26667	3.51333	4.715	4.24	2.71333	3.69	2.845	-0.468848	0.443386	13.7697	0.0434769	0.965252	37.3108	-0.100846	0.89759	27.1901	0.589281	0.135055	0	0	0	0	0
chr1	10593437	10595790	2353	6.105	5.845	4.945	4.085	4.15	3.715	4.06667	4.12667	5.56	6.37	2.645	4.45	4.825	-0.152899	0.773985	20.6166	0.0666553	0.939376	50.4639	-0.827985	0.0316712	21.0142	-0.155561	0.818274	0	0	0	0	0
chr1	106501173	106502935	1762	5.76	5.22	6.295	4.58	4.45	5.485	4.49333	4.10667	6.075	5.875	2.88333	3.455	3.855	-0.444011	0.396356	27.5953	-0.0649915	0.936498	69.9609	0.49899	0.243653	49.6875	0.615627	0.0928553	0	0	0	0	0
chr1	106835303	106836736	1433	5.005	4.82	4.695	3.1	3.505	3.45	3.80667	3.75333	5.545	4.405	2.88667	2.345	1.52	-0.112422	0.881807	11.3079	0.27222	0.758902	29.3507	-0.108612	0.892095	12.9228	0.112379	1	0	0	0	0	0
chr1	106988404	106989725	1321	3.88	3.255	3.665	4.475	3.665	4.265	3.31667	3.16667	3.59	4.375	2.33667	3.43	3.76	-0.537122	0.543799	20.5744	-0.582177	0.387873	13.8102	-0.113185	1	29.1088	-0.0850635	0.912571	0	0	0	0	0
chr1	107001101	107002971	1870	5.69	3.675	4.915	3.695	3.455	2.955	3.80667	4.61	5.79	4.985	2.61833	4.65	5.085	-1.80425	0.000707693	13.9677	-0.0759418	0.936946	41.799	-0.519852	0.283926	13.4929	-0.271863	1	0	0	0	0	0
chr1	107008116	107016075	7959	9.91	8.69	9.335	8.775	7.005	8.015	7.79333	8.57	10.005	9.65	4.2	8.995	8.785	-1.14636	8.07328e-22	356.452	-1.64657	3.91077e-23	844.116	-0.494806	2.2097e-05	516.767	-0.681545	1.31816e-07	0	0	0	0	0
chr1	107071614	107077058	5444	8.685	8.15	8.53	7.995	6.98	7.575	6.39	6.89	8.68	8.475	4.05667	8.275	8.44	-0.461005	0.0095839	241.922	-0.87938	8.99879e-05	410.376	-0.0818615	0.785033	330.403	-0.344595	0.0857671	0	1	0	0	0
chr1	107251767	107254662	2895	7.97	7.145	7.555	8.65	7.775	8.52	5.93333	6.16667	8.19	7.61	3.06833	8.405	8.235	-0.740128	0.000953237	392.177	-0.785487	2.52834e-07	230.05	-0.312873	0.287103	571.669	-0.0816785	0.762151	0	0	0	0	0
chr1	107257580	107258850	1270	4.6	2.085	3.805	3.665	3.365	3.57	3.05667	3.40667	4.78	3.96	2.615	2.5	2.145	-0.44931	0.621868	12.865	-0.208773	0.815841	18.4829	-0.386993	0.519376	16.3468	-0.035427	1	0	0	0	0	0
chr1	107280278	107281937	1659	6.025	5.035	5.655	4.35	4.215	4.8	4.42	4.48667	5.86	5.565	3.08167	4.335	4.645	-0.850181	0.0672444	24.4341	-0.039202	0.96604	59.5449	-0.226176	0.699	35.0295	0.254811	0.663966	0	0	0	0	0
chr1	107309862	107312560	2698	6.305	5.745	5.52	4.665	3.895	4.675	3.96333	3.91333	5.825	4.79	3.24667	5.295	4.63	-0.479511	0.263095	24.4957	-0.51016	0.452301	64.2751	-0.572133	0.157715	36.1497	0.0346227	0.96796	0	0	0	0	0
chr1	107338717	107340387	1670	5.15	2.83	3.115	3.685	2.685	2.67	2.99667	2.80333	4.025	3.775	2.08333	2.54	3.37	-1.96842	0.00167993	10.8299	-0.695932	0.35758	21.4932	-1.10051	0.00771732	12.739	-0.361583	1	0	0	0	0	0
chr1	107556342	107562227	5885	7.22	7.13	7.2	8.605	8.425	8.35	5.6	5.72	6.735	6.765	3.54667	7.14	7.31	-0.0141798	0.971807	465.66	-0.101863	0.616024	155.028	0.0433766	0.937739	531.729	-0.197996	0.300446	0	0	0	0	0
chr1	107590107	107593691	3584	7.145	6.49	7.42	5.9	5.64	5.81	5.57	5.77667	6.42	6.63	3.535	2.385	2.385	-0.574109	0.0643376	68.9913	-0.119733	0.833081	164.38	0.322997	0.322559	85.8817	0.0141394	0.986134	0	0	0	0	0
chr1	107614452	107615452	1000	4.32	4.68	4.775	3.235	3.54	3.465	2.74	3	4.32	3.765	2.58833	2.685	1.955	0.311206	0.687433	12.3104	0.248393	0.781333	24.2024	0.282204	0.67192	13.7979	0.0822675	1	0	0	0	0	0
chr1	107633490	107636625	3135	6.735	6.085	6.445	5.34	4.89	5.125	5.16333	4.96333	5.61	4.99	3.185	2.965	3.12	-0.552332	0.131558	43.0417	-0.34329	0.550656	101.096	-0.155843	0.771834	55.4588	-0.0803421	0.914882	0	0	0	0	0
chr1	107642410	107644453	2043	4.345	5.265	3.75	3.82	4.945	2.96	3.70667	3.73333	3.925	3.835	1.97667	1.49	0.19	0.911119	0.118408	27.7043	0.991031	0.0737226	16.7784	-0.220233	0.758666	14.5805	-0.341903	1	0	0	0	0	0
chr1	107676951	107679517	2566	4.605	5.22	4.055	5.085	6.265	4.835	3.26	3.66	4.55	4.09	2.455	4.355	4.565	0.641298	0.285193	69.7433	1.18031	0.000771236	20.0011	-0.252381	0.716133	44.5846	-0.125529	0.855042	0	0	0	0	0
chr1	107739922	107741413	1491	2.08	4.62	1.97	1.85	4.535	2.275	2.85667	2.52	1.195	2.335	2.58333	3.07	3.95	2.15461	0.00211027	16.0428	2.00236	0.000525144	2.90469	-0.0179397	1	4.47617	0.0601511	1	0	0	0	0	1
chr1	107780764	107782380	1616	3.81	4.69	3.725	2.695	3.33	2.955	3.07667	3.22	3.33	3.865	2.54167	2.675	3.51	0.82862	0.232918	8.89999	0.50335	1	13.0282	-0.00877147	1	8.77373	0.114739	1	0	0	0	0	0
chr1	107787124	107789166	2042	5.82	5.08	5.53	5.33	5.16	5.185	3.60667	3.98667	5.29	5.53	2.66833	5.745	5.595	-0.624788	0.212924	47.462	-0.0907665	0.892788	52.2593	-0.162144	0.803305	55.9002	-0.0714651	0.924034	0	0	0	0	0
chr1	107796055	107807382	11327	10.355	9.705	9.79	9.25	8.355	8.85	7.92	8.40333	10.005	10.26	4.50667	9.995	10.115	-0.578724	4.56193e-09	593.298	-0.805694	2.76047e-10	1150.9	-0.484157	1.1111e-06	797.232	-0.342596	0.00417767	1	0	0	0	0
chr1	107818160	107825310	7150	9.46	8.74	8.855	8.5	7.75	7.895	6.99333	7.61	9.02	9.47	4.155	8.255	8.415	-0.645055	6.675e-07	365.913	-0.669316	6.48514e-05	611.299	-0.510548	0.000128275	448.74	-0.434543	0.193249	0	1	0	0	0
chr1	107843266	107844518	1252	4.55	3.435	4.295	3.725	4.335	3.89	2.92333	3.24	3.475	3.43	2.36167	3.275	2.695	-0.915385	0.210375	19.7618	0.5162	0.461008	21.2186	-0.111776	0.891633	19.3308	0.0928665	0.902432	0	0	0	0	0
chr1	107849291	107852537	3246	8.105	7.79	7.705	6.985	6.385	6.31	5.94333	6.48333	7.82	7.9	3.7	6.65	6.975	-0.239408	0.301515	132.406	-0.512112	0.0926848	252.711	-0.310449	0.216524	152.071	-0.542722	0.0365219	0	1	0	0	0
chr1	107861086	107862946	1860	4.175	5.435	4.555	4.1	4.35	3.505	3.63333	3.55333	4.535	4.21	2.52167	3.79	3.68	1.18642	0.0328563	22.2212	0.242776	0.750765	20.7032	0.233004	0.741535	19.5309	-0.242156	0.680556	0	0	0	0	0
chr1	107866958	107870414	3456	6.725	7.835	7.145	7.395	7.76	7.4	5.61667	5.80333	6.62	7.035	3.14167	6.945	6.91	1.17231	6.63263e-07	245.512	0.434665	0.0460892	129.122	0.439903	0.16866	250.235	0.0488786	0.916378	0	0	0	0	0
chr1	107872116	107879746	7630	8.09	8.115	8.21	7.16	6.97	7.295	6.39667	6.76333	8.155	8.295	3.73667	7.535	7.82	0.108563	0.692431	170.36	-0.117158	0.744831	298.676	0.178529	0.536591	223.711	0.15916	0.680193	0	0	0	0	0
chr1	107882938	107899351	16413	9.855	9.66	9.775	10.555	10.26	10.48	7.87333	8.33333	9.71	9.67	4.47333	9.53	9.85	-0.117407	0.373866	1739.37	-0.219437	0.00660724	946.843	-0.00186102	0.994543	2185.72	-0.0332778	0.832728	0	0	0	0	0
chr1	107909541	107911853	2312	5.125	6.255	4.81	4.505	5.15	4.61	4.33	4.19333	5.405	6.25	2.69667	6.05	6.06	1.15325	0.00515327	36.0266	0.613026	0.271145	32.3937	-0.132001	0.864839	33.6617	0.0835809	0.914263	0	0	0	0	0
chr1	108051381	108053295	1914	5.285	6.15	5.52	5.65	5.995	5.65	4.23	4.94667	5.635	5.19	3.11333	5.475	5.25	0.885151	0.041207	72.0362	0.381129	0.391722	43.4509	0.218279	0.73335	73.3448	0.0174385	0.982743	0	0	0	0	0
chr1	108065178	108076019	10841	8.715	8.34	9.025	9.21	8.66	9.3	7.10333	7.77667	8.805	8.385	4.37833	7.99	8.265	-0.299755	0.101056	633.536	-0.469979	0.000173444	496.1	0.37381	0.0209657	912.071	0.126025	0.473366	0	1	0	0	0
chr1	108084669	108092555	7886	8.535	7.965	8.605	7.885	7.12	8.105	6.85	7.38667	8.5	8.61	4.00333	8.285	8.285	-0.486235	0.0150415	236.59	-0.676391	0.000825983	399.818	0.134218	0.603005	381.168	0.251981	0.231898	0	0	0	0	0
chr1	108095230	108099416	4186	7.285	5.985	7.395	6.135	5.14	6.455	5.73333	6.39667	7.49	7.49	3.54833	6.71	6.38	-1.19509	5.31488e-05	67.2745	-0.762696	0.0847917	169.419	0.164218	0.681471	117.352	0.281702	0.491219	0	0	0	0	0
chr1	108126101	108132026	5925	6.74	6.155	6.56	6.115	5.525	6.155	5.81333	6.23333	6.49	6.215	3.64333	5.355	5.565	-0.533339	0.169813	71.2301	-0.481078	0.245608	105.943	-0.117847	0.837729	102.708	0.0746852	0.904523	0	0	0	0	0
chr1	108140685	108142088	1403	3.68	4.55	4.61	3.37	3.81	3.33	3.48333	3.65667	4.73	3.85	2.43167	4.56	4.76	0.74383	0.311425	14.463	0.450491	0.567083	18.6126	0.479495	0.387676	13.3846	0.0143272	1	0	0	0	0	0
chr1	108152688	108155812	3124	6.76	6.435	6	5.42	4.99	5.22	5.05	5.79	6.56	6.51	3.64	4.69	4.86	-0.238241	0.541376	45.7338	-0.306964	0.589165	88.6603	-0.585905	0.0896935	57.4838	-0.109222	0.870641	0	1	0	0	0
chr1	108163830	108165795	1965	5.18	5.505	5.605	4.115	4.77	4.06	3.95333	4.65	4.755	4.88	3.20667	4.85	4.475	0.311164	0.607377	28.4971	0.504997	0.445076	44.7166	0.321833	0.576463	25.0572	-0.0608364	0.940635	0	0	0	0	0
chr1	108176082	108178165	2083	5.35	5.265	5.425	3.765	2.995	4.3	4.13333	4.71333	5.575	5.335	3.405	4.905	4.725	0.0301112	0.966714	12.4923	-0.445921	0.585278	42.8086	0.103352	0.890364	23.7912	0.300851	0.577721	0	1	0	0	0
chr1	108212952	108214551	1599	4.12	4.84	5.01	4	4.3	4.115	4.29667	4.32	4.735	5.245	2.55	5.11	5.225	0.642258	0.345945	21.634	0.284336	0.714333	25.3706	0.563723	0.272499	23.5347	0.0706431	0.92915	0	0	0	0	0
chr1	108608679	108611806	3127	4.3	5.095	4.77	6.175	6.285	5.945	3.89	4.41	3.86	4.26	2.77333	4.6	4.91	0.811586	0.183993	94.7383	0.176721	0.694094	23.644	0.330358	0.599583	97.9674	-0.151118	0.781143	0	0	0	0	0
chr1	108654545	108659522	4977	8.24	7.605	7.625	8.475	8.015	8.455	6.02	6.48667	7.93	8.075	3.62167	8.08	8.05	-0.548708	0.00848996	390.031	-0.365714	0.0399343	260.82	-0.510266	0.018403	525.777	0.0300542	0.932523	0	0	0	0	0
chr1	108669971	108672976	3005	7.405	7.745	7.12	5.95	6.055	5.75	5.14667	5.73	7.355	7.41	3.51167	5.15	5.395	0.416429	0.0885849	80.2548	0.173237	0.716311	160.8	-0.185683	0.633768	84.664	-0.0990625	0.875251	0	0	0	0	0
chr1	108691480	108694249	2769	7.395	7.345	7.205	8.535	8.395	8.34	5.21	5.59667	6.94	6.42	3.05	7.375	7.665	0.0278845	0.938537	449.765	-0.0654313	0.768101	164.794	-0.0914728	0.844158	516.904	-0.141769	0.539334	0	0	0	0	0
chr1	109486100	109487902	1802	5.64	5.715	5.695	6.52	6.095	6.22	4.73667	4.82667	6.48	6.48	2.59333	5.635	5.63	0.130637	0.82674	100.635	-0.344492	0.361463	52.3491	0.0776965	0.918561	122.382	-0.224406	0.59884	0	0	0	0	0
chr1	109509410	109512199	2789	7.565	7.18	7.71	5.405	4.915	5.65	5.74	5.76333	7.83	7.585	3.36167	6.12	6.3	-0.30764	0.278191	44.4287	-0.365162	0.512452	209.173	0.216702	0.510586	67.3533	0.222444	0.678301	0	0	0	0	0
chr1	109534636	109537841	3205	6.005	5.305	5.795	4.625	3.43	5.195	4.91333	4.59	6.365	6.71	3.17333	3.75	2.565	-0.621775	0.187558	20.9866	-0.916848	0.131738	61.9405	-0.11677	0.860946	44.0624	0.387628	0.399608	0	0	0	0	0
chr1	109541487	109542487	1000	4.195	3.75	4.59	4.245	2.91	3.63	2.76667	2.56	4.03	4.575	2.39167	4.49	3.77	-0.334076	0.699513	14.8882	-1.02903	0.113937	21.5416	0.266992	0.694887	21.7763	-0.253077	0.664784	0	0	0	0	0
chr1	109812846	109815001	2155	5.605	5.065	6.53	5	3.685	5.855	4.17	4.66	5.91	6.93	2.61667	2.31	3.035	-0.431094	0.440812	27.5499	-0.971885	0.0943284	74.5728	0.821758	0.019981	65.9573	0.63088	0.0647163	0	0	0	0	0
chr1	109832949	109839653	6704	7.85	7.28	8.83	6.31	6.015	7.23	6.05667	6.50667	8.055	8.325	3.91333	5.89	6.765	-0.491844	0.0394036	90.4185	-0.211741	0.627496	363.167	1.00805	7.71062e-11	170.288	0.829767	0.000105266	0	0	0	0	0
chr1	10982623	10985298	2675	5.505	5.59	6.51	6.745	6.25	6.955	4.99333	5.30333	6.87	6.075	2.53833	6.065	6.755	0.146508	0.808152	115.728	-0.397451	0.263459	71.2149	0.878054	0.00893415	171.541	0.215229	0.568458	0	0	0	0	0
chr1	111265680	111267117	1437	4.76	4.015	4.575	2.7	2.735	2.805	3.56667	3.71333	4.34	4.275	2.63333	1.71	0.39	-0.607064	0.391162	6.91503	0.0580926	1	25.8884	-0.0114309	0.989925	8.47675	0.0531488	1	0	0	0	0	0
chr1	113760446	113762082	1636	3.745	4.74	4.205	5.17	5.435	5.14	3.84	3.95	4.045	3.66	2.66833	4.525	4.025	0.971957	0.147215	49.9496	0.298903	0.597947	15.1462	0.265272	0.697943	51.7445	-0.0138759	0.987349	0	0	0	0	0
chr1	116764526	116768729	4203	6.81	5.045	5.775	4.645	3.905	3.92	4.24667	4.65667	6.07	6.18	3.06333	3.145	3.855	-1.63397	5.63976e-06	23.8407	-0.568027	0.381353	85.7799	-0.802916	0.011628	28.3176	-0.364561	0.463135	0	0	0	0	0
chr1	116772426	116773742	1316	5.49	3.95	4.085	3.75	3.15	3.095	3.05333	2.93667	4.855	4.59	2.20167	0.65	0.585	-1.37209	0.0123788	12.5624	-0.345539	0.680804	30.8435	-0.835856	0.0536658	14.4068	-0.226098	1	0	0	0	0	0
chr1	117886495	117887781	1286	4.9	3.715	3.71	3.535	2.98	2.44	3.75	3.44333	4.465	4.065	2.60333	1.94	3.405	-1.00674	0.140023	10.6282	-0.414096	0.618959	22.0754	-0.630608	0.206648	10.7323	-0.380192	1	0	0	0	0	0
chr1	120206310	120208887	2577	6.915	6.9	6.77	8.005	7.88	7.75	4.85667	5.12	6.365	6	2.87667	6.69	6.88	0.0688623	0.872217	312.795	-0.0472778	0.865883	120.109	-0.0587451	0.920173	350.159	-0.196089	0.429571	0	0	0	0	0
chr1	120217599	120220138	2539	6.33	6.17	6.235	7.955	7.92	7.905	4.71333	4.62667	5.38	5.655	3.01833	6.51	6.36	-0.101602	0.837543	311.478	0.0430811	0.880407	81.3397	-0.00491195	0.994798	362.049	-0.00172311	0.997494	0	0	0	0	0
chr1	120230638	120233394	2756	7.31	7.53	8.025	6.315	6.53	7.105	5.01333	5.36	8.145	7.92	3.16833	8.04	7.95	0.29087	0.292542	109.181	0.271633	0.482648	221.063	0.744723	0.000352311	162.05	0.70461	0.00341304	0	0	0	0	0
chr1	120246162	120247672	1510	5.37	3.765	4.7	3.12	2.64	3.09	3.18	3.33	5.64	4.88	2.26833	4.23	4.11	-1.37627	0.0166986	8.0563	-0.31483	1	33.4934	-0.401576	0.469873	11.0704	-0.0300238	1	0	0	0	0	0
chr1	120265053	120266307	1254	5.19	3.515	4.635	3.575	3.305	3.89	2.92333	2.83667	4.82	4.545	2.195	4.595	5.35	-1.41177	0.020009	12.8134	-0.0104952	0.991758	30.867	-0.330963	0.585664	17.9114	0.169447	1	0	0	0	0	0
chr1	120284208	120287421	3213	8.2	8.045	7.805	9.035	8.905	8.735	5.80667	6.08667	7.945	7.945	3.15	8.415	8.205	-0.0793958	0.758598	641.177	-0.0532525	0.780048	270.757	-0.301195	0.214791	707.762	-0.250552	0.0812923	0	0	0	0	0
chr1	120354407	120357022	2615	7.01	6.875	7.165	7.545	7.62	7.64	5.70667	6.28	6.885	6.855	3.16833	6.97	7.075	-0.0701638	0.866336	243.912	0.14667	0.590385	142.98	0.18988	0.661687	287.057	0.128173	0.705508	0	0	0	0	0
chr1	120373007	120374126	1119	4.225	4.085	4.3	4.25	4.88	4.88	2.96	2.99667	4.13	3.445	2.60333	4.12	3.855	-0.023565	0.980469	29.4298	0.598045	0.309485	18.7075	0.0779011	0.929016	34.7422	0.410059	0.377694	0	0	0	0	0
chr1	120376130	120378871	2741	5.015	6.27	5.36	4.835	5.62	5.505	4.13667	4.17333	4.465	4.21	3.18	5.205	5.47	1.26123	0.00234208	48.585	0.79546	0.0828359	37.4975	0.28313	0.644325	53.4905	0.504519	0.197037	0	0	0	0	0
chr1	120490717	120495470	4753	7.6	6.46	7.41	6.175	5.365	6.13	5.51667	6.16333	7.395	7.52	3.73167	6.565	6.88	-1.03889	0.000214645	70.5366	-0.66211	0.0987305	191.035	-0.119636	0.785276	104.449	0.00583068	0.993592	0	0	0	0	0
chr1	120509093	120511842	2749	7.535	7.5	7.54	7.15	6.785	7.27	5.12	5.75667	7.435	7.42	3.195	6.875	7.52	0.0398724	0.908507	160.396	-0.261515	0.421578	194.556	0.0741406	0.868674	219.892	0.142123	0.709387	0	0	0	0	0
chr1	120523699	120525512	1813	6.135	5.215	5.645	6.405	6.305	6.72	3.81333	4.25667	6.135	5.815	2.89	5.765	5.59	-0.80405	0.0763436	103.141	-0.031058	0.949954	62.015	-0.348185	0.481718	140.724	0.30288	0.37891	0	0	0	0	0
chr1	120577533	120580396	2863	5.625	5.915	6.41	4.375	4.22	5.06	3.86667	5.25333	6.925	5.485	3.245	5.24	4.955	0.322283	0.537431	23.7136	-0.0828829	0.92136	70.2943	0.65266	0.087692	39.0269	0.433402	0.334644	0	0	0	0	0
chr1	120862484	120866397	3913	4.02	8.915	4.78	3.855	7.71	4.46	3.95667	3.81667	4.125	3.62	3.58333	8.09	8.38	4.8199	4.81859e-64	145.053	3.74584	8.62495e-38	22.0827	0.449409	0.428698	25.5012	0.344128	0.5014	1	0	0	0	1
chr1	120878989	120881275	2286	2.425	7.395	3	3.13	6.525	3.755	3.33667	3.17667	3.27	1.315	3.11167	5.78	6.235	4.75595	1.00296e-25	64.7155	3.05087	2.83787e-15	5.97945	0.224663	1	15.4776	0.228991	1	0	0	0	0	1
chr1	120914855	120930019	15164	6.4	9.65	6.42	5.955	8.705	5.76	6.02667	5.90667	5.685	5.61	4.53	8.3	8.93	3.11886	9.99812e-22	310.951	2.76966	7.11915e-54	90.1722	0.0447619	0.94934	85.0608	-0.112791	0.853814	1	0	0	1	1
chr1	120943970	120946228	2258	3.035	5.065	1.88	2.77	5.87	3.07	2.82333	2.52667	2.865	3.04	2.54167	3.49	3.86	1.57483	0.0166232	41.4716	2.80415	2.6867e-10	6.14308	-0.282778	1	9.50534	0.130988	1	0	0	0	0	0
chr1	120948157	120951458	3301	3.18	5.9	3.85	3.69	7.2	3.845	3.11	3.19667	3.52	3.115	3.115	4.97	4.83	2.53719	9.78846e-07	103.368	3.33554	7.08504e-25	11.1269	0.311903	1	19.2195	0.113713	0.872928	0	0	0	0	1
chr1	121069583	121070839	1256	4.55	3.165	4.07	3.65	3.555	3.345	3.19333	2.90333	4.745	4.665	3.26167	5.32	5.27	-1.10463	0.131262	14.2641	-0.0536246	0.956107	20.0063	-0.227724	0.749723	15.5966	-0.113077	1	0	1	0	0	0
chr1	121115691	121117340	1649	5.025	4.83	4.525	4.34	4.465	3.95	4.11667	4.23333	4.71	4.55	3.04167	5.155	5.855	-0.151712	0.836099	25.6825	0.175582	0.82288	27.8618	-0.289812	0.652811	25.6324	-0.114864	0.873916	0	0	0	0	0
chr1	121130937	121132200	1263	4.22	4.215	3.185	2.26	2.35	2.625	3.26667	3.43333	3.185	3.88	1.825	4.505	4.125	0.0817888	0.929933	4.9339	0.109425	1	13.2641	-0.461161	1	6.35067	0.0916252	1	0	0	0	0	0
chr1	121149636	121150636	1000	4.32	3.5	3.96	3.165	2.46	3.02	2.43333	2.63667	2.95	3.905	2.67667	4.32	4.365	-0.623316	0.438538	8.58126	-0.538079	1	17.4846	-0.115562	0.887348	12.1664	-0.102493	1	0	1	0	0	0
chr1	121188544	121192329	3785	5.725	5.83	5.2	5.435	5.03	5.04	4.37667	4.67333	5.755	5.64	4.07833	6.46	6.805	0.168201	0.761913	46.8418	-0.307344	0.585172	48.8956	-0.0962901	0.907556	54.9985	-0.248613	0.647139	0	1	0	0	0
chr1	121317602	121319239	1637	2.605	2.525	3.36	4.59	4.905	3.845	2.82667	2.85667	2.485	0.86	2.17333	4.125	4.35	0.190857	0.866336	33.1555	0.313596	0.628742	7.28333	0.24343	1	26.9002	-0.380106	0.43423	0	0	0	0	0
chr1	121387968	121392267	4299	6.205	5.855	6.15	6.11	5.85	6.17	4.99	5.36333	5.86	5.755	3.26	6.325	6.435	-0.271246	0.568353	79.4398	-0.175729	0.713603	75.402	0.0300415	0.96549	104.2	0.0891211	0.882062	0	0	0	0	0
chr1	121395015	121397142	2127	5.705	5.4	6.31	5	5.295	5.24	4.12	4.44	5.055	4.615	3.01	5.475	5.315	-0.220981	0.700694	44.2104	0.325132	0.56721	68.613	0.546962	0.172211	50.3183	0.183469	0.766416	0	0	0	0	0
chr1	121399323	121402630	3307	7.58	7.375	7.895	7.96	7.92	8.405	5.28667	5.79333	7.605	7.06	3.30333	7.78	7.75	-0.118127	0.719775	312.385	0.0430809	0.880387	226.151	0.368517	0.156055	438.557	0.466066	0.00329217	0	0	0	0	0
chr1	121414609	121423960	9351	8.63	8.245	8.76	8.4	8.13	8.655	6.54	6.77	8.625	8.205	4.11667	8.905	8.79	-0.307667	0.110185	393.232	-0.190131	0.332213	436.154	0.195096	0.375591	553.719	0.289199	0.0770247	0	0	0	0	0
chr1	121436891	121438769	1878	6.705	3.82	6.365	5.2	3.985	5.45	4.45333	4.13333	6.315	5.805	2.94667	5.64	5.67	-2.71863	7.48336e-11	31.4915	-1.02554	0.0486635	96.9235	-0.222191	0.638318	58.3071	0.198472	0.733898	0	0	0	0	0
chr1	121447576	121449220	1644	5.45	3.265	5.1	3.83	2.84	4.34	4.2	4.08667	5.28	5.35	2.72167	3.675	4.36	-1.95849	0.000637902	11.8255	-0.643084	0.395211	39.703	-0.17818	0.796419	24.0995	0.305604	0.572179	0	0	0	0	0
chr1	121453381	121455761	2380	7.14	6.265	7.075	5.935	4.895	5.875	5.28667	5.70333	7.36	7.44	3.31333	6.7	7.05	-0.784462	0.0124693	56.3465	-0.862576	0.0435452	144.337	0.00315788	0.995889	87.6903	-0.0155316	0.983781	0	0	0	0	0
chr1	121461466	121463987	2521	6.445	6.26	6.435	4.74	4.31	4.66	4.6	4.93	6.535	6.455	3.12167	6.535	6.235	-0.122457	0.810205	28.4142	-0.253507	0.72569	90.9849	0.0256441	0.970006	36.859	-0.0221918	0.979829	0	0	0	0	0
chr1	121532583	121546690	14107	9.24	8.79	9.2	9.415	8.82	9.445	7.30333	7.59	8.82	8.755	4.46833	8.57	8.735	-0.376835	0.00796053	719.969	-0.512237	8.80959e-06	627.227	0.0330402	0.906986	1027.4	0.0700902	0.723636	0	0	0	0	0
chr1	121562799	121564964	2165	7.57	6.075	7.325	6.31	5.055	6.075	5.02667	5.67333	7.295	7.32	3.14667	4.41	4.4	-1.39547	1.90403e-07	69.7136	-1.10299	0.00229548	183.222	-0.151467	0.701322	108.067	-0.150652	0.775827	0	0	0	0	0
chr1	121732265	121734741	2476	4.735	5.055	4.705	6.48	6.585	6.69	3.55	4.07	5.09	4.575	2.81667	5.395	5.57	0.386631	0.56933	116.939	0.170341	0.665544	26.5591	0.00838434	0.993014	142.725	0.221401	0.589939	0	0	0	0	0
chr1	121802967	121805278	2311	6.35	6.34	6.14	4.76	4.6	4.845	4.18333	4.52333	5.675	4.7	3.10833	5.2	6.045	0.0587634	0.906291	31.2089	-0.0656957	0.93255	78.8557	-0.0955581	0.880064	40.7186	0.121044	0.863963	0	0	0	0	0
chr1	121808383	121810934	2551	6.8	7.295	6.84	7.41	7.635	7.7	4.77667	5.02667	6.245	6.405	2.985	6.81	6.85	0.565942	0.0634831	235.767	0.295038	0.255775	118.249	0.0904683	0.870599	281.343	0.29642	0.233115	0	0	0	0	0
chr1	121920457	121922325	1868	5.06	5.505	4.71	3.875	4.22	4.12	3.28333	3.48667	4.84	4.38	2.91167	4.74	5.59	0.473616	0.393564	21.276	0.338599	0.663409	29.9419	-0.16558	0.822322	23.3408	0.112598	0.876095	0	0	0	0	0
chr1	121929521	121930631	1110	5.075	5.07	4.855	5.025	5.025	4.77	3.39667	4.01	5.33	5.31	2.99	4.945	5.065	0.0201527	0.979605	40.0614	0.0767416	0.913846	32.021	-0.12009	0.878454	42.9577	-0.114559	0.871046	0	1	0	0	0
chr1	121932783	121935187	2404	7.3	7.22	7.015	6.235	6.645	6.34	4.28667	5.03667	7.165	7.485	3.18333	7.54	7.905	-0.00602174	0.986984	111.292	0.460566	0.170536	149.424	-0.194627	0.62694	115.271	0.119007	0.826063	0	0	0	0	0
chr1	121956120	121964336	8216	8.11	7.985	7.995	7.37	7.51	7.34	6.08667	6.41667	7.975	8.155	4.30667	7.955	8.395	-0.0486072	0.870292	221.194	0.217439	0.427388	279.344	-0.0438744	0.921267	242.618	0.0166462	0.974318	0	0	0	0	0
chr1	121965830	121972955	7125	8.255	8.575	8.3	8.435	8.61	8.385	6.27333	6.71667	8.25	8.71	4.00833	8.57	9.085	0.388389	0.0299762	470.57	0.245263	0.162641	326.838	0.110432	0.729681	505.851	-0.0136509	0.970848	0	0	0	0	0
chr1	121989535	121990555	1020	4.62	3.655	4.475	3.925	4.415	3.99	2.51	2.56667	4.21	3.68	2.56667	3.545	3.67	-0.816229	0.257867	21.7399	0.467111	0.498786	23.0756	-0.0440155	0.958598	21.3045	0.0594313	0.942281	0	0	0	0	0
chr1	121994506	121998522	4016	7.46	7.18	7.66	6.36	6.46	6.605	5.09667	5.86667	7.16	7.195	3.89667	7	7.1	-0.19157	0.554248	107.422	0.170546	0.682202	198.186	0.253123	0.422124	133.09	0.25009	0.538493	0	1	0	0	0
chr1	122001443	122002706	1263	4.76	3.86	3.205	3.975	3.48	4.375	2.55333	2.7	4.135	3.67	2.82	3.83	4.365	-0.744479	0.286235	16.3797	-0.293484	0.725098	17.7634	-0.770598	0.0971396	25.7419	0.198422	0.75685	0	0	0	0	0
chr1	122010837	122022959	12122	9.74	9.755	9.85	10.14	10.225	10.29	7.45	8.16333	9.56	9.675	4.49667	9.645	9.975	0.0889169	0.529568	1485.27	0.161137	0.0869127	936.86	0.174066	0.257406	1777.53	0.194392	0.0281911	0	1	0	0	0
chr1	122032063	122034173	2110	5.345	3.48	4.76	4.52	3.065	4.335	3.62667	3.54667	4.325	4.205	2.55833	4.44	3.465	-1.53801	0.00959102	18.7193	-1.00843	0.108852	34.594	-0.294663	0.636802	30.48	-0.0912718	0.905165	0	0	0	0	0
chr1	122160635	122168079	7444	8.485	8.08	8.445	8.625	8.205	8.69	6.36333	6.42667	8.195	8.015	4.11	8.535	8.6	-0.332508	0.0847611	437.702	-0.341127	0.0377475	371.031	0.0312016	0.933193	602.175	0.106658	0.653857	0	1	0	0	0
chr1	122550783	122552732	1949	5.72	5.805	5.995	4.44	4.285	4.665	3.61333	4.92667	4.575	2.695	2.785	4.795	5.22	0.141818	0.801138	24.8908	-0.0965411	0.908079	60.4079	0.279722	0.602633	33.5301	0.133567	0.848648	0	0	0	0	0
chr1	123139721	123141149	1428	5.21	5.825	5.86	4.13	4.77	4.775	3.43667	4.09667	5.38	5.44	3.17333	4.77	5.385	0.649537	0.180654	27.0914	0.628328	0.297255	49.3669	0.569268	0.205524	31.6851	0.409553	0.381467	0	0	0	0	0
chr1	123219098	123234017	14919	10.115	10.175	10.41	10.57	10.52	10.63	8.18667	9.24333	10.35	10.77	4.64667	9.435	9.995	0.132883	0.272069	1907.93	0.0243542	0.833915	1306.37	0.365237	0.000189209	2318.72	0.103268	0.304319	0	1	0	0	0
chr1	123240165	123242154	1989	4.92	5.095	5.425	3.77	4.135	4.47	3.87667	4.34	4.655	5.125	2.865	3.665	3.74	0.215649	0.756542	19.055	0.340865	0.659917	37.9751	0.401908	0.463581	25.5235	0.365094	0.461603	0	0	0	0	0
chr1	123244259	123248684	4425	8.545	8.64	8.455	7.385	7.295	7.615	6.12333	7.04667	8.34	9.16	3.94667	6.615	7.01	0.167911	0.379438	206.703	-0.0018776	0.99633	380.008	-0.0128432	0.971979	270.233	0.255244	0.323683	0	0	0	0	0
chr1	123286225	123288195	1970	6.43	6.02	6.35	6.36	6.32	6.14	3.76333	4.54333	6.075	6.575	2.84	3.89	4.5	-0.303147	0.495123	102.705	0.0207187	0.968909	86.9904	-0.00524702	0.994189	112.956	-0.151321	0.775806	0	0	0	0	0
chr1	123326821	123329433	2612	6.35	6.83	6.375	7.86	7.975	7.785	4.58667	4.9	6.16	6.295	3.13	7.055	7	0.533923	0.117769	308.239	0.184062	0.427766	85.2424	0.0842421	0.892474	336.527	-0.0309519	0.944286	0	0	0	0	0
chr1	123463235	123465264	2029	5.44	5.265	4.95	6.7	6.965	6.675	3.94333	3.97333	4.15	3.94	2.77667	5.205	5.15	-0.111388	0.866621	145.761	0.315037	0.330593	38.3022	-0.270737	0.667633	153.039	0.00617419	0.992655	0	0	0	0	0
chr1	124104435	124106668	2233	6.72	6.03	6.23	5.285	4.415	5.035	4.41333	4.99667	6.165	5.89	3.08667	0.93	1.635	-0.612232	0.0972448	36.7407	-0.688293	0.19531	93.587	-0.366614	0.368328	52.0762	-0.124216	0.854555	0	0	0	0	0
chr1	125829513	125832238	2725	4.235	5.505	4.075	3.53	4.29	2.555	3.49	3.86333	3.955	4.095	1.875	3.135	4.17	1.24746	0.0231005	18.4668	0.610663	0.382719	17.5483	-0.0288008	0.974159	11.226	-0.330226	1	0	0	0	0	0
chr1	127328138	127333942	5804	7.805	8.395	7.945	8.585	9.08	8.635	6.30667	6.73333	7.87	7.785	3.63333	8.035	8.065	0.653419	0.000429278	593.008	0.566443	6.39967e-06	247.236	0.205684	0.497811	582.356	0.0905235	0.72548	0	0	0	0	0
chr1	127337200	127339128	1928	4.845	5.54	5.265	4.92	5.08	3.715	3.81	4.27	4.965	4.305	2.11833	4.645	4.495	0.745885	0.165296	40.3519	0.200397	0.765392	33.9475	0.348651	0.548409	30.8796	-0.650401	0.0850289	0	0	0	0	0
chr1	127358863	127359863	1000	2.575	4.23	1.825	2.355	2.5	1.61	2.49667	2.62333	2.645	2.915	1.665	2.635	3.02	1.23006	0.117776	5.54108	0.0741479	1	3.84084	-0.239818	1	4.2359	-0.185268	1	0	0	0	0	0
chr1	127362643	127364256	1613	4.1	5.035	4.125	4.24	5.04	3.545	3.20667	3.65667	3.815	4.105	1.815	3.18	2.92	0.879799	0.157532	31.4109	0.767768	0.159954	17.2004	0.0316735	0.971048	20.3747	-0.319823	0.541396	0	0	0	0	0
chr1	127365974	127371072	5098	5.33	6.295	4.76	4.765	5.705	4.42	4.81	4.71667	5.33	5.37	2.28833	4.35	4.065	0.985932	0.0148187	49.9536	0.922718	0.0334498	33.9752	-0.344226	0.555795	34.9034	-0.167722	0.802442	0	0	0	0	0
chr1	127415076	127417130	2054	5.785	6.43	6.245	5.45	5.71	5.475	4.47333	4.64	6.065	5.58	3.01	6.365	6.53	0.686653	0.0789226	60.1968	0.322524	0.520619	67.4529	0.421747	0.337193	64.0587	0.0540109	0.942672	0	0	0	0	0
chr1	127429383	127430925	1542	5.495	4.57	5.515	4.42	3.75	4.6	3.55667	3.90333	5.69	5.485	2.95167	4.04	3.53	-0.789423	0.15268	21.7186	-0.457232	0.530978	46.5016	0.0695002	0.929572	33.1514	0.0890317	0.907581	0	0	0	0	0
chr1	127435609	127436609	1000	4.475	3.765	4.955	2.985	2.98	3.985	2.47667	3.09333	4.775	4.15	2.2	3.64	3.93	-0.538159	0.489212	8.15916	0.0163992	1	27.8766	0.381839	0.520714	16.033	0.446498	1	0	0	0	0	0
chr1	127446815	127449240	2425	5.905	5.43	6.565	4.58	3.71	4.985	4.11667	4.89	6.63	5.93	2.85833	3.745	3.99	-0.398797	0.427658	21.6104	-0.656503	0.308614	80.6091	0.613571	0.0839322	39.7893	0.300333	0.572322	0	0	0	0	0
chr1	127455916	127459262	3346	8.365	8.325	8.545	8.875	8.715	9.01	6.3	6.72667	8.49	8.09	3.17833	8.805	8.88	0.0382161	0.885164	565.464	-0.0834332	0.660456	370.076	0.241056	0.269721	734.309	0.177455	0.279371	0	0	0	0	0
chr1	127572923	127574538	1615	5.99	5.92	6.04	6.52	6.5	6.52	4.02333	4.14333	6.08	5.865	3.09	6.495	6.31	-0.0172752	0.976603	114.85	0.0550719	0.903674	67.1479	0.0958898	0.887405	135.891	0.0523698	0.932697	0	1	0	0	0
chr1	127581092	127583230	2138	5.045	6.005	5.33	4.25	4.92	3.315	3.5	3.95667	4.7	4.06	3.17333	5.625	5.465	0.996039	0.0275795	30.49	0.661657	0.254183	38.5341	0.286672	0.646	20.1783	-0.357965	0.46525	0	0	0	0	0
chr1	127589962	127592086	2124	7.365	7.385	7.345	6.18	5.585	6.125	5.23333	5.83	7.41	7.19	3.46333	7.11	6.73	0.091884	0.788933	75.4886	-0.465064	0.268087	171.879	0.0507867	0.921973	104.324	-0.012736	0.986176	0	0	0	0	0
chr1	127610992	127615058	4066	6.385	4.865	5.145	5.415	4.245	4.385	4.83	4.77667	5.48	5.065	3.35	5.85	5.56	-1.41871	0.000770294	37.2248	-0.967612	0.0485609	62.3348	-0.883387	0.0196106	45.311	-0.628731	0.0858433	0	0	0	0	0
chr1	127617484	127618736	1252	5.62	5.03	4.865	4.81	4.43	3.975	3.55667	4.14	5.41	4.215	3.15333	5.615	5.78	-0.4948	0.406816	30.4587	-0.306182	0.654816	40.9079	-0.533467	0.281952	31.1992	-0.472563	0.280872	0	1	0	0	0
chr1	128633992	128635324	1332	2.92	2.97	3.71	4.465	4.325	4.89	2.67667	2.57667	3.675	3.75	2.58	3.85	3.545	0.208927	0.849126	25.4735	-0.0410095	0.96158	9.59719	0.328951	1	37.0352	0.287593	0.598042	0	0	0	0	0
chr1	128726799	128727799	1000	4.055	3.23	3.66	4.26	3.405	3.075	2.78667	2.51667	4.22	4.73	2.70333	3.87	4.155	-0.647682	0.442892	17.3967	-0.543103	0.455852	13.9863	-0.13542	1	18.2958	-0.513518	1	0	0	0	0	0
chr1	128941731	128943931	2200	6.575	3.23	6.255	5.32	2.52	5.105	3.84667	3.68333	5.845	5.87	2.80167	4.19	5.31	-3.02463	4.71463e-11	27.3394	-2.30437	6.10375e-06	89.1594	-0.21691	0.66676	54.4259	-0.121523	0.857016	0	0	0	0	0
chr1	129100279	129104028	3749	6.99	7.16	7.02	8.145	8.375	8.165	4.99667	5.46	6.765	6.365	3.22167	7.485	7.805	0.245901	0.463032	393.088	0.296722	0.104394	133.798	0.0966327	0.848946	424.939	0.0562995	0.875251	0	0	0	0	0
chr1	129115025	129119559	4534	7.085	6.02	6.08	5.9	4.84	4.88	4.57333	4.82333	6.445	6.14	3.38167	5.095	5.105	-0.961099	0.0019991	55.2027	-0.865914	0.0471927	104.796	-0.811445	0.00522018	64.6653	-0.711136	0.0269635	0	0	0	0	0
chr1	129138702	129141002	2300	4.9	5.14	4.915	4.495	4.85	4.54	4.04333	4.29333	3.345	4.325	2.67333	4.74	5.155	0.297985	0.650807	31.847	0.3229	0.629198	30.0714	0.0629408	0.941122	34.1376	0.073265	0.926164	0	0	0	0	0
chr1	129165784	129168420	2636	4.96	5.605	5.69	4.59	5.3	4.425	4.3	4.66	5	5.16	2.93167	4.95	5.36	0.695338	0.200132	39.3359	0.690277	0.173637	42.5639	0.568879	0.219701	32.2486	-0.0764458	0.922759	0	0	0	0	0
chr1	129173968	129175595	1627	5.625	4.645	5.685	4.1	3.05	3.995	3.18667	3.3	4.57	4.97	2.65667	4.18	4.42	-0.800953	0.133345	14.459	-0.791633	0.256389	51.3737	0.109978	0.876366	23.0436	-0.036544	0.966222	0	0	0	0	0
chr1	129248633	129253670	5037	7.125	8.325	6.915	5.795	6.85	6.12	4.86	5.6	6.285	6.395	3.90833	6.7	7.53	1.24299	3.35444e-09	109.4	1.08454	0.000174127	136.112	-0.131125	0.789283	92.0226	0.293078	0.492499	0	1	0	0	1
chr1	129292227	129296497	4270	7.445	8.06	7.645	6.74	7.64	7.33	5.60333	5.66333	6.88	6.07	3.535	7.165	7.015	0.670671	0.00187993	195.555	0.946773	1.12242e-05	197.106	0.251614	0.433515	199.438	0.563684	0.0129651	0	0	0	0	0
chr1	129313215	129316374	3159	6.34	6.705	6.105	5.515	5.245	4.995	4.70667	5.04	6.325	6.03	3.57167	6.305	6.095	0.408325	0.28363	52.0747	-0.164019	0.782338	77.9571	-0.137056	0.821591	55.95	-0.339603	0.465285	0	1	0	0	0
chr1	129622052	129634314	12262	10.53	10.035	10.375	10.545	9.725	10.4	8.31667	8.95	10.675	10.895	4.49333	9.425	9.655	-0.427544	7.8189e-07	1487.75	-0.743546	4.72721e-18	1478.5	-0.0811275	0.555205	2127.67	-0.0997288	0.422347	0	1	0	0	0
chr1	129645801	129649153	3352	7.195	6.45	7.55	6.505	5.835	6.51	4.67667	5.28667	6.65	6.645	3.26833	5.98	6.84	-0.652974	0.0324643	92.6955	-0.571912	0.11198	175.212	0.384846	0.192898	134.248	0.0289844	0.964074	0	0	0	0	0
chr1	129651326	129655786	4460	6.245	6.895	7.225	5.415	5.87	5.995	4.27333	4.78667	6.23	5.86	3.15167	5.66	6.595	0.687086	0.0413956	63.1869	0.486914	0.264702	118.86	0.908831	0.00111398	77.8352	0.47451	0.185983	0	0	0	0	0
chr1	129669150	129674461	5311	8.595	8.68	8.59	9.365	9.385	9.275	6.44	6.98667	8.64	8.765	3.73	8.425	8.68	0.160068	0.398882	848.487	0.098316	0.496674	406.905	0.0673685	0.84222	953.238	-0.0434422	0.851893	0	0	0	0	0
chr1	129689706	129690971	1265	2.12	4.775	2.89	2.78	4.32	3.625	2.32667	3.02333	3.27	3.165	2.605	2.005	1.045	2.32177	0.00062586	15.622	1.27193	0.0385977	5.92888	0.342115	1	12.3166	0.332012	1	0	0	0	0	0
chr1	129764564	129766661	2097	6.725	6.435	6.425	7.31	7.43	7.315	4.56333	4.55333	6.075	6.475	2.87667	7.315	7.3	-0.206675	0.605696	210.357	0.184027	0.519243	99.161	-0.198927	0.681785	235.506	0.0362751	0.942406	0	0	0	0	0
chr1	129794398	129802933	8535	6.915	8.365	6.73	5.935	6.875	6.43	5.42	5.39667	5.735	7.36	3.39	6.18	6.3	1.49839	1.08819e-13	113.312	0.97139	0.000574311	118.019	-0.0959954	0.858999	109.195	0.451782	0.166411	0	0	0	0	0
chr1	129885496	129888065	2569	6.555	6.815	6.23	6.09	6.08	5.875	4.69333	4.79667	6.29	6.23	3.46667	6.825	7.545	0.324177	0.367376	85.4976	0.0570403	0.91431	87.3385	-0.214223	0.667633	93.1195	-0.133533	0.815876	0	1	0	0	0
chr1	129969651	129971793	2142	5.995	5.4	6.18	4.72	4.51	4.81	3.55	3.81333	6.28	6.05	3.06167	5.475	5.9	-0.49953	0.297752	29.9885	-0.0977458	0.901007	70.5604	0.2057	0.711732	38.664	0.078883	0.918361	0	0	0	0	0
chr1	129976419	129980635	4216	7.97	7.755	7.655	6.51	6.21	6.66	5.63	5.5	7.82	8.52	3.81333	7.535	7.86	-0.13598	0.622302	103.85	-0.218642	0.597524	236.695	-0.213753	0.490371	144.362	0.192946	0.684781	0	0	0	0	0
chr1	129998043	130001867	3824	8.025	8.19	8.25	8.595	8.72	8.815	5.39	5.70667	8.075	7.96	3.13667	8.09	8.085	0.237147	0.279348	516.879	0.202333	0.219457	297.061	0.290948	0.232119	625.329	0.256972	0.104475	0	0	0	0	0
chr1	130055046	130056046	1000	4.505	2.87	4.185	3.04	2.705	3.195	2.34667	2.27667	3.32	3.925	2.46667	3.245	2.39	-1.25615	0.084829	7.89066	-0.16318	1	20.0262	-0.120012	0.882215	11.1775	0.0668313	1	0	0	0	0	0
chr1	130129267	130133274	4007	7.305	6.43	7.075	5.685	4.82	5.895	5.23	5.28667	6.925	6.47	3.44	6.115	6.165	-0.777157	0.00834391	48.8894	-0.740015	0.105074	153.361	-0.138958	0.767456	82.025	0.205814	0.701049	0	0	0	0	0
chr1	130139938	130144068	4130	8.555	8.51	8.54	9.295	9.31	9.19	5.70333	6.25333	8.13	7.805	3.43667	8.375	8.755	0.0302855	0.907992	806.341	0.0852205	0.581704	393.804	0.0593825	0.861817	903.817	-0.0627172	0.779216	0	0	0	0	0
chr1	130161893	130162893	1000	4.265	1.885	3.41	3.72	2.485	2.54	1.97667	2.63	3.09	3.085	1.61667	2.345	2.73	-1.81544	0.0168964	10.3358	-0.777192	0.292851	14.2156	-0.353382	1	12.2835	-0.393764	1	0	0	0	0	0
chr1	130255326	130257110	1784	4.13	4.35	4.215	5.86	5.765	5.49	3.17	3.76667	4.335	2.79	2.76667	4.675	4.64	0.2252	0.791839	70.0046	-0.0233784	0.969073	17.6554	0.0728781	0.93425	74.7487	-0.248223	0.616586	0	0	0	0	0
chr1	130311849	130314867	3018	7.945	7.835	7.655	8.54	8.465	8.34	5.98	6.21333	7.42	7.37	2.99667	8.165	8.46	-0.025613	0.933302	462.582	0.000961371	0.996942	234.316	-0.197627	0.540918	518.919	-0.145279	0.531461	0	0	0	0	0
chr1	130487583	130490151	2568	4.685	4.895	5.04	5.98	5.93	5.64	3.90333	4.52333	5.265	4.86	3.15	5.015	4.735	0.261562	0.714145	77.5861	0.0196843	0.972626	29.6787	0.266622	0.68326	82.4962	-0.223434	0.65642	0	0	0	0	0
chr1	130509528	130512681	3153	6.58	5.505	6.38	5.61	5.025	5.22	4.4	4.99	6.395	5.705	3.5	6.165	6.37	-0.960205	0.0103275	50.3305	-0.435481	0.390788	92.9067	-0.0912325	0.879167	62.1901	-0.233839	0.666657	0	0	0	0	0
chr1	130620205	130622141	1936	5.125	4.61	4.48	2.93	3.555	3.32	3.00333	3.26333	4.775	3.775	2.03833	3.55	3.48	-0.40586	0.535014	10.9313	0.482387	0.552954	28.5525	-0.357078	0.549798	11.2358	0.136716	1	0	0	0	0	0
chr1	130662696	130665344	2648	5.95	4.01	4.68	4.77	3.085	3.735	3.69333	3.86667	4.58	3.54	2.935	4.585	4.03	-1.79614	0.000204055	20.8382	-1.32636	0.0197635	44.3317	-0.889254	0.0230124	28.2523	-0.542168	0.188311	0	0	0	0	0
chr1	130716075	130717075	1000	4.62	1.57	3.42	3.5	2.935	3.315	2.81333	2.49	3.18	2.755	2.26333	3.485	4.18	-2.28009	0.00182794	10.7399	-0.298689	0.734965	17.2508	-0.555191	0.28836	14.4557	-0.0202072	1	0	0	0	0	0
chr1	130720625	130724784	4159	7.57	5.615	6.8	6.75	5.165	5.995	5.09667	5.05667	6.805	6.98	3.39333	7.085	7.585	-1.8353	7.43656e-11	88.6516	-1.4449	3.42631e-06	156.561	-0.627236	0.0164234	125.668	-0.597029	0.024844	0	0	0	0	0
chr1	130728576	130729919	1343	5.235	4.005	4.76	6.185	4.82	5.79	3.23333	3.01333	4.62	4.225	2.35667	4.145	4.59	-1.05969	0.0745029	62.9135	-1.18786	0.00226041	32.8353	-0.262009	0.686485	94.5279	-0.286646	0.512521	0	0	0	0	0
chr1	13105658	13106920	1262	4.965	4.045	4.325	3.685	3.785	3.78	2.89667	2.87	4.625	3.99	2.74333	3.755	4.205	-0.530057	0.470096	15.7945	0.102629	0.913014	25.492	-0.363992	0.544337	18.426	0.0480217	1	0	0	0	0	0
chr1	131146845	131148429	1584	5.76	4.09	4.625	4.4	3.32	3.78	3.51	3.67333	5.055	4.69	2.875	3.385	4.16	-1.50165	0.0035531	18.1481	-0.811249	0.215359	40.399	-0.761867	0.0745935	24.0001	-0.313913	0.556612	0	0	0	0	0
chr1	13225844	13227106	1262	4.445	4.765	3.46	3.73	3.87	3	3.39667	3.57	1.89	4.35	3.04667	4.405	4.18	0.315212	0.670568	16.2451	0.144836	0.872449	16.0417	-0.457686	0.417893	14.0617	-0.268968	1	0	1	0	0	0
chr1	132269026	132271783	2757	5.525	5.945	6.16	5.4	4.99	4.985	4.76667	5.06667	6.18	6.255	2.46667	5.715	6.29	0.468767	0.333933	45.4227	-0.292527	0.60978	61.3841	0.567618	0.168731	53.0871	-0.25015	0.647291	0	0	0	0	0
chr1	13230062	13233644	3582	6.61	6.665	6.485	5.9	5.78	5.675	5.07667	5.72	6.28	7.045	3.68	6.85	6.49	0.126956	0.763408	71.9945	-0.0443726	0.938346	97.3052	-0.0451835	0.944913	81.0524	-0.145422	0.804714	0	0	0	0	0
chr1	132358316	132360370	2054	5.25	5.19	5.655	5.955	5.82	6.135	4.18667	4.36333	5.475	4.955	2.51333	5.69	6.105	-0.0049016	0.994207	74.0442	-0.04784	0.931383	45.5192	0.343694	0.528273	97.2688	0.188353	0.7113	0	0	0	0	0
chr1	132409391	132410669	1278	4.165	3.84	4.57	4.2	3.43	3.125	3.59	3.64	4.24	4.42	1.83167	4.4	4.85	-0.250613	0.778786	16.821	-0.543142	0.453455	20.8762	0.274509	0.683517	18.3459	-0.445362	1	0	0	0	0	0
chr1	132534087	132535594	1507	5.05	2.76	4.415	4.195	3.89	3.595	3.66	3.73667	4.46	4.475	2.40833	3.785	3.615	-1.76498	0.0085601	19.7242	-0.157817	0.853022	28.2683	-0.380159	0.520328	20.8742	-0.253557	0.664364	0	0	0	0	0
chr1	132552966	132561625	8659	9.575	9.33	9.35	9.755	9.545	9.71	7.08	7.55667	9.67	9.54	4.12833	8.1	8.225	-0.176993	0.207691	1029.3	-0.128342	0.357546	747.175	-0.145511	0.476184	1269.65	-0.00164405	0.995886	0	0	0	0	0
chr1	132573289	132580033	6744	9.185	9.19	9.04	7.42	7.5	7.495	7.02	7.36	9.495	9.66	4.29167	8.275	8.315	0.0781953	0.65116	223.789	0.155374	0.590211	582.009	-0.0708099	0.785029	261.258	0.115778	0.761933	0	1	0	0	0
chr1	132591215	132592215	1000	4.145	3.005	4.13	3.635	3.165	3.89	2.41667	2.41	4.59	4.645	2.24667	3.96	4.33	-0.854382	0.291173	12.108	-0.269874	0.756934	17.2008	0.0427229	0.960456	18.7543	0.152194	0.82055	0	0	0	0	0
chr1	132596146	132597146	1000	3.48	4.2	4.195	3.35	4.065	3.08	2.91	2.95667	2.77	3.035	2.36	4.345	4.42	0.729372	0.35395	15.7199	0.599528	0.403112	13.8877	0.401539	1	11.9119	-0.098931	1	0	0	0	0	0
chr1	132609588	132617652	8064	9.16	9.12	9.165	10.135	10.01	10.035	7.04667	7.5	9.305	9.3	3.66	9.775	9.925	0.0311116	0.874943	1377.43	-0.0498801	0.693953	603.711	0.0819238	0.741938	1621.9	-0.0594615	0.706708	0	0	0	0	0
chr1	132620138	132621370	1232	4.67	4.315	4.445	4.215	3.25	3.765	4.22667	4.10333	5.185	4.715	2.39667	0.79	0.71	-0.249432	0.750444	16.7366	-0.794455	0.247176	23.5461	-0.0976729	0.906845	23.2967	-0.215402	0.725561	0	0	0	0	0
chr1	132627789	132633040	5251	8.605	8.125	8.505	8.365	7.935	8.01	6.40667	6.45333	8.47	8.72	3.72167	8.34	8.35	-0.405261	0.0326849	365.581	-0.349572	0.0724819	394.62	-0.0288063	0.938222	436.634	-0.299793	0.0984172	0	0	0	0	0
chr1	132636080	132639546	3466	6.995	4.7	6.16	6.21	4.895	5.62	4.67667	4.74	6	5.72	3.19	5.505	5.585	-2.07753	1.14937e-08	64.3048	-1.15015	0.00250041	103.143	-0.65349	0.0423037	90.1498	-0.439546	0.219321	0	0	0	0	0
chr1	132655702	132665145	9443	10.27	10.06	9.885	9.5	9.1	9.18	7.83333	8.15333	10.05	10.405	4.28667	9.715	9.925	-0.135461	0.210206	808.793	-0.320381	0.00636107	1144.41	-0.293572	0.00688184	970.915	-0.264618	0.0223611	0	0	0	0	0
chr1	132671431	132674040	2609	6.49	5.575	6.205	6.445	5.64	6.085	4.32	4.07333	6.265	6.455	3.09	4.955	5.465	-0.816802	0.0352953	85.5693	-0.681631	0.0539649	85.0916	-0.148636	0.797588	113.561	-0.266605	0.508377	0	0	0	0	0
chr1	132693385	132696542	3157	7.625	8.235	7.96	7.065	7.465	7.625	5.67333	6.01667	8.08	8.14	3.72	7.62	7.745	0.67038	0.000731271	197.821	0.460506	0.0579088	234.692	0.383065	0.119865	246.556	0.546897	0.00676416	0	0	0	0	0
chr1	132716310	132741494	25184	10.93	10.925	10.885	10.43	10.41	10.62	9.11333	9.67667	11.02	11.235	5.21833	10.365	10.565	0.0696595	0.437306	1749.52	0.0626371	0.572158	2024.82	0.0334834	0.821383	2203.64	0.236427	0.00168694	0	1	0	0	0
chr1	132753944	132755194	1250	4.605	3.935	3.495	3.44	3.585	3.42	2.82333	2.72667	3.735	3.52	2.53833	2.65	3.45	-0.516615	0.497453	13.1773	0.13383	0.886703	17.1407	-0.535881	0.313818	14.2612	-0.0174553	1	0	0	0	0	0
chr1	13277477	13278477	1000	4.23	4.355	3.83	2.995	2.87	2.565	2.98333	3.04	3.695	4.05	2.29667	4.69	4.915	0.165022	0.85231	8.54336	0.0950628	1	16.4707	-0.186449	0.802349	8.56261	-0.0779009	1	0	0	0	0	0
chr1	132916123	132917399	1276	2.84	3.65	2.105	3.505	4.67	2.43	2.48333	2.36333	1.82	2.73	1.14167	3.2	2.63	0.735319	0.408215	21.6214	1.02761	0.078796	4.39583	-0.216136	1	10.1986	-0.34092	1	0	0	0	0	0
chr1	13290804	13292780	1976	4.36	5.49	5.04	4.2	4.88	4.205	3.68	4.20667	4.515	4.33	3.16333	6.005	5.545	1.09158	0.0425325	29.4616	0.658801	0.268717	27.1664	0.46547	0.396145	25.7389	0.0308614	0.970848	0	0	0	0	0
chr1	132945038	132947814	2776	5.385	6.385	5.395	4.71	5.43	4.875	4.14	4.47667	6.22	6.01	3.52	6.93	6.81	1.02646	0.00900133	42.9493	0.693429	0.154197	43.0512	0.0895741	0.907844	39.8187	0.123719	0.859142	0	0	0	0	0
chr1	13294209	13296199	1990	5.345	5.38	5.795	5.02	4.935	5.045	3.83667	4.22333	5.405	5.2	3.33	5.855	5.58	0.20987	0.755683	38.9304	0.00631681	0.993052	49.3731	0.405552	0.41695	47.1373	0.047524	0.952817	0	0	0	0	0
chr1	132957732	132958732	1000	4.24	3.55	3.89	3.885	2.75	3.46	3.1	3.33	3.43	3.97	2.05667	2.965	3.28	-0.447638	0.600019	12.2687	-0.654067	0.383922	16.0482	-0.133236	0.867609	17.1967	-0.158249	1	0	0	0	0	0
chr1	132964006	132995352	31346	10.81	10.69	11.17	10.76	10.485	10.9	8.75667	9.65333	10.955	10.89	5.43833	10.95	11.295	-0.0503686	0.627356	2018.3	-0.197447	0.0124043	2170.73	0.433974	5.57198e-10	2722.45	0.184152	0.00955725	0	1	0	0	0
chr1	133006650	133008380	1730	4.255	5.1	3.875	3.835	3.945	3.405	3.37667	3.58333	4.03	3.39	1.95667	4.79	4.825	0.838694	0.171161	17.4401	0.173441	0.840895	16.4477	-0.160401	0.833862	16.3855	-0.171155	1	0	0	0	0	0
chr1	133015366	133024663	9297	9.05	9.205	8.745	8.31	8.425	8.235	6.69	7.33333	8.61	8.705	4.245	9.52	9.72	0.225719	0.126184	420.717	0.191699	0.307666	502.994	-0.219508	0.25107	459.363	-0.0243996	0.94945	1	1	0	0	0
chr1	13301631	13305253	3622	5.92	7.405	6.52	5.335	6.295	5.82	4.72667	5.17333	6.66	6.635	3.755	7.98	7.46	1.5371	4.50243e-08	75.1419	0.971713	0.00561086	79.0751	0.567054	0.12335	70.6973	0.394076	0.331384	1	0	0	0	0
chr1	133032117	133037498	5381	8.625	7.65	7.81	8.645	8.11	8.335	6.41333	6.59333	8.1	7.895	3.39	7.83	7.87	-0.891309	5.44865e-07	428.936	-0.451617	0.00360277	323.2	-0.704756	9.57046e-05	537.724	-0.249716	0.141646	0	0	0	0	0
chr1	133049054	133051785	2731	6.81	6.485	6.51	8.055	7.855	7.81	4.34333	4.76667	6.185	6.425	2.90833	6.895	7	-0.236023	0.568353	316.172	-0.11111	0.661029	106.133	-0.18832	0.706278	363.161	-0.187258	0.450523	0	0	0	0	0
chr1	133055043	133057764	2721	5.94	6.18	5.375	5.265	5.415	4.61	4.26333	4.31333	5.695	5.745	3.12667	5.675	5.735	0.264861	0.590583	50.8804	0.171033	0.778796	53.6036	-0.35814	0.500459	45.6287	-0.406983	0.371167	0	0	0	0	0
chr1	133059938	133062121	2183	4.315	6.03	4.83	4.4	6.03	4.37	3.87667	4.04333	4.325	4.495	2.955	6.015	6.085	1.69079	0.000231432	54.3003	1.57683	4.4655e-05	24.015	0.364733	0.546333	29.0326	0.012522	0.989046	0	0	0	0	1
chr1	133077849	133086379	8530	9.015	8.825	8.97	8.295	8	8.29	6.80667	7.38667	8.91	9.035	4.19333	8.85	8.99	-0.114233	0.533818	361.862	-0.213907	0.288772	534.428	0.0280187	0.928245	467.131	0.0433439	0.902653	0	0	0	0	0
chr1	133093961	133097348	3387	6.35	7.615	6.755	6.28	7.295	6.69	4.89667	5.31	6.855	6.93	3.58	7.75	7.835	1.29555	9.14262e-07	150.557	1.0663	2.01069e-05	99.4797	0.395082	0.312587	133.484	0.388427	0.215286	0	0	0	0	1
chr1	133101970	133105746	3776	7.135	6.455	6.885	6.46	5.77	6.48	4.93333	5.12667	7.08	7.14	3.67333	7.17	7.035	-0.590391	0.0573018	89.4968	-0.585427	0.108201	134.644	-0.153189	0.734176	131.856	0.0590259	0.925233	0	0	0	0	0
chr1	133108052	133111849	3797	5.71	6.3	6.045	5.365	5.83	5.75	4.66333	4.84	6.25	6.955	3.50667	6.78	7.075	0.615589	0.163183	62.141	0.492522	0.28665	62.5061	0.3273	0.537676	69.784	0.301078	0.524424	0	0	0	0	0
chr1	133133989	133136357	2368	5.915	6.55	5.975	5.31	5.725	5.43	4.48667	4.83	5.925	6.15	3.525	6.185	6.35	0.671191	0.0806245	57.9651	0.443825	0.34678	64.1756	0.124365	0.851762	60.3144	0.114487	0.862717	0	0	0	0	0
chr1	13312915	13314165	1250	3.73	5.03	5.165	3.855	3.975	4.2	3.54	3.64667	5.59	4.835	2.95	6	4.78	1.18586	0.0553262	17.45	0.1433	0.870168	25.1207	0.87934	0.0444424	23.5499	0.239264	0.687851	0	0	0	0	0
chr1	133138248	133143830	5582	8.67	8.365	8.715	9.065	8.81	9.145	6.25	6.57667	8.64	8.29	3.95833	8.97	8.955	-0.234742	0.245325	626.045	-0.177217	0.246204	436.334	0.106227	0.718966	820.672	0.120048	0.510721	0	0	0	0	0
chr1	133170197	133179699	9502	9.585	9.395	9.59	9.89	9.895	9.875	7.18	7.39333	9.35	9.555	4.20667	9.83	10.03	-0.120495	0.397886	1212.74	0.0798228	0.51976	809.717	0.0721233	0.732178	1407.41	0.0296801	0.883641	0	0	0	0	0
chr1	133182765	133185676	2911	5.93	6.29	6.065	5.18	5.67	5.51	4.78	4.78667	5.555	5.325	3.61333	6.255	6.16	0.439836	0.323537	54.297	0.504448	0.282196	66.2406	0.162346	0.789308	59.5268	0.262102	0.612366	0	0	0	0	0
chr1	133275470	133276470	1000	3.85	3.835	4.34	4.075	3.6	3.38	2.89667	3.47	4.035	3.76	2.00667	3.44	2.96	0.0666022	0.947086	17.8727	-0.317586	0.698912	17.194	0.302287	0.643731	19.18	-0.318948	0.53475	0	0	0	0	0
chr1	133280245	133282356	2111	5.155	5.55	5.465	4.865	4.375	4.565	4.34	4.46667	4.68	5.035	2.35167	3.245	3.86	0.419435	0.46456	30.342	-0.345423	0.603075	40.795	0.25441	0.684882	37.5614	-0.156037	0.816783	0	0	0	0	0
chr1	133316950	133318203	1253	3.035	4.935	1.795	2.45	3.645	2.33	3.13333	3.31	2.755	2.74	2.92333	2.605	2.82	1.77968	0.00545784	10.6689	0.927348	0.193113	5.18786	-0.138973	1	6.34043	0.00239141	1	0	0	0	0	0
chr1	133327849	133329104	1255	3.68	4.705	4.175	4.095	4.15	3.295	3.31333	3.77667	3.77	3.85	2.22667	4.01	3.4	0.982567	0.149048	20.3995	0.112549	0.895577	14.9138	0.287453	0.66496	17.8877	-0.327987	1	0	0	0	0	0
chr1	133332996	133336036	3040	4.84	5.525	4.655	4.48	5.43	4	4.28667	4.42667	5.33	4.955	3.27333	4.63	3.65	0.699143	0.211201	40.7946	0.922253	0.0522717	27.3696	-0.0631709	0.941955	26.6414	-0.238471	0.692587	0	0	0	0	0
chr1	133361544	133363595	2051	5.96	5.165	5	5.13	4.17	3.785	4.28667	4.67	4.965	5.375	3.17667	4.86	4.94	-0.691737	0.143829	32.9096	-0.713222	0.214203	47.8106	-0.65551	0.121701	34.9723	-0.74626	0.0354793	0	0	0	0	0
chr1	133369896	133370896	1000	4.215	3.66	3.32	2.525	3.615	2.725	3.21333	3.39667	3.565	3.5	2.22167	0.82	1.43	-0.422841	0.616286	9.90309	0.812733	0.267528	14.0187	-0.314087	1	7.40879	0.0815803	1	0	0	0	0	0
chr1	133374726	133375987	1261	5.06	4.425	4.87	3.48	3.72	3.36	3.44667	4.31667	4.715	5.04	3.02167	2.765	2.675	-0.505059	0.445948	13.8949	0.207	0.815634	31.6142	-0.078852	0.924744	14.3678	-0.0214915	1	0	0	0	0	0
chr1	133381895	133387557	5662	7.52	7.82	6.785	6.45	6.58	6.22	5.91	6.55333	7.705	7.625	4.155	6.21	5.84	0.370377	0.123306	118.59	0.126398	0.796443	152.39	-0.595997	0.0246315	123.506	-0.112092	0.877903	0	1	0	0	0
chr1	133400560	133401862	1302	4.515	4.585	4.615	3.61	2.785	2.56	3.77667	3.86667	4.075	4.27	2.86167	1.8	2.625	0.14081	0.863467	11.1032	-0.408457	0.629448	23.0986	0.0967666	0.907618	11.5442	-0.355362	1	0	0	0	0	0
chr1	133407197	133410257	3060	7.075	6.66	6.29	5.815	5.475	5.405	5.14	5.62667	6.835	6.97	3.455	4.61	4.69	-0.330443	0.320186	62.5124	-0.254374	0.614953	109.643	-0.625334	0.0410521	71.9558	-0.263093	0.591917	0	0	0	0	0
chr1	133420884	133426548	5664	8.295	7.975	8.255	9.1	8.855	9.04	6.01	6.46333	8.15	8.1	3.54167	8.135	8.435	-0.244506	0.257178	643.809	-0.170599	0.266442	324.961	0.0346905	0.929217	802.571	-0.0123399	0.970305	0	0	0	0	0
chr1	133442226	133446552	4326	8.515	8.51	8.195	7.425	7.68	7.15	5.79	6.26333	8.055	8.61	4.03333	7.8	7.89	0.0659127	0.772017	240.187	0.327961	0.175247	345.293	-0.237068	0.307339	232.478	-0.204689	0.519109	0	1	0	0	0
chr1	133508843	133511733	2890	6.26	5.555	6.07	6.395	5.845	6.11	4.51333	5.47	8.125	8.71	3.68333	7.605	7.635	-0.605419	0.157413	88.6526	-0.443666	0.242868	74.3144	-0.0928387	0.884877	112.417	-0.198807	0.668247	0	0	0	0	0
chr1	133515323	133521550	6227	7.405	5.51	6.2	6.4	5.08	5.565	5.33	6.50667	8.83	8.81	3.94333	8.435	8.41	-1.76788	5.15977e-09	73.1725	-1.17235	0.000746946	127.871	-0.653509	0.170152	96.8157	-0.604504	0.0480286	0	1	0	0	0
chr1	133534407	133536286	1879	5.01	5.375	4.49	4.66	4.65	4.29	3.62667	4.42	6.44	6.685	3.16	5.325	5.335	0.39193	0.535062	31.2114	0.0560483	0.944269	27.7239	-0.313991	0.620303	31.8478	-0.204385	0.74769	0	0	0	0	0
chr1	133584870	133586710	1840	3.515	4.035	3.565	3.905	5.425	4.14	3.25667	3.35667	3.725	3.535	1.815	4.525	4.505	0.483502	0.581229	35.7822	1.41865	0.00225979	10.9217	0.0208893	1	23.0045	0.179986	0.784253	0	0	0	0	0
chr1	13358399	13359399	1000	3.435	3.62	3.12	4.085	2.935	3.52	3.00667	2.97333	2.77	2.68	2.72833	3.485	3.67	0.252117	0.799148	13.8233	-0.819802	0.237446	8.92486	-0.0823697	1	19.4873	-0.209602	0.734942	0	0	0	0	0
chr1	13361044	13365792	4748	8.55	8.56	8.49	9.25	9.195	9.145	6.21333	6.63333	7.875	7.525	3.19333	8.41	8.76	0.0801898	0.719293	764.211	0.0198451	0.920677	388.263	0.0160631	0.968832	876.698	-0.0631974	0.800625	0	0	0	0	0
chr1	133667158	133668415	1257	5.19	3.265	5.38	3.965	2.785	3.86	3.23667	4.00333	4.83	4.75	2.27667	4.18	4.19	-1.70534	0.00557375	12.2707	-0.827486	0.242498	40.2171	0.187966	0.784665	20.2205	-0.0238492	0.978102	0	0	0	0	0
chr1	133691043	133696169	5126	8.015	8.38	8.015	8.325	8.54	8.325	5.84	6.17	7.84	8.15	3.96667	8.305	8.13	0.431361	0.0241902	442.246	0.287017	0.0919724	271.784	0.0697466	0.856416	476.974	0.0399344	0.909563	0	1	0	0	0
chr1	133707124	133711766	4642	6.93	8.65	7.095	6.37	7.705	6.47	5.14667	5.69667	6.69	6.835	3.755	7.97	7.87	1.77178	8.91182e-21	187.534	1.37076	7.17908e-10	135.394	0.212287	0.60448	126.39	0.115934	0.823557	0	0	0	0	1
chr1	133722785	133726247	3462	7.095	8.115	7.345	7.955	8.815	8.125	4.69667	5.05667	6.305	6.27	3.56333	8.205	7.945	1.08309	9.62853e-07	448.906	0.918397	2.99684e-10	156.679	0.286211	0.418127	392.981	0.196452	0.420107	0	0	0	0	0
chr1	133739832	133743678	3846	4.37	7.885	4.72	4.4	7.415	5.01	3.91	3.99667	4.655	4.575	3.49	7.54	7.26	3.49722	6.25199e-30	124.123	2.9286	2.49386e-25	23.3457	0.252065	0.713995	38.3307	0.394354	0.398895	1	1	0	0	1
chr1	133762647	133765453	2806	6.55	6.81	6.535	7.775	7.935	7.735	4.53	5.23333	6.03	6.375	2.84667	6.945	7.07	0.3191	0.39474	296.363	0.228566	0.333778	97.4293	0.0480767	0.940667	321.909	0.000899962	0.998926	0	0	0	0	0
chr1	133805474	133823926	18452	10.42	10.26	10.09	10.315	10.11	10.005	8.16333	8.86	10.305	10.8	4.565	9.58	9.975	-0.0812027	0.462798	1516.96	-0.132238	0.1938	1292.15	-0.241667	0.0221323	1716.36	-0.261478	0.00185672	0	0	0	0	0
chr1	133833105	133840780	7675	6.785	7.94	7.03	6.89	7.535	6.66	5.66667	5.79667	6.95	7.23	3.90667	6.575	6.94	1.18807	7.80057e-07	194.205	0.707159	0.00194854	126.739	0.262227	0.529974	161.792	-0.164193	0.698714	0	0	0	0	0
chr1	133853706	133854706	1000	3.935	4.36	4.38	3.71	4.265	4.05	3.15667	2.93333	4.035	4.115	2.68333	5	4.82	0.442317	0.577534	20.0567	0.601247	0.388253	17.7832	0.3048	0.639732	20.1686	0.189535	0.769294	0	0	0	0	0
chr1	133858657	133861969	3312	6.175	6.72	6.57	7.535	8	7.67	4.94667	5.31	6.84	7.185	3.205	6.41	6.5	0.605672	0.0860984	282.5	0.521016	0.0107751	86.9355	0.401473	0.317227	289.461	0.153929	0.646168	0	0	0	0	0
chr1	133863408	133882055	18647	10.18	10.205	10.13	10.365	10.595	10.42	7.99	8.79333	10.295	10.505	4.61167	10.575	10.875	0.101357	0.390744	1833.64	0.308412	3.45186e-05	1200.53	0.0296622	0.888971	2005.7	0.101152	0.364352	0	0	0	0	0
chr1	133884026	133892074	8048	9.41	10.045	9.455	8.67	9.22	8.605	7.03	7.94	9.65	9.8	4.48167	10.145	10.315	0.706373	2.39041e-12	643.076	0.624335	1.30427e-07	727.229	0.1147	0.545087	592.808	-0.0165297	0.961939	1	1	0	0	0
chr1	133902726	133909541	6815	9.18	9.59	9.525	9.76	9.9	9.815	7.09	7.68667	9.33	9.205	3.96167	9.62	9.715	0.481906	9.8208e-05	1163.13	0.215482	0.034529	694.881	0.413592	0.0010106	1318.92	0.101979	0.495004	0	0	0	0	0
chr1	133918000	133920153	2153	5.005	5.75	5.665	4.86	4.78	5.335	3.77333	4.03333	5.305	4.66	3.05667	4.42	4.415	0.711363	0.170258	34.4591	-0.00965976	0.989728	43.1569	0.487764	0.325735	50.2174	0.35416	0.44866	0	0	0	0	0
chr1	133971454	133973279	1825	5.295	3.915	5.71	4.825	3.175	4.995	3.13	3.91667	5.995	5.775	2.05333	5.57	4.87	-1.21413	0.0378632	21.4467	-1.30553	0.0214397	46.717	0.371071	0.478605	42.923	0.153464	0.81688	0	0	0	0	0
chr1	134020910	134023958	3048	8.01	8.035	8.145	7.16	7.06	7.47	5.69333	5.97333	7.915	8.145	3.585	8.63	8.32	0.100104	0.700236	175.478	-0.0248391	0.949851	284.243	0.205099	0.465229	237.949	0.317234	0.206839	0	0	0	0	0
chr1	134029574	134031099	1525	4.475	4.46	4.655	4.665	4.675	4.455	3.82667	4.00333	5.01	4.805	2.965	6.065	5.575	-0.012936	0.987939	30.886	0.0479079	0.951606	24.1867	0.10005	0.904414	33.9718	-0.0822269	0.915828	0	0	0	0	0
chr1	134033673	134039323	5650	8.99	8.76	9.165	9.2	9.105	9.53	6.46333	6.95	9.385	9.26	3.87	9.8	9.56	-0.15407	0.376545	726.455	-0.0211122	0.913846	570.144	0.243486	0.146065	991.119	0.361092	0.000402824	0	0	0	0	0
chr1	134047484	134050820	3336	5.06	5.645	5.53	5.195	4.895	5.14	4.35333	4.77333	5.7	5.67	3.11	6.185	6.01	0.585188	0.277475	41.125	-0.181222	0.780436	41.2209	0.367363	0.50769	52.5172	0.0141683	0.987249	0	0	0	0	0
chr1	134053945	134054945	1000	3.62	4.35	3.325	4.19	3.315	4.07	2.65667	2.57333	3.8	3.19	2.5	4.555	4.385	0.697093	0.362876	17.9101	-0.422968	0.594638	10.3214	-0.0811301	1	24.4253	-0.0669264	0.934067	0	0	0	0	0
chr1	134066013	134068117	2104	5.585	6.205	5.31	4.025	4.35	4.105	3.54	3.03	5.715	6.455	3.15333	6.66	6.99	0.656465	0.125349	21.4597	0.321287	0.664311	44.6063	-0.143283	0.838313	22.8571	0.0690432	0.931718	1	0	0	0	0
chr1	13415867	13417605	1738	6.2	6.175	6.6	6.895	6.965	7.135	4.00667	4.4	5.655	5.735	2.41	6.09	6.27	0.0511642	0.923244	154.708	0.143695	0.681705	88.4232	0.399515	0.31542	192.388	0.252248	0.42437	0	0	0	0	0
chr1	134194303	134196824	2521	6.41	6.835	6.305	6.985	7.835	7.29	3.86667	4.17	5.37	4.905	3.29	5.97	6.63	0.491533	0.161104	226.908	0.90746	4.43398e-06	84.8305	-0.0273271	0.96747	209.739	0.314311	0.251778	0	0	0	0	0
chr1	134208300	134209951	1651	3.475	4.575	3.69	3.635	4.115	4.105	3.35	3.44	3.29	3.89	2.39	4.305	4.195	0.617396	0.449778	17.7282	0.42047	0.579932	13.778	-0.0403705	1	20.6502	0.2335	0.696254	0	0	0	0	0
chr1	134211584	134220241	8657	8.56	8.91	8.515	8.595	9.095	8.59	6.62667	6.64	8.54	8.59	4.15167	9.12	9.075	0.418622	0.0104232	598.613	0.571493	2.20049e-05	390.867	0.0265509	0.943829	575.757	0.039206	0.907059	0	0	0	0	0
chr1	134222578	134243510	20932	9.575	9.81	9.51	9.01	9.095	8.84	8.02667	8.20667	9.71	9.695	5.00333	10.205	10.17	0.306797	0.0110112	678.17	0.156384	0.30138	784.635	0.0170613	0.95197	725.193	-0.122878	0.535234	1	1	0	0	0
chr1	134250289	134253133	2844	5.48	6.405	6.005	5.31	6.225	5.61	4.34667	4.3	5.765	5.375	3.41167	6.775	6.78	0.959348	0.0137724	72.3957	0.940643	0.00936215	56.4946	0.465661	0.303792	64.4067	0.26196	0.605518	0	0	0	0	0
chr1	134257786	134265147	7361	6.46	6.385	7.09	7.275	6.865	7.17	5.78333	6.03	6.89	6.855	2.98667	7.19	7.405	0.00128791	0.997679	170.936	-0.320178	0.264009	117.821	0.60558	0.0479305	221.329	-0.0418027	0.934347	0	0	0	0	0
chr1	134266274	134272304	6030	6.715	6.93	6.9	6.575	6.07	6.27	6.10667	6.10667	6.825	6.855	3.27	7.35	7.615	0.285724	0.419343	101.765	-0.409953	0.251653	117.99	0.250622	0.563911	126.71	-0.218397	0.601477	0	0	0	0	0
chr1	134283632	134288757	5125	6.595	6.255	7.095	7.585	7.025	7.455	5.72	5.91	7.155	6.965	2.83833	7.065	7.735	-0.243709	0.56546	203.357	-0.472877	0.0442166	121.841	0.511895	0.1021	272.299	-0.0796103	0.84113	0	0	0	0	0
chr1	134309543	134310543	1000	3.335	4.205	3.665	3.305	3.4	3.35	2.48	2.46	3.005	3.295	2.355	2.9	2.37	0.803973	0.310428	11.9371	0.145071	0.879903	10.1825	0.161953	1	13.2976	0.0202984	1	0	0	0	0	0
chr1	134312613	134316043	3430	7.205	7.34	7.23	8.195	8.25	8.23	5.50667	5.56333	6.89	6.19	3.38167	7.085	7.19	0.206537	0.514797	381.415	0.130589	0.553425	155.769	0.100079	0.831175	442.21	0.0760538	0.812938	0	0	0	0	0
chr1	134372302	134375455	3153	7.935	7.99	7.55	8.555	8.535	8.465	6.29	6.72667	7.665	7.8	3.18333	7.71	7.635	0.118023	0.680152	475.964	0.0606294	0.782055	226.882	-0.288885	0.335682	542.136	-0.0423434	0.897823	0	0	0	0	0
chr1	134415539	134417833	2294	6.655	6.225	6.225	6.135	5.46	5.67	4.08	3.85333	5.98	5.85	3.38333	6.085	5.77	-0.346431	0.374643	70.7745	-0.563703	0.162184	90.7508	-0.294751	0.507557	88.2749	-0.324216	0.430761	0	0	0	0	0
chr1	134482645	134484552	1907	6.175	5.655	6.705	6.325	5.4	7.085	3.85	4.72667	5.21	5.395	3.21	5.37	4.97	-0.420053	0.361109	75.9922	-0.788258	0.0336254	91.9621	0.507542	0.156021	160.149	0.702152	0.00210163	0	1	0	0	0
chr1	134542632	134545927	3295	7.06	8.2	5.945	5.68	6.635	5.25	4.13333	4.02667	4.575	5.58	3.54	7.245	7.24	1.17755	7.30073e-08	95.5871	0.981388	0.0014615	102.067	-0.856514	0.00821225	64.5963	-0.284044	0.559719	0	0	0	0	0
chr1	13456243	13458731	2488	6.205	7.08	6.285	5.485	5.965	6.135	3.76	3.58333	4.74	5.93	3.08167	5.765	5.335	0.895474	0.00434264	67.615	0.516199	0.236365	79.288	0.0999857	0.876261	85.1155	0.530188	0.124535	0	0	0	0	0
chr1	134730316	134731686	1370	0.595	4.835	0.375	2.63	3.85	2.215	2.38667	2.50333	1.95	1.585	2.30333	4.285	4.16	3.54461	7.7298e-07	11.7504	0.983918	0.155061	0	NA	1	5.99766	-0.0822985	1	0	0	0	0	0
chr1	13477137	13480694	3557	5.7	6.285	6.9	4.33	4.9	5.725	4.42	4.23	6.025	5.345	3.05167	6.125	5.72	0.603933	0.157204	31.2729	0.626253	0.291479	91.2369	1.02297	0.00124233	53.3028	0.986857	0.00131115	0	0	0	0	0
chr1	13484564	13486165	1601	3.715	4.825	4.59	4.5	5.215	5.18	2.75667	3.07	3.545	3.43	2.02	3.245	2.925	1.03215	0.118479	37.2702	0.693556	0.197201	18.4852	0.521965	0.331621	42.5424	0.448383	0.304641	0	0	0	0	0
chr1	134916145	134918040	1895	5.63	3.785	3.995	5.105	4.51	4.2	4.18333	4.13667	4.115	3.77	2.805	4.27	3.645	-1.61453	0.00290299	34.9002	-0.460396	0.429767	33.5079	-0.947383	0.0235083	38.1747	-0.470099	0.280658	0	0	0	0	0
chr1	134920375	134923183	2808	7.405	7.365	7.325	8.54	8.49	8.46	5.20667	5.68	6.8	6.465	2.86667	7.7	7.685	0.0300173	0.933899	467.627	0.0262637	0.915446	172.422	0.000457341	0.999194	540.509	-0.0341187	0.922855	0	0	0	0	0
chr1	134929405	134931376	1971	4.735	5.215	4.615	6.02	6.58	5.905	3.65333	3.67333	4.73	4.595	2.71	4.865	5.015	0.503614	0.409435	101.531	0.596883	0.0726304	25.7897	0.0187962	0.982606	91.3528	-0.0626579	0.925342	0	0	0	0	0
chr1	134941730	134944856	3126	6.17	5.625	6.105	7.615	7.11	7.35	4.84	4.77	5.43	4.14	3.05167	6.115	6.22	-0.450574	0.324266	211.484	-0.427723	0.0728425	72.6431	0.00590425	0.993932	266.956	-0.2026	0.501786	0	0	0	0	0
chr1	134953678	134955301	1623	5.84	4.105	4.56	4.59	4.51	4.47	4.23	3.90667	5.05	3.925	3.06333	5.005	4.36	-1.53051	0.00223521	28.0368	-0.00803075	0.992344	41.7293	-0.752293	0.0828521	32.3101	-0.0435907	0.957918	0	0	0	0	0
chr1	134964215	134973069	8854	6.87	6.94	7.32	6.83	6.28	6.66	6.10333	6.4	7.125	6.945	3.17667	7.705	8	0.147496	0.702895	120.036	-0.458444	0.150344	144.828	0.476777	0.104613	158.381	-0.109147	0.819335	0	0	0	0	0
chr1	134973366	134974366	1000	3.775	2.695	3.615	4.145	3.19	3.835	2.01	2.98667	3.265	3.09	2.44833	4.115	3.505	-0.840439	0.331887	16.1007	-0.609439	0.402071	12.1799	-0.0439042	1	23.2681	-0.0808983	0.916633	0	0	0	0	0
chr1	134983919	134984919	1000	3.95	3.695	3.43	3.7	4.315	3.665	2.54	2.59	3.195	2.48	2.09833	3.325	4.035	-0.240687	0.79971	19.9555	0.528756	0.452037	13.4811	-0.186192	1	17.5017	-0.0208661	1	0	0	0	0	0
chr1	134989531	134991496	1965	5.805	5.185	5.52	4.4	4.34	4.48	3.79333	3.96	5.21	5.16	3.01833	5.42	5.655	-0.486631	0.357753	25.6081	-0.0531908	0.951018	51.8733	-0.15587	0.813498	32.2464	0.0535479	0.949285	0	0	0	0	0
chr1	134999006	135002292	3286	7.365	7.655	7.615	7.755	7.895	8.19	5.16333	5.57667	6.66	6.4	3.17833	8.165	8.26	0.362076	0.156567	288.755	0.214271	0.355678	189.352	0.309458	0.296165	378.542	0.45375	0.00650665	0	0	0	0	0
chr1	135014754	135036126	21372	10.46	10.41	10.515	10.815	10.6	10.86	8.28333	8.94667	10.885	10.755	4.92333	10.595	10.67	0.0236624	0.86065	2141.8	-0.136959	0.0851283	1516.9	0.128373	0.347614	2735.93	0.0893028	0.347569	0	1	0	0	0
chr1	135060190	135061795	1605	2.835	4.17	2.565	4.535	5.125	4.05	2.8	2.76667	2.095	1.145	2.78	3.75	4.435	0.832275	0.319537	36.1659	0.534866	0.350094	7.05409	-0.0772742	1	28.2497	-0.263223	0.649959	0	0	0	0	0
chr1	135077267	135079799	2532	4.565	5.04	3.8	4.96	5.99	4.975	3.59667	3.68667	4.455	3.94	3.00667	5.205	4.94	0.50161	0.435882	60.1776	1.0362	0.00920892	19.2101	-0.23122	0.744289	46.4884	0.0897714	0.905835	0	0	0	0	0
chr1	135085920	135088223	2303	4.35	5.915	4.005	3.305	4.98	2.64	3.48667	3.33333	3.67	3.73	2.93	4.525	4.375	1.51402	0.00142222	25.5739	1.46437	0.00552488	17.858	-0.156667	0.839464	10.25	-0.1916	1	0	0	0	0	1
chr1	135105858	135111880	6022	7.77	8.8	7.465	6.945	8.095	6.7	5.97	6.14333	8.045	7.655	4.11833	8.625	8.6	1.09489	3.27937e-11	254.914	1.20224	4.89745e-11	205.904	-0.220196	0.496277	167.87	-0.173467	0.669059	0	0	0	0	1
chr1	135117830	135126600	8770	7.765	9.26	7.72	7.215	8.635	7.335	6.22333	6.50667	8.045	7.85	4.435	8.865	8.785	1.56065	1.67606e-26	352.153	1.46968	2.63104e-20	224.087	0.0307746	0.947476	230.135	0.147863	0.688465	1	1	0	0	1
chr1	135132309	135138832	6523	7.575	7.35	7.665	7.24	7.005	7.13	5.8	6.27	7.685	7.255	3.77	8.21	8.155	-0.145918	0.634572	176.83	-0.155336	0.636839	206.583	0.150861	0.678897	215.216	-0.0646723	0.8924	0	0	0	0	0
chr1	135141233	135155741	14508	9.78	9.76	9.815	9.88	9.965	9.835	7.78667	8.18	9.895	9.91	4.69167	10.345	10.335	0.0558365	0.707264	1242.54	0.158642	0.150072	938.184	0.110761	0.503894	1385.05	-0.00398998	0.987835	1	0	0	0	0
chr1	135158860	135164938	6078	8.19	8.845	8.15	7.67	8.645	7.885	6.12	6.58	8.025	8.18	4.095	9.205	9.37	0.723766	4.04399e-06	388.737	1.0431	2.54004e-12	302.402	0.0318256	0.936912	327.608	0.245134	0.294966	1	1	0	0	0
chr1	135166395	135167962	1567	5.205	3.615	4.205	4.62	4.17	3.595	3.81667	4.13333	4.705	3.715	1.99	5.075	4.51	-1.37802	0.0233663	25.5011	-0.344758	0.622483	27.6048	-0.554281	0.28046	25.7254	-0.507322	0.23269	0	0	0	0	0
chr1	135171011	135177425	6414	7.535	7.92	7.58	7.195	7.59	7.325	5.86333	6.19667	7.51	7.54	3.66167	8.05	8.095	0.449183	0.0533367	216.497	0.463495	0.0411357	197.832	0.104877	0.804023	227.471	0.155337	0.666988	0	0	0	0	0
chr1	135180704	135187636	6932	9.45	9.405	9.525	8.605	8.865	8.925	7.54667	7.87333	9.695	9.63	4.255	9.84	9.71	0.0266193	0.882066	547.758	0.341546	0.0251952	756.893	0.147572	0.389783	653.681	0.355384	0.0102487	0	0	0	0	0
chr1	135191642	135194774	3132	5.47	6.78	5.505	5.355	6.435	5.09	4.77	4.68333	5.36	4.82	2.96833	6.565	5.595	1.33963	0.000108092	81.3544	1.06135	0.0027188	46.0712	0.0802953	0.917758	54.8967	-0.14963	0.819355	0	0	0	0	1
chr1	135198106	135200522	2416	6.2	6.525	6.775	6.175	6.66	6.37	4.63667	5.35	7.015	6.48	3.24667	7.175	6.355	0.348744	0.412066	109.874	0.522956	0.110265	96.4743	0.514658	0.168098	114.448	0.189683	0.690709	0	0	0	0	0
chr1	135203135	135208995	5860	9.06	8.83	8.9	9.09	8.785	8.825	6.51667	7.08333	9.105	9.245	3.79167	9.46	9.5	-0.153863	0.362713	627.447	-0.233273	0.103335	529.946	-0.0829168	0.743602	744.526	-0.214871	0.143043	0	0	0	0	0
chr1	13521126	13522405	1279	4.045	3.125	3.6	4.83	4.15	4.76	2.71333	2.77667	2.695	2.56	2.46167	3.595	2.865	-0.623996	0.470096	27.5963	-0.534462	0.388223	13.7827	-0.176886	1	39.4323	-0.0222968	0.979577	0	0	0	0	0
chr1	135224009	135227318	3309	7.205	6.21	5.585	7.47	6.385	5.915	4.54667	5.09667	6.655	5.565	3.46833	8.095	8.6	-0.89928	0.00247517	163.814	-0.973839	3.8535e-05	101.247	-1.27293	1.13079e-05	174.426	-1.31001	2.67521e-11	0	1	0	0	0
chr1	135241801	135246430	4629	8.03	7.105	7.59	6.725	6.005	6.745	5.4	6.12667	8.055	7.585	3.46167	8.205	8.59	-0.825873	0.000285842	106.698	-0.610121	0.0655181	237.312	-0.326762	0.213519	157.153	0.0510287	0.927598	0	0	0	0	0
chr1	135249229	135251159	1930	5.14	4.015	4.255	5.6	4.055	4.62	3.02	3.37	4.775	5.03	2.67	5.265	5.66	-0.967352	0.113625	39.8614	-1.28211	0.00483131	27.0209	-0.507315	0.33695	52.6596	-0.64741	0.064486	0	0	0	0	0
chr1	135256157	135280785	24628	11.535	11.315	11.835	11.865	11.47	12.045	9.31667	9.82333	12.015	12.07	5.26	12.15	12.27	-0.14318	0.0512355	4183.93	-0.316185	2.19092e-10	3498.74	0.373942	2.26007e-09	5948.59	0.224222	7.80121e-07	1	1	0	0	0
chr1	135311208	135312656	1448	4.625	4.6	4.46	4.67	4.29	4.86	2.90667	3.31667	4.5	4.78	2.975	5.78	5.93	0.0723921	0.931584	27.7877	-0.205031	0.783988	23.131	-0.0467668	0.956485	38.8506	0.133471	0.845938	0	0	0	0	0
chr1	135314015	135315920	1905	5.425	5.445	5.64	6.575	6.685	6.66	3.97333	4.07667	5.39	5.055	2.965	6.01	6.14	0.0976209	0.880976	125.105	0.178748	0.642366	47.6431	0.220437	0.723386	145.189	0.117828	0.813005	0	0	0	0	0
chr1	135318399	135321881	3482	6.83	6.205	6.77	7.915	7.605	8.05	4.91	4.80333	6.1	5.245	3.09167	6.585	6.57	-0.534397	0.13099	276.776	-0.233934	0.338358	115.703	0.00241622	0.997455	378.454	0.168521	0.556145	0	0	0	0	0
chr1	135327015	135328685	1670	4.81	3.64	4.95	3.82	3.435	4.03	3.27333	3.25667	4.265	3.985	2.59667	1.27	1.4	-0.983015	0.16787	14.4914	-0.266188	0.753234	31.178	0.0398278	0.962914	21.2061	0.106929	0.883311	0	0	0	0	0
chr1	135336652	135338164	1512	5.205	3.04	4.955	4.54	3.555	5.09	3.07	3.28333	3.815	4.11	2.81833	3.365	3.93	-1.67837	0.00749333	21.6654	-0.809069	0.207773	34.2892	-0.116129	0.879534	42.4771	0.302076	0.573093	0	0	0	0	0
chr1	135347833	135350283	2450	6.32	5.42	6.725	6.095	5.25	6.14	4.5	4.53	5.815	5.445	3.31167	6.08	6.03	-0.760972	0.0746596	66.2697	-0.728725	0.0701431	96.8611	0.410942	0.282778	102.461	0.0655899	0.918525	0	0	0	0	0
chr1	135389208	135390502	1294	4.715	4.24	4.97	4.7	4.79	5.445	3.44333	3.56	4.045	3.77	2.61333	4.91	4.81	-0.371676	0.618903	33.071	0.155661	0.828119	28.6293	0.211877	0.7624	50.3289	0.52847	0.173786	0	0	0	0	0
chr1	135504995	135508013	3018	7.03	7.09	6.69	8.09	7.995	7.96	4.91	5.11333	6.205	5.56	2.95667	7.265	7.685	0.124576	0.735995	336.014	-0.0149952	0.958895	121.861	-0.23284	0.580521	387.781	-0.0793301	0.812006	0	0	0	0	0
chr1	135512484	135516822	4338	6.76	8.92	7.135	5.955	7.545	6.585	5.51	5.80667	7.27	7.335	3.83	8.445	8.475	2.21448	4.19423e-35	160.128	1.61657	4.98452e-12	130.185	0.411732	0.210734	116.689	0.556334	0.0520039	1	0	0	1	1
chr1	13550707	13554896	4189	7.65	6.545	7.315	7.2	6.41	6.695	5.36333	5.73333	6.565	6.355	3.35167	6.22	6.69	-1.00511	0.000134916	146.113	-0.683527	0.0101719	188.103	-0.244032	0.470337	184.876	-0.407643	0.12046	0	0	0	0	0
chr1	135541614	135545380	3766	5.49	5.145	5.65	4.955	4.78	4.89	4.56667	4.97667	4.995	5.245	3.02667	5.795	6.03	-0.27785	0.647007	37.8544	0.0667707	0.932082	48.926	0.157603	0.815624	43.3435	-0.00964615	0.991326	0	0	0	0	0
chr1	135547043	135548547	1504	4.805	4.5	4.59	3.785	3.71	4.055	3.27	4.19	4.94	4.93	2.80333	4.755	4.38	-0.221318	0.771888	16.3261	-0.0159798	0.986876	26.0298	-0.0894224	0.915609	21.3943	0.113485	0.875251	0	0	0	0	0
chr1	135556066	135563364	7298	9.32	9.11	9.33	9.5	9.23	9.62	7.14	7.73667	9.39	9.36	3.83	9.12	9.135	-0.133351	0.406486	843.542	-0.194923	0.118395	673.89	0.0830268	0.716892	1126.82	0.155981	0.229395	0	0	0	0	0
chr1	135577571	135579454	1883	5.99	3.825	6.435	5.265	3.415	5.17	3.70667	4.30333	5.9	5.67	2.765	4.97	4.955	-1.80431	0.000416174	29.2506	-1.42213	0.00639382	78.302	0.449361	0.277692	53.7251	-0.00942069	0.991368	0	0	0	0	0
chr1	135581352	135584059	2707	7.565	6.975	7.605	6.585	6.2	7.015	5.27667	6.11	7.845	7.55	3.57167	6.755	6.63	-0.516427	0.0565382	107.339	-0.295086	0.453434	202.006	0.096789	0.821658	167.986	0.40061	0.179328	0	1	0	0	0
chr1	135589333	135593715	4382	8.305	7.8	8.47	7.42	6.96	7.79	6.19333	7.15667	8.445	8.405	3.91333	8.085	8.1	-0.443201	0.0427027	186.715	-0.372732	0.157086	354.382	0.209044	0.433515	292.28	0.384742	0.0604654	0	0	0	0	0
chr1	135608774	135610412	1638	5.545	5.005	5.05	5	4.915	5.005	4.15333	4.42667	5.75	6.15	3.365	5.14	5.865	-0.417828	0.468558	38.6686	-0.0469114	0.950401	40.4011	-0.31654	0.584354	46.5951	0.00282463	0.997693	0	0	0	0	0
chr1	13562788	13568121	5333	7.42	8.855	8.25	7.115	8.585	8.015	5.49333	6.08	6.895	6.435	3.72	8.055	8.03	1.49238	3.02902e-19	336.426	1.51906	2.19027e-21	251.972	0.840465	2.86858e-05	296.306	0.86584	1.78988e-07	0	0	0	0	1
chr1	135695803	135698246	2443	4.42	4.305	4.79	5.735	5.46	5.55	3.71	3.95333	4.47	4.075	2.64667	4.96	4.925	0.0172067	0.984833	60.5021	-0.179386	0.739246	24.5941	0.265834	0.691917	72.8114	-0.104377	0.869933	0	0	0	0	0
chr1	135772532	135774679	2147	4.68	6.05	3.995	3.615	4.785	2.87	3.29333	3.21667	3.925	3.82	2.69	4.2	4.07	1.37776	0.00232948	24.3388	0.989823	0.0875061	20.2989	-0.334785	0.596045	12.7095	-0.288629	1	0	0	0	0	0
chr1	135777872	135780713	2841	7.085	7.89	6.615	5.785	6.58	5.75	4.39333	4.46667	6.68	6.355	3.52167	7.06	6.89	0.86026	0.00012269	95.9005	0.800663	0.0162828	121.41	-0.358397	0.322949	80.5901	0.00513084	0.995326	0	0	0	0	0
chr1	135782289	135784299	2010	5	5.385	5.19	4.505	5.19	4.4	3.43667	3.30667	5.205	5.075	2.92333	5.555	4.99	0.339714	0.594174	36.3042	0.655484	0.217857	36.6916	0.135728	0.860322	30.9855	-0.0282451	0.973171	0	0	0	0	0
chr1	13575601	13581174	5573	8.25	8.32	8.285	9.305	9.455	9.15	5.81667	6.30333	7.175	6.955	3.67333	7.12	8.145	0.142658	0.521762	854.765	0.219713	0.0758602	323.591	0.102163	0.752113	897.015	-0.11051	0.55387	0	0	0	0	0
chr1	135787895	135790381	2486	5.26	5.575	6	5.045	4.6	4.715	4.53333	4.97333	5.86	5.675	2.49167	6.45	6.565	0.323018	0.58699	35.0801	-0.293752	0.652754	53.4501	0.573244	0.1945	42.4251	-0.173418	0.788652	0	0	0	0	0
chr1	135792211	135793211	1000	4.28	4.26	4.905	3.89	4.1	3.865	3.13333	3.57333	4.285	4.775	1.98333	4.925	5.105	0.104726	0.910287	18.7865	0.244535	0.761376	24.7014	0.411736	0.476511	20.9856	0.079041	0.918208	0	0	0	0	0
chr1	135804374	135806711	2337	5.455	6.16	5.56	5.84	6.055	5.785	3.89667	4.15667	5.365	5.265	3.16167	5.6	4.95	0.736784	0.0856673	77.9054	0.276058	0.536386	46.7029	0.12548	0.85973	82.2226	-0.00592761	0.993937	0	0	0	0	0
chr1	135811697	135818963	7266	7.965	7.535	8.245	7.925	7.385	8.01	6.65	6.87333	8.68	8.775	3.96333	8.715	8.56	-0.34786	0.16889	259.469	-0.456036	0.0327579	291.316	0.326095	0.167229	373.094	0.12522	0.68147	0	0	0	0	0
chr1	135828669	135833156	4487	9.085	8.435	9.07	8.01	7.365	8.35	6.46333	6.73333	9.325	9.62	3.95333	9.51	9.705	-0.576935	0.000180608	266.854	-0.557417	0.00476433	568.844	0.0556513	0.844308	434.366	0.36185	0.0304814	0	1	0	0	0
chr1	135848882	135850663	1781	5.015	4.88	5.5	4.63	4.9	4.825	4.06333	3.93	5.58	5.33	2.32	5.745	5.92	-0.0644357	0.932423	33.7579	0.297734	0.651957	39.7791	0.388975	0.4732	38.2914	0.143904	0.833563	0	0	0	0	0
chr1	135857516	135859316	1800	5.645	5.89	5.44	6.195	5.895	5.68	4.38333	4.25	6.16	6.14	3.035	6.235	6.155	0.328715	0.516027	83.2441	-0.217258	0.628743	47.6746	-0.0721948	0.926386	91.1284	-0.376132	0.31806	0	0	0	0	0
chr1	135951453	135952453	1000	4.38	3.71	4.875	4.13	2.895	4.075	3.09333	3.57333	3.895	3.505	2.41833	4.015	3.71	-0.577031	0.463234	14.3726	-0.961618	0.153452	25.348	0.333235	0.59222	24.2631	-0.0389798	0.963194	0	0	0	0	0
chr1	135955940	135964127	8187	8.895	8.445	9.14	8.53	7.925	8.48	6.99333	7.62333	8.63	7.94	4.075	8.48	8.405	-0.378371	0.0244548	388.691	-0.521273	0.00160832	548.575	0.298938	0.0822518	541.994	-0.00502825	0.990064	0	0	0	0	0
chr1	135966924	135969981	3057	7.1	5.485	6.575	6.175	4.945	5.74	5.05	6.21667	6.49	5.695	2.98333	6.12	5.51	-1.50398	3.43363e-06	63.8135	-1.05868	0.00507614	121.091	-0.377007	0.301397	91.9534	-0.310127	0.44846	0	0	0	0	0
chr1	135971924	135978181	6257	8.595	7.905	8.85	9.39	8.885	9.34	6.61667	7.37667	8.585	8.28	3.72333	8.45	8.55	-0.608859	0.000601324	726.551	-0.423549	0.000273334	446.812	0.326612	0.0739563	983.016	-0.00534985	0.985873	0	0	0	0	0
chr1	135982622	135984330	1708	4.405	3.975	4.82	4.74	4.49	4.8	3.72333	4.08333	4.35	4.655	1.77667	5.25	5.54	-0.285321	0.733488	30.0957	-0.117384	0.879692	25.8863	0.333221	0.596183	39.4048	0.0865724	0.909374	0	0	0	0	0
chr1	135988503	135997182	8679	9.41	9.3	9.54	9.275	9.15	9.5	7.42	8.13667	9.465	9.495	4.01333	9.93	10.15	-0.0417915	0.815743	757.307	-0.0453314	0.801525	750.712	0.195663	0.219404	1004.62	0.267445	0.0168828	0	0	0	0	0
chr1	135999921	136003519	3598	5.895	4.565	5.84	5.535	4.56	5.5	4.25333	4.74667	6.275	5.53	2.95	5.72	5.615	-1.18989	0.0167404	42.7337	-0.773966	0.110783	60.765	-0.0133719	0.986191	67.4065	0.0484755	0.949936	0	0	0	0	0
chr1	136058562	136061927	3365	5.575	7.5	4.95	5.03	6.05	4.48	4.16	4.35	5.23	4.565	3.215	6.97	6.9	1.9251	2.33622e-11	62.6468	1.00744	0.00972065	40.2015	-0.396721	0.462191	39.4901	-0.310236	0.556045	0	0	0	0	1
chr1	136068559	136070932	2373	5.605	6.12	4.29	5.03	6.025	4.095	3.82333	3.76333	5.415	4.89	2.99167	6.49	6.05	0.5647	0.197932	62.061	0.94945	0.0192708	34.5687	-0.814474	0.0579454	35.8359	-0.535369	0.193236	0	0	0	0	0
chr1	136077976	136079827	1851	4.235	5.335	3.69	2.795	4.17	2.59	3.06667	2.93333	4.28	3.48	2.72667	5.01	4.685	1.08457	0.0532549	14.4429	1.08092	0.0949634	15.0123	-0.239691	0.731742	7.95015	-0.0383184	1	0	0	0	0	0
chr1	136101759	136103114	1355	4.64	3.95	4.545	4.03	4.13	3.97	3.27333	3.42	4.375	4.28	2.615	4.905	4.625	-0.584288	0.423937	19.9176	0.150963	0.85752	23.9443	-0.0208964	0.980487	21.9403	0.00150539	0.999115	0	0	0	0	0
chr1	136112949	136121139	8190	9.06	7.405	8.705	8.2	6.655	7.955	6.68333	6.88333	8.805	8.73	4.255	8.645	8.755	-1.55532	2.44811e-19	247.957	-1.44199	4.08759e-14	498.465	-0.2695	0.135922	403.139	-0.18855	0.435418	0	1	0	0	0
chr1	136126385	136141848	15463	10.295	8.885	10.095	10.245	8.47	10.09	8.04	8.29	10.405	10.285	4.53667	10.33	9.945	-1.33048	1.47972e-38	986.457	-1.69203	9.43569e-68	1235.45	-0.117794	0.402689	1719.53	-0.10603	0.371658	0	0	0	0	0
chr1	13617883	13619510	1627	4.965	5.41	4.705	5.095	4.53	4.385	3.67667	4.00333	4.32	4.735	2.57	4.985	5.13	0.601977	0.317762	35.6246	-0.427625	0.483163	28.7122	-0.129735	0.867191	39.5943	-0.429544	0.337878	0	0	0	0	0
chr1	136198561	136202400	3839	5.15	6.245	5.565	5.54	6.235	5.08	4.51667	4.61667	5.47	5.255	2.19333	5.49	5.825	1.13593	0.00671985	76.4082	0.723824	0.0470695	42.2434	0.353871	0.518617	57.8753	-0.286451	0.567001	0	0	0	0	0
chr1	136249446	136260032	10586	9.395	8.91	9.655	9.54	9.215	9.705	7.32667	7.76667	9.17	9.105	4.26833	8.91	8.785	-0.408691	0.00222057	851.113	-0.245501	0.0474176	781.645	0.329947	0.00855869	1178.09	0.208314	0.0632515	0	0	0	0	0
chr1	136301986	136303901	1915	6.515	5.88	6.455	7.2	6.81	7.23	4.01333	4.18333	5.7	5.54	2.74167	6.56	6.1	-0.537172	0.172721	165.508	-0.274169	0.417528	92.7152	0.00437222	0.994965	220.626	0.0685169	0.880831	0	0	0	0	0
chr1	136309654	136318854	9200	8.975	9.26	9.32	9.215	9.26	9.245	7.13333	7.38667	9.015	9.005	4.28667	9.085	8.99	0.359748	0.00911603	772.192	0.113986	0.494337	602.028	0.407876	0.00274254	896.76	0.0651718	0.790386	0	0	0	0	0
chr1	136350782	136353733	2951	6.79	6.385	6.82	8.11	7.985	8.31	4.93	5.00333	5.835	6	3.05667	6.96	7.295	-0.322789	0.387138	337.981	-0.0439708	0.880387	116.571	0.0870113	0.873509	442.944	0.231248	0.271701	0	0	0	0	0
chr1	13635396	13640403	5007	6.96	6.575	6.59	6.06	5.705	5.86	5.24333	5.32333	6.38	6.675	3.33667	6.23	6.74	-0.299776	0.402897	74.3607	-0.255427	0.581203	114.531	-0.257886	0.535261	91.3602	-0.120939	0.83409	0	0	0	0	0
chr1	136390055	136393951	3896	7.985	8.705	8.27	8.66	8.975	8.925	5.68	6.23667	8.08	8.02	3.51	8.665	8.53	0.786872	1.69066e-06	580.446	0.386995	0.00409678	296.11	0.340561	0.12106	665.444	0.300294	0.0345955	0	0	0	0	0
chr1	136409300	136410920	1620	4.245	3.96	4.355	5.855	5.3	5.515	3.26	3.03667	4.27	4.25	2.76167	4.49	4.535	-0.207222	0.818589	60.296	-0.447647	0.332617	19.4179	0.0640113	0.942004	75.508	-0.227251	0.657534	0	0	0	0	0
chr1	136415137	136418252	3115	6.91	6.08	6.875	5.35	4.725	5.665	3.93667	3.91667	7.055	7.17	3.48	6.445	6.66	-0.762417	0.219925	41.1832	-0.500292	0.35415	129.357	-0.0315647	0.970956	66.8712	0.264326	0.599555	0	1	0	0	0
chr1	136452217	136454449	2232	5.895	5.56	6.2	6.955	6.825	7.165	4.00667	4.23667	5.89	5.675	2.68833	6.375	6.485	-0.265849	0.617961	150.356	-0.0610946	0.880387	68.9977	0.293937	0.557578	199.347	0.220032	0.543533	0	0	0	0	0
chr1	136456322	136463846	7524	8.475	7.145	8.62	8.875	7.92	9.03	6.07333	6.70333	8.255	7.77	3.80833	7.84	7.76	-1.21274	7.18761e-09	450.103	-0.872522	7.8777e-10	394.368	0.210237	0.351445	741.772	0.191885	0.227413	0	0	0	0	0
chr1	136470260	136474061	3801	7.42	5.385	7.135	6.255	4.385	6.615	4.66	5.17667	6.74	6.825	3.55167	4.45	4.895	-1.92797	4.71258e-10	59.4378	-1.64998	1.00694e-05	163.804	-0.201242	0.620006	128.522	0.344096	0.310204	0	1	0	0	0
chr1	13642211	13652343	10132	9.965	9.97	9.945	10.445	10.485	10.505	7.8	8.34	10.04	10.04	4.11667	9.525	9.66	0.0761084	0.555482	1807.8	0.116353	0.245528	1045.29	0.0531482	0.784541	2124.94	0.100688	0.381503	0	0	0	0	0
chr1	136476160	136478093	1933	5.465	3.65	5.515	4.265	3.37	4.61	3.23667	3.66667	4.555	4.87	2.80667	4.74	4.17	-1.5607	0.00591263	17.1781	-0.706104	0.305326	45.9334	0.0961743	0.897409	31.2132	0.198117	0.757012	0	0	0	0	0
chr1	13657660	13662114	4454	8.34	8.575	8.63	8.68	8.82	8.885	6.15	7.01	8.53	8.695	3.395	5.595	5.565	0.304101	0.103585	550.811	0.215766	0.20602	379.57	0.341866	0.0771011	659.192	0.244925	0.113582	0	0	0	0	0
chr1	136660597	136662001	1404	4.505	3.89	5.06	3.71	2.995	3.675	3.66333	4	3.585	3.395	1.99333	4.095	3.885	-0.337102	0.686161	12.4276	-0.481098	0.550339	28.0611	0.405698	0.476848	17.9062	-0.0361158	1	0	0	0	0	0
chr1	136667835	136669345	1510	5.005	4.45	5.07	3.92	3.21	4.33	4.15333	4.36333	4.85	5.115	2.395	4.2	4.605	-0.450287	0.505728	14.2655	-0.426546	0.594659	33.1646	0.0971633	0.903277	24.6792	0.23583	0.696299	0	0	0	0	0
chr1	13665201	13670962	5761	8.825	8.96	8.565	8.05	8.055	7.905	6.6	7.07	8.565	8.695	4.075	8.08	8.39	0.21326	0.211558	337.749	0.0828907	0.73999	435.475	-0.173204	0.439593	374.78	-0.0893781	0.787432	0	0	0	0	0
chr1	136697077	136701243	4166	5.395	5.535	5.67	5.98	5.975	5.83	5.27333	5.43333	5.5	5.57	2.88333	5.115	5.215	0.192346	0.752119	79.5185	0.0795327	0.884261	48.0328	0.246941	0.684803	87.7172	-0.0887221	0.887883	0	0	0	0	0
chr1	136771175	136772665	1490	4.635	4.955	4.14	3.33	3.375	3.61	3.2	2.90333	3.44	3.47	2.915	3.485	3.335	0.314016	0.654617	11.3509	0.0949226	0.921634	21.3357	-0.240026	0.731527	14.4949	0.125975	1	0	0	0	0	0
chr1	136809279	136810723	1444	3.53	4.88	4.17	3.155	3.79	3.14	3.20333	3.65	3.4	4.22	2.72	3.3	2.96	1.24485	0.0541689	13.7155	0.61301	0.416793	14.3444	0.32925	1	11.2902	0.0159343	1	0	0	0	0	0
chr1	136851145	136853308	2163	6.115	6.095	5.795	7.31	7.455	7.44	4.10333	4.5	5.065	5.42	2.90167	6.075	6.515	0.0389295	0.943349	211.816	0.210286	0.442011	64.4335	-0.199024	0.732131	247.023	0.164516	0.631213	0	0	0	0	0
chr1	136858303	136860213	1910	4.14	4.085	3.975	6.075	6.08	5.69	3.05667	3.48	3.85	3.5	2.69833	4.445	5.08	0.028007	0.976937	84.5325	0.0832368	0.870943	16.1575	-0.0523025	0.952227	86.5648	-0.260482	0.571809	0	0	0	0	0
chr1	13684449	13691429	6980	8.245	8.69	8.37	7.325	7.78	7.8	6.18	6.55333	7.905	7.8	4.055	7.185	7.23	0.518449	0.00206921	244.065	0.498696	0.0360954	332.644	0.196332	0.437064	286.923	0.45069	0.0443281	0	0	0	0	0
chr1	137042509	137045366	2857	6.26	6.615	6.5	7.77	7.89	7.795	4.31	4.56667	5.655	5.165	2.93	6.16	6.895	0.415835	0.272744	290.044	0.195563	0.430851	87.0529	0.263209	0.577963	327.304	0.0694443	0.856706	0	0	0	0	0
chr1	137065287	137068005	2718	7.195	7.11	7.38	6.67	6.555	6.88	4.70333	4.80667	7.39	7.705	3.56667	7.495	7.79	-0.00840803	0.983667	123.339	-0.0418099	0.925795	164.093	0.23067	0.524854	162.562	0.220968	0.554551	0	0	0	0	0
chr1	137154274	137156194	1920	5.635	5.215	5.675	5.915	5.86	6.25	3.48667	3.05	5.71	5.385	3.15167	5.99	5.98	-0.34265	0.54332	74.3559	0.0394826	0.94576	52.1747	0.113309	0.873129	100.119	0.313707	0.429383	0	0	0	0	0
chr1	137176786	137181454	4668	8.085	8.775	7.86	8.695	9.185	8.62	6.21667	6.36333	7.785	7.63	3.70833	8.9	8.845	0.756706	2.60851e-06	637.538	0.558433	4.88861e-06	263.835	-0.133741	0.692109	601.391	-0.0276911	0.935551	0	0	0	0	0
chr1	137207155	137211318	4163	8.27	8.155	8.01	8.55	8.665	8.525	5.78333	6.14667	7.84	7.47	3.71167	8.585	8.37	-0.0433666	0.870703	499.092	0.189108	0.284151	296.448	-0.180894	0.518617	553.586	0.0156235	0.966622	0	0	0	0	0
chr1	137325356	137328162	2806	5.765	5.97	5.84	7.55	7.71	7.585	4.02667	4.28667	4.655	5.065	3.15333	6.085	6.175	0.2686	0.595843	252.133	0.225478	0.360247	57.4575	0.117733	0.862333	281.517	0.0693413	0.864232	0	0	0	0	0
chr1	137412127	137414497	2370	4.265	6.13	4.85	3.48	5.225	3.935	4.11	4.11667	3.975	3.915	3.02	5.38	5.35	1.83664	3.9729e-05	30.2134	1.54535	0.00177632	24.0009	0.413068	0.476494	19.7193	0.267709	0.622955	0	0	0	0	1
chr1	137431166	137432679	1513	3.07	5.255	3.825	3.83	4.48	3.23	3.68	4.08667	4.605	3.875	1.93333	4.3	4.905	1.85918	0.00221852	21.9274	0.593895	0.364191	12.6736	0.380888	1	15.5941	-0.247683	1	0	0	0	0	0
chr1	137515202	137517425	2223	5.045	5.745	5.235	4.87	4.995	4.37	4.07667	4.38667	4.05	4.63	2.145	5.185	5.735	0.708583	0.166415	37.7843	0.146975	0.833208	35.9595	0.151129	0.836011	35.5329	-0.293247	0.590614	0	0	0	0	0
chr1	137526264	137529337	3073	5.995	5.82	5.9	5.57	5.54	4.855	4.65667	4.78667	5.455	5.49	2.62833	5.925	6.575	-0.085705	0.880676	58.4992	0.0474097	0.940079	63.4706	-0.023295	0.974454	54.8184	-0.469325	0.244666	0	0	0	0	0
chr1	137555206	137557452	2246	5.52	5.51	6.12	5.18	5.03	5.03	5.00333	5.04333	5.43	4.6	2.54167	6.055	6.5	0.0680001	0.917532	42.5356	-0.0862555	0.900503	60.1378	0.553711	0.186341	50.0857	-0.0710092	0.925641	0	0	0	0	0
chr1	137565612	137570964	5352	6.06	6.48	6.83	6.48	6.05	6.07	5.24	5.51667	6.55	6.19	3.01833	6.98	7.23	0.458306	0.26076	97.6344	-0.343961	0.376428	94.9104	0.698504	0.0346099	115.114	-0.301786	0.436269	0	0	0	0	0
chr1	137582229	137588423	6194	6.475	6.49	6.845	7.355	7.17	7.31	5.26	5.76333	6.615	6.215	3.19167	7.14	7.25	0.0834137	0.857288	194.999	-0.107064	0.740732	106.358	0.380649	0.305655	238.58	-0.00616454	0.990935	0	0	0	0	0
chr1	137624697	137627971	3274	5.795	5.71	6.63	6.85	6.52	7.16	4.67333	5.05	5.84	5.745	2.71167	6.35	6.665	-0.0372457	0.952026	130.603	-0.250106	0.470888	80.7732	0.732624	0.0310254	191.61	0.310493	0.277829	0	0	0	0	0
chr1	137662198	137664019	1821	4.415	3.88	3.795	6.04	4.885	4.985	3.81667	3.83	3.5	3.715	2.68	4.45	4.755	-0.434709	0.585976	59.9665	-0.957388	0.0284763	17.3423	-0.295293	0.654758	71.402	-0.744226	0.017929	0	0	0	0	0
chr1	137714690	137720019	5329	7.755	6.245	7.76	7.79	6.58	7.915	5.04	6.05	6.665	6.94	3.67833	7.54	7.525	-1.41798	2.07651e-08	198.996	-1.10349	1.91199e-07	227.709	0.0901646	0.82831	344.905	0.166149	0.564568	0	0	0	0	0
chr1	137812404	137814793	2389	5.94	5.575	5.525	4.32	4.02	4.355	3.67	3.6	5.39	5.04	3.24	5.87	5.59	-0.275242	0.593739	21.7604	-0.135623	0.873126	54.8261	-0.252044	0.657834	28.7179	0.064385	0.936939	0	0	0	0	0
chr1	137896875	137899393	2518	6.695	5.93	6.325	5.425	5.36	5.59	4.85	5.41	6.025	6.405	3.1	6.03	5.9	-0.658714	0.0748682	53.5488	0.0838086	0.900565	95.1749	-0.243824	0.602356	66.5424	0.1618	0.787453	0	0	0	0	0
chr1	137903392	137905770	2378	6.06	5.99	6.17	6.715	6.815	6.965	4.05667	4.48667	5.645	5.095	2.915	6.5	6.43	0.00571616	0.991585	137.684	0.176813	0.634158	71.7696	0.153757	0.798353	170.316	0.263266	0.437105	0	0	0	0	0
chr1	137909765	137910765	1000	2.63	4.365	3.4	3.09	3.57	2.775	2.46	2.49333	3.025	3.47	2.29167	3.21	3.32	1.47621	0.045054	11.444	0.411045	0.619543	8.15213	0.339252	1	9.44368	-0.0888337	1	0	0	0	0	0
chr1	137913763	137915829	2066	5.785	5.5	6.02	7.11	6.9	7.375	3.9	3.93	5.32	5.045	2.80333	6.17	6.02	-0.166144	0.781799	162.956	-0.141685	0.683311	62.1185	0.246801	0.653064	226.097	0.270449	0.340149	0	0	0	0	0
chr1	138027530	138040499	12969	8.635	9.005	8.79	8.55	9.065	8.72	6.96333	7.43667	8.54	8.57	4.06333	8.875	9.1	0.438534	0.00373266	583.288	0.587193	2.82221e-06	441.782	0.222884	0.284268	594.182	0.209565	0.234896	0	0	0	0	0
chr1	138123937	138126905	2968	7.99	7.365	8.195	6.935	6.52	7.005	5.41333	5.62333	7.58	7.805	3.61167	7.84	7.395	-0.538666	0.0180417	134.771	-0.328067	0.308301	287.657	0.267525	0.285369	185.826	0.10481	0.816808	0	0	0	0	0
chr1	138130254	138131768	1514	3.96	3.985	3.84	3.88	4.945	4.51	2.38	2.93333	3.195	3.505	2.96	3.85	3.795	0.128145	0.892715	27.9433	0.985577	0.068944	14.5846	0.0516231	1	26.2125	0.355784	0.479514	0	0	0	0	0
chr1	138156201	138157772	1571	5.13	4.225	4.51	5.11	5.2	5.79	2.92	2.89667	3.495	2.625	2.96167	5	5.115	-0.619318	0.359787	44.3901	0.149451	0.81934	29.2964	-0.321383	0.604346	65.8801	0.513142	0.168479	0	0	0	0	0
chr1	138221984	138223585	1601	5.09	4.95	4.875	4.985	4.22	4.535	4.09333	4.12333	4.635	5.16	2.955	5.815	5.605	-0.060368	0.935121	31.5403	-0.515983	0.417622	32.5942	-0.0649262	0.93901	39.5042	-0.26804	0.633433	0	0	0	0	0
chr1	138240105	138243893	3788	6.9	6.63	6.91	8.15	8.275	8.21	5.14	5.31333	5.775	5.46	3.26333	6.445	6.895	-0.183608	0.631754	379.483	0.192078	0.357288	124.726	0.0652678	0.906233	433.079	0.0946815	0.762875	0	0	0	0	0
chr1	138310952	138313281	2329	7.28	7.395	7.325	7.705	7.92	7.72	5.07	5.59333	6.35	5.915	2.79333	6.545	6.95	0.182246	0.568558	288.308	0.291547	0.200893	165.969	0.102695	0.828859	311.554	0.0547294	0.89218	0	0	0	0	0
chr1	138336912	138340071	3159	5.725	5.835	5.68	5.08	5.045	5.13	4.39667	4.47333	6.395	5.675	3.46667	6.96	7.28	0.146958	0.800148	40.824	0.0314517	0.966181	53.7476	-0.00369667	0.996524	49.5258	0.0717963	0.92444	1	0	0	0	0
chr1	138387601	138388601	1000	1.52	3.14	2.27	2.72	4.505	4.11	1.95	2.23333	2.935	2.445	2.48	3.915	3.755	0.969722	0.28961	18.2875	1.34723	0.026871	3.12676	0.148491	1	16.5616	0.499555	1	0	0	0	0	0
chr1	138402084	138403728	1644	5.205	5.47	5.935	4.37	5.215	5.255	3.24	3.43	6.09	5.575	2.5	6.395	6.485	0.32266	0.581	35.5094	0.785376	0.12773	50.4999	0.613248	0.149055	42.2798	0.579885	0.130837	0	0	0	0	0
chr1	138427120	138428891	1771	5.1	4.23	3.61	3.775	3.78	4.385	2.72667	3.21333	3.83	4.065	2.60667	4.495	3.605	-0.739877	0.238911	16.0754	0.0515931	0.956389	23.2117	-0.714041	0.13368	25.0275	0.346304	0.49474	0	0	0	0	0
chr1	138433898	138441086	7188	8.615	9.55	9.19	7.79	8.585	8.405	5.89667	6.67333	9.27	9.125	4.32667	9.595	9.705	1.00513	1.8961e-15	387.653	0.854435	3.23346e-08	515.468	0.625908	8.20887e-06	417.633	0.615595	5.4368e-05	1	1	0	0	0
chr1	138446237	138448758	2521	5.95	6.795	6.69	6.055	6.645	6.79	3.69333	3.92	6.38	6.005	3.39833	6.39	6.33	0.880868	0.00890467	105.489	0.640074	0.0430866	86.2817	0.673408	0.0466612	131.125	0.660534	0.00952799	0	0	0	0	0
chr1	138465130	138467809	2679	5.665	6.135	5.28	5.32	5.595	4.63	3.98667	3.86	5.485	5.585	2.76167	5.37	5.85	0.555491	0.224215	54.8148	0.307922	0.553425	45.5559	-0.228547	0.713386	46.4504	-0.425387	0.329013	0	0	0	0	0
chr1	138511387	138512676	1289	4.86	4.93	5.285	4	4.785	5.115	3.32333	3.39333	4.86	4.51	2.84333	5.13	4.575	0.161913	0.82616	26.4911	0.726423	0.216787	34.8228	0.347306	0.550884	36.2213	0.690404	0.0572909	0	0	0	0	0
chr1	138519953	138536120	16167	9.715	8.59	9.85	9.505	8.74	9.605	7.66	8.35333	9.98	9.64	4.41333	8.345	8.835	-1.03991	1.33719e-17	732.194	-0.685876	5.01491e-10	928.217	0.2131	0.0984988	1123.57	0.137486	0.321171	0	0	0	0	0
chr1	138551222	138553964	2742	5.69	5.695	6.625	5.37	5.17	6.005	4.01	4.36333	6.085	5.605	3.11333	5.615	5.18	0.072599	0.905703	47.8905	-0.129041	0.838998	78.5099	0.834381	0.0111775	77.862	0.511198	0.14839	0	0	0	0	0
chr1	138557805	138559710	1905	5.38	6.075	6.745	4.605	5.23	6.16	3.35333	3.74667	5.14	4.96	2.91	5.405	5.435	0.72796	0.10047	38.241	0.629704	0.228878	78.1798	1.1801	0.000123824	70.966	1.14862	4.48441e-05	0	0	0	0	0
chr1	138561336	138562782	1446	5.14	5.315	6.265	4.505	4.67	4.905	3.64667	4.15667	4.965	4.075	2.9	4.56	4.69	0.194082	0.780496	29.2654	0.22164	0.754296	59.2372	0.84649	0.0270471	37.5268	0.280787	0.6095	0	0	0	0	0
chr1	138565393	138567638	2245	6.655	6.025	7	5.98	5.92	6.805	4.42333	4.73667	6.135	6.315	3.16667	6.96	7.12	-0.547184	0.143598	77.2136	0.0225911	0.968909	119.719	0.36798	0.298837	129.116	0.73685	0.00292391	0	0	0	0	0
chr1	138569149	138573144	3995	5.315	6.025	4.915	4.95	5.63	4.74	4.42	4.40667	5.105	5.115	2.37333	5.37	5.045	0.736644	0.099789	50.831	0.706002	0.130026	35.5425	-0.203908	0.765248	41.5692	-0.0812307	0.915637	0	0	0	0	0
chr1	138574825	138576360	1535	3.15	4.76	4.445	3.025	3.655	2.77	3.25667	3.43667	2.515	3.89	2.565	4.03	3.425	1.48585	0.0274456	11.5584	0.499631	0.530021	14.9813	0.664477	0.171693	9.15774	-0.0705625	1	0	0	0	0	0
chr1	138578562	138584456	5894	8.13	8.16	8.49	7.54	7.59	7.71	6.09333	6.66333	8.39	8.175	4.17	8.29	8.365	0.0981193	0.701097	241.118	0.119819	0.686227	337.477	0.416677	0.0385366	294.646	0.196495	0.499541	0	1	0	0	0
chr1	138588418	138596894	8476	8.35	9.07	9.025	7.985	8.6	8.865	6.30333	6.96667	8.955	8.745	4.15333	8.995	8.88	0.782661	5.29707e-08	410.374	0.685479	4.22394e-06	448.36	0.714969	1.24238e-06	537.467	0.883896	6.23063e-13	0	0	0	0	0
chr1	138611338	138615410	4072	5.935	5.305	6.145	5.405	5.13	5.8	4.55333	4.7	5.815	5.255	3.275	4.95	4.935	-0.515349	0.302047	48.749	-0.234467	0.70007	68.2391	0.227975	0.679132	72.968	0.27108	0.594265	0	0	0	0	0
chr1	138665433	138666689	1256	3.86	3.975	3.72	3.925	4.31	4.245	2.97667	2.97667	3.14	3.545	2.535	3.255	3.395	0.137279	0.886647	20.679	0.355894	0.632486	13.1624	-0.041409	1	23.7294	0.18622	0.776859	0	0	0	0	0
chr1	138678018	138679359	1341	3.77	4.025	4.09	4.765	4.675	4.31	2.96	3.08	4.26	3.605	2.5	4.45	4.315	0.253517	0.783284	31.7852	-0.0161706	0.983836	14.9235	0.197516	0.788485	33.0839	-0.232244	0.699739	0	0	0	0	0
chr1	138735471	138741374	5903	6.74	6.455	6.85	5.705	5.31	5.975	5.00667	5.57333	6.29	6.815	3.70833	6.545	7.25	-0.209848	0.597907	56.8019	-0.286564	0.582079	115.814	0.167742	0.724997	84.025	0.245909	0.604302	0	0	0	0	0
chr1	138744281	138746700	2419	6.525	4.39	5.805	5.47	4.34	5.56	4.57	4.87	5.745	6.285	3.18333	4.95	5.32	-1.96255	1.71923e-06	39.5003	-0.915803	0.0597865	76.5167	-0.506905	0.202158	66.4245	0.098198	0.882062	0	0	0	0	0
chr1	138769773	138772715	2942	5.94	5.73	5.945	5.1	4.17	5.11	4.74	4.81	5.95	5.615	3.30333	5.575	5.93	-0.138132	0.802679	31.855	-0.697326	0.225783	63.4917	0.0615366	0.933018	50.0986	0.055638	0.944607	0	0	0	0	0
chr1	138776522	138777896	1374	4.205	4.025	4.895	3.69	2.515	3.81	3.45	4.12667	4.205	4.12	2.70833	3.91	4.22	-0.304587	0.730543	10.3164	-0.673287	0.378801	25.7728	0.290297	0.661198	17.9456	0.0706854	1	0	0	0	0	0
chr1	138783108	138784368	1260	4.61	5.055	4.99	4.29	4.425	4.305	3.83667	4.05333	4.675	4.73	2.915	5.15	5.075	0.350169	0.632964	24.6059	0.19996	0.791264	29.6075	0.175625	0.814534	27.5264	0.0543141	0.948691	0	0	0	0	0
chr1	138789737	138797332	7595	8.62	7.47	8.305	7.7	6.51	7.45	6.66	7.58667	8.23	8.185	4.05167	7.07	7.68	-1.06625	1.32304e-08	188.482	-1.08937	1.54444e-06	371.54	-0.234526	0.285502	284.542	-0.19482	0.523146	0	0	0	0	0
chr1	138805982	138819421	13439	8.925	8.73	8.73	8.625	8.13	8.35	7.24333	7.96	8.84	8.94	4.625	8.22	8.62	-0.122843	0.506503	429.553	-0.409108	0.0164017	478.569	-0.104089	0.698059	536.495	-0.226321	0.217098	0	1	0	0	0
chr1	138820691	138836379	15688	9.645	9.255	9.455	9.04	8.425	8.79	7.53667	8.01667	9.53	9.765	4.82	9.13	9.44	-0.316288	0.0132237	553.623	-0.539111	0.000256399	789.557	-0.10741	0.558524	723.456	-0.202271	0.264104	0	0	0	0	0
chr1	138838158	138858897	20739	10.615	9.965	10.56	11.23	10.335	10.99	8.78333	9.36333	10.855	10.97	4.66833	10.185	10.295	-0.572013	1.42134e-10	2345.43	-0.812713	3.40134e-35	1622.96	0.0203527	0.911386	3309.01	-0.195377	0.00164558	0	1	0	0	0
chr1	138861828	138865229	3401	8.985	7.605	8.495	8.645	6.87	8.225	6.87	7.68667	8.885	9.14	3.41333	8.105	8.015	-1.30164	9.57497e-13	326.275	-1.65115	8.64598e-20	455.903	-0.402975	0.0405796	521.443	-0.357277	0.029522	0	0	0	0	0
chr1	138866925	138869392	2467	6.385	4.085	5.715	4.985	3.39	4.685	4.18667	4.45333	5.865	5.355	2.72833	5.035	5.195	-1.94727	2.00924e-05	25.5764	-1.25074	0.0232198	70.0185	-0.490709	0.237311	41.6319	-0.168552	0.798389	0	0	0	0	0
chr1	138906209	138908536	2327	7.555	6.675	7.32	6.93	6.31	6.72	4.86667	5.36	7.445	7.615	3.01333	7.305	7.405	-0.787187	0.00274953	126.27	-0.523899	0.0824771	181.456	-0.137198	0.732006	167.983	-0.136199	0.762321	0	0	0	0	0
chr1	138915818	138918944	3126	8.035	7.37	7.575	7.005	5.415	6.54	5.45667	6.11	7.78	8.035	3.50167	6.57	6.925	-0.584209	0.00779158	106.591	-1.43457	7.1853e-07	236.118	-0.364852	0.138254	163.154	-0.36768	0.214002	0	1	0	0	0
chr1	138930087	138932622	2535	6.73	5.465	6.15	6.13	4.395	5.155	4.49667	4.79	6.635	6.595	3.25833	5.955	6.375	-1.14251	0.00169753	55.8495	-1.52791	8.14272e-05	91.8708	-0.431057	0.274515	77.223	-0.673146	0.0346276	0	0	0	0	0
chr1	138970352	138971896	1544	4.6	4.665	4.245	3.74	3.225	3.56	3.54667	3.78333	4.105	4.66	1.88167	4.335	4.55	0.13288	0.869996	13.3026	-0.216552	0.808802	21.6624	-0.133077	0.867535	17.4679	-0.00374186	1	0	0	0	0	0
chr1	139067816	139069934	2118	6.075	4.02	5.29	5.23	3.86	5.02	3.71667	3.89333	5.435	5.515	3.31833	5.025	4.915	-1.80411	0.000210026	31.5836	-1.1593	0.0252958	54.392	-0.546689	0.21201	51.0121	-0.124749	0.854908	0	1	0	0	0
chr1	139458067	139459516	1449	4.27	5.095	5.585	3.41	3.4	4.15	3.24333	3.12333	3.795	4.385	2.575	1.835	2.395	0.675732	0.306762	11.9365	0.0208457	0.983422	35.6967	0.806811	0.0668249	20.1385	0.373654	0.435827	0	0	0	0	0
chr1	139647836	139649091	1255	5.69	4.595	5.13	4.76	3.32	3.975	3.05667	3.33333	4.625	4.62	2.54667	4.145	4.02	-0.838575	0.126513	21.7938	-1.1134	0.0546717	43.7944	-0.369406	0.488612	29.9456	-0.412558	0.377668	0	0	0	0	0
chr1	139794775	139796967	2192	4.37	3.735	4.52	5.76	5.815	5.44	4.05667	4.28667	4.11	3.595	2.455	3.79	3.64	-0.461933	0.569926	69.5158	0.0985713	0.864572	21.4697	0.122057	0.879534	71.3116	-0.225104	0.675633	0	0	0	0	0
chr1	140069868	140072538	2670	4.45	5.875	4.975	5.72	6.525	5.28	4.26667	4.87667	5.3	4.97	1.35667	2.99	2.77	1.37771	0.00385857	92.623	0.844275	0.0136228	27.0515	0.372791	0.529566	66.5062	-0.294395	0.535566	0	0	0	0	0
chr1	140104846	140108488	3642	7.48	7.76	6.925	5.545	5.855	5.82	5.06667	5.31667	6.68	7.01	3.45333	5.82	5.965	0.352155	0.156024	66.0552	0.363008	0.447286	155.744	-0.439167	0.130265	75.5687	0.231556	0.653242	0	0	0	0	0
chr1	140219036	140220422	1386	3.755	5.19	3.95	3.56	4.39	3.24	3.07333	4.16667	4.475	4.01	2.05	2.615	3.01	1.30707	0.028011	19.2316	0.724953	0.267014	14.2112	0.0993074	1	13.6665	-0.118349	1	0	0	0	0	0
chr1	140224063	140225063	1000	3.815	3.65	3.34	3.305	4.155	3.025	2.97667	3.13667	3.155	3.34	1.50167	2.77	2.43	-0.126401	0.899948	16.1299	0.663641	0.347232	11.5091	-0.156506	1	12.4341	-0.0364797	1	0	0	0	0	0
chr1	140406443	140408547	2104	5.985	6.26	6.43	5.575	5.46	5.83	4.47	4.89667	5.455	5.965	3.63833	5.37	5.515	0.345545	0.43479	57.3232	-0.0267134	0.968173	77.2629	0.427545	0.300531	76.3688	0.226331	0.659649	0	1	0	0	0
chr1	140436112	140439194	3082	4.43	5.34	4.845	4.295	4.935	4.395	4.52667	4.64333	4.12	4.635	3.00833	4	4	0.857216	0.143378	30.9861	0.606094	0.290801	26.0228	0.303092	0.638841	28.6212	0.0603307	0.941378	0	0	0	0	0
chr1	140499495	140506558	7063	7.89	8.105	7.825	7.46	7.25	7.215	6.06667	6.59333	7.215	7.6	4.16833	7.065	7.19	0.278931	0.209953	207.946	-0.1349	0.663409	243.454	0.0044894	0.992884	240.306	-0.186858	0.57366	0	0	0	0	0
chr1	140513299	140517558	4259	8.28	8.505	8.455	8.885	8.92	8.775	5.96667	6.33667	7.825	7.865	3.735	7.845	8.34	0.296363	0.125062	611.91	0.113744	0.52306	348.408	0.236935	0.307578	678.346	-0.0632356	0.809597	0	1	0	0	0
chr1	140521984	140523251	1267	5.055	5.005	4.96	4.095	4.24	4.2	3.06	3.42333	4.335	4.785	2.91833	4.115	4.455	0.0175548	0.981872	21.7597	0.14203	0.86737	32.4607	-0.0330229	0.968538	25.3095	0.0718834	0.927765	0	0	0	0	0
chr1	140752210	140754030	1820	5.125	4.92	5.19	5.885	5.66	5.79	3.19333	3.16667	4.76	4.48	2.07167	5.45	4.975	-0.125827	0.86232	68.3514	-0.147946	0.777631	36.125	0.0902353	0.909908	83.702	-0.0412082	0.954169	0	0	0	0	0
chr1	140808118	140810903	2785	6.59	6.74	6.145	6.39	6.455	6.48	4.30667	4.46	5.715	6.74	3.325	5.175	5.1	0.244911	0.544654	109.183	0.173448	0.691704	85.8742	-0.310927	0.482514	127.316	0.120963	0.815515	0	0	0	0	0
chr1	140820514	140821916	1402	3.11	4.97	3.075	2.83	3.43	2.54	3.04	3.00667	3.075	2.72	2.54	3.225	2.9	1.5313	0.0187248	11.0758	0.557239	0.486373	8.0837	-0.039031	1	7.915	-0.0759148	1	0	0	0	0	0
chr1	140823660	140826822	3162	7.62	7.87	7.19	6.325	6.46	5.98	5.47	5.73333	7.335	7.57	3.59167	7.085	6.89	0.321829	0.186537	106.049	0.200294	0.624071	178.353	-0.329978	0.270343	104.833	-0.24642	0.57366	0	1	0	0	0
chr1	140858720	140864610	5890	6.575	7.22	6.755	7.55	8.075	7.665	5.32333	5.59	6.445	6.64	3.36	6.845	6.99	0.696717	0.0170963	292.64	0.572384	0.00312047	106.264	0.218751	0.63472	290.934	0.131537	0.708609	0	0	0	0	0
chr1	140869022	140870676	1654	3.23	4.37	3.45	3.95	4.915	3.75	3.26333	3.68667	3.615	2.595	2.26667	3.965	3.82	0.977052	0.193801	28.0328	0.835811	0.141926	9.37101	0.0836961	1	20.2613	-0.0784262	0.919059	0	0	0	0	0
chr1	140878438	140880271	1833	4.68	5.03	4.745	4.515	4.855	4.56	4.49	4.48333	4.905	4.235	2.34333	3.98	4.37	0.396668	0.547796	32.3719	0.339599	0.602236	26.4083	0.0885748	0.917074	33.4833	0.0296286	0.971445	0	0	0	0	0
chr1	141317543	141320528	2985	7.51	7.52	7.545	8.45	8.37	8.38	5.53	5.85667	7.06	7.25	3.025	7.695	8	0.087734	0.784783	433.514	-0.00292879	0.991041	192.737	0.103003	0.806353	508.421	-0.0237103	0.949665	0	0	0	0	0
chr1	141350735	141352074	1339	3.19	3.93	3.935	4.355	4.785	4.71	2.93333	3.08333	3.01	2.315	2.585	4.225	3.69	0.624351	0.472618	29.1266	0.456718	0.470402	11.7771	0.353449	1	32.8692	0.252327	0.666491	0	0	0	0	0
chr1	141396101	141401358	5257	8.915	8.92	9.07	8.61	8.635	8.88	7.3	7.74333	8.965	9.105	3.64667	6.125	6.02	0.0664148	0.752248	502.985	0.0959626	0.640658	538.97	0.2137	0.281448	643.883	0.300193	0.0456612	0	0	0	0	0
chr1	141444442	141449404	4962	7.525	6.075	7.305	5.71	4.37	5.825	5.51	5.9	7.33	7.88	3.36833	2.01	1.85	-1.34016	8.7255e-07	46.0003	-1.13913	0.0139823	178.864	-0.133515	0.751901	80.952	0.0824479	0.904646	0	0	0	0	0
chr1	141453979	141458269	4290	8.66	8.415	8.47	8.94	8.345	8.525	6.37	6.42667	8.575	8.685	3.31333	3.985	4.045	-0.167132	0.393161	517.677	-0.515294	0.000182783	397.908	-0.106691	0.702581	639.28	-0.355937	0.00800224	0	0	0	0	0
chr1	141466831	141469738	2907	6.81	3.965	5.125	5.305	3.515	4.05	4.47	4.34667	5.99	4.69	2.71	4.375	5.035	-2.64579	3.29446e-11	30.4177	-1.48208	0.00277297	75.008	-1.31395	1.45216e-05	39.7745	-0.751497	0.0305412	0	0	0	0	0
chr1	141554583	141559607	5024	8.595	8.065	8.125	8.98	8.28	8.575	6.07333	6.15	7.94	7.57	3.19833	4.985	5.165	-0.453169	0.011384	516.748	-0.609763	2.22175e-05	347.765	-0.383379	0.0461596	658.958	-0.33975	0.014541	0	0	0	0	0
chr1	141674137	141679162	5025	8.475	7.97	8.135	8.895	8.035	8.57	5.75	6.03333	8.085	8.285	3.33167	5.735	5.84	-0.425594	0.0252619	466.89	-0.776971	4.44181e-08	333.145	-0.259319	0.263559	637.553	-0.262763	0.0993592	0	0	0	0	0
chr1	141750535	141761854	11319	9.7	9.16	9.54	9.82	9.37	9.575	7.32667	7.71	9.78	9.87	4.155	5.795	6.295	-0.461479	0.000123369	997.11	-0.371035	0.000887327	826.823	-0.0855494	0.66165	1242.73	-0.195516	0.129266	0	0	0	0	0
chr1	141908145	141917553	9408	9.945	9.32	9.29	10.03	9.075	9.58	7.29667	7.65333	9.48	9.525	3.90333	5.38	5.92	-0.54936	7.96821e-07	1005.44	-0.876401	2.01343e-18	843.492	-0.567653	1.2505e-07	1350	-0.398458	9.53192e-06	0	0	0	0	0
chr1	141976997	141979072	2075	5.38	3.995	5.07	4.195	3.085	4.2	4.15333	4.22	4.695	4.1	2.78	1.65	1.855	-1.25214	0.0274383	15.8861	-0.668668	0.353019	40.8681	-0.0345241	0.96766	25.408	0.0293262	0.972031	0	0	0	0	0
chr1	142066878	142073877	6999	7.63	7.175	7.105	7.8	7.345	7.235	5.95667	6.23	6.79	6.925	3.96	4.06	3.98	-0.382897	0.148908	243.779	-0.368413	0.102212	175.072	-0.414437	0.135987	276.314	-0.475321	0.0143057	0	0	0	0	0
chr1	142075409	142081847	6438	9.25	8.67	8.645	9.815	9.125	9.23	7.15	7.50333	8.705	8.975	3.73333	6.375	6.43	-0.499813	0.000479374	925.838	-0.610629	2.65382e-09	527.851	-0.517041	0.000196783	1115.92	-0.529293	1.05793e-08	0	1	0	0	0
chr1	142141921	142142921	1000	3.565	4.41	3.76	4.01	4.775	4.715	2.65667	2.51	2.665	2.695	2.43333	3.615	3.395	0.699398	0.372615	28.8177	0.386796	0.598254	12.2341	0.0640965	1	32.8085	0.099495	0.870485	0	0	0	0	0
chr1	142160732	142165900	5168	8.96	9.15	8.555	8.355	8.22	7.96	6.22333	7.14333	8.525	8.65	3.98333	7.13	7.595	0.260176	0.0902486	397.916	-0.0545213	0.828497	458.615	-0.321599	0.0650042	428.099	-0.321702	0.0748165	1	0	0	0	0
chr1	142274948	142280592	5644	8.445	8.15	6.735	7.33	6.91	6.54	5.71667	6.59	6.685	7.585	3.93833	5.52	5.735	-0.233798	0.302915	177.688	-0.336561	0.231239	236.153	-1.51352	1.93222e-14	187.263	-0.652861	0.00325248	0	1	0	0	0
chr1	142293278	142294929	1651	4.315	5.09	3.3	2.925	4.295	3.42	3.21	3.36333	2.625	3.28	2.67333	1.825	1.98	0.749681	0.222995	16.4453	1.12651	0.0723944	14.3932	-0.41927	1	12.0881	0.196773	1	0	0	0	0	0
chr1	142301633	142307792	6159	9.335	8.78	8.505	8.02	7.06	7.52	6.58333	7.56333	7.885	8.545	3.90667	4.885	4.36	-0.479687	0.00042758	247.205	-0.86768	5.73486e-06	527.93	-0.735567	1.62434e-07	328.004	-0.422203	0.0218903	0	0	0	0	0
chr1	142309610	142314943	5333	8.58	8.03	7.74	7.095	6.625	6.805	5.85667	6.68333	6.765	7.325	3.57833	3.36	3.085	-0.4721	0.0116875	149.112	-0.38548	0.217514	311.023	-0.729386	5.62855e-05	184.049	-0.225694	0.527641	0	0	0	0	0
chr1	142427589	142428589	1000	3.985	3.665	3.14	4.48	3.945	3.97	2.2	2.98	2.97	2.985	2.19333	0.535	1.185	-0.20353	0.831994	22.8341	-0.409661	0.567228	11.9044	-0.270501	1	27.2523	-0.234973	0.69759	0	0	0	0	0
chr1	145455390	145456674	1284	4.705	3.925	5.005	2.56	3.315	4.24	3.46667	3.97667	5.01	4.3	2.565	1.2	0.595	-0.59876	0.408638	8.36791	0.503453	1	29.4411	0.257905	0.699206	16.7158	0.692618	1	0	0	0	0	0
chr1	145478352	145480996	2644	5.365	5.555	5.245	4.135	5.115	4.775	4.35	4.65667	5.17	5.415	3.30167	3.83	3.035	0.235721	0.693233	32.1677	0.918659	0.0783254	40.4127	-0.0358354	0.965028	31.5643	0.379142	0.433998	0	0	0	0	0
chr1	145509156	145512004	2848	7.03	6.14	6	5.22	4.765	4.365	5.18	5.58333	6.09	6.45	3.46333	4.82	5.035	-0.798998	0.0126427	39.4381	-0.334749	0.57666	100.633	-0.816452	0.00629597	41.05	-0.519623	0.20193	0	1	0	0	0
chr1	145527921	145529245	1324	4.87	4.005	3.56	3.17	3.02	3.165	3.41	3.48	4.315	3.435	2.56333	2.275	2.19	-0.686544	0.314382	9.28889	-0.114148	1	20.084	-0.683979	0.158379	12.2769	0.0353757	1	0	0	0	0	0
chr1	145548191	145551004	2813	6.065	6.085	5.965	7.59	7.525	7.625	4.46333	4.52667	5.055	5.475	2.855	6.22	6.355	0.0943148	0.858435	238.973	0.0115717	0.97386	66.6895	-0.0258264	0.971167	289.843	0.077444	0.844887	0	0	0	0	0
chr1	145585460	145587914	2454	5.56	5.68	5.59	7.055	7.32	6.915	4.09	4.08333	5.045	4.735	2.83167	5.1	4.91	0.188053	0.756741	186.563	0.331948	0.214407	49.5445	0.0844215	0.912412	187.859	-0.0864737	0.854822	0	0	0	0	0
chr1	145623113	145626028	2915	5.56	6.005	5.67	7.78	7.76	7.755	4.11	4.79	5.195	4.485	3.06667	6.245	6.325	0.49888	0.286823	277.825	0.0588554	0.842473	50.3005	0.143171	0.831221	323.341	0.0140489	0.975973	0	0	0	0	0
chr1	145669646	145670646	1000	1.88	4.2	3.515	2.565	2.515	2.04	2.65333	2.86	3.305	3.425	2.41833	1.82	2.105	1.85746	0.0147512	6.94521	0.0784717	1	7.14513	0.536894	1	6.1689	-0.128926	1	0	0	0	0	0
chr1	145699439	145700695	1256	3.865	4.51	4.115	2.075	3.3	2.785	3.81333	4.13	4.095	4.045	1.63	2.225	2.2	0.55472	0.472313	7.6706	0.681742	1	15.5855	0.128438	0.873192	6.71599	0.13369	1	0	0	0	0	0
chr1	145763141	145767141	4000	5.565	6.57	5.39	4.93	6	4.84	4.73667	4.83	5.965	5.83	2.52	5.095	5.305	0.935321	0.0271286	59.6203	1.03941	0.00847968	47.1558	-0.139725	0.848226	42.9759	-0.0193561	0.982743	0	0	0	0	0
chr1	145848218	145854564	6346	6.42	6.915	6.455	7.01	7.76	6.9	5.25667	5.57	6.49	6.1	3.27167	5.945	6.18	0.542378	0.121912	221.394	0.805151	0.000168736	90.3285	0.0642029	0.922705	184.09	-0.0522696	0.922023	0	0	0	0	0
chr1	146093428	146096851	3423	4.23	5.715	5.08	5.57	6.24	5.295	4.24333	4.62333	4.94	4.485	1.73	2.795	2.435	1.43176	0.00512847	77.7192	0.705521	0.0519438	26.6322	0.556464	0.277992	63.8168	-0.1304	0.841459	0	0	0	0	0
chr1	146114263	146115789	1526	4.2	4.84	3.75	3.245	4.175	2.81	3.28333	3.43333	3.785	4.105	1.45	3.515	2.85	0.614763	0.364786	16.2833	0.834456	0.211979	15.2999	-0.191684	0.796088	11.0736	-0.0432305	1	0	0	0	0	0
chr1	146160280	146162052	1772	4.08	4.96	3.91	3.515	4.375	3.04	3.50333	3.41667	3.945	4.26	1.895	2.535	3.23	0.860114	0.177321	19.5686	0.693526	0.301197	15.413	-0.0369425	0.966522	13.218	-0.178898	1	0	0	0	0	0
chr1	146163821	146168087	4266	4.775	6.415	5.4	4.43	4.985	4.04	4.8	5.02333	5.49	5.615	2.27	3.09	3.625	1.49505	0.000631856	33.2707	0.53659	0.362084	36.5494	0.37841	0.512612	27.3179	-0.173994	0.794745	0	0	0	0	0
chr1	146176727	146177981	1254	3.575	4.455	2.46	3.27	3.13	2.54	3.19333	3.33667	3.66	2.785	1.56833	1.95	2.19	0.842265	0.25115	10.492	-0.105083	0.914867	7.59065	-0.354677	1	9.8397	-0.253476	1	0	0	0	0	0
chr1	147818882	147820681	1799	6.02	4.49	5.7	3.965	3.49	4.45	3.15333	2.99333	5.54	5.245	2.43167	2.47	1.54	-1.38303	0.00298103	15.2896	-0.367079	0.644036	60.5466	-0.198593	0.740467	26.4305	0.281721	0.6155	0	0	0	0	0
chr1	147841359	147842888	1529	4.99	2.38	4.13	2.365	2	2.685	2.70667	2.63	3.68	4.025	2.13333	1.365	0.78	-2.30165	0.000504809	4.04389	-0.210553	1	24.4739	-0.494244	0.360709	6.98322	0.109904	1	0	0	0	0	0
chr1	148162793	148164626	1833	5.855	3.035	4.735	4.37	2.8	2.435	3.76333	3.46333	5.39	5.485	2.77167	1.51	2.405	-2.53142	1.93068e-06	15.9734	-1.14622	0.0696906	43.4067	-0.762511	0.0673889	17.9551	-0.735821	1	0	0	0	0	0
chr1	149425118	149426118	1000	4.495	2.92	3.76	3.14	1.33	3.175	2.37	2.66	3.535	3.705	2.12833	2.3	2.345	-1.33025	0.0669857	5.82019	-0.813777	1	17.8975	-0.327431	0.607523	11.5123	0.0373459	1	0	0	0	0	0
chr1	150749967	150751439	1472	4.125	4.44	3.965	2.25	3.23	2.58	3.12333	2.70667	3.65	3.615	1.55833	0.33	0.21	0.311909	0.699492	7.52863	0.755007	1	15.8288	-0.0773528	0.929562	5.85983	0.103151	1	0	0	0	0	0
chr1	151786315	151787638	1323	3.095	4.375	2.7	2.185	3.535	1.74	2.93	3.1	2.415	1.635	1.31	1.12	1.605	0.882	0.268542	8.99304	0.90232	1	7.3482	-0.205394	1	4.24615	-0.0893199	1	0	0	0	0	0
chr1	151803751	151809252	5501	5.195	6.39	5.075	5.545	6.825	4.94	4.88333	4.96	5.525	5.33	2.32	4.405	4.545	1.16384	0.00618668	101.963	1.29184	8.55596e-06	36.2571	-0.0666967	0.936471	55.7304	-0.393406	0.365431	0	0	0	0	1
chr1	15202942	15204957	2015	5.495	4.25	4.565	3.55	2.69	2.435	3.23	3.78667	5.995	5.48	2.44	3.985	3.875	-1.03721	0.0639903	9.65453	-0.575928	0.468453	34.8332	-0.583052	0.227607	10.8358	-0.348142	1	0	0	0	0	0
chr1	152238620	152242685	4065	8.43	8.15	8.09	9.34	9.14	9.19	6.12	6.42333	8.05	7.795	3.22833	8.525	8.77	-0.205519	0.327257	772.94	-0.120636	0.413132	323.221	-0.253688	0.28077	918.966	-0.0994349	0.596107	0	0	0	0	0
chr1	152249548	152253253	3705	7.995	6.945	7.81	6.735	5.795	6.765	6.29667	6.75667	8.1	8.3	3.44167	3.705	3.735	-0.96207	2.8571e-05	101.219	-0.833923	0.00717066	251.081	-0.109142	0.763305	159.274	0.0612863	0.910362	0	0	0	0	0
chr1	152256419	152260111	3692	5.79	6.79	5.69	5.265	5.435	5.16	4.62	5.22667	5.445	5.29	3.14167	3.175	4.18	1.0321	0.00261705	51.1122	0.223298	0.698128	55.1412	-0.0249558	0.974107	53.8633	-0.0398482	0.959686	0	0	0	0	0
chr1	152305374	152308296	2922	7.2	6.64	6.51	5.94	5.26	5.5	4.69333	4.95667	6.535	6.865	3.32333	5.8	5.415	-0.483516	0.117009	62.2539	-0.573517	0.191372	123.457	-0.533644	0.0828565	78.0116	-0.315532	0.475808	0	0	0	0	0
chr1	152310083	152314470	4387	7.15	7.3	6.985	6.505	6.915	6.56	5.36667	5.23	6.37	6.755	3.58	5.105	5.32	0.222004	0.494414	133.944	0.474141	0.111697	140.428	-0.0848684	0.868349	136.469	0.0927882	0.861383	0	0	0	0	0
chr1	152343499	152345911	2412	6.09	5.915	5.925	5.64	5.52	5.735	3.82333	3.78667	4.92	4.97	2.99333	3.795	4.225	-0.0943317	0.861333	59.3801	-0.0472472	0.938798	66.1879	-0.0776153	0.910979	75.2839	0.109039	0.862954	0	0	0	0	0
chr1	152838630	152841121	2491	4.22	4.61	4.66	5.69	5.585	5.335	4.25333	4.39667	4.67	4.665	2.63167	4.495	4.915	0.406332	0.589909	61.874	-0.0262294	0.967115	22.325	0.304049	0.639732	66.6709	-0.217725	0.691164	0	0	0	0	0
chr1	152871636	152873370	1734	5.545	5.995	5.725	5.365	5.9	5.045	4.70333	4.67333	5.99	5.645	2.86167	6.18	6.25	0.49736	0.284857	63.1488	0.566272	0.184699	51.5222	0.19021	0.767316	53.9437	-0.163623	0.798277	0	0	0	0	0
chr1	152882048	152889145	7097	6.485	7.4	6.75	6.31	6.525	5.98	5.97	6.01	7.095	7.065	3.30167	6.855	7.19	0.960381	0.000559545	108.815	0.292722	0.446146	103.446	0.294688	0.497229	104.417	-0.224161	0.627753	0	0	0	0	0
chr1	152908998	152910571	1573	4.485	4.86	5.28	3.855	3.9	4.41	4.27	4.42667	4.47	5.135	2.14833	4.295	5.02	0.416119	0.553968	17.3084	0.0635501	0.945476	31.4421	0.577371	0.244562	25.3378	0.298129	0.584947	0	0	0	0	0
chr1	152926182	152928318	2136	4.86	5.325	5.125	5.085	4.505	4.275	4.20667	4.25667	4.895	4.95	2.64333	5.06	5.605	0.503994	0.390002	34.451	-0.438215	0.464112	32.3455	0.232174	0.729629	38.1272	-0.442073	0.322097	0	0	0	0	0
chr1	152950527	152951826	1299	3.78	4.615	3.65	3.025	3.77	2.845	3.25667	3.09667	3.17	3.64	2.62	2.49	2.65	0.807664	0.258339	12.595	0.618041	0.41154	12.9214	0.0104399	1	9.74066	-0.0296518	1	0	0	0	0	0
chr1	152968185	152983521	15336	10.31	10.155	8.885	10.435	10.28	8.945	8.50667	8.94	10.75	11.065	4.61667	9.38	9.615	-0.0812883	0.52042	1678.72	-0.076438	0.47672	906.63	-1.31556	1.84162e-38	1390.72	-1.42015	2.1544e-77	1	1	0	0	0
chr1	152995020	153007404	12384	9.57	8.61	8.66	8.505	7.26	7.43	7.54	7.64333	9.465	9.67	4.50167	7.875	8.195	-0.878344	7.48872e-12	326.24	-1.14881	1.3293e-11	608.735	-0.804181	9.85417e-11	396.967	-0.966555	4.11896e-11	0	1	0	0	0
chr1	153012300	153016122	3822	8.115	6.97	7.355	7.63	6.115	6.665	5.88667	6.20667	7.925	7.77	3.57833	7.395	7.295	-1.05403	8.98213e-07	167.54	-1.39457	8.9424e-10	229.498	-0.634273	0.00247313	221.177	-0.828306	1.01348e-05	0	0	0	0	0
chr1	153024086	153026727	2641	7.285	5.785	6.73	6.83	5.875	6.43	4.70667	5.61667	7.115	7.405	3.03667	6.38	6.92	-1.37481	1.91581e-05	107.883	-0.836506	0.00545024	136.896	-0.444009	0.177819	147.086	-0.307269	0.355144	0	0	0	0	0
chr1	153062587	153066762	4175	7.395	4.92	6.085	6.085	4.37	4.9	5.29	5.47333	7.425	7.04	3.58667	5.585	5.015	-2.32163	2.59567e-13	55.2087	-1.38253	0.000955533	121.565	-1.08726	2.47485e-05	70.8886	-0.835893	0.00533458	0	1	0	0	0
chr1	153090355	153093280	2925	6.67	5.85	6.47	5.26	4.875	5.305	4.35	4.56	7.145	6.715	3.33667	5.99	6.045	-0.702947	0.0842424	41.7735	-0.254901	0.678447	100.281	-0.107978	0.856894	56.1626	0.0647879	0.931397	0	0	0	0	0
chr1	153097049	153098494	1445	4.115	4.43	3.895	4.365	4.775	3.345	3.26	3.51667	4.135	3.855	1.37	3.765	4.055	0.358446	0.655287	29.6112	0.414613	0.51976	15.6176	-0.0550251	0.949991	21.1835	-0.474582	0.274144	0	0	0	0	0
chr1	153110850	153113698	2848	7.765	7.065	7.215	6.805	5.725	6.065	5.40333	5.66667	7.87	8.015	3.10333	7.24	7.47	-0.609638	0.0200519	103.198	-0.951698	0.00239189	191.372	-0.444126	0.096202	131.807	-0.575597	0.0367132	0	0	0	0	0
chr1	153117075	153118795	1720	5.895	5.695	5.3	4.94	4.95	4.815	4.12667	4.38	5.845	5.505	2.725	5.39	5.275	-0.13352	0.811521	37.8252	0.0676724	0.925808	50.5944	-0.398051	0.427766	41.9585	-0.0617323	0.938397	0	0	0	0	0
chr1	153133639	153137634	3995	5.84	5.42	5.93	5.72	5.54	5.31	5	4.94667	5.565	5.395	2.90167	5.86	5.575	-0.31176	0.567644	62.1063	-0.129184	0.824534	61.16	0.128642	0.845649	67.7827	-0.274009	0.58653	0	0	0	0	0
chr1	153142624	153145137	2513	6.35	3.735	5.93	5.48	3.635	4.49	4.38333	4.34	6.415	6.395	3.00667	4.9	5.78	-2.35409	2.91283e-07	34.1365	-1.57926	0.000800755	74.4365	-0.251448	0.638919	48.0277	-0.638544	0.0751231	0	0	0	0	0
chr1	153161906	153162906	1000	4.615	1.845	2.84	3.425	1.8	1.915	2.63667	3.07667	3.375	3.135	1.835	3.87	4.285	-0.860479	0.334691	7.19284	-1.01594	1	15.2155	-0.781366	0.0889245	9.04005	-0.385879	1	0	0	0	0	0
chr1	153172354	153177340	4986	7.735	6.305	6.01	6.995	5.39	5.46	5.47333	5.67333	7.18	7.1	3.58167	6.43	6.945	-1.32221	2.48583e-07	105.602	-1.44277	7.49976e-07	143.22	-1.43345	2.23648e-09	125.453	-1.2322	5.63973e-08	0	0	0	0	0
chr1	153179404	153181572	2168	5.94	5.975	4.86	4.985	4.925	3.33	4.03	4.28	5.21	5.595	2.92333	5.145	6.005	0.100045	0.855022	38.5333	-0.00340636	0.996616	45.9738	-0.723082	0.0805025	29.3922	-0.888211	0.00812158	0	0	0	0	0
chr1	153184823	153196910	12087	10.18	9.405	9.465	10.445	9.8	9.785	8.18333	8.49	9.955	9.73	4.395	9.57	9.765	-0.69003	8.07003e-09	1453.4	-0.567044	1.15146e-11	977.541	-0.625146	2.1913e-09	1693.58	-0.608238	2.77801e-16	0	0	0	0	0
chr1	153273646	153278265	4619	8.25	8.425	8.235	9.24	9.42	9.265	6.08333	6.48333	7.795	7.665	3.56167	8.555	8.785	0.242265	0.225292	824.237	0.256764	0.0305603	318.328	0.0549323	0.880112	909.357	0.0703398	0.741917	0	0	0	0	0
chr1	153329893	153331918	2025	5.555	4.93	5.08	4.54	4.765	4.49	4.06	4.12	4.63	4.08	3.11333	5.365	4.82	-0.439642	0.457462	31.6461	0.32247	0.632283	40.8776	-0.281171	0.637869	32.3999	0.00244853	0.99824	0	0	0	0	0
chr1	153342351	153343978	1627	4.995	3.995	4.085	3.925	4.29	3.875	3.61	4.09	4.185	4.71	2.90833	3.4	1.85	-0.87041	0.189215	20.8722	0.287522	0.712767	25.1707	-0.528333	0.31983	21.0204	-0.0182838	0.983703	0	0	0	0	0
chr1	153344058	153349237	5179	7.59	7.585	7.505	8.85	8.71	8.775	5.80333	5.84333	6.975	6.15	3.47667	7.055	7.39	0.0655732	0.838448	560.848	-0.060463	0.761248	195.987	-0.014695	0.976518	670.753	-0.0237973	0.940441	0	0	0	0	0
chr1	153357718	153359109	1391	4.125	4.365	4.605	3.655	3.945	3.615	3.62667	3.54333	3.55	4.94	1.82167	4.14	3.655	0.291513	0.724974	16.826	0.326667	0.687588	20.5454	0.339109	0.589226	16.7826	0.00819342	1	0	0	0	0	0
chr1	153418190	153419909	1719	3.5	4.54	4.02	5.09	5.375	4.77	3.31	3.29667	3.905	3.895	2.32667	3.675	4.06	0.872154	0.242987	47.2739	0.322753	0.562633	13.3599	0.206041	1	44.1025	-0.187613	0.765904	0	0	0	0	0
chr1	153445042	153446306	1264	3.71	4.49	3.75	3.05	3.315	2.175	2.75	3.03667	3.385	2.945	1.57333	2.875	3.32	0.772082	0.295594	9.82287	0.212865	0.819052	12.5219	0.0393738	1	7.63849	-0.220659	1	0	0	0	0	0
chr1	153466727	153468819	2092	3.95	5.09	4.755	3.47	4.01	3.625	3.69667	3.66333	4.21	4.51	2.75167	4.23	3.96	1.14715	0.060867	15.8298	0.44018	0.568006	21.234	0.540876	0.306858	16.4401	0.113513	1	0	0	0	0	0
chr1	153471987	153473643	1656	4.1	5.105	4.235	3.93	4.79	3.29	3.29333	3.46667	4.205	3.565	1.82167	2.22	3.075	0.974167	0.120119	26.0406	0.777448	0.182132	17.7263	0.0918069	0.914942	16.8983	-0.256496	1	0	0	0	0	0
chr1	153536558	153537887	1329	5.195	3.9	4.73	4.365	3.57	4.495	2.93667	3.45667	5.66	4.985	2.75833	3.585	3.535	-1.07745	0.0740322	19.1693	-0.620016	0.364481	31.545	-0.242432	0.716973	30.966	0.0901888	0.906872	0	0	0	0	0
chr1	153545897	153546897	1000	4.515	3.665	3.485	3.115	2.655	3.095	2.71	3.16	4.425	4.06	2.3	3.79	3.235	-0.685057	0.361805	8.10643	-0.227872	1	16.4864	-0.472609	0.396731	11.3869	0.0251322	1	0	0	0	0	0
chr1	153555537	153556848	1311	4.51	3.26	3.685	3.78	2.19	3.245	2.76333	3.06	4.26	3.67	2.28333	3.655	3.1	-0.984952	0.181125	11.0478	-0.746065	0.321989	17.1495	-0.388772	0.516663	15.5902	-0.214617	1	0	0	0	0	0
chr1	153566354	153569096	2742	7.17	4.43	6.3	5.535	4.15	4.7	4.4	4.43	6.17	6.33	3.31833	5.54	5.87	-2.57541	4.10648e-13	38.5139	-1.17421	0.0114615	115.155	-0.69888	0.0181241	51.5363	-0.545253	0.150131	0	0	0	0	0
chr1	153599370	153604699	5329	8.84	8.795	8.62	9.395	9.315	9.255	6.51333	6.74667	8.425	8.31	3.625	7.985	8.4	0.030775	0.896017	836.805	-0.00229605	0.990193	447.166	-0.136133	0.592467	956.666	-0.0963661	0.603961	0	0	0	0	0
chr1	153665940	153667233	1293	3.475	4.76	3.87	3.665	4.495	2.455	2.94333	3.45	3.015	2.775	1.73833	3.26	3.5	1.15389	0.0887844	20.9435	0.765126	0.225055	12.474	0.200567	1	12.0192	-0.301343	1	0	0	0	0	0
chr1	153794587	153795895	1308	4.825	4.195	5.125	5.015	5.465	5.49	4.04333	4.05667	4.89	5.065	1.94333	4.96	4.78	-0.4959	0.48692	47.8813	0.497767	0.331483	32.0928	0.251099	0.702868	56.4532	0.376669	0.399465	0	0	0	0	0
chr1	153821890	153823161	1271	4.025	4.455	4.825	3.87	3.515	3.665	3.56	3.61667	4.165	4.675	1.96167	4.675	5.545	0.438432	0.576932	15.0545	-0.247992	0.771676	22.6517	0.50931	0.345318	18.6275	-0.0851009	0.910628	0	0	0	0	0
chr1	153827032	153828307	1275	4.49	4.78	5.39	4.595	3.735	4.18	3.72	4.06333	5.26	4.88	1.82167	4.59	5.05	0.315557	0.663388	22.4225	-0.645535	0.322148	33.0645	0.643707	0.170555	29.7301	-0.220142	0.72009	0	0	0	0	0
chr1	153935746	153938820	3074	4.535	4.27	4.29	6.115	6.115	5.79	3.94667	4.16333	4.285	4.28	2.905	5.01	5.57	-0.149569	0.861108	86.9935	0.0621694	0.904557	21.6018	-0.0569781	0.948931	91.1601	-0.226653	0.638412	0	0	0	0	0
chr1	154120247	154121247	1000	4.475	1.985	3.945	2.265	1.64	2.76	2.42333	2.45	5.235	4.155	2.62	3.71	3.945	-2.04249	0.00526162	3.46949	-0.182231	1	18.9479	-0.20318	0.783098	7.43234	0.199532	1	0	0	0	0	0
chr1	154232597	154234750	2153	6.055	6	5.92	6.985	7.095	7.25	3.79667	4.05333	4.965	4.85	2.74167	5.035	5.685	0.015162	0.979224	167.452	0.18941	0.569988	65.834	-0.0634457	0.931001	206.794	0.275331	0.359188	0	0	0	0	0
chr1	154244598	154248506	3908	5.99	7.53	6.925	6.245	7.375	6.935	4.31	4.87667	6.265	6.45	3.78333	6.095	6.285	1.58114	4.51057e-09	154.138	1.17014	9.83078e-07	96.8833	0.86538	0.00358838	146.585	0.630858	0.0116592	1	0	0	1	1
chr1	154283696	154285338	1642	4.17	4.84	5.24	5.485	5.84	5.68	3.02	2.76	4.34	4.11	1.96333	5.35	5.5	0.672312	0.32214	63.7184	0.411909	0.360986	28.5681	0.702766	0.135001	69.7405	0.184894	0.745505	0	0	0	0	0
chr1	154291114	154292929	1815	5.625	4.92	5.865	4.87	3.865	4.925	3.6	4.18	4.965	5.02	2.99167	4.075	4.3	-0.596337	0.276085	26.7722	-0.822396	0.162827	55.582	0.229253	0.700245	43.8233	0.0447609	0.956847	0	0	0	0	0
chr1	154308786	154309786	1000	2.405	4.115	4.49	2.935	3.035	3.53	3.65	3.52333	4.35	4.47	1.84333	4.405	4.295	1.2827	0.111508	8.71551	0.0777674	1	13.8543	0.842662	1	12.8376	0.212042	1	0	0	0	0	0
chr1	154365481	154367319	1838	6.325	5.275	5.775	4.875	4.88	5.1	3.27	4.04667	4.16	3.94	3.22167	4.825	4.54	-0.943064	0.0217725	36.6642	0.00591622	0.993966	69.8027	-0.387055	0.390223	46.7361	0.132868	0.845837	0	1	0	0	0
chr1	154374578	154380111	5533	5.895	6.735	5.725	5.31	6.51	5.01	5.13667	5.23333	5.78	5.47	3.14167	5.805	5.625	0.836099	0.0226913	85.0674	1.22315	0.000519173	58.5175	-0.111015	0.87361	51.8222	-0.181187	0.770085	0	0	0	0	0
chr1	154382722	154389122	6400	7.19	7.975	7.21	5.85	7.015	6.395	5.53333	5.89	6.805	6.805	3.565	7.03	6.82	0.847015	0.000151131	120.741	1.15263	0.000104884	153.878	0.089756	0.855592	105.541	0.436222	0.217765	0	0	0	0	0
chr1	154400532	154404424	3892	5.66	5.93	5.41	5.58	5.675	4.34	4.98333	4.90667	5.705	5.53	2.62667	5.835	5.855	0.321967	0.518372	61.5469	0.151351	0.784258	47.8102	-0.11138	0.877083	49.0542	-0.75105	0.0279858	0	0	0	0	0
chr1	154420258	154422194	1936	3.695	5.225	4.975	3.75	4.185	4.015	3.90333	3.98667	4.88	5.065	2.48333	5.245	5.46	1.40319	0.0193781	19.0825	0.447986	0.545233	22.3829	0.745786	0.111605	20.2221	0.145609	0.832282	0	0	0	0	0
chr1	154425044	154429637	4593	5.655	6.28	5.81	5.35	5.81	5.535	5.09	5.03667	5.89	5.875	2.91667	5.385	5.885	0.656757	0.112694	60.601	0.47931	0.290284	54.7384	0.160832	0.803251	63.42	0.156681	0.799914	0	0	0	0	0
chr1	154436620	154437620	1000	2.965	3.8	3.925	4.18	4.045	4.18	2.77667	3.36333	3.865	3.755	2.39667	3.695	3.74	0.699245	0.425247	20.2966	-0.0700936	0.936331	10.6816	0.421389	1	25.4649	0.0372584	0.965371	0	0	0	0	0
chr1	154441890	154443239	1349	4.105	4.815	4.565	3.94	3.995	3.915	3.21	3.69333	4.64	4.77	2.04	4.65	4.985	0.715794	0.283463	18.8545	0.0444258	0.962892	20.055	0.297416	0.650589	21.3446	-0.025652	0.976116	0	0	0	0	0
chr1	154454657	154465690	11033	6.775	7.39	7.39	7.185	7.325	7.035	6.29	6.37333	6.72	6.87	3.76167	6.915	7.415	0.668792	0.0132831	194.523	0.214359	0.463327	145.63	0.617113	0.0211339	204.956	-0.0921571	0.840229	0	0	0	0	0
chr1	154467073	154473357	6284	6.35	6.75	6.91	7.685	7.895	7.37	6.01	6.01667	6.89	6.98	3.185	6.725	6.73	0.471517	0.190727	283.406	0.278969	0.217285	105.647	0.548387	0.0962104	275.811	-0.248345	0.36176	0	0	0	0	0
chr1	154523853	154525935	2082	5.535	5.635	6.16	5.22	4.59	5.055	4.75667	4.6	5.59	5.72	2.325	5.88	5.86	0.161319	0.786658	37.3111	-0.495898	0.377437	61.3014	0.539377	0.20195	50.9631	-0.0735245	0.922283	0	0	0	0	0
chr1	154528965	154530675	1710	4.925	4.37	5.01	5.28	5.095	5.08	3.94	4.20333	5.495	4.965	2.77167	5.77	5.22	-0.454594	0.51901	45.3651	-0.111801	0.867742	31.877	0.0720787	0.932978	53.3044	-0.0935016	0.898237	0	0	0	0	0
chr1	154532851	154536208	3357	5.31	5.445	5.65	5.265	5.095	5.06	4.89667	4.96667	5.645	5.645	2.385	5.525	5.51	0.199824	0.753293	45.0134	-0.081491	0.904452	46.6665	0.311887	0.581446	52.2343	-0.0952263	0.89512	0	0	0	0	0
chr1	154612664	154615961	3297	6.035	6.68	6.295	7.97	8.07	8.08	4.73667	4.70667	5.895	4.93	3.21833	6.4	6.945	0.685044	0.0542772	331.181	0.177933	0.422945	74.8497	0.276826	0.575134	388.28	0.149033	0.594494	0	0	0	0	0
chr1	154644246	154648765	4519	5.05	6.33	6.14	5.76	6.09	5.21	4.74	5.08333	5.675	5.515	2.49	5.56	5.915	1.30467	0.00131907	76.9884	0.384734	0.358149	53.6405	0.901051	0.0149776	66.2276	-0.3612	0.404126	0	0	0	0	0
chr1	154654502	154656312	1810	4.5	5.205	4.715	4.965	5.635	4.62	3.38	3.92333	4.205	3.945	1.35	4.875	4.93	0.729345	0.228458	50.8376	0.643938	0.169577	24.4632	0.186167	0.801119	40.387	-0.201527	0.748077	0	0	0	0	0
chr1	154747497	154753043	5546	8.52	8.71	8.52	8.83	9.03	8.95	6.22333	6.61667	8.155	7.77	3.55167	8.565	8.795	0.265774	0.128677	624.854	0.274926	0.0463967	385.259	0.0747304	0.811518	708.478	0.161752	0.356195	0	0	0	0	0
chr1	154761206	154762206	1000	3.325	4.335	3.325	2.53	3.235	3.055	2.96333	2.96	3.145	2.78	1.225	1.89	2.055	0.886669	0.243284	8.46496	0.514985	1	9.50483	0.032082	1	8.72933	0.157999	1	0	0	0	0	0
chr1	154911500	154913991	2491	6.85	6.32	6.385	6.035	5.425	5.545	5.16667	5.52667	7.195	7.02	3.475	7.26	7.83	-0.425041	0.254372	67.4714	-0.492737	0.248291	103.597	-0.329947	0.431926	81.9907	-0.335024	0.419785	0	0	0	0	0
chr1	154915734	154916734	1000	2.57	4.21	3.64	2.53	3.29	1.405	2.8	2.83333	3.145	2.88	2.11167	3.695	3.755	1.2316	0.116628	8.83502	0.630462	1	9.09792	0.360533	1	4.17219	-0.226713	1	0	0	0	0	0
chr1	154919844	154921112	1268	4.845	5.345	4.93	5.58	5.245	5.215	3.35667	3.71667	5.075	4.505	2.72667	5.05	4.61	0.460586	0.461714	53.8985	-0.182169	0.763673	31.1349	0.0724865	0.933337	61.3472	-0.233729	0.664373	0	0	0	0	0
chr1	155154302	155156238	1936	4.76	6.35	4.86	4.445	6.045	4.91	4.33333	4.54	4.85	4.93	3.18	4.755	5.075	1.55032	0.000147465	55.5674	1.5358	7.09601e-05	28.1915	0.0877148	0.917088	36.6916	0.298782	0.577382	0	0	0	0	1
chr1	155178080	155181538	3458	7.25	6.595	6.96	7.98	7.53	7.77	5.07333	5.40333	6.55	6.13	3.235	6.7	6.66	-0.565796	0.0594793	276.214	-0.369044	0.0803606	144.049	-0.19793	0.626756	349.55	-0.148654	0.604242	0	0	0	0	0
chr1	155260466	155262585	2119	3.925	5.755	4.21	5.17	5.695	4.26	3.15	3.46333	4.27	4.1	1.45833	4.355	3.945	1.75273	0.000542692	54.4193	0.563428	0.215218	16.5155	0.195433	0.791685	39.0011	-0.512537	0.215351	0	0	0	0	0
chr1	155327205	155339775	12570	8.69	8.19	8.485	8.985	8.61	8.825	6.58	6.68333	8.235	8.165	4.12833	8.155	8.395	-0.419989	0.0180155	570.341	-0.296076	0.0403375	404.438	-0.121748	0.644696	715.176	-0.109318	0.599165	0	0	0	0	0
chr1	155348283	155350094	1811	4.1	5.4	4.06	4.635	4.83	3.09	3.42667	3.68333	4.145	4.675	1.66	4.78	5.105	1.21651	0.0309821	32.4277	0.238298	0.723743	16.8447	0.0304134	0.972447	22.6043	-0.74448	0.0361794	0	0	0	0	0
chr1	155378996	155380259	1263	4.19	4.755	5.15	4.945	4.005	5.065	3.37	3.15	5.005	4.515	2.01333	4.295	4.78	0.469308	0.521415	29.367	-0.834627	0.155178	27.4498	0.578961	0.25253	48.2374	0.0386869	0.963043	0	0	0	0	0
chr1	155389751	155391351	1600	4.975	5.265	5.44	4.88	4.53	4.62	4.24333	4.31667	5.1	5.27	2.26	5.115	4.91	0.339294	0.585559	31.9968	-0.23832	0.726282	38.9597	0.413293	0.44957	38.7988	-0.120783	0.863897	0	0	0	0	0
chr1	155396012	155397277	1265	3.66	3.68	3.99	4.875	4.315	5.045	3.21667	3.07	4.135	3.735	2.08333	3.725	4.04	0.0977016	0.924012	30.2521	-0.36761	0.581653	13.6317	0.21829	1	44.8809	0.144715	0.828291	0	0	0	0	0
chr1	155406136	155407731	1595	3.695	4.63	3.725	4.705	5.375	4.275	3.18333	3.15667	5.2	5.72	2.70333	5.455	5.19	0.845532	0.229037	42.0042	0.664757	0.179405	12.99	0.0598409	1	32.1233	-0.2272	0.708273	0	0	0	0	0
chr1	155484753	155486092	1339	4.795	3.665	4.88	3.13	3.53	3.89	3.31667	3.43667	5.08	5.305	2.89667	3.815	3.63	-0.996941	0.139496	11.7551	0.35846	0.671642	28.6341	0.0861927	0.918195	15.9629	0.320781	1	0	1	0	0	0
chr1	155507120	155510028	2908	6.58	6.205	5.94	6.535	6.39	5.695	4.79	4.85667	6.64	7.265	3.535	6.66	6.705	-0.272795	0.516993	111.512	-0.0609117	0.896987	80.4824	-0.459047	0.244096	105.981	-0.62533	0.0337417	0	0	0	0	0
chr1	155524998	155527928	2930	7.23	7.04	6.165	7.595	7.095	6.685	5.25333	5.4	7.525	8.015	3.71833	7.49	7.24	-0.124354	0.735059	209.27	-0.397372	0.122938	115.103	-0.867907	0.00245952	218.336	-0.776814	5.45524e-05	0	1	0	0	0
chr1	155536285	155541655	5370	8.39	8.03	7.505	7.7	7.06	6.79	6.44	6.82333	8.785	9.335	4.08833	8.585	8.53	-0.277542	0.187716	216.991	-0.518674	0.036262	269.224	-0.753657	5.46733e-05	234.955	-0.783218	2.38301e-05	0	0	0	0	0
chr1	155543425	155551461	8036	9.225	9.095	8.32	8.75	8.64	8.25	7.31333	7.80667	9.95	10.415	4.555	9.945	10.1	-0.0633159	0.722657	528.687	-0.0314521	0.890796	479.694	-0.805578	9.40162e-09	546.205	-0.430953	0.00179444	0	1	0	0	0
chr1	155586428	155600757	14329	8.505	8.46	7.95	9.56	9.66	9.325	7.61333	7.58	9.445	9.74	4.05167	9.255	9.375	0.0294729	0.916169	1000.19	0.178456	0.12103	320.692	-0.451751	0.0444819	1040.38	-0.183886	0.162189	0	0	0	0	0
chr1	155616612	155618509	1897	5.84	5.685	5.705	4.45	4.3	4.285	3.61	3.41667	4.945	5.215	3.13333	5.755	6.67	-0.0541746	0.928492	25.1303	-0.0966688	0.905942	56.0624	-0.0449779	0.951883	29.361	-0.0812284	0.917184	0	0	0	0	0
chr1	155708877	155711249	2372	4.37	5.235	4.22	3.87	4.51	4.045	3.94667	4.41	4.69	4.57	2.01167	5.515	5.845	0.855661	0.144881	22.4473	0.630611	0.327847	19.4762	-0.0608504	0.945411	21.1759	0.125303	0.859754	0	0	0	0	0
chr1	155741632	155750447	8815	7.615	8.895	8.145	8.57	9.595	8.92	6.48333	6.82667	8.64	8.555	3.70833	9.065	9.305	1.33626	2.27465e-16	743.644	1.08643	5.34169e-21	252.766	0.557377	0.00844538	646.493	0.37283	0.00952222	0	0	0	0	1
chr1	155756699	155758488	1789	3.745	5.085	4.39	3.735	4.85	4.27	3.33333	3.70667	4.305	4.645	2.64	3.94	4.805	1.06871	0.0994378	25.5554	1.01704	0.0686676	17.6415	0.251445	0.716729	22.4382	0.298442	0.58369	0	0	0	0	0
chr1	155765437	155767370	1933	3.635	5.63	3.77	2.61	5.17	3.74	2.92	3.46	5.065	4.775	2.86667	5.205	5.87	1.88041	0.000440987	26.5131	1.29939	0.0536278	12.7088	0.0845013	1	13.319	0.303171	1	0	0	0	0	0
chr1	155808191	155810376	2185	4.335	5.755	4.84	3.91	4.54	3.67	4.01	4.12667	4.58	4.31	2.595	4.21	4.3	1.40166	0.00449915	23.1895	0.596423	0.356148	24.4572	0.350081	0.568002	18.7153	-0.0960669	0.898222	0	0	0	0	0
chr1	155831610	155841162	9552	7.29	9.215	7.46	6.34	7.915	6.645	5.65667	6.39667	7.385	7.47	4.49333	8.055	7.81	1.97436	6.69047e-34	208.209	1.60109	1.82788e-14	175.167	0.229298	0.544033	134.177	0.287027	0.431207	1	1	1	0	1
chr1	155879089	155885269	6180	7.015	8.405	6.615	6.545	7.755	6.275	5.37	5.54667	7.5	7.36	3.97833	8.195	8.08	1.44376	1.1872e-13	199.283	1.26025	1.01919e-08	117.932	-0.292327	0.45243	125.198	-0.194361	0.663703	0	0	0	0	1
chr1	155920766	155927710	6944	5.095	8.79	3.86	4.83	8.82	4.53	4.90667	4.82667	4.625	4.845	3.29833	5.585	6.135	3.66722	1.04435e-51	314.363	3.96621	2.20219e-78	24.7686	-0.64768	0.188312	36.781	-0.154274	0.819519	0	0	0	0	1
chr1	155936835	155938732	1897	2.99	5.855	3.145	2.72	4.365	2.905	3.24333	3.23333	3.035	3.345	2.80167	3.06	2.89	2.43333	8.0103e-06	15.8617	1.37542	0.0232589	8.08803	-0.0124853	1	8.71524	0.106438	1	0	0	0	0	0
chr1	155943803	155946770	2967	4.865	7.82	4.51	4.305	6.735	4.39	4.12	4.28	4.555	4.595	3.05167	6.2	6.025	2.96159	9.24829e-25	80.6937	2.3289	2.52329e-12	25.8644	-0.169545	0.820673	28.6137	0.0611964	0.940635	1	0	0	0	1
chr1	155949727	155952373	2646	5.27	5.325	4.845	4.785	5.165	3.665	4.61667	4.73	5.2	5.195	2.47667	4.585	5.07	0.116075	0.862437	39.2288	0.409324	0.471109	33.7814	-0.242211	0.713513	28.1595	-0.577845	0.147824	0	0	0	0	0
chr1	155963200	155968860	5660	6.74	8.435	7.14	6.91	8.36	7.2	5.15333	5.27	7.61	7.735	3.71833	8.175	8.645	1.71866	8.66833e-16	289.301	1.49211	9.29223e-18	130.876	0.392991	0.267326	199.137	0.296753	0.329028	0	0	0	0	1
chr1	155995100	155999189	4089	7.145	7.995	6.815	6.48	7.265	6.21	5.03667	5.03	7.87	8.06	3.98333	8.395	8.56	0.916245	2.45635e-05	154.827	0.826425	0.000773065	132.16	-0.209486	0.617679	120.12	-0.192237	0.674933	1	1	0	0	0
chr1	15597449	15602052	4603	7.635	6.705	8.02	6.705	5.72	7.125	5.31667	5.93	9.055	8.83	3.49833	5.845	5.605	-0.844851	0.00111212	98.001	-0.852985	0.00722817	241.115	0.421816	0.0673889	180.525	0.409421	0.116842	0	0	0	0	0
chr1	156027763	156031032	3269	3.655	5.78	3.9	4.405	6.07	4.525	4.02667	3.83	4.755	4.825	3.06667	5.515	5.71	1.86279	0.000505921	55.6683	1.60216	2.32114e-05	15.7434	0.177473	0.808199	31.1776	0.0987693	0.896556	0	0	0	0	1
chr1	15604635	15606788	2153	6.17	4.84	6.245	5.08	3.81	4.935	4.48	4.73	7.09	6.98	3.03333	1.915	1.725	-1.19918	0.00600743	28.8688	-0.977876	0.0761591	76.3679	0.129969	0.827798	46.206	-0.0676777	0.930236	0	0	0	0	0
chr1	156097998	156099750	1752	5.5	5.34	4.715	4.03	4.155	3.92	3.30333	3.40333	4.975	5.325	3.095	4.225	3.505	-0.043348	0.951103	20.2382	0.192719	0.813079	37.2988	-0.427282	0.438053	21.4151	-0.0221751	0.980054	0	0	0	0	0
chr1	156629382	156630742	1360	1.1	5.005	1.965	1.785	3.655	1.81	2.31333	2.35	2.04	1.225	2.14167	2.715	2.425	3.20787	2.59069e-06	9.11957	0.504631	1	2.71059	0.191736	1	3.89473	-0.00233904	1	0	0	0	0	0
chr1	156896164	156898726	2562	4.88	5.25	5.12	5.335	5.565	5.035	3.80667	3.88	4.9	4.63	2.48	5.31	5.425	0.432526	0.480294	54.4073	0.276006	0.601532	32.2904	0.239032	0.721341	53.0437	-0.157098	0.807981	0	0	0	0	0
chr1	156902175	156904700	2525	5.625	4.1	4.845	4.555	3.805	3.365	3.61333	3.85	4.415	3.955	2.45	4.135	4.015	-1.20424	0.0329159	22.6654	-0.485416	0.484375	39.6399	-0.50001	0.310552	23.448	-0.534349	0.195064	0	0	0	0	0
chr1	156909580	156913234	3654	7.995	7.185	7.84	6.74	6.235	6.715	5.93	6.33	7.765	7.59	3.735	7.365	6.89	-0.723923	0.00149165	116.076	-0.371383	0.331556	253.741	-0.070339	0.859569	156.571	0.0136456	0.98294	0	1	0	0	0
chr1	156921155	156923633	2478	7.455	6.945	7.44	6.185	5.675	6.195	5.36667	5.88333	7.005	7.15	3.725	6.915	6.695	-0.438092	0.128124	77.6191	-0.415197	0.321689	183.404	0.0479235	0.925048	107.766	0.0396252	0.953832	0	1	0	0	0
chr1	156929215	156932778	3563	8.525	8.545	8.6	8.215	8.285	8.275	5.97	6.57667	8.4	8.535	3.66333	8.47	8.56	0.0954083	0.658935	388.193	0.143627	0.504202	397.675	0.143145	0.571113	451.654	0.0971284	0.741007	0	0	0	0	0
chr1	156935588	156936588	1000	3.59	4.36	3.65	3.045	4.265	3.59	3.19	3.07	2.69	3.9	2.63167	4.015	3.685	0.798563	0.29227	16.6758	0.953335	0.149208	11.3425	0.0773309	1	13.6602	0.191631	1	0	0	0	0	0
chr1	156943937	156947232	3295	7.08	7.315	7.2	8.635	8.805	8.615	5.43667	5.81	6.75	6.085	3.25333	6.825	6.845	0.293309	0.347276	539.136	0.240269	0.122281	148.449	0.173663	0.69107	587.898	0.0217208	0.949665	0	0	0	0	0
chr1	156954913	156959128	4215	4.235	8.665	5.57	4.68	7.73	5.075	3.99	3.99	3.885	4.5	3.63333	6.725	6.505	4.35297	2.30751e-53	154.316	3.01298	7.44912e-31	34.2484	0.899423	0.0310635	42.4915	0.288916	0.587996	1	0	0	1	1
chr1	156968950	156970251	1301	3.83	5.07	2.085	3.375	4.32	3.54	3.87	3.74	3.52	3.7	2.62167	4.1	3.38	1.20447	0.0472416	17.9465	0.82041	0.20573	8.20542	-0.577053	1	14.6842	0.0973993	1	0	0	0	0	0
chr1	156992153	156994781	2628	5.405	5.95	6.275	6.33	6.375	6.635	4.72	4.97333	5.515	5.45	2.83833	5.1	5.545	0.57557	0.222888	102.857	0.120466	0.786442	62.1296	0.739653	0.0476592	132.63	0.302111	0.395097	0	0	0	0	0
chr1	157004859	157007571	2712	6.175	6.61	6.42	7.26	7.77	7.78	4.42667	4.49333	5.315	5.125	3.02	6.14	6.78	0.492958	0.184168	237.862	0.575635	0.00691617	81.8912	0.266102	0.576348	278.414	0.516917	0.00748541	0	0	0	0	0
chr1	157011369	157015958	4589	4.25	7.16	4.935	4.35	5.925	4.035	4.25	4.4	4.41	3.57	3.38833	5.745	5.37	2.86834	9.74226e-16	52.3943	1.30784	0.00341245	24.784	0.450108	0.42205	27.3213	-0.216689	0.72608	0	0	0	0	1
chr1	157046034	157052707	6673	7.855	6.845	7.855	7.295	6.14	7.455	6.33667	6.26333	8.31	8.365	4.09667	7.8	7.435	-0.914557	0.00013823	144.06	-0.998373	0.000390539	243.042	0.0707006	0.859808	247.202	0.186418	0.57233	0	0	0	0	0
chr1	157121101	157125123	4022	8.56	8.02	7.725	7.715	7.08	6.965	5.73333	7.11667	8.54	8.41	3.91833	7.38	7.52	-0.459196	0.0147598	218.625	-0.546724	0.0156675	307.153	-0.728477	5.1363e-05	247.761	-0.640601	0.00118049	0	0	0	0	0
chr1	157168975	157169975	1000	4.26	3.125	3.105	2.335	2.74	2.47	2.92667	3.28333	3.64	3.955	1.95333	2.53	2.35	-0.87122	0.27387	6.10292	0.0970178	1	13.1801	-0.451797	1	6.61731	-0.0046486	1	0	0	0	0	0
chr1	157230488	157232307	1819	4.78	5.215	4.795	4.47	5.265	4.73	3.34667	3.79667	4.105	3.79	2.57833	3.14	3.53	0.488644	0.424381	38.4662	0.744652	0.164652	28.1683	0.0910879	0.914205	34.9311	0.1413	0.837646	0	0	0	0	0
chr1	157254754	157256021	1267	4.61	3.19	3.84	3.77	3.21	4	3.18333	3.46333	3.915	3.685	2.70167	2.615	2.98	-1.13953	0.111837	13.1056	-0.363763	0.663409	18.9046	-0.360838	0.558015	20.5403	0.128288	0.854821	0	0	0	0	0
chr1	157262976	157265456	2480	6.41	6.44	6.59	7.485	7.53	7.515	4.33667	4.77	6.1	5.26	2.97167	6.525	6.9	0.0772453	0.875489	231.977	0.121848	0.685711	94.778	0.197728	0.702555	269.074	0.0702242	0.864514	0	0	0	0	0
chr1	157363155	157364155	1000	3.695	3.035	3.42	3.05	4.305	2.465	1.85	2.10667	3.1	3.625	2.13667	2.03	1.17	-0.486343	0.603343	16.5256	1.0687	0.0881692	11.0594	-0.0934713	1	8.34519	-0.147191	1	0	0	0	0	0
chr1	157378803	157381904	3101	8.17	7.565	7.895	6.68	6.105	6.49	5.52667	5.70333	8.01	8.22	3.57667	7.55	7.895	-0.535956	0.0121916	107.618	-0.457913	0.184607	275.595	-0.202886	0.484274	141.55	-0.120339	0.807663	0	0	0	0	0
chr1	157383817	157385071	1254	4.5	3.725	4.675	4.38	4.4	4.56	2.76667	2.91333	4.51	4.78	2.42167	2.415	3.4	-0.630727	0.408674	25.2288	0.0627881	0.940064	24.4717	0.140081	0.859002	31.7667	0.139312	0.841459	0	0	0	0	0
chr1	157404731	157407128	2397	6.71	6.315	6.585	7.91	8.01	8	4.92	5.28333	5.755	5.375	3.035	6.525	6.74	-0.32553	0.406348	317.526	0.172926	0.448229	105.022	-0.0548067	0.931703	369.39	0.124884	0.680357	0	0	0	0	0
chr1	157416036	157417296	1260	5	4.175	4.945	4.14	3.845	3.95	3.19667	3.34333	5.225	4.515	2.78	2.975	3.505	-0.600509	0.385056	18.8604	-0.182336	0.828926	32.0749	0.0256464	0.975841	23.0565	-0.0707615	0.929333	0	0	0	0	0
chr1	157441522	157444680	3158	3.515	6.355	4.065	2.3	4.91	3.07	4.10333	3.90333	3.205	3.61	3.11667	4.1	4.955	2.76323	1.18808e-09	21.3133	2.15252	5.87476e-05	13.4407	0.310826	1	8.43491	0.24882	1	0	0	0	0	1
chr1	157624456	157625861	1405	4.845	3.61	4.42	3.54	3.52	3.34	3.00333	3.16333	4.135	3.495	2.92667	4.565	4.26	-0.951592	0.165269	13.3308	0.0681054	0.944396	24.471	-0.220893	0.755353	14.2944	-0.0608307	1	0	0	0	0	0
chr1	157640871	157648687	7816	7.96	8.365	7.695	7.24	7.64	7.38	5.67	6.46667	7.52	7.665	4.33667	7.62	8.14	0.472408	0.0152758	224.314	0.481615	0.0399763	238.459	-0.183069	0.565538	235.322	0.169314	0.618047	0	1	0	0	0
chr1	157651832	157661551	9719	9.17	9.43	9.1	9.51	9.86	9.615	6.65	7.69667	8.775	8.96	4.43333	9.205	9.52	0.337581	0.0104268	1064.07	0.424873	2.35409e-05	590.884	0.00801088	0.978374	1129.67	0.142736	0.309579	0	1	0	0	0
chr1	157672189	157677343	5154	7.505	7.755	7.34	6.02	6.695	6.41	4.91333	5.85	6.815	7.185	3.78	7.105	7.13	0.297781	0.293145	106.921	0.70877	0.022022	181.557	-0.098134	0.844524	110.688	0.350543	0.330016	0	0	0	0	0
chr1	157689914	157691812	1898	5.125	5.34	4.77	4.47	5.385	4.525	2.97667	3.71333	3.995	4.27	3.08833	4.45	4.19	0.243447	0.700599	39.5421	0.857942	0.0778876	31.5011	-0.181684	0.801119	32.0469	0.0489748	0.953654	0	0	0	0	0
chr1	157702057	157703540	1483	5.19	5.195	5.26	4.695	4.575	5.09	3.67667	4.42667	4.18	4.29	2.58667	5.09	4.075	0.049133	0.945187	30.1864	-0.0316695	0.969451	38.3779	0.114264	0.880112	43.4551	0.298159	0.572504	0	0	0	0	0
chr1	157733356	157736290	2934	6.11	6.035	5.89	4.6	4.825	4.345	4.53333	4.44	5.345	5.18	3.335	3.655	3.615	-0.00956602	0.985959	32.8932	0.29551	0.66496	66.4241	-0.136775	0.828957	31.5323	-0.122222	0.863963	0	0	0	0	0
chr1	157817769	157822242	4473	8.17	8.435	8.305	9.125	9.135	9.195	6.41	6.66667	8.035	7.86	3.485	8.46	8.565	0.339858	0.0883731	715.925	0.0838224	0.610897	317.922	0.203671	0.430259	855.005	0.110549	0.553748	0	0	0	0	0
chr1	157849385	157851842	2457	6.57	6.3	6.69	5.73	5.195	5.92	4.48	4.71333	6.065	5.78	3.31	6.305	6.18	-0.201048	0.637771	56.0203	-0.468709	0.346618	103.762	0.162773	0.754037	84.0079	0.141063	0.815876	0	0	0	0	0
chr1	157880582	157892678	12096	10.01	9.93	9.925	10.595	10.43	10.47	7.66	8.20333	9.905	9.73	4.44333	9.605	9.61	-0.00758768	0.963417	1865.94	-0.0924017	0.323306	1054.45	-0.0120649	0.958479	2213.2	-0.0800496	0.483131	0	1	0	0	0
chr1	157902383	157905783	3400	5.745	4.59	5.645	4.82	4.825	4.41	4.42	4.71333	5.03	4.825	3.16833	4.415	4.235	-1.02647	0.0464995	34.7147	0.0731888	0.921234	53.4544	-0.038711	0.958754	35.534	-0.192725	0.765106	0	0	0	0	0
chr1	157918221	157923122	4901	8.27	7.665	7.77	6.95	6.38	6.215	5.72	5.34667	7.57	7.725	3.79667	8.095	8.175	-0.529339	0.0109123	130.273	-0.482023	0.115849	275.742	-0.412876	0.0665353	145.893	-0.589323	0.0188516	0	0	0	0	0
chr1	15794790	15797795	3005	7.68	7.38	7.275	8.305	7.835	7.905	5.49	5.85333	7.365	7.34	3.095	7.925	8.165	-0.213264	0.464488	345.113	-0.389764	0.0314935	188.08	-0.299258	0.325403	412.394	-0.338546	0.053623	0	0	0	0	0
chr1	15806205	15808486	2281	5.81	5.69	5.195	4.56	4.755	3.98	4.35667	4.82333	5.14	5.4	3.30833	1.89	2.08	-0.0179064	0.977489	31.3396	0.270411	0.696808	47.1506	-0.403525	0.425907	27.5301	-0.287711	0.604375	0	0	0	0	0
chr1	158113452	158114971	1519	5.99	5.44	5.23	4.805	4.76	4.8	3.99	3.47	3.625	3.81	3.025	5.03	4.94	-0.449038	0.359309	33.8182	0.00622482	0.993637	51.622	-0.514611	0.256716	40.2042	0.0137397	0.987759	0	0	0	0	0
chr1	15822254	15824792	2538	7.02	5.825	6.35	5.91	4.795	5.365	4.59	4.66667	6.165	6.44	3.27833	4.975	5.755	-1.10282	0.00068435	54.0591	-0.966579	0.020659	109.979	-0.517562	0.12947	73.7931	-0.379716	0.35356	0	0	0	0	0
chr1	158282565	158283569	1004	4.86	4.875	4.3	2.74	3.385	3.08	2.72333	2.87667	3.68	3.43	2.66333	4.05	3.655	0.0654496	0.932996	9.23406	0.483148	1	24.1282	-0.303135	0.637878	9.54355	0.133086	1	0	0	0	0	0
chr1	158350305	158351937	1632	4.905	5.055	4.815	5.595	5.705	5.51	3.28	3.29667	4.085	3.915	2.55333	4.55	4.345	0.203878	0.770362	63.0193	0.152815	0.779841	29.219	-0.017837	0.983553	68.6678	-0.0424777	0.955178	0	0	0	0	0
chr1	158366954	158368687	1733	2.165	4.82	3.195	2.77	3.75	2.215	3.17667	2.95333	3.805	3.35	1.57833	3.71	3.555	2.0638	0.00279322	11.7134	0.688377	0.358238	6.14112	0.250026	1	6.93742	-0.153928	1	0	0	0	0	0
chr1	158389522	158390522	1000	3.635	3.725	4.05	3.8	4.09	3.055	3.53333	3.46	3.885	4.07	2.12167	3.805	3.91	0.0894193	0.930216	18.3784	0.268313	0.736073	14.6613	0.243254	0.726171	14.8265	-0.297803	1	0	0	0	0	0
chr1	158400033	158404980	4947	5.42	6.365	5.61	6.385	6.915	5.98	4.82667	4.99667	5.645	5.91	2.815	5.55	5.805	0.959597	0.0163332	129.682	0.577309	0.0452936	47.154	0.177618	0.788476	107.66	-0.29547	0.456468	0	0	0	0	0
chr1	158488034	158491208	3174	6.235	6.605	6.42	7.73	7.805	7.545	4.60667	4.63	5.73	4.715	3.04	6.36	6.425	0.425144	0.260152	278.129	0.150978	0.565215	84.2686	0.219132	0.677343	297.265	-0.120072	0.752813	0	0	0	0	0
chr1	158544277	158547125	2848	6.2	5.925	6.285	6.14	6.08	6.19	4.73	5.02333	6.11	5.85	3.31	5.885	6.27	-0.20147	0.684134	87.5089	-0.0226309	0.968672	79.3155	0.147671	0.805317	106.674	0.0496716	0.942001	0	0	0	0	0
chr1	158586992	158591239	4247	7.045	5.71	6.14	6.31	5.71	5.56	4.79333	5.51	6.535	5.94	4.10833	6.405	6.575	-1.20014	0.000233736	81.9455	-0.489772	0.203065	105.137	-0.672846	0.0345399	92.2819	-0.539779	0.0978137	0	1	0	0	0
chr1	158602432	158605803	3371	6.395	6.785	6.24	7.16	7.615	7.045	4.71	5.12333	6.18	5.675	3.26	6.75	6.81	0.440324	0.234938	216.203	0.520605	0.0194192	83.1908	-0.0625095	0.927348	203.641	-0.0598013	0.9043	0	0	0	0	0
chr1	158635613	158636613	1000	3.045	4.405	2.185	2.1	2.52	1.835	2.73333	2.79	1.885	1.33	2.07833	3.02	3.66	1.25787	0.0872247	4.58048	0.252942	1	5.50276	-0.114202	1	3.97586	-0.0278678	1	0	0	0	0	0
chr1	158647161	158650359	3198	7.305	7.18	7.2	8.04	7.945	8.085	4.70333	4.93333	6.46	6.265	3.115	7.52	7.27	-0.0610301	0.870292	324.221	-0.0191006	0.947836	160.17	-0.021465	0.968239	397.548	0.0799237	0.810747	0	0	0	0	0
chr1	15866919	15868316	1397	5	3.345	4.72	4.23	3.1	3.955	3.07667	3.04333	4.655	4.265	2.59333	2.86	3.96	-1.39946	0.0279946	16.6423	-0.5983	0.417622	29.2656	-0.135082	0.860858	23.468	-0.123667	0.862505	0	0	0	0	0
chr1	158681999	158682999	1000	2.68	3.34	3.675	4.35	4.19	4.8	2.58	2.83	2.88	1.915	2.57333	3.415	4.005	0.579192	0.545606	23.5816	-0.0789753	0.925184	8.75352	0.407244	1	35.5225	0.295708	0.588585	0	0	0	0	0
chr1	158737844	158739746	1902	5.65	3.265	5.29	5.49	4.115	5.845	4.14333	4.37	5.385	4.83	2.62833	4.29	4.26	-2.0799	0.000178286	37.4606	-1.16853	0.0130706	45.4728	-0.223559	0.723498	74.6796	0.300588	0.506465	0	0	0	0	0
chr1	158748294	158750610	2316	6.575	5.72	6.365	5.325	4.255	5.7	5.08667	5.39333	6.355	5.795	3.02	5.535	5.2	-0.733268	0.0586326	35.7427	-0.908804	0.0710794	91.7649	-0.115608	0.840047	67.0735	0.295321	0.533684	0	0	0	0	0
chr1	158767370	158769563	2193	4.9	5.915	5.61	5.59	5.675	5.83	4.03667	4.75	5.19	4.74	3.16833	4.875	4.65	0.936201	0.0596468	61.7503	0.150594	0.782882	41.4323	0.493518	0.327457	76.7004	0.221358	0.667065	0	0	0	0	0
chr1	158771952	158773499	1547	5.33	4.98	5.47	4.53	4.31	4.55	3.91	4.75333	4.565	4.045	3.135	4.865	4.08	-0.274082	0.664545	25.7711	-0.115302	0.885735	43.4524	0.168789	0.804377	32.7951	0.0381219	0.963974	0	1	0	0	0
chr1	158789432	158790432	1000	2.065	4.51	2.74	1.915	2.645	2.035	2.64	2.9	3.04	3.305	1.48167	1.32	1.19	2.02212	0.00489495	4.95385	0.430663	1	5.12285	0.238556	1	4.41768	0.052326	1	0	0	0	0	0
chr1	15882342	15883381	1039	3.105	2.765	2.475	4.545	4.535	3.7	2.33333	2.37333	1.945	1.925	2.335	2.94	3.655	-0.236824	0.827072	28.0348	0.0691909	0.930864	6.07181	-0.18614	1	25.1973	-0.389787	0.417416	0	0	0	0	0
chr1	158868179	158870802	2623	5.61	6.14	6.055	7.02	7.065	7.41	4.03333	4.50333	5.33	4.655	2.9	5.975	5.77	0.55614	0.216569	167.374	0.112414	0.753066	59.7563	0.38873	0.423653	223.195	0.384046	0.130251	0	0	0	0	0
chr1	158907440	158910640	3200	8.275	8.35	8.425	7.105	6.83	7.4	6.15667	6.55	8.25	8.095	3.33167	7.97	7.69	0.148217	0.500162	158.862	-0.1892	0.571007	343.01	0.212394	0.375747	228.147	0.313169	0.234155	0	0	0	0	0
chr1	158916312	158917312	1000	4.58	4.025	3.76	2.97	3.485	2.85	3.24333	3.43	3.465	3.44	1.74833	4.26	4.64	-0.482367	0.525843	10.6516	0.383366	0.651079	18.7005	-0.385342	0.521585	9.64082	-0.0208462	1	0	0	0	0	0
chr1	158940430	158945843	5413	7.53	8.21	8.39	6.765	7.465	7.38	6.32	6.96333	8.63	8.745	3.96333	8.855	8.55	0.732931	0.000344881	183.267	0.768383	0.00176217	275.842	0.866161	5.38554e-06	204.657	0.592663	0.00595846	0	0	0	0	0
chr1	158968215	158970069	1854	4.69	5.175	4.34	4.625	4.635	4.925	3.12	3.57	4.595	4.755	2.92667	5.24	5.39	0.542872	0.376545	30.9726	0.0146652	0.986048	23.3429	-0.115463	0.887146	40.508	0.167125	0.802908	0	0	0	0	0
chr1	159006146	159012501	6355	7.405	8.14	7.395	7.01	7.695	7.305	5.57333	5.95333	7.15	6.96	3.88333	9.1	8.79	0.803021	8.08348e-05	214.477	0.740249	0.00043276	176.259	0.0658145	0.889501	213.196	0.30471	0.271004	0	0	0	0	0
chr1	159014287	159015287	1000	3.885	4.28	3.995	3.705	4.18	3.815	4.20667	3.97	3.365	3.485	2.31667	2.76	3.175	0.418968	0.60451	18.1869	0.455133	0.538466	14.9543	0.125601	0.875736	18.1879	0.0858254	1	0	0	0	0	0
chr1	159016035	159017583	1548	3.75	4.075	3.47	5.13	4.975	4.675	3.31333	3.16333	2.105	1.91	2.655	4.28	4.59	0.342727	0.6965	41.0705	-0.100547	0.88537	11.1638	-0.101639	1	43.6654	-0.278485	0.608698	0	0	0	0	0
chr1	159031131	159032131	1000	3.175	3.645	3.415	3.985	4.09	2.79	2.70333	3.12667	2.6	1.96	1.56167	3.76	4.18	0.577729	0.526509	19.5448	0.160697	0.8508	8.96975	0.156819	1	15.443	-0.404536	1	0	0	0	0	0
chr1	159160062	159161694	1632	4.985	4.19	5.5	4.42	4.385	5.285	3.73	3.46	4.105	3.2	2.765	2.695	1.525	-0.649365	0.327006	25.3803	0.0207037	0.980396	39.9846	0.416773	0.43737	43.4025	0.579368	0.129336	0	0	0	0	0
chr1	159183548	159187710	4162	8.455	8.45	8.355	8.03	7.96	8.26	6.06667	5.92	7.53	7.805	3.70833	6.995	7.335	0.0518978	0.842613	324.402	0.00875888	0.976776	357.354	-0.0350141	0.931954	423.728	0.264316	0.194125	0	0	0	0	0
chr1	159218682	159220350	1668	5.41	5.06	5.335	4.495	3.8	4.61	3.78333	4.00667	5.875	5.255	2.70667	2.995	2.73	-0.279363	0.652092	21.4254	-0.515173	0.453216	43.1462	0.0274202	0.973414	33.1746	0.0986492	0.896449	0	0	0	0	0
chr1	159338111	159344263	6152	6.595	6.61	6.64	8.115	7.89	8.075	5.74	5.90333	6.435	5.99	3.20833	5.825	6.29	0.0765695	0.865842	326.822	-0.153037	0.522201	102.764	0.110939	0.844483	407.399	0.00128067	0.998226	0	0	0	0	0
chr1	159345564	159349167	3603	5.7	5.905	6.23	5.525	5.33	5.43	5.25667	5.16333	6.11	6.325	2.41167	5.175	5.205	0.26668	0.609087	53.3788	-0.117739	0.845866	66.9163	0.512541	0.237954	64.842	-0.034676	0.963974	0	0	0	0	0
chr1	159372566	159381563	8997	7.31	7.195	7.595	7.265	6.73	6.755	6.25	6.49333	7.645	7.85	3.33167	7.59	7.87	-0.0336667	0.93127	163.808	-0.456159	0.0879176	184.645	0.323318	0.28941	194.108	-0.402853	0.124499	0	0	0	0	0
chr1	159387995	159389614	1619	4.715	4.6	5.265	6.075	5.65	6.145	3.69	4.01333	4.615	4.93	2.80333	5.26	5.19	-0.0630125	0.941769	74.3685	-0.296854	0.539811	33.4223	0.336125	0.579728	101.816	0.0870174	0.885887	0	0	0	0	0
chr1	159432348	159439074	6726	8.22	7.45	8.03	7.58	6.705	7.425	5.84667	6.05	8.295	7.96	3.71	6.73	6.305	-0.683964	0.00109014	185.479	-0.778905	0.000563274	293.218	-0.110021	0.740022	268.969	-0.0972219	0.801071	0	0	0	0	0
chr1	159454725	159461384	6659	9.65	9.545	9.385	10.175	9.84	9.875	7.44667	7.72	9.755	9.985	3.575	9.55	9.9	-0.0368356	0.829468	1320.07	-0.260054	0.00722404	773.788	-0.190181	0.216734	1563.12	-0.249715	0.0071271	0	0	0	0	0
chr1	159466240	159467545	1305	3.845	3.04	4.01	4.015	4.415	4.34	3.48667	3.47333	4.12	3.11	1.875	3.16	2.395	-0.498195	0.591834	23.1312	0.374695	0.607337	16.0792	0.161799	0.830614	26.1854	0.176693	0.789621	0	0	0	0	0
chr1	15979894	15980894	1000	3.85	4.7	2.63	2.665	3.375	2.215	2.58667	2.87	1.98	2.175	2.52667	2.975	3.005	0.86154	0.209808	8.89999	0.50335	1	8.96147	-0.473752	1	6.40895	-0.0801286	1	0	0	0	0	0
chr1	15985880	15988715	2835	6.64	7.79	5.865	5.36	6.65	5.44	4.78667	5.21	4.825	4.645	3.43167	7.365	7.335	1.20104	7.08872e-07	89.8675	1.29841	2.34787e-05	81.6267	-0.575287	0.114239	61.1249	0.0890106	0.898753	0	0	0	0	1
chr1	160860601	160863498	2897	4.435	6.72	4.615	3.465	5.725	4.305	3.71	3.64	2.295	3.115	3.35167	4.41	4.98	2.23127	8.46379e-09	40.0353	2.05254	2.41113e-06	23.0984	0.143726	0.854182	21.1606	0.409203	0.379175	0	0	0	0	1
chr1	16092894	16098551	5657	8.755	8.99	8.645	9.67	9.765	9.555	6.74	6.99667	8.61	8.5	3.41167	9.045	9.325	0.309602	0.0521543	1077.07	0.174495	0.122094	436.503	-0.0370803	0.911066	1168.57	-0.0651422	0.760443	0	0	0	0	0
chr1	16101054	16104928	3874	6.58	6.72	6.12	5.685	5.865	5.78	5.25	5.48333	6.795	6.2	3.77	5.815	6.19	0.208751	0.596255	69.3179	0.259507	0.602775	85.5937	-0.327623	0.459334	77.8624	0.109482	0.86123	0	0	0	0	0
chr1	161160730	161165641	4911	7.345	7.535	7.305	8.14	8.27	8.04	5.32333	5.69	6.93	6.94	3.455	7.45	7.6	0.25963	0.354392	376.313	0.210444	0.285898	167.705	0.0350753	0.947272	405.064	-0.0424749	0.91044	0	0	0	0	0
chr1	161167859	161169176	1317	4.09	4.435	4.955	4.14	4.27	4.79	3.25	3.28667	5.07	4.115	2.60667	4.235	2.955	0.285821	0.731785	22.2006	0.200997	0.800947	24.6492	0.502574	0.351834	31.9889	0.404097	0.389183	0	0	0	0	0
chr1	161179551	161181667	2116	5.64	6.34	5.735	4.255	4.69	4.26	3.26333	3.91333	4.915	4.82	2.97667	4.065	4.535	0.738853	0.0694673	27.2784	0.424813	0.513788	53.5191	0.127435	0.854102	26.8173	0.0239157	0.978165	0	0	0	0	0
chr1	161198457	161200066	1609	4.975	3.275	4.93	3.37	2.105	3.595	3.30667	3.39333	5.66	5.565	2.22667	3.085	3.65	-1.43239	0.0256081	8.45473	-0.807059	1	31.1413	0.025465	0.976051	15.5706	0.0397972	1	0	0	0	0	0
chr1	16161502	16163560	2058	5.525	6.37	5.525	4.41	5.09	4.64	3.71333	3.84333	4.34	4.05	3.03833	5.835	5.685	0.889019	0.0276249	33.8405	0.673514	0.213812	46.8825	0.0393673	0.959006	32.3968	0.16317	0.808842	0	0	0	0	0
chr1	16188360	16191009	2649	4.275	7.785	4.07	2.8	5.59	3.245	3.69667	4.06667	4.575	4.09	3.48	4.78	5.465	3.46573	4.62954e-28	34.9913	2.26806	1.53722e-06	17.9119	-0.0752917	0.932358	11.1796	0.10011	1	1	1	1	0	1
chr1	161973069	161978936	5867	9.365	8.74	8.82	9.22	8.38	8.935	7.46	8.06667	9.625	9.745	3.97833	9.94	9.89	-0.546925	5.43662e-05	588.964	-0.745925	5.71796e-08	581.535	-0.457553	0.00134678	807.302	-0.233518	0.0928117	0	0	0	0	0
chr1	162008711	162010262	1551	4.565	4.675	4.685	3.575	3.78	4.025	3.65667	3.92	4.525	4.59	2.69	5.4	4.525	0.138756	0.863985	14.6739	0.161994	0.856987	24.6149	0.104539	0.898872	19.1292	0.204804	0.743344	0	0	0	0	0
chr1	162124284	162126670	2386	6.63	6.415	6.375	7.84	7.845	7.795	4.42	4.64667	5.985	6.14	3.01833	6.965	7.2	-0.130969	0.768846	292.426	0.0766906	0.781373	94.7401	-0.151205	0.785078	335.387	-0.00444954	0.992655	0	0	0	0	0
chr1	162140594	162144716	4122	8.33	8.135	8.365	9.065	9.1	9.015	6.11333	6.44333	7.865	7.515	3.39667	8.13	8.745	-0.116879	0.617349	692.388	0.11321	0.495145	342.294	0.104247	0.732298	785.332	-0.0015477	0.996932	0	0	0	0	0
chr1	16217679	16219573	1894	4.86	5.555	4.49	4.66	5.215	4.475	4.4	4.30333	5.835	5.42	2.875	5.77	6.335	0.702188	0.189358	39.1688	0.566651	0.296217	25.8176	-0.183743	0.803119	33.7016	-0.100097	0.893759	0	0	0	0	0
chr1	162518689	162519689	1000	3.16	4.845	3.385	2.49	3.69	3.2	2.88667	2.72	3.465	3.49	2.68167	0.565	0.905	1.57055	0.0158416	10.4171	0.90151	0.205701	8.81581	0.142104	1	9.80064	0.259053	1	0	0	0	0	0
chr1	162615388	162624453	9065	8.955	8.595	8.77	7.205	6.6	6.78	6.71	6.77	8.765	8.905	4.06833	7.29	8.06	-0.285905	0.08084	154.164	-0.512993	0.0593498	490.265	-0.109048	0.665822	190.877	-0.321464	0.28536	0	0	0	0	0
chr1	162695754	162697479	1725	5.17	5.49	5.285	3.79	3.75	4.28	4.04333	4.52	5.135	5.505	2.93333	3.375	3.485	0.365294	0.539552	16.5317	0.0765419	0.934734	38.259	0.104578	0.892351	23.1513	0.250575	0.66982	0	0	0	0	0
chr1	162709908	162724762	14854	9.46	9.285	9.62	9.495	9.47	9.74	7.63333	8.26667	9.47	9.145	4.46833	8.825	9.03	-0.0985133	0.547701	914.186	0.0497994	0.752718	785.764	0.22323	0.13879	1176.86	0.277102	0.00586551	0	0	0	0	0
chr1	162743250	162745114	1864	5.83	3.98	6.025	4.31	2.25	5.125	3.34	3.38333	5.13	4.995	2.25167	4.9	5.44	-1.67084	0.000808675	14.4578	-1.32035	0.0401123	62.9994	0.213845	0.708738	40.2583	0.517479	0.213007	0	0	0	0	0
chr1	162770101	162772078	1977	5.425	3.11	5.51	5.02	4.15	5.22	3.17333	3.42667	4.645	5.09	2.78	2.91	3.695	-2.07418	0.000349589	29.9631	-0.701563	0.215141	45.5778	0.124438	0.863753	50.0115	0.165112	0.794962	0	1	0	0	0
chr1	162784157	162786831	2674	6.235	6.58	6.225	4.98	5.465	5.42	4.16667	4.36667	5.105	5.46	3.37667	4.885	5.115	0.411547	0.298586	46.98	0.509917	0.311555	77.6517	0.0443707	0.949172	54.1091	0.344669	0.465908	0	0	0	0	0
chr1	162833586	162838985	5399	7.63	7.66	7.355	8.43	8.445	8.375	5.89333	6.21333	6.915	6.585	3.65	7.465	7.8	0.105316	0.727791	443.238	0.0802683	0.73629	189.25	-0.16553	0.670479	505.455	-0.0178883	0.966243	0	0	0	0	0
chr1	162898185	162899600	1415	4.34	4.235	4.45	4.495	4.85	4.325	3.5	3.89667	4.11	3.435	2.36	2.265	3.07	-0.0634378	0.944279	31.2209	0.389319	0.539	21.3176	0.0750248	0.932431	31.0212	0.00455526	0.99645	0	0	0	0	0
chr1	162905522	162927084	21562	11.07	11.085	11.03	11.235	11.205	11.285	8.75	9.32	11.33	11.46	4.93	11.01	11.2	0.0861699	0.309216	3050.36	0.0477289	0.576147	2238.8	0.0352826	0.808063	3663.68	0.0932262	0.233862	1	1	0	0	0
chr1	162963312	162969496	6184	8.64	8.61	8.72	9.435	9.61	9.585	6.38333	6.74333	8.465	8.34	3.63833	8.595	8.605	0.0350159	0.892662	943.38	0.257512	0.0266732	432.949	0.137261	0.623189	1088.81	0.191194	0.132593	0	0	0	0	0
chr1	16297414	16301030	3616	6.43	7.075	6.6	4.685	5.675	5.155	4.77667	5.38333	6.745	6.665	3.46333	4.095	4.065	0.707273	0.0255151	48.7307	0.961936	0.0323577	95.7197	0.201537	0.687607	45.1943	0.336034	0.504515	0	0	0	0	0
chr1	162999397	163003150	3753	6.775	7.195	6.77	8.18	8.385	8.155	5.04333	5.28333	6.6	6.625	3.23	7.56	7.745	0.487213	0.100727	398.31	0.284701	0.110964	114.027	0.063379	0.914385	427.236	0.0250127	0.949936	0	0	0	0	0
chr1	163004782	163007955	3173	8.03	7.84	7.825	7.51	7.145	7.48	5.61	5.95	7.915	7.97	3.32667	7.205	6.97	-0.11037	0.678079	205.033	-0.273442	0.309507	255.598	-0.111104	0.756355	267.985	0.0182794	0.970305	0	0	0	0	0
chr1	163044084	163045669	1585	4.33	5.485	4.965	3.28	3.905	4.43	3.61	4.28333	5.365	4.54	2.82333	2.745	2.55	1.10276	0.0468654	14.4109	0.522214	0.493267	26.0607	0.407531	0.481711	21.6147	0.550728	0.173495	0	0	0	0	0
chr1	163059481	163062564	3083	6.585	6.525	6.385	7.77	7.795	7.885	5.15333	5.20667	6.285	6.16	3.20833	6.615	6.505	0.0507684	0.918824	280.943	0.0975466	0.732299	94.0336	-0.0904284	0.883969	339.126	0.146897	0.639007	0	0	0	0	0
chr1	163100219	163101562	1343	3.005	3.12	3.26	4.53	4.46	4.775	2.69667	2.67	2.025	1.885	2.21167	3.035	3.465	0.163525	0.882975	27.226	0.0029698	0.99719	8.29012	0.145516	1	35.9748	0.177612	0.78663	0	0	0	0	0
chr1	163125287	163126855	1568	5.32	5.33	4.655	6.455	6.125	6.33	3.8	3.81	4.13	4.51	2.75	4.635	4.875	0.0610754	0.929072	98.8838	-0.24787	0.541884	33.2263	-0.369172	0.524687	123.809	-0.0728669	0.9005	0	0	0	0	0
chr1	163174114	163191694	17580	10.28	9.525	10.03	10.425	9.605	10.14	8.04333	8.57	10.455	10.59	4.60167	9.895	9.86	-0.687468	2.10536e-10	1363.67	-0.737486	5.40738e-20	1207.83	-0.176345	0.207707	1864.41	-0.23184	0.00589196	0	0	0	0	0
chr1	163195598	163200803	5205	8.845	7.945	8.655	7.85	6.86	7.905	6.13667	6.87	8.795	8.77	4.07667	8.135	7.9	-0.82695	5.37445e-07	218.986	-0.889219	2.60644e-05	453.18	-0.121174	0.641834	350.504	0.0952877	0.784504	0	1	0	0	0
chr1	163216289	163217339	1050	4.185	3.655	3.375	4.57	4.255	4.775	2.92667	2.48333	3.9	3.29	2.31	3.28	3.265	-0.38005	0.658432	25.8059	-0.196587	0.793311	13.4785	-0.349263	1	36.9442	0.169951	0.799189	0	0	0	0	0
chr1	163308054	163311017	2963	5.97	5.69	4.79	5.22	4.41	4.27	4.13333	4.88667	5.085	4.79	3.64333	5.735	5.89	-0.192869	0.720592	35.3396	-0.649176	0.231348	45.6259	-0.79981	0.0461011	40.4376	-0.532168	0.190915	0	1	0	0	0
chr1	163805050	163808418	3368	7.08	7.75	7.76	7.99	8.285	8.245	5.10667	5.42667	7.265	7.195	3.14833	7.88	7.73	0.727659	0.002188	362.378	0.366021	0.060609	185.333	0.689118	0.00295351	416.238	0.282738	0.15797	0	0	0	0	0
chr1	163880909	163882230	1321	4.775	5.05	4.07	4.05	4.055	3.92	3.27333	3.50667	4.745	4.625	2.75333	3.25	2.62	0.349437	0.60023	19.3875	0.0397467	0.965962	21.8224	-0.374022	0.536194	21.8482	-0.035153	0.967446	0	0	0	0	0
chr1	163887599	163889180	1581	4.42	5.77	4.695	3.875	4.58	4.345	3.29	3.46333	5.39	4.98	2.58167	5.05	5.065	1.35064	0.0056908	24.4604	0.472487	0.505177	23.5564	0.223019	0.753231	26.0233	0.164425	0.807532	0	0	0	0	0
chr1	163898399	163901046	2647	6.365	6.605	6.41	7.625	7.67	7.54	4.7	4.91	5.945	5.765	3.07167	6.365	6.435	0.281456	0.497453	254.852	0.120513	0.660924	87.429	0.0777673	0.9046	284.711	-0.0323573	0.944156	0	0	0	0	0
chr1	163905782	163907070	1288	4.095	3.99	3.605	4.59	4.64	3.545	2.88	3.16	3.69	3.525	2.725	4.51	4.725	0.00363209	0.996741	30.2041	0.080152	0.919187	13.9865	-0.205957	1	25.0621	-0.523727	0.210236	0	0	0	0	0
chr1	163929595	163930876	1281	2.86	4.055	3.82	4.635	4.945	4.845	3.15667	3.43667	3.16	3.45	2.16833	3.8	3.855	0.940004	0.248021	33.9094	0.33535	0.593451	10.3802	0.370032	1	38.3146	0.164746	0.805367	0	0	0	0	0
chr1	163934623	163936326	1703	5.43	5.515	5.515	6.2	6.34	6.26	4.63333	5.03	5.6	5.375	2.68667	5.53	5.93	0.0326023	0.963927	97.7234	0.213322	0.613263	47.02	0.0184444	0.981776	110.575	0.0919425	0.872472	0	0	0	0	0
chr1	163966562	163971524	4962	6.855	5.935	6.53	5.78	5.17	5.08	5.64333	5.68333	7.44	7.185	3.39833	5.935	6.21	-0.844627	0.0163773	56.2928	-0.489675	0.300701	108.62	-0.227438	0.626437	64.2322	-0.470508	0.222906	0	0	0	0	0
chr1	164147422	164149811	2389	4.715	4.37	5.71	6.115	5.51	5.59	4.75667	5.03667	5.53	4.87	1.64833	4.735	5.155	-0.258957	0.740007	71.4518	-0.498408	0.227385	40.4794	0.74612	0.0783537	85.8416	-0.364801	0.35885	0	0	0	0	0
chr1	164407269	164408822	1553	4.105	4.48	4.55	5.46	5.57	5.335	3.40333	3.47	4.78	4.525	2.76833	4.885	4.715	0.378411	0.629098	57.9651	0.200905	0.72569	20.1039	0.294632	0.655094	61.4203	-0.058199	0.938552	0	0	0	0	0
chr1	164477102	164479901	2799	6.845	6.545	6.195	7.75	7.61	7.5	4.74667	4.95667	5.815	5.68	3.1	6.26	6.285	-0.214559	0.579979	260.908	-0.0562225	0.853596	97.2292	-0.506526	0.151495	293.283	-0.190458	0.502295	0	0	0	0	0
chr1	164499823	164502418	2595	6.235	6.795	6.595	7.835	8.01	8.025	4.86	5.00667	5.945	5.43	2.93333	6.605	6.9	0.613953	0.0706366	310.653	0.244989	0.288936	89.9134	0.385024	0.353486	364.978	0.216653	0.388292	0	0	0	0	0
chr1	164668299	164672001	3702	7.42	7.255	7.415	8.735	8.825	8.68	5.58	5.86333	6.805	6.62	3.315	7.57	7.72	-0.0883105	0.802269	561.69	0.166258	0.316797	178.936	0.057515	0.907844	622.473	-0.0110217	0.975021	0	0	0	0	0
chr1	164741976	164746123	4147	6.825	7.135	7.045	7.195	7.265	7.445	5.12333	5.7	6.67	7.105	3.33833	6.715	6.505	0.371623	0.237994	190.479	0.137416	0.670782	128.115	0.258003	0.512203	238.46	0.266041	0.34559	0	0	0	0	0
chr1	164767412	164770983	3571	7.02	5.915	5.865	6.425	5.36	5.395	4.8	5.12	6.37	6.905	3.365	5.075	5.275	-1.00314	0.00167963	79.3125	-0.933481	0.00973713	96.6693	-0.903127	0.00230362	93.8407	-0.771534	0.00698026	0	0	0	0	0
chr1	164782343	164803214	20871	10.65	10.31	9.95	10.825	10.315	10.31	8.44667	8.80333	10.765	11	4.95333	9.97	10.19	-0.270086	0.00187914	1964.01	-0.428709	1.72451e-09	1361.11	-0.619452	3.53904e-12	2293.84	-0.464687	2.46333e-13	0	1	0	0	0
chr1	164804851	164806231	1380	4.58	5.275	4.925	4.485	4.105	4.14	3.91667	4.25	4.255	4.72	2.63833	3.635	3.945	0.641941	0.289706	23.977	-0.228614	0.765285	27.6761	0.226379	0.745462	28.1434	-0.160565	0.812779	0	0	0	0	0
chr1	164808356	164812008	3652	5.93	4.985	5.91	5.52	4.44	4.88	4.78	4.87	5.475	5.79	2.885	5.76	5.755	-0.852906	0.0755103	41.2152	-0.893913	0.0606209	63.0391	0.0267684	0.9712	54.457	-0.394674	0.370036	0	0	0	0	0
chr1	164821129	164829622	8493	8.9	6.675	7.235	8.785	6.535	7.5	6.96667	7.86333	8.645	9.28	3.97333	6.855	7.175	-2.11439	9.65699e-29	333.01	-2.13753	2.4313e-37	325.862	-1.5068	6.56125e-21	458.989	-1.16953	1.55213e-19	0	1	0	0	0
chr1	164844549	164847545	2996	5.8	4.285	5.025	4.615	3.7	4.145	4.60667	5.21	5.365	5.695	2.98833	4.2	3.745	-1.34768	0.00734188	22.0307	-0.701492	0.267113	45.0514	-0.51233	0.279342	29.5583	-0.234437	0.698476	0	0	0	0	0
chr1	164892586	164900682	8096	8.63	6.53	7.26	7.53	5.56	6.42	6.71333	7.50333	8.26	8.95	3.90167	6.835	6.905	-2.00352	2.57974e-24	144.701	-1.7983	2.18282e-12	284.773	-1.22176	3.18744e-12	199.171	-0.924862	3.68337e-06	0	0	0	0	0
chr1	164914700	164920043	5343	8.805	6.975	7.375	7.75	5.325	6.535	6.96667	7.9	8.42	9.275	3.76	6.43	6.135	-1.73784	8.3028e-22	158.955	-2.26771	2.87415e-20	319.006	-1.2376	3.04191e-12	227.244	-1.04371	1.66751e-08	0	0	0	0	0
chr1	16508159	16510933	2774	5.73	5.075	5.675	7.24	7.175	7.23	3.62	4.01333	4.73	4.165	2.46833	4.89	5.475	-0.552788	0.29297	188.843	0.0122759	0.976168	53.5184	0.0421743	0.95569	224.108	0.0238095	0.965078	0	0	0	0	0
chr1	165243809	165245662	1853	4.485	4.505	3.035	4.725	5.04	4.13	2.55333	2.96333	2.92	2.32	2.89167	4.545	4.05	0.152566	0.857139	37.8604	0.334526	0.608851	14.5376	-0.60033	1	31.6016	-0.329577	0.528007	0	0	0	0	0
chr1	165267734	165270112	2378	5.905	5.775	5.455	4.82	4.085	4.625	4.15	4.42333	5.62	4.695	3.00833	5.72	5.75	-0.0736729	0.902527	27.3816	-0.496863	0.446222	53.584	-0.30109	0.587603	37.5468	-0.0830881	0.913344	0	0	0	0	0
chr1	165333041	165334887	1846	7.215	7.27	6.84	7.52	7.58	7.415	5.37	5.57333	6.64	6.645	2.69	7.135	6.855	0.1135	0.752125	238.661	0.121457	0.683876	138.231	-0.27599	0.488678	263.155	-0.0645131	0.882062	0	0	0	0	0
chr1	165708931	165710611	1680	4.46	4.245	4.53	5.91	5.54	6.22	3.37333	3.78667	3.555	3.905	2.60167	4.155	4.405	-0.159207	0.853193	66.4936	-0.276612	0.58059	22.713	0.115836	0.885958	99.0901	0.283112	0.505576	0	0	0	0	0
chr1	165859145	165862622	3477	7.975	7.71	7.99	8.76	8.64	8.74	6.04	6.27667	7.7	7.19	3.18833	8.2	8.42	-0.184779	0.470554	530.476	-0.0384868	0.863592	265.755	0.0796716	0.835073	642.516	0.0311407	0.927598	0	0	0	0	0
chr1	165923970	165925937	1967	5.395	6.015	6.125	7.515	7.385	7.565	4.56667	4.78333	5.585	5.51	2.51333	6.085	6.31	0.665842	0.159003	222.334	-0.053681	0.876679	58.1753	0.620131	0.126137	276.952	0.0882161	0.827762	0	0	0	0	0
chr1	16594853	16598431	3578	5.695	5.385	4.8	5.34	5	5.02	4.42333	4.9	5.615	5.84	3.50667	5.165	5.44	-0.20918	0.717159	44.7086	-0.227556	0.706602	40.4692	-0.571114	0.223972	53.188	-0.155173	0.81096	0	0	0	0	0
chr1	165991488	165992488	1000	3.24	4.235	3.68	3.1	4.315	3.515	2.23	2.26667	2.85	2.485	1.555	2.575	3.15	0.902095	0.246786	18.5786	0.756099	0.282106	10.4267	0.244506	1	14.6565	0.0560665	1	0	0	0	0	0
chr1	165992707	165994097	1390	2.335	3.39	2.97	3.435	4.41	3.535	2.76	3.11667	2.865	2.43	0.945	1.525	1.15	0.900166	0.316725	19.4017	0.804265	0.216787	5.51745	0.176737	1	15.0626	0.0368257	1	0	0	0	0	0
chr1	165996813	165998377	1564	3.35	4.915	3.815	3.145	2.925	2.775	3.05333	3.40333	2.89	3.09	1.31333	2.315	1.955	1.44745	0.0242513	8.88664	-0.108928	1	11.7656	0.261285	1	9.7312	-0.115038	1	0	0	0	0	0
chr1	166004137	166006192	2055	4.715	5.795	4.16	4.19	5.23	3.475	4.01333	4.30333	4.175	4.46	2.25833	3.89	4.055	1.04693	0.0355357	34.7816	0.91173	0.0789036	21.8853	-0.303867	0.639644	20.5909	-0.323911	0.530885	0	0	0	0	0
chr1	166077910	166095238	17328	10.825	10.71	10.805	10.58	10.19	10.485	8.6	9.03333	10.765	10.88	4.715	10.625	10.73	-0.0376206	0.727347	1721.16	-0.308116	9.23727e-05	1894.19	0.0532793	0.71741	2213.51	-0.0477563	0.751233	1	0	0	0	0
chr1	16607186	16610489	3303	6.855	6.915	6.84	7.965	7.905	8.19	4.78	5.27333	6.085	5.455	3.17667	6.655	7.105	0.13463	0.726153	312.186	0.0243859	0.935899	119.877	0.0548206	0.925569	404.369	0.257678	0.233241	0	0	0	0	0
chr1	166098209	166099873	1664	4.835	5.055	4.21	4.205	4.315	4.64	3.85667	3.80333	3.92	4.27	2.65333	2.645	2.725	0.257406	0.71169	23.6064	0.110889	0.895707	23.5049	-0.348742	0.571613	31.2941	0.228996	0.706964	0	0	0	0	0
chr1	166117281	166118281	1000	4.28	3.985	4.455	3.34	2.965	3.42	2.80333	2.85667	3.63	4.12	2.285	3.845	4.135	-0.160911	0.86019	10.8635	-0.106497	0.914462	20.3968	0.127734	0.873647	13.952	0.0273956	1	0	0	0	0	0
chr1	166137593	166146400	8807	7.655	7.275	7.265	6.64	6.595	6.435	6.48667	6.91	7.775	7.805	3.995	7.005	7.005	-0.305271	0.265611	124.619	0.0471585	0.917765	185.51	-0.288405	0.357025	137.162	-0.133638	0.787081	0	0	0	0	0
chr1	166149707	166158461	8754	6.215	7.7	6.225	6.61	7.05	6.54	4.57333	5.09333	6.505	6.75	3.48333	7.66	7.69	1.52004	1.97305e-09	146.534	0.49796	0.0756763	78.4902	0.108292	0.868177	140.726	-0.0251673	0.968359	1	0	0	0	0
chr1	166164343	166167520	3177	7.43	6.63	6.69	7.01	5.94	6.11	5.03333	5.76	7.125	6.965	3.43833	5.725	6.135	-0.723291	0.01773	118.949	-0.954359	0.000683669	144.513	-0.609213	0.0400016	146.394	-0.698516	0.00545373	0	0	0	0	0
chr1	166176643	166186057	9414	10.165	9.63	9.925	10.76	10.17	10.475	8.10667	8.49667	10.255	10.46	4.24	9.93	9.98	-0.458544	1.44372e-05	1837.13	-0.514497	2.04858e-12	1113.39	-0.163435	0.222522	2359.13	-0.236757	0.00131264	0	1	0	0	0
chr1	166188755	166192600	3845	6.02	5.285	6.05	6.305	5.465	5.85	4.89	5.04333	5.66	5.605	3.50667	5.42	5.825	-0.615889	0.188113	76.9648	-0.716821	0.0510399	68.033	0.0940696	0.888948	100.164	-0.34033	0.368676	0	0	0	0	0
chr1	166204865	166206934	2069	4.905	5.365	5.025	6.11	6.19	6.21	3.67667	3.55	3.455	4.61	2.80667	4.49	4.355	0.49722	0.390326	89.7062	0.164733	0.719487	31.6623	0.137911	0.855071	105.162	0.123726	0.821882	0	0	0	0	0
chr1	166236106	166238776	2670	7.305	7.335	7.14	8.025	8.2	7.945	4.78	5.05333	6.745	6.83	3.06833	7.555	7.42	0.0913408	0.789952	353.147	0.24788	0.216512	156.401	-0.0892245	0.852216	376.748	-0.0287913	0.945356	0	0	0	0	0
chr1	166250519	166256321	5802	6.13	8.03	6.33	5.6	6.57	5.86	5.28667	5.59333	6.345	5.92	3.79667	6.475	6.095	1.93091	1.58498e-15	91.8492	1.0149	0.00201949	78.6639	0.216082	0.690116	77.9813	0.249598	0.608576	0	0	0	0	1
chr1	166265343	166266891	1548	4.455	5.825	4.45	3.735	4.415	3.925	3.26	3.84333	4.51	3.975	2.85	4.51	3.65	1.3041	0.00818901	21.1203	0.627203	0.346024	22.0073	0.0215219	0.98015	19.4088	0.0961008	0.898237	0	0	0	0	0
chr1	166296670	166300723	4053	5.89	5.23	6.325	5.42	4.73	5.89	4.51667	4.79	5.855	5.545	3.09833	4.63	4.075	-0.514996	0.312863	42.6433	-0.57558	0.272493	72.2153	0.428442	0.316578	75.058	0.371523	0.375685	0	0	0	0	0
chr1	166340049	166352259	12210	9.795	9.57	9.915	8.53	8.215	8.81	7.87667	8.31667	9.905	9.96	4.525	8.795	8.74	-0.154972	0.219784	424.097	-0.234051	0.193524	978.732	0.188062	0.15093	610.436	0.30964	0.0303969	0	0	0	0	0
chr1	166356027	166358836	2809	6.135	4.86	6.275	5.45	4.57	5.93	4.64	4.98333	6.27	5.455	2.97	5.15	5.14	-1.1203	0.0134158	41.5495	-0.711324	0.16109	76.6594	0.163308	0.776239	76.9346	0.398777	0.306257	0	0	0	0	0
chr1	166364216	166366366	2150	6.225	5.54	6.3	4.835	4.605	5.415	4.52667	4.74333	6.41	6.145	3.065	4.405	5.56	-0.589662	0.175262	32.1492	-0.140492	0.848869	79.4668	0.138003	0.813498	51.9549	0.431633	0.314338	0	0	0	0	0
chr1	166375445	166392330	16885	9.61	9.645	10.03	10	9.97	10.465	7.60333	8.30333	9.99	10	4.63333	10.05	10.04	0.110311	0.440812	1297.02	0.0494844	0.702961	966.643	0.489648	1.24606e-06	1822.9	0.498955	1.67995e-12	1	1	0	0	0
chr1	166422776	166424451	1675	4.895	4.91	5.18	4.965	3.905	4.975	3.46	3.99667	6.5	6.645	2.77667	4.63	4.755	0.0643955	0.936293	28.2702	-0.744815	0.210906	33.9451	0.186831	0.793419	44.9934	0.0351116	0.966622	0	0	0	0	0
chr1	166450408	166458808	8400	7.615	8.24	7.695	5.965	6.795	6.25	5.83	6.21	8.41	8.475	4.07167	6.385	6.95	0.691154	0.000532614	110.974	0.8667	0.0048259	211.607	0.140023	0.721679	102.38	0.268206	0.534673	0	1	0	0	0
chr1	16645198	16648666	3468	7.8	8.015	7.865	8.37	8.565	8.43	5.53667	6.01	7.68	7.67	3.32	7.97	8.135	0.284056	0.220866	452.397	0.273599	0.101656	240.55	0.134406	0.723332	501.839	0.101912	0.703645	0	0	0	0	0
chr1	166475278	166477176	1898	4.615	5.675	5.565	3.85	4.835	4.645	3.62	3.64333	5.1	5.38	2.91167	3.705	4.375	1.08007	0.031252	25.9308	0.890344	0.116795	36.6029	0.72614	0.0971446	27.6702	0.453795	0.310639	0	0	0	0	0
chr1	166488975	166490227	1252	4.35	3.925	4.43	3.87	2.805	3.61	3.00667	3.25667	4.58	4.8	2.87	3.47	3.97	-0.327008	0.694675	12.2759	-0.684627	0.358514	20.7987	0.0906367	0.915815	18.2651	-0.0937103	1	0	1	0	0	0
chr1	16654423	16656842	2419	6.935	7.16	6.86	8.16	8.055	8.005	5.16667	5.40333	6.295	6.17	3.045	7.115	7.36	0.288526	0.363644	351.184	-0.0239153	0.93113	124.335	-0.000389235	0.999428	403.404	-0.100684	0.749113	0	0	0	0	0
chr1	166607876	166609653	1777	4.01	5.52	3.905	3.47	4.195	2.77	3.50333	3.26333	4.435	4.045	2.725	4.605	4.76	1.43804	0.00712086	17.3361	0.633545	0.359605	15.1182	-0.00284864	0.997901	11.411	-0.235936	1	0	0	0	0	0
chr1	166632376	166636244	3868	8.605	8.06	8.32	7.19	6.38	6.89	6.55333	6.94	8.565	8.78	3.69	7.875	7.215	-0.470013	0.0100598	144.255	-0.704537	0.00743792	371.91	-0.192405	0.445835	195.97	-0.220999	0.510399	0	0	0	0	0
chr1	166642493	166646636	4143	8.075	7.92	7.765	7.105	6.575	6.915	6.05	6.48	8.085	8.145	3.77	6.34	5.43	-0.0812858	0.764192	149.12	-0.452456	0.17112	254.758	-0.208188	0.481641	193.89	-0.140702	0.766923	0	1	0	0	0
chr1	166649112	166650112	1000	4.725	2.06	5.425	3.865	1.155	4.135	3.22	3.20333	5.775	5.21	1.92667	0.655	0.57	-2.12666	0.00240657	9.31865	-1.56796	1	35.2218	0.545827	0.265044	22.6571	0.149978	0.826207	0	0	0	0	0
chr1	166716617	166719672	3055	6.965	7.78	7.715	6.49	6.715	7.21	5.34333	6.41667	6.85	6.145	3.30667	6.11	5.875	0.862752	0.000310393	123.787	0.301801	0.390553	177.026	0.742275	0.00171019	176.589	0.670874	0.00259322	0	0	0	0	0
chr1	16677187	16680404	3217	7.39	7.39	7.1	8.065	8.095	7.76	5.74667	5.86333	6.31	6.635	3.12667	7.02	6.9	0.0745762	0.833747	344.561	0.106125	0.659699	159.398	-0.196764	0.617008	359.945	-0.238976	0.286412	0	0	0	0	0
chr1	166826256	166831755	5499	6.79	9.15	7.455	7.025	8.815	7.46	5.27	5.58	7.985	7.985	3.685	8.475	8.625	2.41011	6.68117e-45	375.926	1.84378	9.87976e-34	150.273	0.66501	0.0101694	227.909	0.436144	0.0511068	1	0	0	0	1
chr1	167050201	167052729	2528	6.46	4.755	6.145	6.01	5.505	6.085	3.92667	4.2	7.035	7.15	3.19	5.29	5.35	-1.55852	0.000114075	68.3658	-0.40445	0.357765	81.6956	-0.204704	0.69645	96.9668	0.0897973	0.881756	0	0	0	0	0
chr1	167061696	167063391	1695	4.745	4.77	5.385	5.265	4.835	5.27	3.39	3.02	6.28	6.375	2.615	4.05	4.435	0.0820138	0.918155	41.351	-0.328806	0.574331	34.9446	0.481623	0.34721	56.0345	0.0232163	0.977451	0	0	0	0	0
chr1	167121526	167125933	4407	7.865	7.865	8.2	8.445	8.255	8.615	6.35	6.7	7.98	7.735	3.49	8.245	8.22	0.067445	0.81532	415.608	-0.113562	0.598448	277.268	0.38791	0.0785871	552.598	0.207845	0.261732	0	0	0	0	0
chr1	167128908	167129908	1000	3.79	4.19	5.55	2.8	2.75	3.18	3.12667	3.14	4.905	5.305	2.42	4.94	5.105	0.3228	0.711231	7.38676	0.0261123	1	31.2762	1.10787	0.00557332	10.4816	0.143932	1	0	0	0	0	0
chr1	167155233	167163120	7887	8.47	8.555	8.52	7.83	7.755	7.955	6.81667	7.32333	8.65	8.6	4.06667	7.805	7.78	0.153182	0.449622	282.556	0.00786559	0.980312	380.222	0.118783	0.683985	353.645	0.156379	0.575869	0	0	0	0	0
chr1	167164886	167168368	3482	7.605	7.325	7.655	8.68	8.575	8.78	5.64333	5.96667	7.285	6.895	3.225	8.17	8.24	-0.204907	0.476712	504.25	-0.0303929	0.895707	208.228	0.111449	0.783098	633.279	0.136348	0.517584	0	0	0	0	0
chr1	167256833	167262348	5515	8.03	7.44	7.015	6.675	6.015	6.01	6.25667	7.13333	6.98	7.325	3.845	7.07	7.53	-0.508318	0.0265266	105.46	-0.52738	0.133715	203.06	-0.87085	3.91294e-05	122.533	-0.508897	0.085247	1	0	0	0	0
chr1	167277924	167282216	4292	7.115	6.86	6.785	6.14	5.43	6.035	5.58667	6.16333	6.48	6.73	3.54167	4.86	5.25	-0.164486	0.657152	70.6286	-0.587809	0.140056	129.288	-0.220871	0.597643	99.8424	-0.0440532	0.948732	0	0	0	0	0
chr1	167350473	167352923	2450	6.625	5.9	5.25	5.905	5.445	5.26	4.42667	4.98333	5.62	5.785	3.52167	5.46	5.875	-0.615895	0.109314	64.8908	-0.384006	0.422574	70.362	-1.00091	0.00344891	72.4848	-0.442475	0.266045	0	1	0	0	0
chr1	167388142	167402686	14544	10.04	9.965	9.605	10.41	10.565	9.93	7.99667	8.75333	9.785	9.915	4.445	9.805	9.92	0.00336278	0.984552	1840.98	0.229485	0.00328575	960.948	-0.349859	0.00243464	1740.53	-0.429239	4.89574e-08	0	0	0	0	0
chr1	167411379	167417589	6210	7.81	8.23	6.95	6.885	7.07	6.32	6.34333	7.02	7.14	7.52	4.25333	7.13	7.12	0.492963	0.018323	160.722	0.250356	0.425741	180.583	-0.712025	0.00208186	145.969	-0.452351	0.106479	0	1	0	0	0
chr1	167430317	167442088	11771	6.4	10.18	6.37	6.45	9.72	6.55	5.75333	6.23	6.225	6.64	4.545	8.985	8.89	3.82517	3.24835e-143	607.892	3.31614	2.43553e-121	87.0625	0.0294352	0.964975	133.486	0.129052	0.798389	1	1	1	0	1
chr1	167447322	167449528	2206	0.75	5.765	1.59	1.755	5.015	2.575	3.07667	3.01333	2.425	2.2	2.76333	4.425	4.76	4.20974	4.69837e-11	21.6968	2.60401	1.03745e-06	1.12815	0.0999761	1	6.11613	0.238984	1	0	0	0	0	1
chr1	167524200	167526214	2014	5.935	6.475	6.67	5.715	6.03	6.435	4.48	5.45	6.285	6.015	3.25833	6.875	7.125	0.596852	0.122597	74.0196	0.360558	0.409516	85.2084	0.677417	0.0467568	102.515	0.616293	0.0323458	0	1	0	0	0
chr1	167538276	167540109	1833	3.895	5.995	5.205	3.9	4.81	4.3	3.28333	4.14667	3.62	3.855	3.03	3.32	4.22	2.00418	2.45106e-05	26.1616	0.793536	0.179266	26.1742	0.823642	0.0639794	24.2148	0.206191	0.744411	0	0	0	0	0
chr1	167544771	167549652	4881	8.005	8.955	8.745	7.32	7.815	7.675	6.43667	7.63667	7.465	8.02	3.965	8.11	8.405	1.02091	2.70122e-11	246.795	0.54287	0.0155187	362.595	0.787877	7.11404e-07	271.961	0.349709	0.147117	0	0	0	0	0
chr1	167554744	167556101	1357	3.97	5.435	4.555	3.77	3.575	3.985	3.22333	3.75667	3.465	2.815	2.8	3.53	4.035	1.38916	0.0111184	14.706	-0.0775268	0.933787	19.632	0.392045	0.511939	20.2551	0.134094	0.846833	0	0	0	0	0
chr1	167559026	167560338	1312	1.925	4.75	4.03	3.04	3.955	3.155	3.16	3.73667	3.22	2.295	2.84333	3.545	3.48	2.40352	0.000494816	13.7548	0.74366	0.297633	9.44763	0.797627	1	11.7282	0.106783	1	0	0	0	0	0
chr1	167562979	167565512	2533	4.405	5.185	5	5.87	6.2	5.915	3.62333	3.84333	3.925	3.665	2.72167	4.98	5.01	0.786296	0.189257	83.1418	0.389768	0.328443	26.4128	0.412107	0.471952	86.8881	0.0748378	0.90886	0	0	0	0	0
chr1	167570881	167574738	3857	7.19	8.21	7.67	8.245	8.965	8.56	5.32667	5.90667	7.475	7.195	3.21167	8.1	8.16	1.08493	7.93958e-08	515.34	0.783926	3.30254e-09	183.582	0.516199	0.0402007	508.625	0.344152	0.0272188	0	0	0	0	0
chr1	167591778	167592778	1000	2.87	3.99	3.195	2.405	3.42	2.69	2.24	2.86	2.87	2.75	1.605	3.045	3.11	0.974416	0.234831	8.56391	0.70925	1	7.6718	0.191328	1	7.50923	0.13335	1	0	0	0	0	0
chr1	167609267	167615164	5897	6.39	6.57	6.32	5.95	6.39	5.555	5.37	5.48	6.465	6.25	3.13	6.505	6.65	0.246505	0.544654	91.846	0.482013	0.193746	84.8855	0.0122988	0.985469	79.1887	-0.272617	0.55867	0	0	0	0	0
chr1	167630806	167633589	2783	4.8	5.645	5.495	4.975	5.29	5.18	4.37333	4.48667	5.385	5.35	2.62167	5.96	6.17	0.841978	0.10218	46.414	0.174373	0.804764	37.4447	0.522321	0.290678	51.8568	0.0206532	0.980373	0	0	0	0	0
chr1	167635340	167639371	4031	5.935	6.545	6.385	6.945	7.53	7.075	5.40333	5.68667	6.505	6.475	3.015	6.475	6.705	0.648977	0.084115	197.043	0.645738	0.00509454	75.8547	0.447007	0.290706	191.119	0.148839	0.710596	0	0	0	0	0
chr1	167646853	167649552	2699	5.97	6.305	6.55	6.14	6.055	5.51	5.29667	5.55333	6.415	6.46	2.455	6.43	6.51	0.357917	0.432082	85.9796	-0.0128258	0.981348	82.149	0.505883	0.201905	85.2156	-0.428081	0.258098	0	0	0	0	0
chr1	167665380	167668974	3594	4.305	5.8	5.225	4.75	5.015	4.925	4.23	4.4	4.85	4.58	2.765	4.835	4.855	1.46725	0.00377112	36.2004	0.290591	0.641125	30.4619	0.630019	0.200609	40.873	0.137473	0.840135	0	0	0	0	0
chr1	16765736	16768213	2477	5.405	4.11	5.14	3.28	2.49	3.525	2.3	2.37667	5.48	5.265	1.86667	2.755	4.115	-1.11963	0.0506223	9.20407	-0.314986	1	40.2822	-0.134486	0.855865	14.3022	0.0882547	1	0	1	0	0	0
chr1	167690057	167703015	12958	10.025	9.69	9.49	10.34	9.745	9.765	7.42667	7.94	9.575	9.535	4.68	9.35	9.535	-0.25697	0.023148	1368.61	-0.512149	4.6348e-10	921.315	-0.443189	6.895e-05	1612.31	-0.51521	6.77034e-12	0	1	0	0	0
chr1	16769731	16774041	4310	6.245	2.595	4.645	4.84	3.28	3.75	4.18333	3.98667	5.295	4.955	2.265	2.98	3.19	-3.2575	4.60971e-10	23.5196	-1.0502	0.0795362	51.9712	-1.10137	0.00259252	30.5495	-0.479155	0.272114	0	0	0	0	0
chr1	167779231	167781274	2043	4.22	5.075	4.445	3.405	4.85	3.98	3.96333	4.39667	4.665	4.17	3.36333	5.91	5.305	0.872644	0.167668	23.9335	1.20541	0.032818	19.9416	0.142473	0.856746	18.2023	0.255698	1	0	0	0	0	0
chr1	16785484	16787957	2473	6.145	4.185	5.16	4.66	3.215	5.01	3.65667	3.57	5.545	5.57	2.45167	3.08	3.99	-1.79235	8.31186e-05	20.2028	-1.12175	0.0603881	54.5295	-0.707334	0.0754015	41.3182	0.245608	0.672292	0	0	0	0	0
chr1	167929596	167934644	5048	7.97	7.595	8.33	8.655	8.355	8.845	6.12	6.55667	7.935	7.72	3.435	8.36	8.19	-0.298118	0.235571	465.978	-0.235453	0.227642	302.203	0.40428	0.062945	646.211	0.20993	0.303578	0	0	0	0	0
chr1	167977956	167979237	1281	3.14	3.065	2.585	4.965	4	4.445	2.82333	3.14	2.18	2.93	2.82167	3.805	4.11	0.0537137	0.962619	28.7288	-0.728923	0.212323	6.1977	-0.175772	1	38.3416	-0.256363	0.658111	0	0	0	0	0
chr1	168083443	168084443	1000	2.365	2.495	2.95	4.29	4.16	4.19	2.67667	2.36333	2.24	2.955	2.50667	2.37	2.13	-0.139424	0.887984	23.2453	-0.147045	0.862385	7.61774	-0.0042655	1	28.3539	-0.0441162	0.957598	0	0	0	0	0
chr1	168183415	168186651	3236	6.61	5.325	5.315	7.64	6.425	6.78	4.51333	4.44667	5.795	6.775	2.865	5.52	4.915	-1.16991	0.00182106	178.993	-1.10219	7.6954e-07	70.6881	-0.986116	0.00322162	228.106	-0.733528	0.000118798	0	0	0	0	0
chr1	168194216	168199080	4864	8.315	7.135	7.11	7.405	6.04	6.645	6.03	6.49	7.9	8.24	3.41833	6.015	5.5	-1.09409	6.01947e-08	147.317	-1.2468	8.17081e-07	237.22	-1.04621	6.09589e-08	199.441	-0.623761	0.00581155	0	0	0	0	0
chr1	168207152	168213087	5935	9.225	8.395	7.89	8.445	7.495	7.505	6.53	6.97667	8.92	9.46	4.07667	8.045	7.515	-0.760341	3.84566e-07	333.636	-0.863611	1.5257e-07	435.917	-1.21505	2.08651e-16	392.533	-0.839315	3.68308e-09	0	0	0	0	0
chr1	168221315	168224922	3607	8.27	7.67	7.45	7.17	6.345	6.6	5.98667	6.37	7.925	8.275	3.42833	6.475	5.89	-0.518774	0.0121908	142.434	-0.695077	0.0168121	251.95	-0.684876	0.000747693	177.612	-0.461095	0.0658064	0	0	0	0	0
chr1	168290271	168291271	1000	3.97	3.87	3.53	4.23	4.09	4.14	2.03667	2.56333	3.72	2.36	2.28167	4.25	4.125	0.0398346	0.968086	21.2637	-0.0600281	0.945474	12.5193	-0.152889	1	25.5529	-0.0164247	0.985588	0	0	0	0	0
chr1	168306498	168311360	4862	8.645	8.295	8.475	9.03	8.7	8.875	6.21667	6.52333	8.285	8.105	3.57	8.245	8.265	-0.266428	0.169433	596.468	-0.248026	0.0884497	396.138	-0.0833072	0.783105	738.564	-0.102413	0.632112	0	0	0	0	0
chr1	168312887	168314137	1250	3.915	4.71	3.98	3.88	3.725	3.805	2.94	3.11667	4.355	3.495	2.365	4.02	4.3	0.747708	0.28363	16.121	-0.101989	0.911199	14.9203	0.0703448	0.935646	19.6517	-0.0196414	0.982649	0	0	0	0	0
chr1	168338841	168340906	2065	6.575	5.455	5.07	7.105	6.555	6.345	4	4.06667	5.1	4.635	2.71167	5.52	5.825	-1.02327	0.00746241	146.579	-0.436569	0.156507	66.2304	-1.11264	0.000804187	160.972	-0.62437	0.00767251	0	0	0	0	0
chr1	168930071	168931766	1695	3.215	3.14	2.865	5.015	5.29	4.485	2.13667	2.17667	2.8	1.655	2.00333	3.235	3.215	-0.0208488	0.985288	44.9946	0.292399	0.627267	7.13684	-0.114862	1	41.407	-0.121787	0.853971	0	0	0	0	0
chr1	169176838	169178245	1407	4.655	4.415	4.025	4.415	4.58	3.915	3.03	3.21667	3.66	4.11	3.00667	3.85	3.765	-0.132063	0.873839	27.3712	0.208601	0.778006	20.1155	-0.323752	0.613072	25.1525	-0.238363	0.692634	0	0	0	0	0
chr1	169186249	169187649	1400	5.14	4.375	4.79	4.805	4.64	4.01	2.90333	3.17	4.31	4.525	2.95333	4.44	4.445	-0.676489	0.281924	32.0531	-0.0810763	0.914607	32.2905	-0.198345	0.780459	30.9153	-0.422651	0.360856	0	0	0	0	0
chr1	169191998	169194456	2458	4.095	5.41	3.435	4.085	5.225	4.015	3.52	3.49333	3.52	3.365	3.22667	3.985	3.79	1.26564	0.0210874	33.2735	1.03962	0.037699	13.3425	-0.278689	1	23.5005	0.0193281	0.98294	0	0	0	0	0
chr1	169199724	169202743	3019	5.46	5.62	5.005	4.61	5.125	4.3	3.69333	4.07	5.135	4.685	3.40667	6.205	5.75	0.159953	0.802363	36.4071	0.52076	0.348671	39.5768	-0.29944	0.624684	30.953	-0.154526	0.820243	0	0	0	0	0
chr1	169213452	169215921	2469	6.19	5.905	5.765	7.035	7.045	6.895	3.68	4.12	4.57	3.515	2.935	5.28	5.77	-0.219185	0.654136	166.832	0.0824444	0.821814	65.6505	-0.295741	0.562623	185.159	-0.0840498	0.858556	0	0	0	0	0
chr1	169235784	169239996	4212	7.505	7.72	7.46	8.535	8.605	8.415	5.56	5.69	7.23	7.235	3.46333	8.01	8.3	0.264533	0.340196	485.771	0.138702	0.4861	188.345	0.0182634	0.971965	530.982	-0.0761756	0.798196	0	0	0	0	0
chr1	169270013	169271267	1254	3.195	4.29	3.155	4.41	5.345	4.12	2.27333	2.48667	3.03	2.605	2.38333	3.595	3.04	1.06169	0.158669	40.2535	0.874283	0.0953505	7.99664	0.0431683	1	27.4005	-0.17342	0.795519	0	0	0	0	0
chr1	169273204	169277809	4605	6.065	5.845	6.52	5.38	5.225	5.775	4.76667	5	6.14	6.085	3.28333	5.205	5.515	-0.11556	0.833989	48.8232	-0.0714534	0.912849	82.6541	0.440352	0.267966	70.7958	0.334472	0.4531	0	0	0	0	0
chr1	169279115	169289845	10730	9.145	8.9	9.005	9.225	8.925	8.95	6.99	7.36333	9.055	9.285	4.445	9.09	9.175	-0.167783	0.323677	691.138	-0.225964	0.10428	567.435	-0.0612604	0.822337	815.564	-0.225257	0.0982321	0	1	0	0	0
chr1	169295125	169297050	1925	4.99	3.63	4.595	5.01	3.585	3.62	4.05	4.08667	5.805	5.52	2.21167	5.02	3.88	-1.13174	0.0792144	26.1206	-1.1666	0.0318564	28.1181	-0.206275	0.770881	31.2123	-0.739074	0.0390601	0	0	0	0	0
chr1	169299693	169300693	1000	4.245	3.27	2.99	3.16	2.84	3.71	2.95333	2.92333	3.83	3.77	1.84833	3.965	3.175	-0.828173	0.292696	9.07512	-0.207863	1	12.5007	-0.573101	1	15.4394	0.207737	1	0	0	0	0	0
chr1	169304211	169312459	8248	8.665	7.985	7.89	7.905	7.14	6.71	6.92667	7.07333	8.695	8.91	4.04167	7.755	8.12	-0.612624	0.00237278	240.758	-0.672425	0.000885817	338.013	-0.660295	0.00084117	254.271	-1.04503	1.18149e-09	0	0	0	0	0
chr1	169316462	169325686	9224	8.9	8.14	7.85	8.93	8.16	8.12	6.84	6.96	8.49	8.62	4.21333	8.045	8.225	-0.683637	1.69556e-05	491.011	-0.681648	2.90002e-06	368.699	-0.916353	1.63339e-08	568.892	-0.725839	5.71881e-09	0	1	0	0	0
chr1	169547379	169549698	2319	6.7	6.675	6.495	7.305	7.325	7.1	4.76333	5.14333	6.7	6.68	3.17333	6.645	6.81	0.0567983	0.898616	201.815	0.0968344	0.765626	100.688	-0.112081	0.838578	218.268	-0.141298	0.711324	0	1	0	0	0
chr1	170220967	170222618	1651	5.33	4.93	4.68	5.12	4.58	4.825	3.92	3.99667	5.54	4.465	3.02833	5.275	4.995	-0.313083	0.635922	35.9915	-0.424693	0.47686	34.3907	-0.381922	0.508336	45.7121	-0.160114	0.808271	0	0	0	0	0
chr1	170274429	170276228	1799	6.355	5.66	5.655	5.415	5.07	4.78	4.18333	4.90667	6.27	5.975	3.285	5.675	5.485	-0.596172	0.149252	47.5785	-0.206037	0.736231	68.1867	-0.494045	0.246313	50.4307	-0.400841	0.363283	0	1	0	0	0
chr1	170291969	170293736	1767	5.885	4.565	4.9	4.825	4.03	4.705	3.47333	3.79333	5.34	5.255	2.88333	4.96	5.04	-0.936391	0.0950398	26.6516	-0.602003	0.329462	45.3343	-0.684177	0.109728	39.6867	0.00828886	0.992655	0	0	0	0	0
chr1	170360362	170363773	3411	7.455	7.15	6.705	7.865	7.595	7.845	5.49667	5.90667	6.72	7.09	3.02833	7.205	7.24	-0.227976	0.458391	270.344	-0.193936	0.42399	145.461	-0.604591	0.0264259	344.488	0.0235794	0.957217	0	0	0	0	0
chr1	170405841	170406841	1000	3.46	4.39	3.51	2.785	3.83	2.455	2.71	2.60667	4.245	2.055	2.80833	4.395	4.13	0.833266	0.266125	11.8874	0.803868	0.264719	10.5296	0.0544666	1	7.39717	-0.0649431	1	0	0	0	0	0
chr1	17086157	17088464	2307	5.29	4.825	5.08	7.06	6.485	6.705	3.50667	3.43333	4.315	4.16	2.67167	4.82	5.04	-0.375594	0.548792	140.398	-0.475379	0.110925	36.7858	-0.0848212	0.916091	175.385	-0.269333	0.405317	0	0	0	0	0
chr1	171095360	171097766	2406	6.86	6.475	6.445	5.185	4.31	5.19	4.73667	5.24333	7	7.215	3.375	6.735	6.605	-0.30957	0.40097	35.6876	-0.633149	0.290135	105.505	-0.304727	0.459001	54.3267	0.0244842	0.97695	0	0	0	0	0
chr1	171117809	171119120	1311	4.475	2.72	4.17	3	2.705	2.655	2.98333	3.20667	4.17	3.55	2.66167	3.28	3.865	-1.39819	0.0582209	7.32319	-0.174954	1	19.8446	-0.136282	0.86437	8.80651	-0.0716383	1	0	0	0	0	0
chr1	171460894	171463141	2247	6.48	6.47	6.445	6.715	6.735	6.66	4.42667	4.78667	5.595	6.28	2.91167	5.595	5.64	0.0631637	0.893836	134.93	0.10074	0.811759	91.4079	0.0412501	0.949507	152.727	-0.0087545	0.989183	0	0	0	0	0
chr1	171848553	171852977	4424	5.61	6.465	5.505	6.445	7.06	6.135	4.80667	4.64	5.855	5.46	3.375	5.495	5.64	0.952175	0.0222424	140.452	0.661381	0.0155032	48.0218	-0.0218304	0.977778	116.004	-0.214386	0.639889	0	0	0	0	0
chr1	171892639	171893927	1288	2.275	4.575	4.21	2.025	3.905	3.655	2.76667	3.03667	2.365	2.105	2.355	4.285	3.47	1.99254	0.00464993	10.7036	1.33297	0.0417155	11.0249	0.814501	1	10.9142	0.536785	1	0	0	0	0	0
chr1	171896412	171901809	5397	6.99	8.51	8.05	7.46	8.94	8.6	5.27	5.64	7.33	7.055	3.48667	7.49	7.27	1.57993	2.01989e-16	431.285	1.53409	2.68798e-26	207.121	1.05387	2.62525e-07	421.906	1.10511	2.36593e-15	0	0	0	0	1
chr1	171964675	171965932	1257	4.795	3.17	4.945	3.04	2.96	3.225	3.05333	3.04	5.745	4.885	2.42333	3.825	4.485	-1.37193	0.0430718	8.54276	-0.0602395	1	29.2417	0.14889	0.844161	11.284	0.0619331	1	0	0	0	0	0
chr1	172069726	172075409	5683	7.46	6.58	5.84	6.055	5.85	5.595	4.97333	5.24667	5.775	7.005	3.65667	5.825	5.79	-0.793784	0.00353975	78.3035	-0.112187	0.833479	119.694	-1.3526	7.46284e-08	83.8472	-0.327647	0.428824	0	0	0	0	0
chr1	172090114	172093326	3212	5.46	5.715	5.675	4.84	5.385	4.745	5.11667	5.34333	4.86	4.51	3.12	5.1	5.39	0.311826	0.564722	44.6599	0.487529	0.383343	48.4434	0.213197	0.731656	40.6708	-0.0672219	0.933297	0	0	0	0	0
chr1	172102386	172107079	4693	8.525	8.345	8.375	9.05	8.945	9.11	6.15	6.30333	8.565	8.355	3.46667	8.715	8.965	-0.106977	0.629678	653.057	-0.0304647	0.885172	367.038	-0.0771357	0.811163	808.303	0.0961483	0.654629	0	0	0	0	0
chr1	172125340	172128176	2836	6.66	6.2	6.835	5.37	5.525	5.935	4.98	5.09	7.3	7.255	3.02	5.37	6.5	-0.375368	0.331745	54.4352	0.1944	0.731416	111.976	0.208297	0.647739	75.5947	0.458345	0.221387	0	0	0	0	0
chr1	172143987	172146516	2529	6.435	6.395	6.8	7.72	7.6	7.9	4.30667	4.83	6.225	5.81	2.90167	5.85	6.34	0.0316247	0.94927	257.4	-0.0457468	0.885735	102.941	0.378957	0.317	334.993	0.207139	0.419449	0	0	0	0	0
chr1	172150247	172151753	1506	5.98	4.205	6.055	4.245	2.965	4.5	3.72667	3.63333	5.875	5.915	2.775	1.605	2.575	-1.60768	0.000784215	15.2288	-0.898305	0.178677	67.5121	0.108628	0.871063	29.1677	0.180915	0.784253	0	0	0	0	0
chr1	172184614	172186567	1953	6.455	5.58	6.185	7.01	7.06	7.525	3.83667	4.48667	6.035	5.13	2.47167	5.745	5.735	-0.778889	0.0497772	168.232	0.106672	0.78976	83.1149	-0.169143	0.762482	234.566	0.474016	0.0476878	0	0	0	0	0
chr1	172222559	172223559	1000	3.325	4.625	3.575	3.765	3.84	3.98	2.61	2.95	3.985	3.395	2.535	2.54	2.94	1.14449	0.103735	16.1976	0.0788498	0.932363	10.4364	0.146617	1	21.0361	0.143336	0.832856	0	0	0	0	0
chr1	172254757	172256642	1885	4.53	5.77	4.6	4.355	4.32	3.75	3.47667	3.94333	5.2	5.26	3.46833	4.99	5.805	1.12173	0.0311036	24.4762	0.0277322	0.975056	24.4245	0.0218935	0.979646	23.612	-0.28463	0.6095	0	1	0	0	0
chr1	172272743	172277146	4403	4.64	7.785	4.375	3.83	6.305	4.43	4.3	4.63667	4.68	5.21	3.46167	6.805	7.27	3.07531	7.46529e-23	59.5478	2.32396	7.89284e-10	23.1922	-0.122162	0.879534	24.976	0.327631	0.531648	1	0	0	0	1
chr1	172322475	172323724	1249	2.885	4.545	3.725	3.685	4.38	3.675	2.89	2.89	3.605	3.5	2.75833	3.975	3.885	1.41584	0.0480077	20.0342	0.59453	0.381356	9.87054	0.354601	1	18.5705	0.0721355	0.925342	0	0	0	0	0
chr1	172351147	172353287	2140	4.015	6.08	5.8	3.935	4.31	4.225	3.83667	3.81	5.835	4.945	3.16667	4.98	4.93	2.00936	1.34573e-05	21.7651	0.387955	0.602324	36.9842	1.26432	0.000726214	23.5704	0.144088	0.834808	0	0	0	0	0
chr1	172357435	172359185	1750	5.01	5.725	6.41	4.74	4.845	5.7	3.26333	3.86667	6.55	5.265	3.25167	2.515	2.63	0.735378	0.148129	33.8672	0.161423	0.81801	61.8393	1.13026	0.000911083	57.2869	0.707451	0.0333184	0	0	0	0	0
chr1	172385135	172387825	2690	5.315	5.55	5.3	4.7	4.885	4.965	3.81	4.30667	5.45	4.62	3.37833	5.02	4.32	0.263392	0.655943	34.1249	0.245264	0.716024	41.1668	0.0551928	0.947344	40.9753	0.204172	0.741603	0	1	0	0	0
chr1	172389474	172391043	1569	4.42	5.085	4.47	4.08	4.69	4.53	3.14333	3.67333	4.47	3.895	2.925	4.35	3.845	0.597044	0.352494	26.5007	0.60216	0.33523	22.197	0.0518432	0.952415	28.3673	0.270835	0.635867	0	0	0	0	0
chr1	172408380	172409979	1599	3.89	4.915	4.6	3.5	4.35	3.825	3.37	3.59667	4.1	2.435	3.00167	4.24	4.26	0.846077	0.21321	18.9631	0.741117	0.257375	20.5303	0.345059	0.58057	17.2196	0.156599	1	0	0	0	0	0
chr1	172415157	172416157	1000	2.48	4.325	2.83	2.7	3.545	2.985	2.44667	2.43	1.43	2.175	2.54833	3	2.8	1.50921	0.0431216	10.4113	0.57483	0.468207	5.4207	0.0994047	1	9.37191	0.0852146	1	0	0	0	0	0
chr1	172418893	172422335	3442	3.27	6.44	5.72	4.395	5.755	4.55	3.73667	3.86333	5.5	4.37	3.10833	4.54	4.62	2.9654	1.0168e-10	47.0918	1.29446	0.00202008	32.7345	1.51045	5.2027e-05	31.7021	0.119632	0.867559	0	0	0	0	1
chr1	172423944	172435005	11061	7.325	9.265	7.645	6.785	8.385	6.94	5.72	6.22	7.325	7.235	4.44167	8.1	8.08	1.97907	3.74612e-34	287.206	1.63899	3.00254e-19	190.238	0.346697	0.251606	173.457	0.174664	0.682979	1	1	0	0	1
chr1	172445098	172448176	3078	6.59	7.715	6.56	5.59	6.855	5.805	4.29667	4.77333	6.605	6.405	3.65167	7.275	6.695	1.1623	3.66697e-06	105.605	1.26697	3.53217e-05	99.7188	0.0353045	0.955804	76.4058	0.181459	0.749311	0	1	0	0	1
chr1	172464749	172466580	1831	5.305	5.695	5.47	4.25	4.85	4.695	3.30333	4.43333	5.22	4.815	3.18667	5.575	5.35	0.47325	0.37805	29.4125	0.562744	0.347953	42.6382	0.178137	0.791259	31.9746	0.270849	0.634735	0	0	0	0	0
chr1	172468085	172470305	2220	5.945	5.34	5.655	4.975	4.525	4.8	3.79667	4.92333	5.725	5.095	3.205	5.71	5.31	-0.529336	0.283095	33.6549	-0.331387	0.606768	57.743	-0.177345	0.778496	43.7581	-0.0535889	0.948691	0	0	0	0	0
chr1	172509074	172510371	1297	4.97	4.385	4.295	3.735	4.26	3.505	2.83667	3.32667	3.52	4.28	2.85333	4.25	4.55	-0.459816	0.499175	19.5978	0.495454	0.49198	25.4713	-0.367907	0.540599	16.8797	-0.065523	1	0	0	0	0	0
chr1	172517513	172521803	4290	7.675	7.72	7.585	8.09	8.385	8.17	5.29333	5.76667	7.525	7.225	3.465	7.61	7.795	0.0887611	0.791452	387.884	0.364465	0.0426842	209.307	-0.0366894	0.944861	416.861	0.114161	0.695022	0	0	0	0	0
chr1	172536641	172539611	2970	6.855	6.04	6.775	5.365	5.07	5.635	3.99	4.11333	6.675	7.18	3.30833	6.66	7.545	-0.720844	0.0372498	46.0006	-0.205821	0.732307	117.306	-0.0137849	0.981455	66.8194	0.243392	0.646448	0	0	0	0	0
chr1	172552089	172554284	2195	6.62	6.015	6.365	5.515	5.3	5.345	3.97667	5.45333	5.57	5.865	2.9	5.765	5.695	-0.488533	0.21554	52.9133	-0.121679	0.842979	93.6343	-0.161078	0.761455	62.7045	-0.0930848	0.891981	0	0	0	0	0
chr1	172569529	172570529	1000	4.48	3.4	3.115	2.66	2.25	2.635	2.28	2.66333	1.345	3.125	2.54333	4.41	4.315	-0.843581	0.26551	5.49425	-0.254145	1	14.5373	-0.635446	1	7.74899	0.000368005	1	0	0	0	0	0
chr1	172573714	172575195	1481	3.95	3.815	3.595	5.14	5.26	4.75	3.10333	3.23667	2.65	3.175	2.56	4.14	4.225	-0.104241	0.917218	45.5329	0.186746	0.759563	13.7616	-0.0979992	1	44.5664	-0.213977	0.718632	0	0	0	0	0
chr1	172586445	172588141	1696	5.81	5.365	6.135	4.705	4.65	4.8	3.36667	3.94667	5.225	5.485	2.97833	6.535	5.995	-0.342965	0.524429	31.1315	0.0220824	0.978071	65.5939	0.335377	0.488541	38.9311	0.10696	0.882725	0	0	0	0	0
chr1	172619921	172629942	10021	8.975	9.165	9	7.715	7.405	8.045	6.31333	7.57333	8.255	8.925	4.46667	9.635	9.615	0.264829	0.0703743	241.517	-0.231614	0.393618	533.82	0.0974511	0.686196	354.463	0.344579	0.10153	1	1	0	0	0
chr1	172639022	172640022	1000	2.32	4.35	3.425	2.745	3.155	2.245	3.13333	3.34	2.87	2.88	1.695	2.63	4.05	1.77335	0.0166097	8.72853	0.346995	1	6.85381	0.402369	1	6.6304	-0.130509	1	0	0	0	0	0
chr1	172684148	172685742	1594	5.16	4.175	5.04	3.89	3.645	3.795	3.37333	4.12	4.17	4.7	3.00667	0.995	1.93	-0.773758	0.228246	15.8633	-0.136784	0.879725	34.707	-0.0431992	0.958232	19.5263	-0.029758	0.971209	0	1	0	0	0
chr1	172691059	172693421	2362	7.555	5.585	7.42	6.15	4.525	6.465	5.16333	5.94333	6.97	6.895	3.185	6.255	6.48	-1.841	1.65028e-10	57.6622	-1.43118	0.000169966	187.909	-0.0494943	0.921104	117.296	0.294944	0.43423	0	0	0	0	0
chr1	172744855	172747950	3095	6.435	6.675	6.595	5.045	4.705	5.27	4.51333	4.58	6.405	6.185	3.25167	6.465	6.05	0.304779	0.425904	36.1806	-0.217008	0.745563	96.3804	0.235543	0.631732	51.7643	0.189381	0.7547	0	0	0	0	0
chr1	172775465	172776863	1398	4.83	5.215	4.705	4.635	4.765	4.385	3.9	4.26	4.8	4.365	1.90833	4.585	4.4	0.440164	0.491762	31.6888	0.181071	0.798234	27.3531	-0.0414473	0.960784	32.1116	-0.120953	0.865357	0	0	0	0	0
chr1	172782667	172784855	2188	4.71	5.345	4.995	4.66	4.885	4.065	3.97	4.19667	4.76	4.115	2.33	3.62	3.43	0.645877	0.262157	34.6976	0.293084	0.663112	29.6302	0.268536	0.682728	29.528	-0.328177	0.530195	0	0	0	0	0
chr1	172791668	172793787	2119	6.225	5.185	5.77	5.66	4.785	5.75	4.38333	4.71	4.725	4.97	3.34333	4.56	4.575	-0.868761	0.0584623	48.4849	-0.681366	0.15638	66.5197	-0.304599	0.5384	76.7005	0.111389	0.859623	0	0	0	0	0
chr1	172795861	172799817	3956	8.355	7.695	8.145	8.915	8.33	8.69	5.96333	6.76667	8.2	8.375	3.45167	7.86	7.83	-0.58866	0.00273217	510.096	-0.493301	0.000365249	321.389	-0.118998	0.71741	665.317	-0.168714	0.35998	0	0	0	0	0
chr1	172809974	172816726	6752	9.345	8.735	8.765	9.58	8.83	9.035	7.02667	7.42667	7.675	9.17	3.99667	9.105	8.92	-0.531524	7.60772e-05	774.158	-0.665836	1.7107e-09	567.479	-0.485635	0.000500415	959.513	-0.483871	1.67148e-06	0	0	0	0	0
chr1	172825097	172834637	9540	7	7.095	7.24	6.995	7.095	6.725	5.92	6.21	6.84	7.075	3.33167	6.775	6.76	0.160073	0.648942	169.342	0.160206	0.660456	145.898	0.284873	0.42084	173.356	-0.212837	0.58207	0	0	0	0	0
chr1	172837360	172838360	1000	3.24	2.39	3.875	4.18	4.015	3.84	2.57667	2.77667	3.39	2.85	1.50333	3.78	3.86	-0.547992	0.57801	20.471	-0.0980729	0.910826	12.0986	0.354792	1	22.5076	-0.16273	0.809239	0	0	0	0	0
chr1	172854237	172855237	1000	4.18	3.655	3.89	4.28	3.88	4.38	2.75667	3.11333	3.8	2.925	1.65333	2.91	4.23	-0.329474	0.710108	20.4081	-0.298078	0.698794	16.0818	-0.0853041	0.921884	28.6519	0.0654087	0.935875	0	0	0	0	0
chr1	172883261	172884523	1262	4.505	4.325	4.23	3.71	3.62	3.365	3.24333	3.23333	4.085	4.125	1.78333	3.445	3.525	-0.0637234	0.941841	15.1037	0.0525125	0.956832	20.2499	-0.117466	0.884712	15.6252	-0.12306	1	0	0	0	0	0
chr1	172886190	172894198	8008	6.955	7.065	7.495	6.675	6.245	6.4	6.29333	6.23333	7.37	7.655	3.25667	6.945	7.245	0.181012	0.601273	111.498	-0.332847	0.348247	160.069	0.564456	0.0330014	136.805	-0.193305	0.6508	0	0	0	0	0
chr1	172897096	172898809	1713	4.9	4.815	4.885	4.785	4.45	4.17	3.77667	3.73	4.655	4.91	2.575	4.835	4.99	-0.00451638	0.995049	29.8029	-0.21101	0.767588	29.4497	0.0450642	0.957008	32.159	-0.308749	0.564614	0	0	0	0	0
chr1	172901333	172907186	5853	7.505	7.23	7.77	8.025	7.42	7.715	6.2	6.33333	7.69	8.01	3.59167	7.41	7.595	-0.17907	0.580402	273.68	-0.503216	0.0181688	209.38	0.316217	0.255905	349.111	-0.245694	0.28018	0	0	0	0	0
chr1	172926890	172929452	2562	5.33	5.85	5.175	5.195	6	4.925	3.97	4.18	5.175	5.13	2.115	5.195	5.015	0.582086	0.245119	62.9431	0.813707	0.038244	38.9245	-0.0417234	0.958401	48.9774	-0.106207	0.882062	0	0	0	0	0
chr1	172946787	172951211	4424	5.82	6.44	5.465	5.795	6.71	5.51	4.78	4.77	5.525	5.59	2.82	5.92	5.865	0.661917	0.089146	101.382	0.945694	0.00159177	51.6174	-0.204814	0.739944	73.2864	-0.178852	0.751499	0	0	0	0	0
chr1	172963076	172964599	1523	3.61	4.15	3.035	4.115	5.515	4.605	2.90667	3.13333	2.81	2.895	2.78667	4.385	3.265	0.485243	0.565347	39.6645	1.25412	0.00675483	9.61639	-0.197508	1	30.3175	0.275771	0.627243	0	0	0	0	0
chr1	172966863	172969321	2458	6.055	6.17	6.425	7.26	7.59	7.52	4.12	4.43	6.15	5.905	2.99667	5.695	5.935	0.182582	0.70521	220.639	0.397591	0.093085	79.3979	0.367625	0.398841	250.603	0.275973	0.312049	0	0	0	0	0
chr1	172974059	172975952	1893	6.16	6.135	5.985	6.94	7.215	6.87	4.21667	4.30333	6.635	6.15	2.74667	6.53	6.405	0.0500046	0.925137	172.598	0.348777	0.205736	70.8214	-0.047942	0.949303	176.981	-0.0212815	0.970305	0	0	0	0	0
chr1	172987272	172990137	2865	5.38	5.8	5.325	5.74	6.275	5.64	4.13	4.43667	5.57	5.62	2.56	5.3	5.55	0.469279	0.348594	82.8572	0.553835	0.147406	41.8594	0.00942401	0.99109	75.8645	-0.0533861	0.942028	0	0	0	0	0
chr1	173031532	173034246	2714	5.465	5.47	5.71	5.89	6.255	6.32	3.7	3.82	5.895	4.96	3.09167	5.545	5.23	0.0147594	0.983632	85.3586	0.425994	0.277158	50.8273	0.179308	0.790641	102.172	0.385071	0.283486	0	0	0	0	0
chr1	173039066	173045321	6255	8.79	9	8.865	9.025	9.195	9.22	6.75	7.15333	9.695	9.08	3.935	9.195	9.045	0.285559	0.0662018	709.459	0.2473	0.0641787	479.411	0.162053	0.48958	833.842	0.227869	0.0865116	0	0	0	0	0
chr1	173052643	173053984	1341	5.1	4.19	5.06	4.905	4.395	4.61	3.02667	3.57	4.925	4.865	2.795	4.43	4.56	-0.773704	0.218164	31.0308	-0.383226	0.551021	35.1709	0.0466773	0.955467	38.6902	-0.173284	0.790704	0	0	0	0	0
chr1	173060827	173062267	1440	4.545	5.13	3.635	4.175	4.92	3.95	3.13333	3.46667	3.825	4.44	2.74167	2.84	3.375	0.629309	0.305157	29.5871	0.687889	0.228647	17.8915	-0.360653	0.557317	23.1423	-0.108968	0.881795	0	0	0	0	0
chr1	173078597	173082801	4204	8.285	8.335	8.16	9.01	9.025	9.03	6.12667	6.6	8.33	8.345	3.51667	8.75	8.91	0.12486	0.581789	661.412	0.0901716	0.596875	313.257	-0.0498211	0.894738	775.131	0.0665589	0.780341	0	0	0	0	0
chr1	173089224	173090681	1457	4.84	3.325	3.935	5.47	4.56	4.56	2.58333	2.72	4.2	4.395	2.86167	3.885	4.75	-1.28605	0.0540305	41.5931	-0.733078	0.135772	21.9383	-0.513795	0.339353	48.3021	-0.591755	0.110256	0	0	0	0	0
chr1	173093597	173102193	8596	9.05	7.86	8.235	8.265	7.01	7.645	6.99667	7.50333	9.075	9.075	4.11667	8.155	8.76	-1.10163	1.57386e-12	274.51	-1.15729	1.19146e-10	433.261	-0.706151	1.47606e-06	376.466	-0.538465	0.000768472	0	1	0	0	0
chr1	173125666	173126921	1255	3.92	3.225	3.855	5.21	4.24	4.905	3.16667	2.84	4.49	3.76	2.68167	4.1	4.24	-0.576186	0.511943	33.8765	-0.762818	0.150818	14.6472	-0.0213951	0.98015	48.4556	-0.143109	0.83089	0	0	0	0	0
chr1	173132297	173136774	4477	8.57	7.88	7.83	8.015	7.17	6.97	6.36	6.83667	8.415	8.8	3.805	7.665	7.995	-0.618276	0.00408375	253.796	-0.757675	8.2573e-05	319.225	-0.636382	0.00215703	283.494	-0.918449	2.72193e-08	0	1	0	0	0
chr1	173139644	173173798	34154	11.435	10.87	10.925	11.63	10.975	11.215	9.41	9.83333	11.395	11.65	5	11.13	11.39	-0.493101	8.02567e-14	3287.72	-0.574137	7.31512e-27	2470.84	-0.433063	3.65022e-11	4126.66	-0.363639	1.03245e-12	0	0	0	0	0
chr1	173175624	173182438	6814	8.125	8.365	8.055	8.895	9.01	8.805	6.21333	6.52667	7.89	7.59	3.46167	8.655	8.72	0.310706	0.125531	633.205	0.191146	0.203073	285.871	0.00826911	0.984486	688.079	-0.040531	0.887402	0	0	0	0	0
chr1	173189746	173194533	4787	6.37	5.195	5.665	5.96	5.385	5.69	5.2	5.38667	5.955	5.725	3.28	5.945	6.06	-0.955141	0.0301955	64.3964	-0.476941	0.277905	68.0563	-0.503307	0.217508	83.1937	-0.17654	0.745318	0	0	0	0	0
chr1	173199397	173202382	2985	6.585	6.685	6.525	7.78	7.835	7.84	4.77	5.04333	6.56	6.055	2.98833	7.005	7.2	0.12337	0.789217	285.152	0.13589	0.592785	99.0165	-0.0196931	0.976786	333.638	0.104089	0.75708	0	0	0	0	0
chr1	173209885	173218867	8982	8.255	8.28	8.235	9.245	9.27	9.21	6.08333	6.38333	8.21	7.695	3.76	8.56	8.8	0.0979462	0.679238	781.631	0.103624	0.501444	318.278	0.0528061	0.885647	892.361	0.00818409	0.978102	0	0	0	0	0
chr1	173222982	173226066	3084	8.3	8.525	8.395	8.575	8.82	8.79	6.26	6.42333	8.365	8.31	3.31667	8.305	8.42	0.296794	0.125479	531.905	0.321136	0.0284964	343.142	0.156936	0.572233	614.073	0.253017	0.111308	0	0	0	0	0
chr1	173257381	173261834	4453	8.515	8.63	8.685	9.15	9.32	9.265	6.28	6.86	8.475	8.26	3.48333	8.97	9.175	0.19196	0.323677	772.889	0.239954	0.0874653	408.96	0.240594	0.243653	882.436	0.145709	0.397483	0	0	0	0	0
chr1	173270463	173281747	11284	9.69	9.445	9.675	10.045	9.715	10.055	7.19333	7.81667	9.625	9.92	4.25333	9.865	9.925	-0.171802	0.198873	1209.35	-0.250462	0.00913446	864.583	0.0559079	0.799592	1583	0.0535862	0.747999	0	0	0	0	0
chr1	173318263	173321720	3457	5.445	6.265	5.54	5.845	6.88	5.65	4.08	4.51	5.175	5.115	1.90333	5.925	6.06	0.862877	0.0349898	112.225	1.06663	0.00033504	45.9783	0.128071	0.856416	78.6319	-0.111865	0.856907	0	0	0	0	0
chr1	173339809	173344303	4494	8.205	8.43	8.16	8.905	8.945	8.67	5.92667	6.32667	8.135	7.82	3.395	8.465	8.485	0.299339	0.119993	621.125	0.111851	0.527831	304.139	0.0318856	0.936754	662.237	-0.177118	0.364203	0	0	0	0	0
chr1	173346644	173350243	3599	7.125	7.02	7.17	6.77	6.29	7.07	4.78667	5.20333	7.215	7.55	3.575	7.845	7.9	-0.00425825	0.991759	117.975	-0.37014	0.286193	148.655	0.126654	0.786808	180.284	0.307	0.303578	0	0	0	0	0
chr1	173351664	173356257	4593	6.75	7.28	6.995	5.95	6.475	6.195	5.16333	5.22667	7.155	7.01	3.90167	6.525	6.265	0.586609	0.0410419	95.5288	0.587484	0.0919575	122.941	0.28063	0.471606	99.0958	0.240689	0.590656	0	1	0	0	0
chr1	173365901	173373575	7674	8.86	8.905	9.08	9.245	8.97	9.29	6.99	7.29333	9.075	9.085	4.21833	9.035	9.14	0.115576	0.545375	705.298	-0.197625	0.15374	531.071	0.29049	0.0962944	920.72	0.0908188	0.635055	0	0	0	0	0
chr1	173377003	173378755	1752	3.57	5.435	4.185	3.7	5.055	4.055	3.85333	3.99333	4.115	3.855	2.95	4.945	5.145	1.70974	0.00230834	28.0898	1.22163	0.0187374	14.6183	0.297296	0.648547	20.1289	0.192191	0.765366	0	0	0	0	0
chr1	173382338	173384100	1762	6.16	6.14	6.095	5.15	4.85	3.985	4.48667	4.71667	6.02	6.49	3.395	6.43	6.625	0.00369469	0.994541	39.7281	-0.202095	0.756855	73.4778	-0.0216881	0.976196	36.5141	-0.675293	0.0648265	0	1	0	0	0
chr1	173395648	173397845	2197	4.59	5.56	4.475	3.99	4.825	3.56	3.43333	3.66667	4.485	4.21	1.93667	4.295	4.49	0.966374	0.070068	27.0349	0.765103	0.194983	22.9753	-0.0320489	0.970692	19.1081	-0.151279	0.821102	0	0	0	0	0
chr1	173431301	173435652	4351	8.5	8.595	8.46	8.605	8.765	8.45	6.34667	6.74	8.195	8.685	3.46167	8.56	8.545	0.165173	0.418467	526.243	0.233094	0.147257	375.357	0.0289091	0.938739	549.457	-0.106682	0.667883	0	0	0	0	0
chr1	173485777	173487963	2186	5.68	4.88	5.995	4.075	3.76	4.98	3.83333	3.71667	4.535	6.075	2.925	4.26	4.75	-0.687894	0.190673	17.6999	-0.221713	0.78853	59.6263	0.296001	0.574816	34.7025	0.554135	0.169977	0	0	0	0	0
chr1	173495255	173497713	2458	6.25	5.795	6.415	5.395	5.615	5.98	3.83	3.93333	4.89	6.525	3.15333	6.045	5.915	-0.37419	0.404994	57.4725	0.308175	0.561185	83.7607	0.188618	0.723498	76.8491	0.479039	0.185387	0	0	0	0	0
chr1	173536837	173537837	1000	2.97	3.605	2.06	3.385	4.54	3.12	1.93	2.7	2.835	2.33	0.781667	2.135	2.39	0.557498	0.546956	20.1416	1.00084	0.0977468	4.74672	-0.227281	1	12.6803	-0.0520687	1	0	0	0	0	0
chr1	173611004	173612807	1803	4.47	5.29	4.505	4.555	5.695	4.92	3.27	3.90667	4.38	4.46	1.14833	4.305	4.44	0.815816	0.162196	48.0617	1.09665	0.0143383	22.2149	0.0623769	0.943537	38.9962	0.250644	0.666723	0	0	0	0	0
chr1	173745588	173747453	1865	4.465	4.81	5.04	4.965	3.91	3.885	4.14333	3.77667	5.15	5.17	2.30667	3.91	3.42	0.317951	0.668397	28.1118	-0.781121	0.186071	28.2926	0.367387	0.5388	32.4597	-0.593903	0.129833	0	0	0	0	0
chr1	173769714	173775777	6063	6.55	7.015	6.6	6.95	7.15	6.24	5.73667	6.13333	6.46	6.455	2.86	4.82	5.105	0.506334	0.131412	168.742	0.260151	0.395406	100.82	0.125963	0.828254	147.437	-0.54445	0.0452727	0	0	0	0	0
chr1	173781553	173782553	1000	2.4	4.125	2.645	2.48	3.135	2.445	2.6	2.70667	2.29	3.4	1.72667	1.77	1.73	1.45555	0.0595695	7.80304	0.49058	1	4.97163	0.107303	1	7.47486	0.0810414	1	0	0	0	0	0
chr1	173847392	173848630	1238	1.71	4.39	3.605	4.65	4.72	3.65	3	3.41	3.575	4.015	1.34	3.96	3.395	0.801918	0.371	31.6727	0.146624	0.841571	8.01668	0.150935	1	26.7488	-0.434874	0.339191	0	0	0	0	0
chr1	173956784	173958089	1305	3.96	3.815	4.57	5.335	5.745	5.915	2.83667	3.03667	3.92	2.86	2.55833	3.855	4.115	-0.0698492	0.943622	59.5258	0.412481	0.404422	19.6097	0.365773	0.550553	74.3933	0.426345	0.284948	0	0	0	0	0
chr1	173977854	173979258	1404	4.025	3.605	3.135	4.55	4.475	4.255	2.97667	2.91667	2.2	2.995	1.38667	4.16	4.115	-0.289999	0.752731	27.9561	0.0183733	0.982349	11.6536	-0.346891	1	29.8858	-0.144205	0.834894	0	0	0	0	0
chr1	174003279	174004279	1000	4.15	0.625	1.94	3.15	2.355	2.15	2.41	2.41	3.11	3.925	1.265	2.785	2.21	-2.6873	0.000487084	7.48911	-0.538344	1	9.83073	-0.775048	1	8.51897	-0.281606	1	0	0	0	0	0
chr1	174011340	174015174	3834	8	7.965	7.76	9.275	9.375	9.175	5.73667	6.05333	7.59	7.61	3.36833	8.195	8.475	0.0307961	0.917783	820.479	0.177762	0.169197	247.803	-0.149384	0.671504	892.445	-0.0521902	0.822073	0	0	0	0	0
chr1	174028999	174030862	1863	6.66	5.98	6.615	5.775	4.745	5.72	4.38667	4.87333	5.955	5.635	3.28667	3.78	3.25	-0.609225	0.107126	50.0613	-0.862991	0.0521341	104.153	0.0130766	0.9838	78.4929	-0.00789215	0.992023	0	1	0	0	0
chr1	174055972	174059110	3138	8.435	8.155	8	8.99	8.545	8.665	5.60667	6.26667	8.375	8.32	3.265	8.605	8.46	-0.209818	0.330583	560.616	-0.362852	0.0106539	315.277	-0.349758	0.116115	679.993	-0.269937	0.0601847	0	0	0	0	0
chr1	174071641	174074147	2506	4.88	3.975	4.62	5.24	4.715	5.255	3.65	3.99667	4.88	4.755	2.81667	4.36	3.85	-0.788197	0.266024	39.1414	-0.40469	0.478169	28.2828	-0.18134	0.807711	54.9846	0.0437154	0.955605	0	0	0	0	0
chr1	174076713	174081644	4931	8.68	8.495	8.605	9.47	9.26	9.45	6.55	6.86667	8.635	8.515	3.48833	8.88	9.015	-0.112372	0.5958	841.524	-0.129619	0.365165	420.604	-4.39249e-05	0.999814	1049.53	0.0266049	0.916293	0	0	0	0	0
chr1	174088458	174096828	8370	7.435	6.495	7.355	7.215	6.625	6.91	5.91667	6.13	6.415	6.62	4.085	5.665	6.235	-0.850052	0.00222564	155.78	-0.495147	0.0695161	176.294	0.00675615	0.9901	198.883	-0.227096	0.484736	0	0	0	0	0
chr1	174132928	174137852	4924	6.375	6.605	6.79	7.185	7.38	7.465	5.36333	5.56	6.265	5.985	3.32667	6.47	6.675	0.285681	0.499175	199.102	0.283402	0.312066	101.486	0.40226	0.305874	239.461	0.301774	0.251493	0	0	0	0	0
chr1	174146589	174148124	1535	5.28	4.71	4.95	5.71	5.185	5.735	3.54	3.46	4.8	4.73	2.51167	5.075	4.995	-0.446026	0.471965	55.2991	-0.383067	0.453654	35.2664	-0.176764	0.801892	76.8033	0.0464551	0.949458	0	0	0	0	0
chr1	174150333	174151584	1251	4.365	4.015	4.97	3.955	2.945	3.695	3.61	3.86667	4.515	4.22	2.015	4.24	4.185	-0.241568	0.777801	13.5253	-0.699034	0.337937	26.2592	0.404613	0.484065	20.3122	-0.079362	0.917348	0	0	0	0	0
chr1	174204021	174205468	1447	4.75	4.97	4.475	3.935	3.51	3.955	2.59333	3.00667	5.06	4.275	2.98333	5.705	5.43	0.284893	0.6877	15.5175	-0.325422	0.691949	24.6835	-0.110002	0.892351	21.3603	-0.000159425	0.999862	0	0	0	0	0
chr1	174237672	174243754	6082	9.175	8.75	9.02	9.275	8.85	9.26	6.72	7.19333	8.95	9.075	4.12667	9.355	9.455	-0.348042	0.020201	687.291	-0.346822	0.00549513	575.891	-0.0776196	0.755592	920.234	0.0305973	0.905849	0	1	0	0	0
chr1	174264333	174266217	1884	2.51	4.69	3.445	3.38	4.49	2.715	2.59667	2.63333	3.76	2.985	1.59667	4.24	4.06	1.77938	0.0106732	19.5836	0.976658	0.112932	7.84388	0.300513	1	10.5157	-0.210706	1	0	0	0	0	0
chr1	174276462	174279054	2592	5.335	5.79	5.065	5.07	5.83	4.475	3.93333	3.84333	4.89	5.205	2.10833	5.46	5.575	0.544297	0.302207	56.7651	0.785412	0.0653499	37.8065	-0.118588	0.875736	39.5893	-0.337228	0.5014	0	0	0	0	0
chr1	174305534	174308089	2555	6.73	6.755	6.695	7.645	7.775	7.65	5.15333	5.08	6.03	5.965	3.08	6.84	6.77	0.0955092	0.819136	267.023	0.200642	0.413087	108.938	0.0356091	0.953199	298.183	0.0443228	0.918208	0	0	0	0	0
chr1	174361364	174363691	2327	2.855	7.68	4.025	3.275	6.52	3.05	3.5	3.56333	3.135	3.955	3.17167	6.425	6.5	2.64335	0.000482156	65.1126	2.94557	7.77925e-15	12.5191	0.309226	1	13.2744	0.0182188	1	0	0	0	0	1
chr1	174404740	174405740	1000	2.755	4.535	3.225	2.58	3.37	2.45	2.22333	2.75667	3.355	3.085	2.25667	3.745	4.075	1.46323	0.040082	9.61635	0.390965	0.649742	7.23065	0.144994	1	7.33129	-0.108293	1	0	0	0	0	0
chr1	174411623	174412917	1294	2.95	3.79	3.235	4.18	4.905	4.125	2.72	2.73667	3.525	3.345	2.56667	4.165	3.265	0.742017	0.389432	29.3165	0.622854	0.297385	7.72092	0.121489	1	24.8312	-0.0396025	0.962742	0	0	0	0	0
chr1	174429501	174434140	4639	6.035	6.4	6.82	6.85	6.98	6.835	5.21667	5.69667	6.565	5.875	3.275	6.655	6.765	0.40803	0.318371	153.156	0.200042	0.552299	93.6005	0.729344	0.0236402	171.4	0.0523797	0.930491	0	0	0	0	0
chr1	174442766	174446074	3308	5.985	6.53	6.715	6.09	6.12	5.135	5.48333	5.63	6.535	6.49	2.955	6.375	6.63	0.613082	0.1141	86.1828	0.0995135	0.84057	88.0289	0.676611	0.0410521	75.3075	-0.650565	0.0428203	0	0	0	0	0
chr1	174450327	174451493	1166	4.09	4.475	4.535	4.07	4.15	3.655	3.19667	3.21667	3.805	3.74	1.95833	3.87	4.43	0.40133	0.606209	20.1592	0.129111	0.879725	20.1039	0.294632	0.655094	19.9868	-0.14987	0.825257	0	0	0	0	0
chr1	174454929	174457761	2832	5.26	5.585	6.21	5.54	5.64	5.39	4.98	5.21333	5.57	5.535	2.53667	6.065	5.635	0.347445	0.544909	60.3336	0.161269	0.775166	58.5802	0.770322	0.0442857	64.4176	-0.0785417	0.911804	0	0	0	0	0
chr1	174479859	174480978	1119	3.04	3.275	2.64	4.41	4.475	3.61	2.63333	2.43	2.71	2.185	1.83667	3.735	3.835	0.340402	0.73887	26.4166	0.100767	0.901038	5.69142	-0.115268	1	23.3039	-0.382948	0.427822	0	0	0	0	0
chr1	174492067	174494168	2101	3.215	5.63	3.5	4.715	6.54	4.895	3.29	3.28667	2.335	2.82	2.965	5.44	5.23	2.27413	2.48293e-05	75.7029	1.76593	1.02627e-07	9.40463	0.143261	1	40.001	0.136033	0.841924	0	0	0	0	1
chr1	174549292	174550292	1000	3.74	3.41	4.23	4.81	3.705	5.085	2.76333	2.97667	3.08	3.385	2.04167	2.87	1.41	-0.151866	0.883082	25.4275	-0.714273	0.265406	15.7767	0.32177	0.615428	45.0059	0.216905	0.717808	0	0	0	0	0
chr1	174561144	174564647	3503	8.485	8.225	8.29	8.495	8.27	8.345	6.12667	6.50667	8.09	8.215	3.22833	8.345	8.52	-0.18943	0.371889	425.808	-0.149483	0.458936	352.416	-0.120622	0.680022	510.524	-0.102207	0.704215	0	0	0	0	0
chr1	174580284	174586172	5888	8.785	8.605	8.67	8.485	8.12	8.335	6.73667	7.36333	8.725	9.13	3.71833	8.25	8.625	-0.107385	0.596256	405.454	-0.283654	0.130211	445.584	-0.0421685	0.898562	507.611	-0.102497	0.716419	0	0	0	0	0
chr1	174614637	174616666	2029	6.31	4.02	6.24	5.325	3.305	4.95	4.69667	4.88	5.395	5.94	2.68167	4.565	4.145	-2.06246	3.42836e-06	30.0693	-1.6447	0.000862666	80.4872	0.025541	0.970161	51.7122	-0.204421	0.734025	0	0	0	0	0
chr1	174626070	174642726	16656	10.32	10.04	10.18	9.945	9.295	9.775	8.45	8.83	10.3	10.62	4.75667	9.355	9.74	-0.204324	0.0422836	1026.82	-0.571651	5.01083e-09	1281.44	-0.0660601	0.699423	1392.37	-0.120444	0.429131	0	1	0	0	0
chr1	174714934	174717819	2885	6.985	6.355	6.78	5.91	5.075	5.82	5.6	5.90667	6.375	6.57	2.93667	4.175	5.345	-0.512705	0.15258	57.6017	-0.694303	0.103837	122.732	-0.124802	0.802349	85.2298	-0.01745	0.982219	0	0	0	0	0
chr1	174822825	174827169	4344	8.14	8.43	7.815	7.755	7.78	7.63	5.97	6.18667	7.19	7.565	3.81167	6.06	5.65	0.365504	0.0539777	278.376	0.0874797	0.771477	264.78	-0.223747	0.425636	308.227	-0.0871045	0.826811	0	1	0	0	0
chr1	174832069	174835118	3049	6.05	7.77	6.135	3.63	6.015	4.64	4.65	5.08667	5.745	6.29	3.23833	4.46	4.465	1.7635	2.85132e-12	48.682	2.16239	1.72712e-07	70.5936	0.147127	0.807053	26.3694	0.513455	0.223334	0	0	0	0	1
chr1	174859476	174863796	4320	7.31	7.855	6.635	5.465	6.12	5.385	4.92667	5.20667	6.01	6.7	3.545	4.345	3.935	0.591674	0.0189266	71.4409	0.68332	0.0732921	134.985	-0.544863	0.0806565	62.3018	-0.0225712	0.977607	0	0	0	0	0
chr1	174917105	174922709	5604	8.22	8.89	7.83	7.66	8.69	7.915	6.27333	5.98667	7.975	7.745	3.72167	6.66	6.995	0.735772	2.63519e-06	395.996	1.08836	5.56201e-13	275.063	-0.297012	0.222504	330.751	0.276034	0.234459	0	0	0	0	0
chr1	175348864	175351697	2833	4.035	5.36	4.59	4.625	5.465	4.255	4.07333	4.39	4.57	3.9	1.96	2.67	2.65	1.2576	0.0237811	42.6069	0.818696	0.0867119	20.1518	0.344367	0.58057	30.6672	-0.184889	0.779121	0	0	0	0	0
chr1	175419900	175422177	2277	2.815	4.92	2.95	4.49	5.445	3.395	3.45	3.56667	2.76	2.98	1.60167	1.87	2.635	1.59251	0.0193583	40.9854	0.93478	0.0484767	7.43768	0.00501222	1	23.209	-0.418031	0.36276	0	0	0	0	0
chr1	175527971	175529967	1996	3.61	4.605	2.275	3.835	5.055	2.615	3.18	3.60333	2.325	2.595	1.69833	3.095	3.24	0.925137	0.191884	29.4713	1.12318	0.0319891	7.62628	-0.421804	1	13.3276	-0.444423	1	0	0	0	0	0
chr1	175561013	175562013	1000	2.64	4.195	2.75	2.81	4.39	2.36	2.12333	1.97333	1.815	2.53	0.55	0.915	2.26	1.39103	0.0696201	16.7242	1.18759	0.0555032	5.18277	0.0772373	1	7.44619	-0.152129	1	0	0	0	0	0
chr1	175669003	175674072	5069	6.13	6.7	6.29	6.645	7.275	6.08	5.66	5.75667	6.085	6.675	2.315	5.485	5.4	0.613044	0.0864992	162.654	0.689816	0.00518849	77.6517	0.209659	0.702245	123.187	-0.430026	0.168141	0	0	0	0	0
chr1	175694955	175698362	3407	5.585	5.89	5.715	6.255	6.355	5.58	4.75667	5.05	5.125	5.58	1.99167	4.22	4.935	0.365952	0.483909	99.9605	0.158487	0.720003	51.8438	0.136417	0.841567	90.9751	-0.501161	0.132436	0	0	0	0	0
chr1	175731528	175733357	1829	4.06	4.83	5.05	5.055	5.27	5.045	3.43667	3.91	4.3	4.775	1.55167	3.88	4.085	0.757473	0.256601	44.3795	0.265442	0.649806	25.1497	0.663887	0.168486	47.9209	0.0397027	0.960781	0	0	0	0	0
chr1	175807984	175811200	3216	5.105	5.97	6	6.27	6.55	5.72	4.37	4.96	5	5.49	1.86833	4.28	4.755	0.892694	0.0512164	108.081	0.335633	0.353942	50.7113	0.733667	0.0676389	95.6698	-0.377724	0.32512	0	0	0	0	0
chr1	175841523	175843790	2267	4.39	5.165	4.915	5.415	5.71	4.37	3.98333	4.05333	4.98	4.09	1.61333	3.585	3.415	0.737067	0.237023	60.8999	0.355022	0.49958	26.1004	0.360329	0.554237	45.8312	-0.646011	0.0763803	0	0	0	0	0
chr1	175870202	175873185	2983	4.62	5.085	5.28	5.83	6.295	5.55	4.34667	4.70667	4.51	4.975	1.475	3.885	3.62	0.491922	0.440337	85.7102	0.522236	0.167901	32.273	0.505003	0.328023	75.9857	-0.157905	0.789722	0	0	0	0	0
chr1	175959793	175962279	2486	3.89	4.795	2.995	4.57	5.65	3.125	3.61	3.79667	2.9	4.25	1.425	2.96	2.445	0.889305	0.185518	46.2281	1.01365	0.0229446	10.9996	-0.239677	1	22.3415	-0.691771	0.058139	0	0	0	0	0
chr1	176661497	176664521	3024	7.265	5.635	6.185	6.195	4.86	5.44	5.61667	5.89	6.185	6.955	2.88	5.325	5.34	-1.51687	7.30186e-07	63.5031	-1.13053	0.00324691	116.823	-0.885931	0.00107782	85.1738	-0.546153	0.0950121	0	0	0	0	0
chr1	176668549	176680570	12021	9.285	8.39	8.86	7.735	6.825	7.43	7.91333	8.38333	8.81	9.15	4.16833	7.335	7.48	-0.816189	8.18832e-09	205.013	-0.809202	0.000174127	570.049	-0.333302	0.0328816	286.323	-0.219993	0.450306	0	1	0	0	0
chr1	176694762	176698201	3439	6.045	6.2	6.275	4.635	4.78	5.83	4.17667	4.31667	5.72	4.245	3.09667	5.15	6.11	0.155364	0.777531	31.5422	0.203008	0.77187	75.748	0.185838	0.757435	59.2901	0.885917	0.00378659	0	0	0	0	0
chr1	176701404	176703113	1709	5.6	5.725	6.275	4.13	4.305	5.21	3.2	3.53	5.85	4.265	2.75833	3.77	4.56	0.2016	0.719494	22.5944	0.140963	0.865965	64.9445	0.600265	0.124255	39.7386	0.63492	0.0918536	0	0	0	0	0
chr1	176729939	176731191	1252	5.03	4.035	5.41	4.525	4.21	4.84	3.11	3.21	3.325	3.965	2.59667	3.51	4.075	-0.864972	0.174334	24.8103	-0.216042	0.775166	39.0466	0.341341	0.555439	36.8143	0.2143	0.727733	0	0	0	0	0
chr1	176832123	176840627	8504	8.69	8.955	9.085	7.465	7.51	7.88	7.13333	7.77667	8.525	8.8	4.05333	8.97	9.245	0.337556	0.0299762	228.57	0.119142	0.685327	504.084	0.453531	0.00306243	307.37	0.424389	0.0274513	1	1	0	0	0
chr1	176848211	176852496	4285	7.485	7.19	7.65	8.095	7.81	8.44	5.81333	6.12	6.825	7.065	3.31667	7.315	7.695	-0.202969	0.520644	316.923	-0.205	0.38595	198.72	0.226978	0.481667	463.023	0.362903	0.029161	0	0	0	0	0
chr1	176860447	176863015	2568	7.205	6.105	6.965	6.11	4.985	6.3	5.16	5.37	6.89	7.275	3.11333	5.96	6.36	-1.00434	0.00079407	63.9779	-0.935372	0.0276997	142.413	-0.123617	0.801025	109.999	0.151883	0.782319	0	0	0	0	0
chr1	176889145	176891278	2133	7.06	6.83	7.415	5.28	5.185	5.925	4.69	5.40667	6.95	6.775	3.21667	5.355	4.545	-0.155947	0.671583	46.247	-0.0272955	0.969202	159.734	0.398587	0.182174	72.8694	0.514969	0.148292	0	0	0	0	0
chr1	176927953	176930365	2412	5.5	5.41	6.79	5.5	5.11	6.18	4.42667	4.47667	5.235	6.025	3.14333	5.07	4.91	-0.161207	0.814638	51.9245	-0.180228	0.785881	84.4403	0.591515	0.248453	87.0818	0.543022	0.105793	0	0	0	0	0
chr1	177421929	177422929	1000	3.085	2.085	3.055	3.525	4.11	3.975	2.08	1.7	2.585	1.15	2.07667	2.465	2.89	-0.594604	0.549093	16.6722	0.517754	0.477801	7.33734	0.0264704	1	18.4507	0.227017	1	0	0	0	0	0
chr1	177474646	177475646	1000	4.625	2.835	4.89	3.27	3.365	3.73	2.91	3.03667	4.3	4.205	2.275	2.77	2.405	-1.47142	0.0367294	11.1395	0.146618	0.878071	27.5202	0.19314	0.789636	15.0987	0.210113	1	0	0	0	0	0
chr1	177530962	177542891	11929	8.7	7.94	8.995	7.835	6.99	8.175	6.56667	7	8.12	7.855	3.98833	8.245	8.625	-0.685841	0.000222473	223.828	-0.75426	0.000254079	489.027	0.348536	0.0511417	385.594	0.362093	0.0451262	0	0	0	0	0
chr1	177550108	177567269	17161	10.19	10.51	10.34	10.585	10.71	10.55	8.06	8.91667	10.475	10.445	4.69333	9.81	10.08	0.385936	1.00226e-05	2055.44	0.208397	0.00614275	1300.91	0.221476	0.0383918	2264.86	0.0156314	0.932836	1	1	0	0	0
chr1	177569020	177583956	14936	9.485	8.76	9.345	8.685	8.37	8.765	7.18667	7.61667	9.4	9.41	4.35667	8.355	8.83	-0.650283	7.57923e-07	472.55	-0.236175	0.166768	719.135	-0.06819	0.768453	631.773	0.119222	0.594265	0	0	0	0	0
chr1	177594246	177597292	3046	7.05	5.255	6.27	6.095	3.71	5.965	4.42667	4.00667	6.335	6.17	2.98667	5.565	6	-1.69162	5.19413e-07	49.7669	-2.08049	4.53005e-07	109.321	-0.610809	0.0634361	96.4042	-0.069534	0.915276	0	0	0	0	0
chr1	177621433	177624188	2755	5.5	5.575	5.3	6.935	7.03	7.105	4.01667	3.82333	3.86	4.47	2.99667	4.955	5.595	0.129208	0.836099	160.8	0.168268	0.613263	43.2071	-0.104661	0.888724	193.5	0.197803	0.58903	0	0	0	0	0
chr1	177810289	177811857	1568	6.95	7.005	7.02	7.025	7.135	7.125	4.86333	5.23	6.83	6.675	2.59667	7.355	7.45	0.123177	0.74339	171.657	0.179906	0.574666	132.789	0.126749	0.798403	200.531	0.135124	0.753688	0	0	0	0	0
chr1	178652661	178655520	2859	6.855	7.14	6.34	6.08	6.25	5.715	4.74667	5.34333	7.015	6.275	3.325	6.925	6.385	0.337349	0.304289	90.6985	0.225473	0.601718	102.697	-0.364193	0.367021	88.3288	-0.247634	0.599818	0	0	0	0	0
chr1	178741436	178751216	9780	9.52	9.085	9.29	9.58	9.24	9.475	7.41667	7.88	9.48	9.37	4.10833	9.23	9.44	-0.36557	0.00783593	872.779	-0.264286	0.0245577	715.371	-0.153226	0.408879	1102.09	-0.0599564	0.76712	0	0	0	0	0
chr1	178753229	178758946	5717	7.51	7.185	7.25	6.575	6.325	6.755	5.89667	6.17667	7.105	7.265	3.61167	6.55	6.915	-0.248612	0.396755	110.468	-0.163537	0.69846	174.238	-0.166851	0.6661	150.513	0.199403	0.637698	0	0	0	0	0
chr1	178766621	178767621	1000	3.255	4.415	2.89	2.925	4.095	2.465	2.14667	2.22333	2.475	2.445	1.16833	2.145	2.455	0.972065	0.190863	13.9141	0.937113	0.162584	7.79058	-0.140084	1	7.73352	-0.110058	1	0	0	0	0	0
chr1	178804123	178805123	1000	3.555	4.225	3.735	3.3	3.625	3.13	2.74	3.13667	3.655	3.605	2.515	3.795	4.335	0.50554	0.550877	12.5822	0.246361	0.779195	12.3865	0.0530011	1	12.347	-0.0441273	1	0	0	0	0	0
chr1	178911758	178913807	2049	6.095	5.225	6.345	4.88	4.755	5.515	4.88667	4.68667	6.545	6.285	3.15833	5.56	6.07	-0.70953	0.128767	35.9223	0.0164413	0.983836	77.6461	0.288064	0.547523	54.7898	0.452367	0.272528	0	0	0	0	0
chr1	178938563	178939882	1319	5.4	5.52	5.77	3.455	4.18	4.6	3.5	3.46667	5.935	5.605	2.76667	5.42	4.955	0.167046	0.785189	16.7358	0.644449	0.35329	49.6792	0.33359	0.53169	24.2927	0.619843	0.108112	0	0	0	0	0
chr1	178942563	178945406	2843	6.525	7.135	7.37	4.565	5.22	5.71	5.09667	5.32333	7.65	7.07	3.53	6.555	6.19	0.666535	0.0278072	38.5205	0.698744	0.19962	135.858	0.823775	0.00157465	55.255	0.821376	0.0104356	0	1	0	0	0
chr1	178974779	178977171	2392	6.745	6.765	6.92	4.845	5.02	5.81	4.82333	5.19	7.08	7.02	3.37	4.51	3.83	0.0887623	0.84047	37.8166	0.254024	0.692213	120.027	0.210895	0.638841	62.4772	0.731402	0.0259084	0	0	0	0	0
chr1	179187661	179191813	4152	4.9	5.76	5.385	5.775	6.245	5.635	4.45333	4.79	4.5	3.48	2.81	4.575	5.085	0.913051	0.0648234	82.4585	0.520013	0.173637	36.5329	0.419672	0.435973	76.2459	-0.0692193	0.919684	0	0	0	0	0
chr1	179268468	179269724	1256	3.115	3.615	3.54	4.54	4.965	4.815	3.22667	3.47	3.575	2.435	2.46	4.075	3.625	0.47533	0.608906	33.4983	0.4221	0.486604	9.2566	0.182828	1	36.9217	0.188801	0.770024	0	0	0	0	0
chr1	179370553	179374749	4196	7.435	7.21	7.36	8.42	8.15	8.355	5.69333	5.84	7.1	6.41	3.24	7.045	7.5	-0.140257	0.671771	398.56	-0.184089	0.35697	175.954	-0.00112859	0.99848	498.644	-0.0161097	0.966243	0	0	0	0	0
chr1	179383133	179385049	1916	4.74	4.25	5.045	5.045	5.01	5.45	3.7	3.51	5.095	4.21	3.06167	2.555	2.225	-0.379658	0.612957	41.2389	0.06153	0.934288	30.6531	0.242792	0.718791	55.9224	0.296955	0.557138	0	0	0	0	0
chr1	179388126	179390059	1933	6.91	6.655	6.89	6.3	5.745	6.175	4.47	4.60667	6.76	6.505	3.14167	6.72	6.455	-0.184771	0.636922	82.7202	-0.456387	0.248209	125.112	0.0546118	0.927791	110.931	-0.071698	0.907014	0	0	0	0	0
chr1	179405019	179406581	1562	5.165	4.615	4.465	4.37	4.345	4.7	3.25333	3.48333	4.68	4.86	3.16	4.225	4.2	-0.464755	0.470495	24.6394	0.0319579	0.970628	29.0387	-0.36745	0.535386	33.2378	0.218544	0.720771	0	1	0	0	0
chr1	179640336	179644573	4237	7.205	5.755	6.4	5.79	4.355	5.605	4.87667	5.40667	6.575	6.495	3.36667	5.205	6.05	-1.33379	1.17074e-05	46.6317	-1.21494	0.00596061	120.348	-0.644677	0.0298198	76.2374	-0.113751	0.857016	0	1	0	0	0
chr1	179724358	179728175	3817	7.845	7.83	8.055	8.435	8.395	8.46	5.79333	6.15667	7.795	7.475	3.485	7.85	7.825	0.0587743	0.844437	435.336	0.0418757	0.867922	260.92	0.273936	0.286215	519.159	0.0665673	0.825125	0	0	0	0	0
chr1	179912516	179914685	2169	5.715	6.34	5.48	6.325	6.265	5.94	3.90667	4.08333	5.375	5.395	3.025	5.335	5.84	0.668387	0.0952227	99.0461	0.027308	0.958021	50.6012	-0.062933	0.936162	103.458	-0.273921	0.509126	0	1	0	0	0
chr1	180116493	180123803	7310	7.38	8.485	7.975	7.585	8.59	8.04	5.87333	6.62333	7.53	7.355	4.04667	6.78	7.38	1.1651	5.42191e-10	371.555	1.07077	1.29621e-12	220.224	0.610495	0.00742082	338.796	0.464355	0.0080341	0	1	0	0	1
chr1	180135518	180136781	1263	4.325	4.9	4.885	3.72	4.125	4.43	3.26	3.50333	3.835	4.335	2.69333	4.47	4.59	0.53952	0.425761	17.7178	0.356267	0.643091	25.1649	0.358184	0.555424	24.3183	0.396144	0.405345	0	0	0	0	0
chr1	180147458	180151505	4047	6.485	8.22	7.45	5.87	7.465	6.85	5.23667	6.28333	6.34	6.79	3.79833	4.46	5.27	1.77763	3.67124e-16	150.756	1.61602	9.66923e-12	139.247	0.925463	0.000231557	128.617	0.85292	0.00043634	0	0	0	0	1
chr1	180154409	180155915	1506	2.355	4.94	3.575	1.23	3.76	1.505	3.08333	3.55	3.39	2.67	2.28333	3.155	3.835	2.12917	0.00133961	9.17881	1.34351	1	8.42367	0.403814	1	2.88762	0.000320645	1	0	0	0	0	0
chr1	180164181	180168015	3834	5.37	7.26	7.035	4.475	6.335	5.645	4.79667	5.53333	5.435	5.9	3.92667	5.055	5.47	1.86067	4.35678e-09	65.332	1.77872	6.20587e-07	91.4283	1.40676	1.30534e-06	52.7561	0.813017	0.0122689	0	1	0	0	1
chr1	180241107	180269720	28613	10.93	10.89	11.075	11.44	11.39	11.49	9.18667	9.64333	10.92	10.98	5.15167	10.48	10.435	0.0397371	0.686653	3489.63	0.0279508	0.754642	2167.55	0.223636	0.0035395	4226.53	0.0976129	0.2039	0	1	0	0	0
chr1	180271927	180273282	1355	3.785	4.775	3.825	3.97	4.135	3.77	2.70333	2.91	3.135	2.965	1.59167	3.095	2.78	0.947622	0.155551	19.7317	0.205839	0.80047	13.3139	0.0704724	1	20.0803	-0.065544	0.935103	0	0	0	0	0
chr1	180273614	180274872	1258	4.9	3.12	4.075	3.435	3.43	3.635	2.87333	2.68667	4.02	3.145	2.27833	3.945	4.025	-1.5202	0.0211985	11.905	0.00954089	0.992515	23.5047	-0.459999	0.41266	15.4293	0.096638	1	0	0	0	0	0
chr1	180284408	180285408	1000	4.91	2.945	4.14	2.975	2.37	3.24	2.87667	2.9	3.79	4.005	2.15667	3.44	2.945	-1.55528	0.0205696	6.86128	-0.412095	1	23.8304	-0.424987	0.460447	11.8273	0.102125	1	0	0	0	0	0
chr1	180297294	180300639	3345	8.68	8.615	8.57	8.46	8.415	8.5	6.39667	6.97	8.47	8.6	3.57167	8.71	8.57	0.00887484	0.970631	441.859	0.0332628	0.890739	414.664	-0.0336127	0.923052	531.776	0.081516	0.770375	0	1	0	0	0
chr1	180334652	180340217	5565	8.8	8.895	8.915	9.2	9.265	9.235	7.41	7.82	8.985	8.785	3.08167	9.195	9.29	0.176469	0.319927	768.817	0.142056	0.323757	488.402	0.185021	0.367182	887.766	0.077727	0.710959	0	0	0	0	0
chr1	180347472	180349852	2380	5.76	4.925	5.74	4.755	4.035	5.045	4.43	4.51	5.675	5.375	3.09833	4.035	3.66	-0.715102	0.157283	26.1132	-0.532123	0.401136	55.1592	0.0331376	0.965028	43.2011	0.219506	0.712737	0	0	0	0	0
chr1	180457772	180459553	1781	4.26	3.64	4.865	5.16	3.985	5	2.86333	2.88	4.225	2.32	2.76833	4.96	4.88	-0.475504	0.56899	30.8159	-0.94669	0.0729765	24.798	0.387853	0.513648	48.4873	-0.0728473	0.923167	0	0	0	0	0
chr1	180865836	180867891	2055	4.96	6.1	5.09	4.09	4.83	4.16	3.29667	3.38	4.145	4.015	3.08667	4.3	4.555	1.18172	0.00827993	28.0237	0.689475	0.245872	33.5534	0.158276	0.829843	24.3595	0.0465574	0.955625	0	0	0	0	0
chr1	181037530	181039392	1862	4.87	5.315	4.57	4.475	5.42	4.965	3.09	3.26333	2.505	4.265	3.05333	4.745	4.005	0.44623	0.466802	41.0084	0.946643	0.0483375	26.6659	-0.155884	0.836788	38.2357	0.34098	0.496435	0	0	0	0	0
chr1	181446740	181448823	2083	4.87	5.29	4.775	7.13	6.605	6.795	3.69667	3.97667	4.84	4.385	2.925	5.265	5.2	0.469092	0.431758	149.361	-0.432269	0.136119	28.2095	-0.000807607	0.999102	185.2	-0.253738	0.427822	0	0	0	0	0
chr1	181474707	181480291	5584	7.72	7.46	7.44	8.905	8.67	8.575	6.01667	6.88667	7.465	7.48	3.54167	8.385	8.45	-0.166601	0.580387	563.632	-0.155827	0.348247	200.467	-0.190446	0.581069	639.842	-0.270429	0.0655389	0	0	0	0	0
chr1	181482250	181495212	12962	8.895	8.865	8.27	8.235	7.935	7.5	7.69	8.92	8.455	9.635	4.70167	8.98	9.14	0.0449253	0.8469	348.131	-0.206776	0.353759	410.925	-0.533003	0.00130135	357.744	-0.64085	5.6772e-05	0	1	0	0	0
chr1	181498583	181503027	4444	6.525	6.625	5.82	5.61	5.8	5.51	5.19	5.95	6.035	6.895	3.63833	6.89	7.155	0.175829	0.68152	65.4393	0.241501	0.628096	76.6872	-0.502848	0.206899	68.9423	-0.0392836	0.958342	0	0	0	0	0
chr1	181516055	181519401	3346	5.95	6.245	6.34	5.39	5.35	5.775	5.02333	5.73333	6.795	7.11	3.59333	6.49	7.225	0.345942	0.431758	51.4087	0.00287262	0.99675	74.0619	0.372427	0.399354	70.9659	0.304032	0.514417	0	0	0	0	0
chr1	181522871	181523871	1000	3.655	4.405	3.8	2.65	3.4	2.625	2.85667	3.06	3.35	3.175	2.52833	4.59	4.455	0.690849	0.361323	8.9842	0.577056	1	12.6321	0.0888703	1	7.28886	0.0205623	1	0	0	0	0	0
chr1	181537891	181539901	2010	5.77	6.02	5.31	4.875	4.76	4.605	3.90333	4.42667	5.72	5.42	3.33	4.86	5.33	0.316567	0.511552	35.1012	-0.0286768	0.971446	48.3715	-0.281298	0.628733	38.486	-0.153774	0.819519	0	1	0	0	0
chr1	181573326	181576651	3325	3.395	6.135	4.01	3.535	5.695	4.31	3.51	3.56333	1.83	3.45	3.19833	5.975	5.775	2.59974	6.67131e-08	40.3539	1.92827	2.0357e-05	13.1941	0.320579	1	22.1916	0.36807	0.449648	0	0	0	0	1
chr1	181597398	181599493	2095	4.02	4.9	5.075	6.72	6.485	6.435	3.63667	3.80333	3.59	3.635	2.69667	4.315	4.925	0.873951	0.174585	122.811	-0.145388	0.716656	24.917	0.683283	0.151899	141.636	-0.185209	0.678996	0	0	0	0	0
chr1	181730522	181737209	6687	8.705	8.68	8.975	8.915	8.685	8.985	6.69	7.37667	8.25	8.475	4.23	8.07	8.585	0.0525066	0.818074	569.431	-0.146545	0.382539	485.298	0.330713	0.0492755	737.582	0.114356	0.567001	0	1	0	0	0
chr1	181754264	181755264	1000	4.085	4.16	4.355	3.795	2.805	3.89	3.17667	3.36	3.69	4.185	2.42667	4.02	3.905	0.153282	0.865902	12.3412	-0.65611	0.384969	18.4667	0.18999	0.799357	20.0755	0.0173482	0.984271	0	0	0	0	0
chr1	181765700	181768365	2665	7.21	6.88	7.55	6.24	6.17	6.425	5.74667	6.35333	5.8	7.02	3.475	5.5	5.69	-0.250765	0.450961	93.0188	0.00325528	0.995191	177.115	0.370881	0.240016	120.224	0.203727	0.666988	0	0	0	0	0
chr1	181777069	181779305	2236	5.465	5.82	5.655	6.73	6.775	6.765	4.4	4.8	5.26	5.435	2.82	5.45	5.865	0.363044	0.498383	136.069	0.110375	0.779835	48.9475	0.160775	0.814043	158.9	0.0707146	0.896449	0	0	0	0	0
chr1	181783894	181784894	1000	3.805	4.01	4.56	4.285	3.345	4.155	3.46333	3.75	4.71	4.695	1.84167	4.32	4.01	0.335664	0.70855	17.7953	-0.639636	0.362163	18.6489	0.449859	0.429798	26.2489	-0.0635369	0.938079	0	0	0	0	0
chr1	181795699	181797622	1923	4.605	4.94	5.795	5.26	4.705	4.89	4.30667	4.80333	5.67	5.365	1.87333	6.12	6.25	0.372815	0.596957	39.3899	-0.423777	0.452486	41.9269	0.884145	0.0296977	50.1135	-0.150852	0.82055	0	0	0	0	0
chr1	181807684	181808684	1000	3.3	3.37	4.3	4.37	3.99	3.925	3.13333	3.60667	2.935	3.875	1.33667	4.18	4.05	0.0478283	0.96561	22.26	-0.223054	0.777428	14.4677	0.49185	1	24.9851	-0.225436	0.712047	0	0	0	0	0
chr1	181888644	181892746	4102	7	7.255	7.315	8.22	8.29	8.385	5.37333	5.72333	6.37	6.17	3.33	7.055	7.485	0.332591	0.289449	390.386	0.146995	0.490322	149.997	0.351551	0.273861	472.025	0.197814	0.379206	0	0	0	0	0
chr1	181904579	181906509	1930	5.18	4.025	5.35	3.465	4.14	3.82	4.11	4.13333	4.355	4.855	2.76167	4.22	4.23	-0.973192	0.120292	17.4311	0.629687	0.370608	39.469	0.149223	0.835416	16.9937	0.166571	1	0	0	0	0	0
chr1	181911733	181914570	2837	6.925	7.595	7.095	5.295	6.355	5.905	5.15333	5.86667	6.29	6.97	3.50167	6.195	6.065	0.718022	0.00873511	76.9983	1.09654	0.00156158	135.543	0.193826	0.666298	72.0922	0.500073	0.165376	0	0	0	0	0
chr1	181921196	181922940	1744	5.5	5.25	6.13	5.23	5.355	6.155	4.04333	4.98667	4.13	5.075	2.795	4.465	4.705	-0.158775	0.801849	48.4349	0.192249	0.746315	59.7515	0.561682	0.175598	79.5589	0.747561	0.0116355	0	0	0	0	0
chr1	181937956	181938956	1000	3.59	4.43	3.825	4	4.175	3.885	3.17	2.96333	3.175	3.225	2.52	2.765	2.59	0.764362	0.304693	20.4401	0.183507	0.825732	12.8267	0.147899	1	21.5826	-0.0239263	0.978102	0	0	0	0	0
chr1	181947761	181949534	1773	5.11	5.615	4.88	3.895	3.46	3.02	3.69333	4.23	4.755	5.225	2.89833	4.15	3.65	0.53656	0.319814	17.0815	0.0275739	0.978071	32.844	-0.0658091	0.937794	15.3789	-0.319508	1	0	0	0	0	0
chr1	181951334	181956869	5535	5.885	7.615	5.55	4.795	6.67	4.995	5.3	6.05333	5.79	5.81	3.91167	5.855	5.86	1.77066	2.28239e-11	82.9912	1.83426	6.75093e-09	54.4653	-0.17647	0.782458	43.3185	0.169857	0.794652	0	0	0	0	1
chr1	182101409	182131284	29875	10.4	10.15	10.385	10.7	10.17	10.6	8.49	8.88667	10.365	10.54	5.29333	9.845	10.56	-0.179084	0.0722202	1790.77	-0.446183	4.09699e-09	1415.81	0.0621043	0.707153	2399.76	-0.0501675	0.717808	0	1	0	0	0
chr1	182138499	182161676	23177	10.63	10.605	11.11	10.465	10.525	10.87	8.29667	9.16333	10.675	10.915	5.16333	10.215	10.645	0.0471047	0.665981	1846.22	0.139574	0.10606	2008.75	0.550203	3.18767e-15	2458.03	0.447411	2.46333e-13	0	1	0	0	0
chr1	182175115	182182754	7639	8.93	8.185	8.83	8.33	7.635	8.19	7.18333	7.50667	8.53	8.765	4.21167	8.975	9.225	-0.667181	2.2186e-05	329.852	-0.608774	0.000446146	495.157	-0.0254508	0.936976	456.999	-0.0913973	0.763309	0	1	0	0	0
chr1	182184899	182188166	3267	8.045	7.515	7.905	8.775	8.25	8.645	5.75667	5.85667	7.735	7.565	3.27833	8.265	8.265	-0.450838	0.0551419	471.512	-0.443753	0.00282537	264.114	-0.0642226	0.870488	624.461	-0.0832798	0.742125	0	0	0	0	0
chr1	182190721	182196627	5906	6.645	6.625	5.995	6.53	6.24	6.45	5.48667	5.48	6.13	6.15	3.67	6.255	5.865	0.0418873	0.927252	105.655	-0.196376	0.630147	84.9369	-0.489293	0.206548	132.466	-0.0272185	0.966629	0	0	0	0	0
chr1	182198576	182199705	1129	5.13	4.425	5.46	5.4	4.86	5.87	3.55667	3.84667	5.45	4.515	2.95667	5.415	5.315	-0.592383	0.349575	43.6331	-0.430712	0.424278	40.4595	0.281559	0.638879	73.7604	0.385483	0.343407	0	0	0	0	0
chr1	182207243	182211026	3783	7.1	6.2	7.22	6.415	5.605	6.72	5.39667	5.48333	7.505	7.22	3.37833	6.855	6.88	-0.828777	0.0100367	83.5189	-0.692031	0.0503491	150.119	0.155237	0.731527	140.913	0.297782	0.387269	0	0	0	0	0
chr1	182216111	182217606	1495	4.845	4.715	5.055	4.46	3.53	4.77	3.84667	3.87333	7.095	5.785	2.46667	5.785	5.76	-0.0670675	0.933424	20.8517	-0.589623	0.399618	32.783	0.236667	0.729991	35.3571	0.187633	0.773415	0	0	0	0	0
chr1	182229081	182233770	4689	7.045	7.395	7.63	6.195	6.275	6.68	5.43667	5.94333	7.78	7.29	3.47167	7.43	7.3	0.414018	0.138217	95.3401	0.14851	0.744721	173.441	0.602613	0.0143073	129.987	0.441277	0.137946	0	0	0	0	0
chr1	182258788	182266069	7281	6.445	6.14	6.78	7.275	7.16	7.335	5.64	6.05333	6.85	6.69	3.14667	6.79	6.63	-0.241326	0.586932	189.62	-0.0319202	0.933454	103.062	0.331393	0.419087	235.037	0.0948374	0.818845	0	0	0	0	0
chr1	182287157	182288536	1379	4.725	4.505	4.95	3.995	4.535	4.595	3.95333	4.14	4.87	4.95	2.10333	4.82	4.97	-0.132269	0.871518	24.6536	0.4875	0.478075	28.6927	0.17288	0.814165	28.8984	0.311544	0.561508	0	0	0	0	0
chr1	182292805	182299667	6862	6.62	6.76	7.185	7.195	6.975	7.12	5.81	6.11667	7.245	7.08	3.45167	7.14	7	0.201691	0.601394	172.923	-0.122182	0.733824	128.045	0.565107	0.0576483	211.438	-0.0249667	0.963043	0	0	0	0	0
chr1	182315978	182321668	5690	7.94	7.88	8.215	8.29	8.065	8.455	6.33333	6.94667	8.105	7.88	3.55	7.925	7.82	0.014979	0.96107	369.726	-0.137715	0.546784	285.345	0.329084	0.151605	494.272	0.199989	0.322097	0	0	0	0	0
chr1	182331355	182340293	8938	8.535	8.18	8.645	8.125	7.655	8.1	6.93333	7.50667	8.46	8.205	3.99	8.67	8.585	-0.281553	0.160245	305.481	-0.388648	0.0550777	406.045	0.174002	0.472693	412.101	0.0125807	0.976082	0	0	0	0	0
chr1	182351136	182352872	1736	4.845	4.13	4.61	5.09	4.54	4.83	3.34	4.05	4.72	4.6	2.64333	5.17	5.175	-0.567017	0.415366	35.0832	-0.417311	0.485913	26.5417	-0.0933967	0.910633	45.0184	-0.140933	0.83387	0	0	0	0	0
chr1	182357389	182359130	1741	4.6	4.89	4.635	4.58	5.035	4.235	3.5	3.92	4.26	4.445	2.44667	5.16	5.03	0.331017	0.637824	34.7667	0.482629	0.401263	24.4951	0.0895086	0.916091	29.7126	-0.169663	0.801268	0	0	0	0	0
chr1	182498012	182500870	2858	6.215	6.08	5.72	7.585	7.39	7.565	4.31333	4.47667	5.67	5.695	3.19	6	6.02	-0.0551103	0.918155	228.658	-0.106736	0.731284	65.4139	-0.311907	0.535573	283.37	0.0242521	0.958678	0	0	0	0	0
chr1	182570506	182572823	2317	5.645	5.285	5.345	7.32	7.39	7.43	3.90667	4.21333	4.685	3.725	2.80833	6.11	6.07	-0.294939	0.614401	207.912	0.139269	0.642807	47.5698	-0.176394	0.797904	246.812	0.140796	0.699566	0	0	0	0	0
chr1	182637228	182639253	2025	5.85	5.56	6.01	4.875	4.455	5.455	3.99333	4.03667	5.56	5.44	3.05333	5.735	4.825	-0.227216	0.684147	31.2034	-0.333011	0.615125	63.574	0.185775	0.760746	53.3125	0.405051	0.35885	0	0	0	0	0
chr1	182643211	182646780	3569	7.89	7.14	7.66	6.885	6.385	6.945	5.43333	5.54667	7.375	7.705	3.71333	6.925	6.71	-0.657248	0.00599896	126.742	-0.40509	0.209664	230.314	-0.130908	0.722311	178.704	0.100474	0.833544	0	0	0	0	0
chr1	182649011	182651534	2523	7.41	6.365	7.255	6.65	5.95	6.605	4.94333	4.95	7.205	7.42	3.51333	7.22	6.93	-0.945437	0.000780933	101.641	-0.592824	0.0739249	168.476	-0.0777745	0.871787	146.541	0.00771504	0.990867	0	1	0	0	0
chr1	182654748	182659487	4739	7.415	7.27	7.25	8.61	8.455	8.495	5.24333	5.61	6.855	6.465	3.58167	7.23	7.65	-0.0667385	0.848294	472.688	-0.0792319	0.707953	168.565	-0.0711553	0.881896	559.662	-0.0703598	0.80904	0	0	0	0	0
chr1	182687191	182689187	1996	6.62	6.055	6.34	5.28	4.745	5.295	4.3	4.51667	6.765	6.29	3.19167	7.4	6.27	-0.459113	0.247878	40.4295	-0.414199	0.465089	92.702	-0.171497	0.741176	56.7932	0.0354459	0.964555	0	0	0	0	0
chr1	182692867	182694832	1965	3.61	4.085	3.995	4.56	5.045	4.72	3.02	3.02	3.185	2.815	2.63	4.665	4.29	0.385455	0.660193	36.764	0.399321	0.541151	13.5849	0.189304	1	37.1911	0.0411851	0.960775	0	0	0	0	0
chr1	182696384	182699491	3107	6.475	6.51	6.12	7.48	7.33	7.185	4.77333	4.88	6.44	6.195	3.06833	6.84	6.925	0.112005	0.804246	214.992	-0.0696976	0.832085	83.0462	-0.173361	0.764478	239.97	-0.218972	0.489025	0	0	0	0	0
chr1	182707168	182709512	2344	7.745	7.365	7.295	8.33	7.95	8.2	5.49333	5.81667	7.4	7.25	3.02833	7.965	7.79	-0.28976	0.28867	361.247	-0.303072	0.107459	193.919	-0.344637	0.230834	458.593	-0.0824595	0.78601	0	0	0	0	0
chr1	182740823	182745621	4798	8.02	7.855	8.125	9.255	8.97	9.275	5.92667	6.22	7.97	7.695	3.34667	8.005	7.995	-0.0899358	0.748163	709.992	-0.215058	0.15524	283.451	0.1609	0.605643	919.968	0.0541785	0.836057	0	0	0	0	0
chr1	182777838	182782888	5050	7.9	8.2	8.185	8.845	8.875	8.915	6.13333	6.61	7.9	7.595	3.73	8.275	8.34	0.375302	0.0772603	593.509	0.103539	0.560734	278.641	0.339701	0.135001	703.07	0.108916	0.630486	0	0	0	0	0
chr1	182792599	182794181	1582	4.75	3.965	4.445	3.54	3.105	4.365	3.60667	3.79	4.635	4.37	2.11667	5.12	4.83	-0.640472	0.362515	11.3831	-0.185874	0.841732	24.65	-0.0870799	0.919117	22.094	0.43917	0.330541	0	0	0	0	0
chr1	182833358	182835713	2355	5.395	6.215	5.635	6.985	7.255	7.1	4.19667	4.16667	5.155	4.785	3.04667	5.67	5.73	0.883171	0.0392818	177.955	0.338726	0.219996	47.0322	0.240909	0.693864	196.065	0.1459	0.721828	0	0	0	0	0
chr1	182866198	182867853	1655	5.385	3.67	5.06	6.07	5.04	5.77	3.37	3.55	5.22	4.89	2.74167	5.36	5.05	-1.42445	0.0175344	61.5457	-0.894714	0.0233392	38.8644	-0.202222	0.769094	88.9332	-0.197315	0.699566	0	0	0	0	0
chr1	182870950	182877160	6210	7.375	7.21	7.815	8.18	7.935	8.355	5.97333	6.25667	7.57	7.375	3.725	8.03	8.11	-0.0872312	0.80621	339.78	-0.16177	0.469363	205.432	0.476439	0.0488299	460.649	0.213371	0.313784	0	0	0	0	0
chr1	182881654	182883901	2247	6.13	5.17	5.66	5.305	5.27	5.75	3.83	4.49667	5.875	5.715	3.545	5.51	5.795	-0.840917	0.0633228	48.4893	0.016519	0.980957	63.2456	-0.268916	0.632625	68.4959	0.35063	0.426651	0	1	0	0	0
chr1	182886486	182888235	1749	5.07	5.32	5.36	4.04	4.2	3.51	3.34667	3.56667	5.125	4.695	2.205	5.24	5.425	0.301155	0.628017	21.1716	0.10343	0.905687	38.5017	0.247388	0.700742	19.8236	-0.238256	0.684412	0	0	0	0	0
chr1	182909697	182917480	7783	8.625	7.83	8.435	8.22	7.395	8.435	5.93333	6.21667	8.675	8.295	4.02667	8.405	8.195	-0.715304	4.0137e-05	294.887	-0.726434	0.00012733	388.875	-0.106514	0.712699	479.793	0.248919	0.188311	0	1	0	0	0
chr1	182920477	182922983	2506	5.55	4.855	5.78	4.875	4.885	5.235	4.15	4.53667	5.65	5.005	2.94333	5.395	5.5	-0.562217	0.318031	36.349	0.0784257	0.914376	52.0838	0.232265	0.696549	48.5392	0.266932	0.621627	0	0	0	0	0
chr1	182929555	182953278	23723	10.52	9.57	10.32	10.34	9.105	10.1	8.12	8.82	10.495	10.325	5.165	9.88	10.27	-0.873908	2.37014e-20	1166.41	-1.14413	2.36362e-37	1444.51	-0.124711	0.30621	1782.11	-0.189942	0.0331221	1	1	0	0	0
chr1	182964358	182969712	5354	8.695	7.625	8.63	8.415	7.285	8.655	5.49	6.41667	8.91	8.605	3.92833	8.06	8.24	-0.986719	1.21433e-08	313.26	-1.03008	7.25712e-10	425.049	0.0114854	0.974035	554.852	0.274214	0.0986035	0	1	0	0	0
chr1	182977124	182978375	1251	5.06	3.115	5.44	3.61	3.015	4.78	2.95333	3.57333	5.33	4.97	2.47833	4.06	4	-1.63622	0.00974239	11.2284	-0.390734	0.640619	39.2094	0.331933	0.564234	28.1247	0.651955	0.0840316	0	0	0	0	0
chr1	183072951	183076519	3568	7.495	7.445	7.175	8.805	8.685	8.58	5.37333	5.58333	6.92	7.315	3.23833	7.6	7.775	0.0126772	0.973147	547.297	-0.0426146	0.840145	170.152	-0.233708	0.535573	617.842	-0.172106	0.353787	0	0	0	0	0
chr1	183080591	183082396	1805	4.13	5.185	4.565	6.475	6.6	6.185	3.45	3.71	3.95	3.165	2.575	4.22	4.985	1.06546	0.069144	117.51	0.189044	0.624071	20.1043	0.305218	0.638471	119.832	-0.182851	0.709989	0	0	0	0	0
chr1	183137971	183144374	6403	8.72	8.835	8.665	9.64	9.685	9.68	6.90667	7.46667	8.09	7.705	3.605	8.745	8.98	0.183622	0.344739	1038.07	0.118976	0.392955	435.572	0.0181904	0.960784	1207.24	0.0744003	0.701049	0	0	0	0	0
chr1	183161740	183165481	3741	5.79	6.195	5.925	6.035	6.315	5.52	4.82667	4.95667	5.61	5.47	2.73167	5.98	6.03	0.450592	0.302798	92.4024	0.324926	0.453469	59.839	0.1575	0.801708	81.8926	-0.362739	0.382268	0	0	0	0	0
chr1	183175368	183177805	2437	4.71	5.205	4.93	4.74	5.015	4.555	3.96667	4.25	4.28	3.67	2.77667	4.795	4.305	0.529934	0.383867	36.1548	0.306497	0.625281	28.4344	0.164709	0.823152	35.793	-0.0721809	0.92692	0	0	0	0	0
chr1	183183435	183190788	7353	10.05	10.2	9.73	9.78	9.94	9.615	7.73	8.36333	9.96	10.2	4.305	10.185	10.43	0.226192	0.0235886	1191.48	0.236428	0.0169636	1002.92	-0.225536	0.105683	1241.1	-0.114759	0.46567	0	1	0	0	0
chr1	183201696	183203647	1951	4.08	5.555	3.91	5.23	6.04	5.215	3.14	3.12667	3.82	3.72	2.79	4.215	3.985	1.3947	0.00799644	64.8619	0.81305	0.0357685	15.5475	-0.0556587	0.949507	54.0324	0.0162295	0.984652	0	0	0	0	0
chr1	183770376	183774049	3673	6.91	7.56	7.305	8.065	8.345	8.26	5.07	5.53333	6.04	5.55	3.365	6.495	7.205	0.722243	0.00565863	379.348	0.345957	0.0609198	145.801	0.420249	0.168731	428.37	0.218806	0.326405	0	0	0	0	0
chr1	183782082	183783645	1563	4.25	4.815	4.775	5.215	5.165	5.01	3.95	4.01333	4.375	4.07	2.17333	4.995	4.98	0.57499	0.40645	45.6761	-0.0150807	0.983422	23.0282	0.349184	0.571968	50.6534	-0.130885	0.846869	0	0	0	0	0
chr1	184054084	184057363	3279	7.125	6.995	6.68	8.14	8.19	8.16	4.84333	5.17667	6.43	5.845	3.14167	7.185	7.77	-0.0473473	0.904744	365.905	0.127163	0.568094	125.535	-0.310977	0.401439	422.56	0.0621379	0.852762	0	0	0	0	0
chr1	184104186	184105475	1289	5.91	5.1	4.82	5.75	4.675	4.805	3.29667	3.55333	3.62	4.105	2.34	3.86	3.98	-0.71248	0.141557	48.5926	-0.896125	0.0454407	45.3897	-0.695183	0.105821	58.9875	-0.611998	0.0819943	0	0	0	0	0
chr1	184118947	184122961	4014	6.86	6.94	6.405	5.835	6.295	5.875	4.67333	5.29	5.54	5.33	3.60833	5.635	5.925	0.160831	0.682715	85.4307	0.512572	0.17386	104.285	-0.339266	0.398751	84.2593	0.0666061	0.920828	0	0	0	0	0
chr1	184165879	184169519	3640	7.475	6.365	6.645	6.12	5.55	5.53	5.01333	5.43333	7.28	7.235	3.53333	6.39	6.485	-1.01158	0.000343074	72.6081	-0.472147	0.264851	144.56	-0.667358	0.0126168	85.1119	-0.406559	0.291944	0	0	0	0	0
chr1	184179228	184180889	1661	5.54	5.285	4.975	5.275	4.93	5.3	3.83667	4.08333	5.8	6.01	2.92333	5.86	6.255	-0.135134	0.841705	42.1672	-0.24252	0.6904	40.0382	-0.345607	0.546163	56.6587	0.0693497	0.925641	0	0	0	0	0
chr1	184183597	184187517	3920	7.35	5.9	7.165	6.28	5.735	6.16	5.08667	5.92333	7.38	7.44	3.42667	6.46	6.735	-1.33122	6.81391e-06	81.7284	-0.444682	0.268054	159.828	-0.086635	0.859009	109.839	-0.0532672	0.934486	0	0	0	0	0
chr1	184196090	184203278	7188	9.355	9.29	9.375	8.475	8.22	8.695	7.15333	7.74667	9.325	9.39	4.02333	9.255	9.08	0.00854019	0.96423	416.325	-0.17579	0.365951	693.858	0.100735	0.621412	575.329	0.255926	0.113873	0	0	0	0	0
chr1	184208890	184214117	5227	8.615	7.69	8.615	9.185	8.445	9.085	6.26333	7.21667	8.565	7.955	3.92167	8.01	7.96	-0.843247	3.01058e-06	589.479	-0.656178	3.24953e-07	414.637	0.0977134	0.766262	838.473	-0.0499985	0.840797	0	0	0	0	0
chr1	184217078	184222781	5703	6.44	6.285	6.585	6.73	6.25	6.595	5.13	5.58	6.355	6.11	3.17	6.385	6.36	-0.0846384	0.862357	114.717	-0.36945	0.298152	94.9419	0.183949	0.717791	149.779	-0.0676914	0.904523	0	0	0	0	0
chr1	184233873	184235859	1986	5.14	5.05	5.555	4.155	3.575	3.465	4.35333	4.84	5.14	4.51	1.93167	4.315	4.05	0.00463277	0.994643	17.3242	-0.421223	0.580061	41.9148	0.375388	0.490371	20.0375	-0.276292	0.619035	0	0	0	0	0
chr1	184269592	184272928	3336	5.935	5.675	6.02	7.45	7.64	7.605	4.18667	4.62333	5.18	4.64	3.175	5.1	5.825	-0.207809	0.701259	238.678	0.253068	0.330485	65.4279	0.101367	0.880168	275.404	0.17894	0.576584	0	0	0	0	0
chr1	184315753	184317499	1746	5.395	5.84	5.21	5.78	5.925	5.46	3.54333	3.7	3.545	4.16	2.57833	5.55	5.605	0.416164	0.439549	72.3772	0.202615	0.681423	41.0352	-0.119962	0.874189	72.1212	-0.19854	0.717652	0	0	0	0	0
chr1	184338067	184345245	7178	8.485	8.6	8.865	8.965	8.935	9.275	6.51333	7.07667	8.505	8.585	4.05167	8.295	8.4	0.19243	0.312105	632.299	0.0441106	0.823976	434.515	0.443642	0.00661897	836.226	0.338029	0.00438557	0	0	0	0	0
chr1	184355861	184361833	5972	7.585	7.925	7.705	6.86	6.625	7.085	6.20667	6.61333	8.615	8.59	4.08667	7.67	7.555	0.417135	0.0891067	136.921	-0.113474	0.789132	210.649	0.189556	0.58057	186.264	0.238185	0.476985	0	0	0	0	0
chr1	184367899	184371436	3537	7.41	7.215	6.785	6.51	6.355	6.49	5.49667	6.12333	7.705	8.18	3.46333	7.135	7.37	-0.118317	0.721727	109.437	-0.0968144	0.834529	145.72	-0.488497	0.0922878	134.116	0.00102878	0.999116	0	0	0	0	0
chr1	184387620	184393512	5892	8.62	8.71	8.785	7.85	7.84	8.115	6.55667	7.00333	8.725	8.8	4.05333	8.3	8.205	0.159302	0.394657	292.382	0.0630524	0.824765	439.936	0.233555	0.238467	378.02	0.289538	0.144414	0	0	0	0	0
chr1	184407154	184411288	4134	8.24	8.24	8.2	6.83	6.73	7.255	5.96667	6.29333	7.855	8.08	3.765	8.01	8.08	0.0690963	0.806802	139.182	-0.0309492	0.941826	314.457	0.0242719	0.954108	198.025	0.409199	0.102262	0	1	0	0	0
chr1	184419140	184420953	1813	5.29	4.14	5.135	5.15	4.99	5.125	3.72	3.76	4.545	4.33	2.60167	5.475	5.135	-0.930583	0.122743	42.835	-0.0259763	0.973406	38.3186	0.0036741	0.997034	51.5365	0.00690074	0.993592	0	0	0	0	0
chr1	184427278	184431577	4299	6.835	6.17	7.03	5.9	5.56	5.91	5.39667	5.58333	7.32	7.355	3.575	7.375	7.225	-0.581701	0.0932429	66.906	-0.253926	0.612833	127.8	0.236752	0.55736	88.2661	0.0382228	0.957427	0	0	0	0	0
chr1	184435610	184437670	2060	6.25	6.905	6.81	6.145	6.36	6.5	4.90333	5.51667	6.645	6.545	3.66	6.28	6.745	0.691763	0.0432955	96.495	0.281872	0.482265	99.0621	0.529385	0.143439	118.812	0.32985	0.358997	0	1	0	0	0
chr1	184446036	184448666	2630	6.265	6.17	6.05	7.67	7.625	7.855	4.6	4.93	5.67	5.145	2.95	5.825	6.39	-0.00959892	0.985778	255.543	0.0287058	0.930875	74.9672	-0.0540127	0.940667	325.358	0.212972	0.468961	0	0	0	0	0
chr1	184461081	184462344	1263	4.55	4.465	2.985	3.075	3.375	3.08	3.35	3.36667	4.46	3.75	2.72333	0.79	0.84	-0.0335671	0.969266	10.5169	0.23321	0.798323	15.5074	-0.657605	0.175819	10.9398	0.011617	1	0	0	0	0	0
chr1	184468721	184470371	1650	4.425	5.055	4.255	5.7	5.89	5.98	3.00667	3.31	4.675	3.785	2.255	5.02	4.485	0.663575	0.288867	69.9385	0.24441	0.615715	19.6514	-0.0442131	0.958754	84.4655	0.249178	0.596849	0	0	0	0	0
chr1	184491945	184495237	3292	7.51	8.085	7.88	6.92	7.76	7.37	4.11	4.50333	6.125	6.45	3.44	8.545	8.955	0.633509	0.00295351	217.974	0.908644	6.15625e-05	220.865	0.404705	0.119556	212.916	0.448039	0.0581507	1	0	0	0	0
chr1	184504200	184505748	1548	4.54	5.505	5.05	4.095	4	3.945	2.76667	2.87667	3.15	3.79	3.04833	4.49	4.58	0.854445	0.134913	19.595	0.0212672	0.981348	29.335	0.308598	0.627846	22.2309	-0.0405605	0.961404	0	0	0	0	0
chr1	184513391	184518962	5571	6.67	7.985	7.105	6.135	7.32	6.7	4.44	4.38	4.455	4.93	3.62833	7.13	7.81	1.36411	9.52945e-10	147.538	1.20638	1.68895e-06	126.04	0.451094	0.17189	130.347	0.504424	0.10144	0	0	0	0	1
chr1	184523455	184524455	1000	3.175	4.25	3.67	2.705	3.72	3.39	1.45333	1.85333	2.475	1.915	2.51333	3.84	4.52	0.904647	0.244164	11.4528	0.643235	0.403848	10.2727	0.233306	1	11.6625	0.204827	1	0	0	0	0	0
chr1	184531694	184533364	1670	4.315	5.595	5.45	3.8	4.5	3.525	2.95667	2.31667	1.865	3.425	2.85833	5.67	5.765	1.07048	0.0571297	21.9493	0.630368	0.330593	33.7313	0.653526	0.17189	17.0637	-0.109707	1	0	0	0	0	0
chr1	184538696	184541621	2925	6.54	7.24	7.235	5.32	6.435	6.065	3.61667	3.62333	4.835	5.63	3.31	7.63	8.02	0.754934	0.0104242	79.8603	1.11221	0.000918707	128.429	0.672159	0.0187952	78.385	0.595735	0.0691486	0	0	0	0	0
chr1	184600063	184601797	1734	5.315	4.81	5.085	4.215	4.09	3.62	4.06333	4.14333	5.255	4.92	2.05667	5.97	5.78	-0.393418	0.528653	21.5073	0.00107248	0.99887	37.2982	-0.119034	0.874676	21.0822	-0.270656	0.634315	0	0	0	0	0
chr1	184687418	184690563	3145	6.615	4.265	5.545	4.93	3.975	4.705	3.79	3.98	5.565	5.315	2.96333	5.76	6.21	-2.15006	9.09076e-08	27.9249	-0.753714	0.19249	74.155	-0.804007	0.0175329	40.8129	-0.104543	0.885527	0	0	0	0	0
chr1	184693414	184696260	2846	5.945	4.56	5.355	7.1	6.175	6.585	3.04	2.95667	4.29	4.475	2.82667	6.04	6.76	-1.19896	0.0130012	131.71	-0.802868	0.00478575	52.553	-0.403917	0.412055	171.671	-0.414236	0.121329	0	0	0	0	0
chr1	184732206	184736344	4138	7.41	6.865	6.47	6.33	5.77	5.99	4.55	4.24	6.575	6.61	3.50833	7.795	8.19	-0.463866	0.100844	84.9355	-0.427457	0.299749	133.595	-0.770271	0.00332143	106.266	-0.218166	0.644624	0	0	0	0	0
chr1	184742730	184747876	5146	7.67	6.36	6.62	6.43	5.52	5.755	4.74333	4.49333	6.79	6.61	3.62833	7.58	7.76	-1.21013	3.08024e-06	82.4876	-0.763687	0.0329169	156.413	-0.872048	0.00032251	102.313	-0.507061	0.103822	0	1	0	0	0
chr1	184753216	184755338	2122	6.94	6.365	5.555	6.89	6.07	5.725	3.38333	3.05	4.93	4.97	2.815	5.91	6.27	-0.486807	0.442257	116.354	-0.709833	0.0166858	90.1789	-1.09427	0.000771945	125.492	-0.932045	7.67822e-05	0	0	0	0	0
chr1	184844118	184847100	2982	4.68	5.735	4.49	4.02	4.32	3.665	4.08	3.80667	3.97	3.995	3.09167	4.455	3.935	1.06335	0.0303757	22.0723	0.276884	0.720258	23.9107	-0.0588679	0.946768	20.6035	-0.123443	0.859754	0	0	0	0	0
chr1	184884283	184891136	6853	9.215	8.455	8.435	9.23	8.505	8.68	6.46667	7.79333	9.14	8.665	4.25833	10.005	9.74	-0.682664	1.99966e-06	611.628	-0.640058	3.33238e-07	490.996	-0.681085	9.99731e-07	750.918	-0.492812	8.31669e-06	0	1	0	0	0
chr1	185802352	185804830	2478	4.76	5.99	4.125	4.08	4.985	3.66	3.79667	4.00333	4.74	4.62	1.895	4.46	4.57	1.23098	0.00675015	30.3673	0.855236	0.127256	21.6751	-0.322043	0.614678	20.5302	-0.163236	0.807923	0	0	0	0	0
chr1	185856533	185860023	3490	7.62	7.735	7.71	8.615	8.685	8.845	5.73	6.26333	7.385	6.865	3.10667	7.945	8.165	0.172452	0.566878	512.993	0.136555	0.464203	214.225	0.146927	0.709689	636.945	0.259562	0.101843	0	0	0	0	0
chr1	185864749	185866394	1645	4.145	4.6	4.37	4.98	4.105	4.675	3.84	4.25667	4.55	4.035	2.855	4.18	4.085	0.253458	0.767159	29.6765	-0.661671	0.255212	20.9792	0.0749987	0.932474	41.0779	-0.15225	0.820243	0	0	0	0	0
chr1	185871595	185878799	7204	7.895	8.31	8.07	7.16	7.315	7.255	6.33333	6.83	7.96	7.87	4.06833	7.9	7.94	0.484217	0.0140429	192.181	0.231192	0.422143	265.959	0.23488	0.387711	219.34	0.129261	0.750334	0	0	0	0	0
chr1	185880887	185887245	6358	8.84	8.65	8.83	7.59	7.385	7.7	6.99333	7.24333	8.845	8.775	4.19667	8.645	8.86	-0.116037	0.545475	228.874	-0.135254	0.655236	480.234	0.0619403	0.827492	298.763	0.136193	0.69668	0	0	0	0	0
chr1	185890353	185895045	4692	7.375	6.625	7.115	6.37	5.46	5.585	5.9	6.20667	7.625	7.22	3.67167	7.105	7.165	-0.667449	0.0171956	79.8195	-0.801865	0.0336917	158.846	-0.179408	0.661198	96.9761	-0.574597	0.0764874	0	1	0	0	0
chr1	185905788	185907395	1607	4.74	3.23	4.455	3.69	2.325	3.95	3.78	4.05333	4.985	4.365	2.49	3.31	3.105	-1.1283	0.110124	9.42082	-0.96776	1	24.0826	-0.141293	0.856416	19.4019	0.148691	0.826971	0	0	0	0	0
chr1	185916590	185917953	1363	3.81	4.97	4.455	2.56	3.385	3.215	2.96	2.92333	3.935	3.365	2.37667	4.79	4.84	1.09098	0.0848629	8.62427	0.555709	1	17.7524	0.374806	0.537294	9.4758	0.214418	1	0	0	0	0	0
chr1	185922573	185925914	3341	7.695	7.855	7.705	6.59	6.395	6.365	5.94333	6.24	7.805	7.595	3.52167	7.75	7.815	0.231511	0.350759	113.896	-0.123159	0.775305	217.729	0.0736014	0.861512	131.74	-0.163044	0.730338	0	1	0	0	0
chr1	185931070	185932500	1430	4.67	3.47	5.36	4.04	2.76	4.085	3.55	3.63333	5.21	4.485	2.77167	3.44	4.265	-0.941597	0.189171	13.724	-0.964218	0.158049	34.3636	0.48378	0.351546	24.0356	0.00563074	0.995423	0	0	0	0	0
chr1	186059253	186060283	1030	3.445	3.88	4.455	4.55	4.465	4.36	3.48	3.25333	3.78	3.37	2.24167	4.51	4.685	0.369296	0.685558	27.4591	0.00550869	0.994904	16.2616	0.542212	0.305939	31.5762	-0.038126	0.964078	0	0	0	0	0
chr1	186099112	186101107	1995	5.46	4.87	5.45	4.5	4.065	3.935	4.25333	4.45	5.38	5.465	2.38667	5.03	5.19	-0.469353	0.417062	24.1572	-0.353445	0.624071	44.8752	0.0756405	0.924182	27.1955	-0.304255	0.574599	0	0	0	0	0
chr1	186112727	186115146	2419	5.44	5.215	5.81	5.25	4.395	4.755	4.93	5.26	5.705	5.735	2.23	5.17	5.135	-0.0978941	0.889387	36.1857	-0.657399	0.229485	51.4099	0.314784	0.565915	46.6539	-0.286446	0.590061	0	0	0	0	0
chr1	186152720	186156357	3637	6.34	5.74	6.655	5.83	4.87	5.515	5.67667	5.98667	7.12	6.695	2.65167	6.135	6.46	-0.494328	0.26582	53.3949	-0.805571	0.065612	95.1793	0.31927	0.467246	75.3651	-0.197315	0.719905	0	0	0	0	0
chr1	186181273	186182857	1584	4.695	4.395	5.175	4.385	3.515	3.66	3.87	4.08667	4.905	4.855	1.955	3.605	4.85	-0.227644	0.774396	18.909	-0.646409	0.342749	32.2837	0.354923	0.552245	23.4245	-0.313448	0.555598	0	0	0	0	0
chr1	186428754	186433439	4685	8.09	4.99	7.455	6.69	4.895	6.14	5.91667	6.67667	7.455	7.66	3.87167	6.69	6.38	-2.98474	6.79538e-28	82.0998	-1.62378	4.81068e-07	233.388	-0.527966	0.0151663	127.747	-0.416273	0.187487	0	1	0	0	0
chr1	186498694	186500455	1761	5.65	5.43	5.595	4.685	5.095	4.565	4.11333	4.53333	5.03	5.545	3.36833	5.44	5.52	-0.17997	0.76948	36.834	0.410495	0.486089	51.8403	0.0145693	0.985661	34.8316	-0.0646112	0.935942	1	1	0	0	0
chr1	186551732	186560103	8371	7	7.34	7.92	8.3	8.185	8.155	6.9	7.13667	8.005	7.715	3.36167	7.69	8.14	0.410573	0.157283	387.796	-0.0526681	0.853603	194.618	0.918337	1.60611e-05	448.347	-0.109394	0.73364	0	0	0	0	0
chr1	186594795	186596174	1379	4.185	4.755	5.05	4.92	4.43	4.265	3.75667	4.23333	4.44	4.94	2.1	5.14	5.785	0.571449	0.410441	31.9024	-0.31015	0.643659	25.7409	0.585683	0.244552	35.4732	-0.314768	0.553517	0	0	0	0	0
chr1	186628475	186638124	9649	10.31	10	10.18	10.71	10.235	10.655	7.91	8.55667	10.555	10.61	3.97167	10.51	10.54	-0.233331	0.0413005	1834.07	-0.400786	3.23339e-08	1277.61	-0.0531884	0.788314	2456.1	-0.0134172	0.940623	0	0	0	0	0
chr1	186640110	186679090	38980	11.585	10.85	11.41	11.755	10.78	11.555	9.34333	9.86333	11.62	11.805	5.33167	11.605	11.68	-0.662541	1.62599e-27	3306.75	-0.893634	7.10072e-59	3051.8	-0.0972161	0.240256	4824.54	-0.153614	0.00649465	0	1	0	0	0
chr1	186681238	186683425	2187	6.88	5.975	6.53	6.19	5.72	6.5	4.24667	4.48667	5.91	6.345	3.08833	6.86	6.73	-0.803163	0.0176691	78.4129	-0.367876	0.37896	109.144	-0.235479	0.594179	120.633	0.298436	0.431636	0	0	0	0	0
chr1	186689620	186707876	18256	10.305	10.165	10.29	10.565	10.245	10.48	8.12333	8.41333	10.075	10.29	4.98667	10.745	10.6	-0.0690407	0.556641	1739.11	-0.248517	0.00213187	1326.28	0.0582403	0.731742	2197.33	-0.0454576	0.753194	1	1	0	0	0
chr1	186735473	186736828	1355	4.75	3.79	3.345	3.51	3.005	2.665	3.18	3.30667	2.75	1.96	2.36167	4.005	3.15	-0.801886	0.249394	10.7482	-0.3332	0.701028	17.7062	-0.731548	0.121701	11.6085	-0.241804	1	0	0	0	0	0
chr1	187017044	187018044	1000	3.62	3.595	3.705	4.25	3.775	3.51	2.22333	2.35667	3.35	3.03	2.11833	3.395	2.665	0.0751945	0.943282	19.0398	-0.318798	0.681412	12.3545	0.0322105	1	20.6403	-0.327178	0.527945	0	0	0	0	0
chr1	187026089	187029653	3564	8.135	7.945	7.795	8.94	8.735	8.825	5.94667	6.33	7.11	7.47	3.27833	8.41	8.485	-0.106293	0.702311	585.27	-0.124814	0.48171	263.15	-0.253357	0.338564	705.255	-0.0642027	0.809239	0	0	0	0	0
chr1	187031717	187032976	1259	3.8	4.405	4.295	4.025	4.44	4.205	3.51667	3.68667	3.095	2.9	2.195	3.74	3.91	0.579649	0.453209	22.9267	0.398222	0.574153	16.45	0.272874	0.68707	24.2115	0.107304	0.883864	0	0	0	0	0
chr1	187072046	187074403	2357	5.305	5.385	5.58	4.275	3.715	4.145	4.86667	5.09333	5.24	4.975	2.06	5.81	5.905	0.168419	0.793522	19.7469	-0.316022	0.6904	44.583	0.252963	0.677821	26.6569	-0.00145437	0.999115	0	0	0	0	0
chr1	187100542	187103791	3249	5.43	5.05	5.55	4.99	4.475	4.675	4.91	5.02333	5.58	5.47	2.55333	6.055	6.55	-0.273595	0.656512	33.0983	-0.358086	0.578019	46.0065	0.168412	0.803119	41.0818	-0.166445	0.801129	0	0	0	0	0
chr1	187122123	187123476	1353	5.18	4.69	3.885	4.59	3.16	3.585	2.59	3.77	4.19	4.35	2.57	5.405	3.975	-0.405819	0.529573	19.1197	-1.11681	0.064717	26.4835	-0.64459	0.192661	24.9502	-0.504409	0.236264	0	0	0	0	0
chr1	187151703	187158272	6569	8.14	8.195	8.09	9.11	9.16	9	6.13667	6.34667	7.88	7.615	3.67667	8.02	8.445	0.126825	0.598127	718.142	0.127928	0.407474	290.833	0.0280328	0.947344	793.43	-0.0605121	0.806385	0	0	0	0	0
chr1	187185376	187190357	4981	8.3	8.345	8.415	9.175	9.055	9.2	6.21	6.56333	8.215	7.975	3.58333	8.485	8.74	0.110069	0.641485	707.832	-0.040703	0.831874	346.1	0.185456	0.484065	869.695	0.0680855	0.762321	0	0	0	0	0
chr1	187193139	187195251	2112	6.165	5.025	6.375	5.13	4.77	5.615	4.26	4.43	6.24	5.72	3.225	4.275	4.52	-0.99514	0.0263462	38.467	-0.275513	0.663209	80.3769	0.231163	0.647738	62.1196	0.372466	0.399608	0	0	0	0	0
chr1	187249512	187251559	2047	5.18	6.21	5.14	4.575	5.65	5.075	3.83	3.86	4.48	4.43	3.18167	5.35	4.98	1.06711	0.0100552	46.3111	1.04252	0.0178252	36.3029	0.0541172	0.948251	41.0024	0.334555	0.505576	0	0	0	0	0
chr1	187277933	187287787	9854	8.705	8.95	8.69	8.55	9.005	8.635	6.76667	7.10333	8.425	8.415	4.13167	8.675	8.435	0.317013	0.0554046	569.808	0.526756	3.99321e-05	438.264	0.0562263	0.875778	576.202	0.124374	0.579844	0	0	0	0	0
chr1	187939948	187941958	2010	5.555	5.895	5.795	6.665	6.8	7.125	4.1	4.04667	5.675	5.195	2.67	5.575	5.545	0.399352	0.426176	134.544	0.199792	0.580061	53.0302	0.251444	0.667274	178.934	0.441655	0.0926023	0	0	0	0	0
chr1	188006393	188007393	1000	3.735	2.87	3.71	5.09	4.03	4.735	3.02667	3.04	3.555	3.22	2.31833	3.275	3.45	-0.640088	0.480007	30.4077	-0.858223	0.114903	12.5638	0.0486082	1	43.9043	-0.186708	0.769294	0	0	0	0	0
chr1	188086468	188088184	1716	5.505	4.875	5.7	3.995	3.84	4.76	3.22667	3.44	5.105	4.635	2.81	3.83	4.555	-0.534722	0.342518	17.7199	-0.0724373	0.936565	49.9455	0.212262	0.730538	32.0509	0.483157	0.266516	0	0	0	0	0
chr1	188140384	188142249	1865	6.23	4.045	6.875	5	3.03	5.295	3.78333	3.8	6.16	5.575	2.725	4.425	4.33	-1.97521	1.41839e-05	23.7119	-1.58947	0.00323348	100.355	0.62698	0.0528109	51.6957	0.217541	0.708548	0	0	0	0	0
chr1	188149134	188150398	1264	5	3.445	4.075	3.445	2.545	2.93	2.77667	2.63667	2.21	3.145	2.23333	2.82	1.855	-1.2994	0.0445143	8.93947	-0.553173	1	24.2279	-0.54297	0.298231	11.8528	-0.160295	1	0	0	0	0	0
chr1	188181272	188183270	1998	6.475	4.945	6.69	6.135	4.55	6.59	3.99667	4.45	6.37	5.76	2.88333	5.72	5.99	-1.39558	0.000460351	57.5907	-1.37074	0.0003428	100.158	0.25542	0.566876	123.066	0.419428	0.190506	0	1	0	0	0
chr1	188197272	188198893	1621	5.41	2.64	5.52	4.315	3.85	4.765	3.26333	3.37	4.105	4.19	2.58333	2.81	3.615	-2.39313	6.1054e-05	20.4615	-0.354483	0.638961	45.3192	0.159587	0.814964	33.9009	0.270696	0.635217	0	0	0	0	0
chr1	188303678	188304678	1000	4.175	4.39	4.725	2.83	2.96	3.47	2.61	2.83667	3.96	2.905	2.24833	2.28	1.63	0.224853	0.79069	7.81658	0.0599968	1	22.4379	0.388103	0.515124	11.8989	0.225765	1	0	0	0	0	0
chr1	188498140	188499140	1000	4.355	3.1	3.21	3.01	3.14	3.72	1.84	2.15333	3.385	2.405	2.55	3.465	2.935	-0.873098	0.266792	9.06591	0.160493	1	14.372	-0.395123	1	13.9622	0.307176	1	0	0	0	0	0
chr1	188505639	188508677	3038	7.2	5.195	7.02	5.53	4.13	5.54	4.45	4.45333	6.925	6.55	3.4	6.105	6.56	-1.87721	4.78753e-09	38.9106	-1.14963	0.015224	144.707	-0.0918481	0.852115	67.6961	0.0424806	0.955599	0	0	0	0	0
chr1	188527832	188529960	2128	3.25	3.275	4.37	5.585	4.84	5.525	3.64	3.92	4.1	3.685	2.87333	4.33	4.095	-0.149691	0.890156	46.8503	-0.615373	0.202781	15.8081	0.413844	0.473768	68.3846	-0.00483132	0.995743	0	0	0	0	0
chr1	188571683	188576716	5033	7.13	6.9	6.805	8.17	8.075	7.85	5.09333	5.30333	6.925	6.935	3.36	7.31	7.465	-0.176838	0.638065	355.095	-0.0106111	0.970612	132.505	-0.24349	0.573844	384.721	-0.256818	0.213776	0	1	0	0	0
chr1	188608722	188610341	1619	5.15	3.155	5.14	3.965	1.82	3.275	3.05667	3.07333	5.505	5.925	1.79	4.02	4.735	-1.73845	0.00486107	11.5813	-0.357426	0.609504	35.9045	0.035013	0.966476	17.4656	-0.232573	1	0	0	0	0	0
chr1	188626954	188629893	2939	7.295	4.13	6.63	5.905	3.93	5.32	4.43	4.38667	7.39	7.3	2.81333	3.74	3.815	-2.94072	1.69831e-16	45.7928	-1.72285	4.64961e-05	133.569	-0.517066	0.100376	72.9167	-0.402388	0.317281	0	0	0	0	0
chr1	188753848	188755490	1642	3.985	5.335	4.18	3.17	4.17	3.295	3.46	3.97333	4.56	4.575	3.045	3.695	3.475	1.2254	0.0342941	15.9916	0.81373	0.226762	17.2835	0.146834	0.851586	12.2844	0.0473772	1	0	0	0	0	0
chr1	188775862	188776862	1000	2.785	4.38	3.165	2.145	3.655	1.785	2.61	2.88	3.445	3.185	2.64667	2.95	3.01	1.42872	0.051167	9.53293	1.03295	0.140454	6.92131	0.167021	1	4.28288	-0.0561069	1	0	0	0	0	0
chr1	188836879	188838956	2077	5.495	4.97	4.665	3.545	2.93	3.105	4.09	4.05333	5.42	4.925	2.89667	4.26	4.265	-0.450683	0.433871	11.2379	-0.26249	0.77129	35.4914	-0.530426	0.283691	13.3454	-0.133573	1	0	0	0	0	0
chr1	188842707	188844880	2173	5.95	5.24	5.23	4.395	4.68	4.185	4.24	4.29667	5.535	5.43	3.05833	4.505	4.035	-0.57075	0.241654	28.3252	0.31322	0.644137	50.3967	-0.490704	0.286155	27.2598	-0.0950656	0.901164	0	0	0	0	0
chr1	189031979	189034626	2647	6.305	6.355	5.205	5.235	4.94	4.48	4.3	4.74667	5.65	5.855	3.63	4.365	4.785	0.0993183	0.842895	41.9378	-0.196609	0.753499	59.7399	-0.802556	0.0330339	43.6701	-0.382841	0.419401	0	1	0	0	0
chr1	189038313	189041469	3156	7.98	8.26	7.92	8.37	8.665	8.365	5.86333	6.33667	7.65	7.58	3.13667	8.29	8.405	0.345706	0.103195	470.887	0.373913	0.0170642	259.513	0.00743251	0.987373	491.36	0.0434737	0.902387	0	1	0	0	0
chr1	189049208	189051601	2393	5.48	5.665	5.95	5.555	5.57	5.685	4.53667	5.05	5.765	5.32	3.095	5.675	5.575	0.239757	0.672198	59.004	0.0832701	0.890177	57.3051	0.448482	0.367281	71.9196	0.132931	0.827851	0	0	0	0	0
chr1	189059594	189063254	3660	6.11	6.43	5.61	5.805	5.66	5.39	4.83333	5.24333	4.9	5.33	3.51833	5.34	5.51	0.367493	0.379761	66.5016	-0.0745698	0.897676	60.6539	-0.349324	0.480841	71.4335	-0.274435	0.572504	0	0	0	0	0
chr1	189067792	189069886	2094	5.015	5.7	5.085	4.35	4.465	4.595	3.99	4.58667	5.115	4.925	3.14667	4.25	5.335	0.673113	0.197478	25.339	0.123721	0.878071	34.0999	0.0724099	0.931862	31.9239	0.170997	0.799274	0	0	0	0	0
chr1	189138025	189141158	3133	4.595	6.1	5.195	3.595	5.195	4.08	4.24333	4.61667	4.79	4.215	3.595	4.705	4.28	1.45314	0.00109935	30.0482	1.44545	0.00346262	30.9699	0.42643	0.441494	20.2899	0.265083	0.639705	0	0	0	0	1
chr1	189327767	189329675	1908	5.245	3.975	4.81	4.275	3.875	4.15	3.12667	3.08	3.915	4.66	3.01667	4.73	5.065	-0.998956	0.109676	22.0711	-0.167648	0.846193	33.6764	-0.248296	0.709281	26.694	-0.0789993	0.919959	1	0	0	0	0
chr1	189431131	189435137	4006	5.16	7.66	4.085	6.185	8.09	5.885	3.51	4.00333	4.705	4.32	3.46167	7.315	7.17	2.51828	4.42522e-18	222.675	1.9307	7.76643e-22	25.8795	-0.604739	0.224658	96.4543	-0.207084	0.669059	0	0	0	0	1
chr1	189475332	189476332	1000	2.39	3.77	3.855	4.565	3.315	4.045	1.76333	2.29	2.97	2.755	2.22	3.18	2.945	1.16809	0.159514	19.8137	-0.938048	0.130791	9.00329	0.560148	1	27.9975	-0.273254	0.632174	0	0	0	0	0
chr1	189485799	189487805	2006	5.25	4.685	4.86	6.25	5.685	5.795	3.75333	4.17	5.955	5.545	2.96167	5.92	5.775	-0.445639	0.483815	79.6797	-0.451378	0.263504	33.8726	-0.22727	0.733075	96.1943	-0.329459	0.39833	0	0	0	0	0
chr1	189566417	189568076	1659	5.55	5.255	4.655	3.93	4.27	3.815	3.93	4.28667	5.31	5.105	2.91167	6.115	6.1	-0.21321	0.726643	20.524	0.331297	0.659105	36.5814	-0.5696	0.239386	19.9774	-0.0354892	0.966824	0	0	0	0	0
chr1	189577758	189591462	13704	8.835	9.6	8.22	7.74	8.475	7.345	6.85333	7.83667	8.92	9.145	4.8	9.165	9.185	0.830981	4.24168e-11	364.949	0.801786	2.63548e-07	395.888	-0.521236	0.00272117	280.058	-0.297143	0.263213	1	1	0	0	0
chr1	189712252	189713649	1397	4.78	4.41	5.04	3.395	3.47	3.25	3.17333	3.59333	5.08	4.42	2.74833	4.73	4.495	-0.257107	0.734822	12.3387	0.156459	0.86806	30.529	0.214627	0.756792	13.5032	0.0120973	1	0	0	0	0	0
chr1	189719464	189721572	2108	5.54	5.985	5.405	4.36	4.045	3.715	3.98	5.02333	5.76	5.615	3.025	5.375	4.765	0.506921	0.280684	22.2181	-0.194287	0.805525	45.3627	-0.0403706	0.958465	23.2916	-0.308039	0.567133	0	0	0	0	0
chr1	189821221	189822475	1254	3.47	2.555	2.84	5.495	4.22	5.23	2.96	2.8	4.725	3.715	2.32	4.13	2.875	-0.603456	0.525455	39.0544	-1.03534	0.0307121	8.68137	-0.143347	1	59.9764	-0.156709	0.802057	0	0	0	0	0
chr1	189841602	189842692	1090	4.28	3.45	3.28	4.67	3.515	3.555	2.73333	2.72667	4.03	4.36	2.68667	4.55	4.74	-0.652833	0.411582	21.9767	-0.825007	0.185857	15.2325	-0.326357	0.599583	26.0145	-0.526604	0.207856	0	0	0	0	0
chr1	189879104	189880445	1341	4.655	3.815	4.275	4.625	3.915	5.165	3.66667	3.76333	4.955	4.48	2.41167	4.23	4.08	-0.659028	0.365078	24.9401	-0.62473	0.339882	22.0049	-0.17855	0.812773	45.4113	0.29005	0.594483	0	0	0	0	0
chr1	189901309	189902681	1372	5.485	3.235	3.42	5.08	2.595	3.66	3.06333	3.95333	6.025	5.045	2.72667	4.37	4.625	-2.01167	0.000541744	23.7608	-1.89561	0.000394736	28.3235	-1.18458	0.00303663	32.649	-0.78776	0.0239994	0	0	0	0	0
chr1	189941407	189943176	1769	5.995	5.285	4.76	5.015	4.415	4.265	3.57667	3.79333	5.5	5.055	3.20333	4.715	5.155	-0.619938	0.199499	33.4946	-0.448712	0.480463	46.6503	-0.853877	0.031707	37.0932	-0.441089	0.325458	0	0	0	0	0
chr1	189963233	189964385	1152	4.745	2.075	2.77	4.23	3.085	3.25	3.21333	3.34333	4.935	3.775	2.62167	3.15	2.955	-2.14643	0.00237271	15.8739	-0.764387	0.268983	16.5303	-0.902346	0.0390267	19.0588	-0.426454	0.345392	0	0	0	0	0
chr1	190476327	190477327	1000	4.37	3.05	4.735	2.54	3.2	3.64	2.98	3.06667	5.73	5.665	2.5	2.75	3.975	-0.749731	0.361579	8.35707	0.551444	1	23.6255	0.27026	0.687232	11.7595	0.404287	1	0	0	0	0	0
chr1	190499013	190500461	1448	4.51	4.765	4.38	4.265	4.45	4.365	3.22667	3.04667	5.1	5.355	2.44167	5.175	5.19	0.317058	0.662829	25.7115	0.111609	0.895086	21.5595	0.0016297	0.998718	29.0484	0.00694079	0.993815	0	0	0	0	0
chr1	190629068	190630068	1000	4.955	3.65	4.305	4.185	3.59	4.04	3.07333	2.88333	4.1	3.36	2.89667	2.035	2.63	-0.937297	0.172795	17.9055	-0.442614	0.554843	25.0226	-0.363049	0.547108	24.1245	-0.0831815	0.914677	0	1	0	0	0
chr1	190725750	190727129	1379	4.75	4.615	5.86	4.56	4.01	5.085	2.67	2.27333	5.86	3.95	2.78667	4.09	5.215	-0.0414889	0.96048	23.5367	-0.392737	0.578209	43.6703	0.860617	0.0313179	41.6559	0.372607	0.436269	0	0	0	0	0
chr1	190829917	190832427	2510	6.155	6.425	6.025	7.71	7.55	7.545	4.62333	4.71667	5.135	4.565	3.12333	5.675	5.99	0.338118	0.424358	251.986	-0.0874733	0.768453	70.2842	-0.048474	0.945672	293.733	-0.11866	0.736961	0	0	0	0	0
chr1	191511445	191512445	1000	2.5	2.695	3.405	3.935	4.445	4.04	2.53667	2.3	2.925	2.345	2.295	3.61	3.4	0.191568	0.865244	22.3432	0.456824	0.50987	7.46477	0.333063	1	22.3934	0.0810048	0.916747	0	0	0	0	0
chr1	191551012	191553092	2080	5.24	4.66	5.58	6.125	5.485	6.325	4.50667	4.74667	5.345	5.245	1.675	5.775	6.025	-0.464247	0.464772	71.6695	-0.504056	0.250057	43.9629	0.289798	0.624735	110.594	0.205702	0.666528	0	0	0	0	0
chr1	191690377	191692436	2059	5.55	5.89	6.235	5.245	4.885	5.415	4.43	5.02333	5.98	5.675	2.69667	5.71	6.13	0.389437	0.437472	41.3011	-0.253558	0.676526	63.3541	0.59627	0.132578	58.7532	0.169339	0.783033	0	0	0	0	0
chr1	191734354	191735607	1253	4.85	4.26	4.265	4.915	4.24	4.64	2.28333	2.94	4.135	3.735	2.89833	4.595	4.285	-0.478111	0.496029	30.1415	-0.557267	0.360177	23.8976	-0.315317	0.622229	39.981	-0.168358	0.799914	0	0	0	0	0
chr1	191740153	191741558	1405	4.805	5.235	4.64	4.795	5.08	4.675	3.13	3.81667	4.2	3.875	3.02	5.295	4.765	0.492908	0.418173	38.9351	0.385028	0.528754	26.197	-0.0370041	0.965442	38.2767	-0.0218009	0.980373	0	0	0	0	0
chr1	191745009	191747781	2772	6.59	6.535	6.685	7.5	7.335	7.43	4.30667	4.97333	6.47	6.19	3.23333	6.645	6.62	0.0165349	0.9721	217.953	-0.0962219	0.76413	103.499	0.140447	0.78776	262.833	-0.0357907	0.941496	0	0	0	0	0
chr1	191750851	191752116	1265	3.105	2.5	3.655	4.325	4.355	4.09	2.68667	2.93667	3.305	3.61	2.51833	3.51	2.935	-0.717926	0.447769	24.4466	0.0934137	0.910273	10.8873	0.0881301	1	25.7275	-0.11173	0.878685	0	0	0	0	0
chr1	191796469	191797469	1000	2.945	3.51	2.97	4.295	4.095	4.65	2.27667	2.66333	3.295	3.035	2.23333	3.775	3.865	0.512523	0.585394	21.8023	-0.0734153	0.932188	6.93753	0.0478742	1	31.5612	0.241761	0.684936	0	0	0	0	0
chr1	191808571	191811283	2712	8.075	7.525	7.63	7.13	6.765	6.875	5.57667	5.46	8.005	8	3.29833	7.835	7.815	-0.463803	0.0359737	157.233	-0.272956	0.389884	243.908	-0.346312	0.157361	190.792	-0.1752	0.659076	0	0	0	0	0
chr1	191817040	191818041	1001	5.115	2.315	5.455	4.37	3.28	4.805	3.37333	3.60333	6.175	5.095	2.35833	4.36	3.81	-2.18132	0.000784084	17.6777	-0.820833	0.210471	41.6183	0.284609	0.647179	35.8616	0.310666	0.562003	0	0	0	0	0
chr1	191864018	191874859	10841	9.74	9.57	9.34	9.31	8.98	8.935	7.41667	7.94333	9.955	10.25	4.6	9.65	9.825	-0.103453	0.463006	726.411	-0.25323	0.0639939	789.281	-0.322787	0.0113896	837.276	-0.322457	0.00717711	0	1	0	0	0
chr1	191879434	191886538	7104	8.455	8.725	8.465	8.1	7.95	7.94	6.23	6.54667	8.465	8.645	3.91667	9.045	9.265	0.338805	0.0472416	331.735	-0.0774791	0.763011	369.314	0.0850788	0.785033	387.027	-0.108619	0.721284	0	0	0	0	0
chr1	191891951	191893629	1678	3.85	5.54	4.08	3.01	4.5	3.125	3.14333	3.07333	3.4	3.465	2.79333	4.69	4.5	1.59399	0.00344682	18.4686	1.19013	0.0493696	15.2762	0.142239	0.856416	10.7011	0.024136	1	0	0	0	0	0
chr1	191899608	191901251	1643	4.905	4.79	4.79	5.045	4.88	5.29	3.44333	3.37	3.745	3.625	2.75167	4.515	4.69	-0.00232263	0.997354	38.1283	-0.102939	0.884581	28.371	-0.032324	0.969881	52.2708	0.194525	0.746034	0	0	0	0	0
chr1	191928387	191937636	9249	9.23	9.07	8.67	7.98	7.82	7.52	6.81333	7.07333	9.19	9.48	4.13333	8.89	9.015	-0.0839218	0.63011	305.147	-0.0853392	0.761816	527.082	-0.467843	0.00122344	324.527	-0.380946	0.0640761	0	1	0	0	0
chr1	191944258	191965234	20976	9.885	9.16	9.67	9.03	8.635	8.91	7.81	8.08333	9.68	9.81	4.81167	9.025	9.315	-0.6471	3.87808e-09	585.242	-0.320562	0.0210833	923.901	-0.136272	0.370918	749.625	-0.0715219	0.763522	0	0	0	0	0
chr1	191970900	191974157	3257	7.01	6.64	6.465	6.51	5.79	6.03	4.95	4.9	6.17	6.115	3.505	6.29	6.835	-0.289702	0.409103	91.4768	-0.602265	0.0842136	113.814	-0.388582	0.316428	114.488	-0.361244	0.296483	0	0	0	0	0
chr1	191979167	191980550	1383	4.285	3.55	3.26	4.055	3.07	3.975	3.57667	3.24	2.925	2.57	2.09833	2.77	2.025	-0.649784	0.417972	14.8783	-0.558432	0.46347	13.9455	-0.475795	1	23.6212	0.0509665	0.950552	0	0	0	0	0
chr1	191985936	192006560	20624	10.35	10.395	10.225	10.985	10.835	10.81	8.33	8.70333	10.675	10.72	4.66	10.8	10.77	0.109266	0.384023	2463.63	-0.0704598	0.420089	1320.27	-0.0536051	0.794816	2854.09	-0.128056	0.110591	0	0	0	0	0
chr1	192024154	192034438	10284	8.54	8.55	8.225	7.41	7.385	7.265	6.64	7.1	8.42	8.61	4.30833	8.19	8.305	0.0816703	0.711621	214.099	0.0533555	0.876903	351.369	-0.231358	0.314999	239.871	-0.0865994	0.836656	1	1	0	0	0
chr1	192619722	192622568	2846	7.18	6.395	7.275	7.065	6.54	7.03	5.2	5.31333	6.74	6.835	3.455	7.085	6.735	-0.688971	0.0230694	143.618	-0.434869	0.151567	156.885	0.152162	0.716729	196.84	0.00479219	0.993592	0	0	0	0	0
chr1	192646022	192647678	1656	5.125	5.955	5.76	3.9	5.22	4.96	3.66667	3.92333	5.37	5.265	3.04	5.88	6.03	0.86387	0.0613504	32.1142	1.19963	0.0158316	46.2047	0.543068	0.240415	32.9597	0.635668	0.0942004	0	0	0	0	0
chr1	192655090	192659567	4477	7.355	7.91	7.865	6.84	7.305	7.15	5.57667	5.87333	7.515	7.435	3.85667	7.57	8.035	0.610201	0.00663105	173.031	0.525788	0.0356798	209.968	0.550585	0.0273094	189.75	0.315606	0.270222	0	0	0	0	0
chr1	192703773	192705971	2198	6.24	7.17	6.585	5.74	6.365	5.805	4.38333	4.88333	6.405	6.475	3.23667	7.205	7.06	0.972045	0.00111195	85.9163	0.668755	0.0575068	89.4363	0.350409	0.403897	80.0808	0.0951948	0.882191	0	0	0	0	0
chr1	192734322	192736567	2245	5.475	5.86	5.84	7.015	7.28	7.045	4.14333	4.36333	4.905	4.82	2.99167	6.09	6.06	0.439375	0.373094	181.975	0.351127	0.216613	52.539	0.342093	0.514146	193.139	0.0660739	0.892794	0	0	0	0	0
chr1	192751236	192754534	3298	7.93	7.83	7.97	8.75	8.665	8.705	5.65333	6.06667	8.095	7.91	3.26	7.915	8.14	-0.0279555	0.927084	532.964	-0.00914665	0.970229	259.542	0.101973	0.778496	631.25	-0.000599968	0.999115	0	0	0	0	0
chr1	192848474	192850766	2292	4.485	5.115	5.19	6.085	6.93	6.835	3.64667	3.91333	4.685	3.935	3.02333	4.6	5.69	0.586461	0.361122	121.141	0.859954	0.0031321	30.6897	0.478196	0.37406	136.127	0.645944	0.0170117	0	0	0	0	0
chr1	192886055	192887822	1767	5.42	5.215	5.2	7.02	7.21	7.215	3.65	3.82333	5.15	4.505	2.955	5.565	5.825	-0.109013	0.871051	176.836	0.260426	0.373396	40.1393	-0.0959519	0.900241	206.429	0.208481	0.539194	0	1	0	0	0
chr1	192892347	192900301	7954	7.26	8.08	7.505	6.94	7.805	6.82	6.27	6.50333	7.35	7.565	3.78333	7.465	7.56	0.879861	5.00307e-05	222.012	0.918523	6.234e-06	176.026	0.304146	0.336164	174.657	-0.0653897	0.901416	0	0	0	0	0
chr1	192908608	192911409	2801	4.745	5.775	4.74	5.205	5.98	4.57	4.15667	4.11	4.935	5.035	2.13667	5.405	5.62	1.03435	0.038088	62.6604	0.790112	0.0477409	26.713	0.0210821	0.980239	43.3613	-0.372891	0.427822	0	0	0	0	0
chr1	192915607	192916861	1254	4.34	4.505	4.45	3.905	4.665	3.935	3.16333	3.66333	4.275	3.525	2.055	4.72	5.09	0.212835	0.795708	24.436	0.633567	0.313759	20.9108	0.0979609	0.907038	21.2784	0.0220411	0.980132	0	0	0	0	0
chr1	192920571	192923520	2949	4.895	5.135	4.73	5.35	6.435	5.395	3.60333	3.66333	4.36	3.99	2.41667	4.96	5.065	0.296482	0.65824	80.7494	1.086	0.00119597	28.1423	-0.0685539	0.935782	60.0768	0.058385	0.93816	0	0	0	0	0
chr1	192934859	192936109	1250	4.03	4.395	4.09	3.87	4.87	3.005	3.11	3.09	4.16	4.035	1.84	4.565	4.655	0.395762	0.622302	27.2309	0.849788	0.145831	16.4431	0.0792497	0.927791	15.6199	-0.330597	1	0	0	0	0	0
chr1	192938933	192940262	1329	3.815	4.87	2.615	3.775	4.885	3.175	3	3.2	4.08	4.015	1.08667	4.465	4.545	1.02435	0.117951	26.491	0.988754	0.0722157	9.40261	-0.393252	1	15.3658	-0.223627	1	0	0	0	0	0
chr1	192993459	192995538	2079	6.065	6.605	5.625	4.475	5.235	5.045	3.92667	3.83667	6.045	6.17	3.335	6.63	6.76	0.577006	0.12862	37.4741	0.689608	0.202755	60.1248	-0.280175	0.608675	40.0929	0.346387	0.488971	0	0	0	0	0
chr1	193002250	193010373	8123	7.485	7.755	8.045	8.53	8.86	8.935	5.98667	6.34667	7.78	7.815	4.015	8.19	8.27	0.334305	0.206615	533.134	0.403421	0.00378473	233.942	0.584844	0.00808854	641.316	0.435635	0.000482213	0	0	0	0	0
chr1	193047526	193050633	3107	7.95	8.535	8.62	7.985	8.26	8.385	5.76	6.65333	8.005	7.74	3.73167	8.645	8.875	0.653833	0.000526206	358.746	0.338459	0.0961417	339.146	0.710473	3.29834e-05	439.317	0.409278	0.0158141	0	1	0	0	0
chr1	193053957	193055375	1418	5.29	3.425	4.58	4.355	2.525	4.275	3.75667	4.36667	5.82	5.46	2.485	4.99	4.455	-1.61729	0.00617825	15.0784	-1.21947	0.0576147	31.6003	-0.441078	0.420152	27.9401	-0.0105897	0.990665	0	0	0	0	0
chr1	193062966	193064611	1645	5.655	4.64	5.895	3.865	3.51	4.56	3.41333	4.13	5.93	5.79	2.63833	5.735	4.825	-0.878564	0.0943142	15.2673	-0.28776	0.733091	56.6194	0.249672	0.660766	27.2886	0.341775	0.50509	0	0	0	0	0
chr1	193077684	193082985	5301	8.22	7.285	8.045	7.25	6.66	7.1	5.6	6.14667	8.035	8.285	4.05333	8.34	8.24	-0.8461	4.76191e-05	159.928	-0.483916	0.0771822	294.503	-0.0969334	0.775308	214.278	-0.0906631	0.836632	0	0	0	0	0
chr1	193086526	193088525	1999	6.135	5.89	5.955	4.945	4.95	4.96	3.79333	3.98333	5.92	6.085	3.17167	5.915	6.325	-0.163104	0.756036	38.1302	0.0696289	0.924835	68.5171	-0.0772498	0.910966	44.4854	0.0330854	0.96866	0	0	0	0	0
chr1	193098905	193102872	3967	6.52	5.975	7.355	5.905	5.495	6.93	4.53333	4.87	7.53	6.87	3.32333	6.52	6.53	-0.466148	0.247582	65.5894	-0.315965	0.515564	134.832	0.800083	0.0026789	134.829	0.886249	0.000193398	0	0	0	0	0
chr1	193135047	193137756	2709	6.83	7.825	7.195	7.575	7.98	7.82	4.82667	5.06333	6.42	6.695	3.16833	7.96	7.875	1.04855	6.50103e-06	282.786	0.469204	0.0166815	136.691	0.400002	0.226368	310.125	0.268477	0.247403	1	0	0	0	0
chr1	193141082	193142597	1515	4.875	5.415	4.925	6.3	6.735	6.41	3.57	3.97	4.485	3.65	2.60333	4.29	5.385	0.589636	0.304275	117.242	0.484926	0.12546	30.0011	0.10589	0.89432	120.838	0.130437	0.802042	0	0	0	0	0
chr1	193149008	193152882	3874	5.705	5.99	5.725	6.945	7.13	6.825	4.32	4.58667	5.08	5.265	3.14667	6.405	6.345	0.326688	0.510166	167.503	0.246236	0.417899	54.1079	0.0733667	0.922812	175.261	-0.0735718	0.882975	0	0	0	0	0
chr1	193185317	193186696	1379	4.16	4.77	4.19	4.145	4.845	4.485	3.40333	3.49667	3.885	3.245	2.815	4.035	3.82	0.578935	0.405886	28.8982	0.593196	0.334974	17.8389	0.0539956	0.951103	29.0753	0.17511	0.792547	0	0	0	0	0
chr1	193191005	193193561	2556	5.21	5.605	5.605	5.245	5.495	5.505	4.36333	4.64	5.18	5.03	3.355	4.23	3.975	0.439894	0.417119	51.7606	0.290278	0.59701	43.6965	0.349085	0.521909	60.5043	0.209038	0.712839	0	0	0	0	0
chr1	193208102	193209102	1000	3.835	4.31	4.56	3.84	3.93	4.26	3.2	2.96	4.19	3.835	3.08167	2.425	2.455	0.456575	0.5773	17.3887	0.128332	0.885983	18.7175	0.431815	0.456184	23.1236	0.217262	0.724872	0	1	0	0	0
chr1	193212987	193225200	12213	9.22	9.335	9.435	10.265	10.1	10.27	7.63333	8.28333	9.485	9.315	4.15167	9.055	9.34	0.192783	0.208287	1487.71	-0.0932254	0.403217	679.292	0.284367	0.0458095	1841.32	0.0417403	0.811367	1	0	0	0	0
chr1	193236830	193248314	11484	9.06	9.06	8.825	8.525	8.445	8.105	6.88	7.71667	9.265	9.385	4.56	9.375	9.04	0.0732167	0.686571	457.721	0.00297418	0.990715	517.973	-0.148425	0.492378	479.173	-0.34674	0.0469621	0	1	0	0	0
chr1	193255055	193257345	2290	6.245	6.11	7.665	6.085	6.065	7.23	4.40333	4.77667	7.06	6.205	2.965	6.675	6.205	-0.0737973	0.890156	84.5938	0.0563801	0.914764	148.52	1.29844	1.10115e-07	162.155	1.02608	1.42166e-06	0	0	0	0	0
chr1	193266494	193275254	8760	9.85	9.575	9.6	9.085	8.74	8.86	7.27333	7.96333	9.73	10.08	4.26333	9.975	9.8	-0.201647	0.101356	618.073	-0.267248	0.0719625	892.347	-0.166561	0.290189	750.104	-0.177877	0.264466	0	0	0	0	0
chr1	193279689	193283536	3847	6.695	5.295	6.635	5.295	4.33	5.19	4.75667	4.75333	7.305	6.925	3.01667	6.65	7.29	-1.28032	0.000428121	35.9363	-0.762456	0.149044	105.37	0.0181082	0.976636	54.6144	-0.0311543	0.969519	0	0	0	0	0
chr1	193288581	193290830	2249	6.36	5.315	7.16	5.445	4.43	5.87	4.05	4.27333	7.45	6.6	3.09667	5.64	5.925	-0.814307	0.0760821	39.4288	-0.847298	0.0827883	118.36	0.757998	0.00746846	74.5621	0.35886	0.388095	0	0	0	0	0
chr1	193296015	193297404	1389	5.505	4.86	3.205	4.325	3.34	1.73	3.17	3.25333	3.405	3.895	2.655	6.005	5.925	-0.509591	0.370042	18.0563	-0.726557	0.283238	26.7294	-1.31237	0.000750115	15.9399	-0.94477	1	0	0	0	0	0
chr1	193302686	193305070	2384	6.755	7.37	7.03	6.13	6.835	6.525	4.74333	5.3	6.64	7.07	3.215	7.375	7.19	0.668863	0.015332	117.583	0.753857	0.0122916	124.734	0.305204	0.414855	119.834	0.363603	0.291555	0	0	0	0	0
chr1	193307940	193310112	2172	7.08	6.215	6.895	5.475	4.8	5.62	5.03667	5.11667	6.42	6.7	3.31167	7.02	6.44	-0.768834	0.0145002	45.5261	-0.436608	0.443563	132.3	-0.0922798	0.855989	68.2162	0.145465	0.812442	0	0	0	0	0
chr1	193317100	193320162	3062	7.15	8.19	7.415	6.135	7.07	6.405	5.39333	5.94	7.255	7.625	3.71833	7.6	7.605	1.09355	3.2395e-07	130.566	0.969273	0.000253137	165.035	0.303615	0.379792	114.432	0.257013	0.532917	0	0	0	0	0
chr1	193397786	193401466	3680	6.895	7.04	7	7.96	8.045	8.065	4.81667	5.09667	6.985	6.83	3.27167	7.725	7.67	0.213242	0.557587	326.756	0.154267	0.513723	129.069	0.15074	0.752598	384.877	0.140476	0.612885	0	0	0	0	0
chr1	193404586	193408373	3787	4.92	5.755	4.98	4.16	5.435	4.53	4.31667	4.47333	5.885	5.485	3.04167	4.88	4.855	0.853973	0.0873058	37.9794	1.20961	0.00975037	31.299	0.0856434	0.918103	28.5326	0.228658	0.707693	0	0	0	0	0
chr1	193410289	193414927	4638	7.47	7.865	7.325	6.64	6.585	6.53	5.13667	5.50667	6.895	7.62	3.65333	6.87	7.38	0.45653	0.0511875	123.383	0.0290158	0.949356	176.765	-0.0590114	0.903563	141.268	-0.0528618	0.927598	0	0	0	0	0
chr1	193444289	193446609	2320	3.52	5.325	4.045	3.425	4.245	3.45	3.38	3.35333	3.705	4.285	2.765	4.725	4.89	1.61374	0.00601076	17.5826	0.688186	0.315218	13.6243	0.210861	1	14.2064	0.00824524	1	0	0	0	0	0
chr1	193450374	193453973	3599	7.16	7.82	6.92	5.665	6.26	5.44	4.28333	4.45	7.055	7.66	3.63	7.885	7.92	0.714033	0.00226102	80.3768	0.6062	0.111349	137.523	-0.156835	0.72702	68.7587	-0.143668	0.815876	0	1	0	0	0
chr1	193455519	193457915	2396	6.195	7.2	6.145	5.225	6.255	5.26	3.89	4.26333	6.315	7.035	3.17167	7.265	7.1	1.05499	0.00037987	71.7465	1.03877	0.00353052	75.2977	0.0253372	0.97166	54.8471	0.0715151	0.923167	0	0	0	0	1
chr1	193461952	193466998	5046	8.38	8.805	8.005	7.245	7.48	6.7	6.01333	6.11667	8.465	9.1	4.095	9.075	9.115	0.493432	0.00213613	210.199	0.29989	0.237106	308.577	-0.290425	0.217385	189.963	-0.420728	0.125483	1	1	0	0	0
chr1	193470488	193472477	1989	3.975	5.425	4.41	3.165	4.1	3.2	3.16667	3.10333	4.205	3.975	2.72833	4.665	4.255	1.34184	0.0147426	14.8819	0.762974	0.270237	18.4562	0.248393	0.722049	12.6773	0.10303	1	0	0	0	0	0
chr1	193484683	193488570	3887	6.775	6.855	6.275	6.16	6.36	5.6	4.84333	5.37333	6.735	7.275	3.52167	6.81	6.655	0.14837	0.701202	96.8917	0.261997	0.516015	96.8267	-0.35228	0.385805	88.827	-0.344145	0.420529	1	0	0	0	0
chr1	193504777	193506098	1321	4.785	4.72	4.915	4.205	4.15	4.5	3.57	4.19667	5.45	5.72	2.84667	6.01	5.54	0.00811555	0.991666	21.6495	-0.0218564	0.980396	29.4504	0.140946	0.854393	28.9659	0.163649	0.809239	0	0	0	0	0
chr1	193516319	193518443	2124	6.365	5.785	5.975	5.825	5.615	5.885	4.31	4.82667	6.45	6.385	3.18333	5.805	5.605	-0.482487	0.254591	66.0425	-0.117337	0.831874	74.9637	-0.25346	0.615576	84.7424	0.0815108	0.900408	0	0	0	0	0
chr1	193525393	193527209	1816	5.68	4.925	4.55	4.72	3.56	3.995	3.36667	3.66667	4.635	5.315	2.68	5.08	4.745	-0.660316	0.208287	22.5518	-0.925585	0.121139	37.5074	-0.735951	0.0893114	29.5883	-0.403821	0.391675	0	0	0	0	0
chr1	193540428	193550981	10553	8.765	8.75	8.445	9.435	9.58	9.235	6.67	6.96333	8.04	8.125	4.19667	8.63	8.655	0.0612169	0.772732	933.734	0.221569	0.0628946	410.205	-0.234923	0.260546	965.35	-0.152314	0.331927	0	0	0	0	0
chr1	193559178	193566577	7399	7.095	7.83	7.295	6.31	6.96	6.37	5.61	5.85333	6.85	7.025	4.43167	6.65	6.625	0.80027	0.000463413	130.595	0.707331	0.0175428	153.736	0.255894	0.472693	119.834	0.0971345	0.862043	0	1	0	0	0
chr1	193576889	193579121	2232	5.64	5.055	6.035	4.79	4.885	5.25	4.30333	5.19333	5.28	5.35	2.99167	3.705	3.85	-0.460991	0.402853	35.0336	0.164426	0.813662	59.7199	0.384596	0.424998	47.2879	0.343544	0.478318	0	0	0	0	0
chr1	193616909	193619653	2744	7.24	7.34	6.89	5.77	5.94	5.77	4.75	4.53333	6.995	7.035	3.54333	7.875	7.955	0.174646	0.579061	72.893	0.223641	0.639635	140.171	-0.236513	0.538324	79.7534	0.0242528	0.973299	0	0	0	0	0
chr1	193625190	193627908	2718	4.22	6.8	4.115	4.01	5.665	3.935	3.45667	3.51667	4.74	4.52	3.43	6.435	6.52	2.44625	1.09935e-09	42.1789	1.4243	0.00190944	19.9118	0.0474284	0.955957	22.6481	-0.03458	0.967936	1	0	0	0	1
chr1	193638242	193639242	1000	1.485	4.375	2.335	0.84	3.215	2.235	1.88333	1.75333	0.625	1.49	1.93833	2.44	3.055	1.11591	0.205797	5.64385	1.26016	1	3.55606	0.0716014	1	3.9549	0.23617	1	0	0	0	0	0
chr1	193644509	193646988	2479	5.925	4.5	5.725	6.185	5.75	6.025	3.74333	3.93667	5.525	5.71	3.15167	6.16	6.12	-1.25799	0.00863495	80.6063	-0.313978	0.514823	58.4375	-0.109614	0.872662	101.473	-0.107094	0.857016	0	0	0	0	0
chr1	193658468	193666018	7550	6.795	7.285	6.67	6.415	7.135	6.305	5.19667	5.43333	6.095	6.15	4.28	6.975	7.16	0.555801	0.0556276	143.879	0.767095	0.00302087	110.769	-0.0329152	0.95657	120.967	-0.0552597	0.928055	0	1	0	0	0
chr1	193670026	193671104	1078	4.705	4.415	4.43	3.38	3.75	3.5	2.84333	2.95	3.095	4.45	2.69	3.475	4.71	-0.217636	0.783065	13.4959	0.326894	0.695039	23.596	-0.13021	0.870411	14.297	0.0719846	1	0	0	0	0	0
chr1	193672656	193674612	1956	2.615	5.62	2.985	3.25	5.26	3.34	2.78667	3.00667	3.37	3.825	2.20833	4.555	4.365	2.84312	6.10752e-07	29.376	1.81948	0.000186468	6.24023	0.210605	1	12.3624	0.051859	1	0	0	0	0	1
chr1	193698799	193708287	9488	7.645	8.285	7.85	7.12	7.96	7.285	5.91333	6.18667	7.67	7.66	4.34333	7.885	7.995	0.703705	0.0002673	248.18	0.894351	2.50634e-06	226.349	0.259568	0.361346	218.729	0.187213	0.582947	0	1	0	0	0
chr1	193728913	193736932	8019	8.38	8.39	8.51	9.29	9.115	9.42	6.26667	6.62333	7.955	7.73	4.08	7.775	8.015	0.079566	0.743367	750.893	-0.100387	0.524602	367.34	0.19532	0.413486	978.766	0.173809	0.216236	0	0	0	0	0
chr1	193742832	193749430	6598	7.175	6.21	7.585	6.065	5.125	6.315	5.09333	4.94	7.015	7.145	3.80833	6.64	7.355	-0.868918	0.0049132	62.9696	-0.812219	0.0419977	176.707	0.455726	0.0980813	107.924	0.237904	0.586717	0	1	0	0	0
chr1	193758930	193759930	1000	2.47	3.25	1.165	1.415	4.285	1	0.663333	0.336667	0.415	1.41	0.705	3.205	3.105	0.721444	0.443202	12.6692	2.02756	0.000763211	2.60601	-0.195617	1	1.69529	-0.0286551	1	0	0	0	0	0
chr1	193768775	193772112	3337	7.98	6.5	7.295	6.385	5.71	6.055	4.82667	4.64333	7.01	7.275	3.66667	7.635	8.185	-1.37816	3.00071e-09	85.2627	-0.556514	0.145766	214.783	-0.514816	0.0475946	110.07	-0.239316	0.580986	0	0	0	0	0
chr1	193778409	193785216	6807	8.98	8.915	8.89	9.03	8.945	9.065	6.92667	7.32667	8.77	8.935	3.98167	9.3	9.345	0.00916957	0.966191	647.177	-0.012286	0.953191	514.332	-0.00458798	0.989591	789.891	0.0774184	0.729246	0	0	0	0	0
chr1	193787386	193789575	2189	6.73	6.7	6.95	6.515	6.395	6.52	4.13333	4.62333	6.415	6.205	3.43	6.44	6.62	0.0514276	0.911694	110.722	-0.0411949	0.930748	119.975	0.247988	0.551767	135.25	0.0450308	0.941096	0	0	0	0	0
chr1	193812511	193815008	2497	6.915	6.955	7.04	7.735	7.68	7.86	4.68667	4.96667	6.71	6.67	2.76	6.79	6.775	0.121731	0.748941	266.566	0.0234947	0.944396	131.334	0.181205	0.677312	331.657	0.15537	0.612009	0	0	0	0	0
chr1	193819251	193821500	2249	6.865	7.47	7.495	5.995	6.34	6.61	4.64667	5.07667	7.86	7.805	3.46667	8.24	8.365	0.661064	0.0139245	91.7739	0.400373	0.306258	155.84	0.626987	0.0174055	119.652	0.539114	0.0646474	1	0	0	0	0
chr1	193876609	193877966	1357	4.355	4.975	5.2	4.27	4.345	4.535	3.08667	3.06	5.29	4.29	2.75	5.865	5.535	0.610891	0.349661	23.5611	0.13727	0.865875	28.7844	0.572923	0.252824	29.6179	0.178182	0.787569	0	0	0	0	0
chr1	193893156	193896904	3748	6.56	6.835	6.65	5.935	6.69	6.62	4.74667	4.96667	6.68	6.47	3.45	6.46	7.045	0.325215	0.385345	104.466	0.785617	0.00982341	101.574	0.130538	0.814367	118.061	0.596805	0.0304918	0	0	0	0	0
chr1	193898563	193903790	5227	8.03	8.29	8.08	6.795	7.24	7.07	6.11	6.44333	8.49	8.385	4.08333	7.91	8.11	0.329417	0.11309	167.019	0.507221	0.0515491	279.538	0.113404	0.742474	181.801	0.278705	0.373091	0	0	0	0	0
chr1	193905308	193907956	2648	6.23	6.1	6.285	4.45	4.68	4.935	4.54	4.84333	6.59	5.91	3.42	5.14	5.3	-0.00795875	0.988255	28.6094	0.27489	0.693844	79.0001	0.11498	0.850192	37.1529	0.338082	0.503864	0	1	0	0	0
chr1	193912756	193917544	4788	7.575	8.15	7.92	8.325	8.715	8.57	5.64	5.89667	7.865	7.4	3.70333	8.245	8.5	0.633599	0.00366151	475.409	0.465101	0.00205299	227.906	0.381373	0.141774	522.325	0.271896	0.117303	0	0	0	0	0
chr1	193926347	193932245	5898	6.675	7.935	7.275	5.9	6.895	6.48	5.67667	6.07667	6.59	6.415	3.80667	6.555	6.17	1.31791	5.3305e-09	113.809	1.02	0.000267413	135.691	0.603838	0.0401033	109.846	0.504546	0.0976646	0	0	0	0	1
chr1	193939352	193940920	1568	3.315	5.455	2.59	2.27	4.97	2.675	3.40333	3.34333	3.685	2.41	2.705	3.895	3.445	1.89783	0.000850964	22.3365	2.26988	2.44701e-05	7.56671	-0.246229	1	7.86765	0.214798	1	0	0	0	0	1
chr1	193948719	193951082	2363	5.65	7.035	5.965	4.7	5.62	5.265	4.2	4.33	5.58	5.34	3.14833	4.03	3.895	1.41452	8.63836e-06	47.2979	0.893218	0.0490196	58.2431	0.306075	0.558305	46.3676	0.388008	0.394132	0	0	0	0	0
chr1	193958800	193963735	4935	8.35	8.605	8.725	9.045	9.305	9.385	6.05333	6.35667	8.365	7.83	3.51167	8.985	8.83	0.325745	0.0716242	743.272	0.325838	0.0101142	395.099	0.438029	0.011289	894.738	0.365596	0.00113545	0	0	0	0	0
chr1	194239271	194241602	2331	8.135	6.705	7.025	7.155	5.645	6.265	5.46667	5.26667	7.675	7.91	3.40333	8.05	7.925	-1.33939	7.78471e-10	120.281	-1.3722	5.17569e-07	213.048	-0.953288	2.36989e-06	161.428	-0.733961	0.00126954	0	0	0	0	0
chr1	194365009	194366625	1616	3.495	4.685	3.2	1.485	3.89	3.54	3.16667	2.87	3.455	2.935	2.55833	3.415	3.695	1.09963	0.110616	10.7134	0.441739	0.517593	9.05904	-0.119061	1	9.97868	0.100803	1	0	0	0	0	0
chr1	194382111	194385735	3624	8.065	7.74	8.48	6.55	6.255	7.25	5.96333	6.20667	8.365	8.015	3.72667	7.55	7.61	-0.242193	0.322598	106.944	-0.204972	0.616001	329.223	0.472368	0.0111148	182.468	0.657719	0.00275224	0	0	0	0	0
chr1	194387977	194389240	1263	4.345	5.135	5.29	3.635	2.775	4.18	3.61667	4.07667	4.845	4.525	2.62	2.725	2.875	0.766809	0.214734	10.3583	-0.569854	0.470425	30.2814	0.636859	0.184936	20.9254	0.289706	0.596134	0	0	0	0	0
chr1	194435587	194437425	1838	6.895	6.325	6.995	5.945	5.365	6.295	5.19	4.94	7.25	6.96	3.21333	6.73	6.83	-0.48548	0.163697	63.8309	-0.479921	0.285201	130.123	0.18541	0.700357	103.051	0.309427	0.433759	0	0	0	0	0
chr1	194595302	194598083	2781	7.2	7.42	7.35	7.8	7.95	8.04	4.97	5.53	6.83	5.95	3.16333	7.68	7.82	0.274376	0.380289	300.597	0.216567	0.364955	162.836	0.186915	0.652544	362.614	0.254027	0.272601	0	0	0	0	0
chr1	194637845	194646023	8178	7.58	7.35	7.265	6.11	6.07	5.865	5.46	5.68	6.35	5.94	3.81667	7.625	7.27	-0.133557	0.686161	85.6615	0.0308325	0.954887	180.402	-0.225394	0.510445	93.5294	-0.152125	0.784504	0	0	0	0	0
chr1	194653249	194661771	8522	7.25	8.49	7.025	6.195	7.4	6.195	4.95	5.38667	5.715	5.3	4.07833	7.96	7.845	1.28759	2.39011e-11	155.102	1.23878	1.32018e-07	147.592	-0.142934	0.752657	107.736	0.0331026	0.960269	0	0	0	0	1
chr1	194680565	194682612	2047	2.595	4.155	2.545	2.83	5.165	2.605	2.58333	2.75333	1.905	1.855	2.395	3.415	3.425	1.26659	0.108299	26.9795	2.04783	5.37649e-05	5.09287	0.00438884	1	7.87217	-0.0434408	1	0	0	0	0	0
chr1	194908054	194910575	2521	6.92	7.945	6.74	6.07	7.005	6.335	4.42667	4.66333	6.49	6.39	3.59833	7.155	7.325	1.08467	9.04425e-07	125.142	0.97219	0.000439152	118.661	-0.093543	0.861174	109.183	0.253564	0.553517	0	1	0	0	0
chr1	194915020	194917739	2719	5.155	8.165	5	4.37	6.975	4.765	3.26	3.83667	3.96	3.845	3.50333	7.505	7.935	3.03682	9.81576e-32	95.0285	2.42734	1.84122e-13	34.2782	-0.0437801	0.957258	35.1266	0.209683	0.738564	1	0	0	0	1
chr1	194955206	194957532	2326	6.525	6.42	6.07	7.69	7.64	7.63	4.43333	4.81333	5.465	5.29	2.97167	6.875	6.785	-0.0326337	0.946981	258.582	0.0245108	0.941003	82.4398	-0.320004	0.48168	301.073	-0.0141779	0.977145	0	0	0	0	0
chr1	194978362	194987216	8854	9.715	9.475	9.91	9.605	9.155	10	7.59333	8.42	9.115	9.205	4.25667	9.76	10.015	-0.167613	0.205799	858.195	-0.367508	0.00122556	951.549	0.271214	0.0289473	1347.61	0.431442	4.57598e-07	0	0	0	0	0
chr1	194995450	195002435	6985	8.44	7.86	8.45	9.02	8.7	9.055	6.44333	6.89	8.23	8.03	3.89167	8.215	8.51	-0.485772	0.0281742	593.619	-0.239136	0.109951	367.088	0.0728576	0.835974	782.166	0.0777276	0.74108	0	0	0	0	0
chr1	195026439	195027697	1258	3.245	3.475	4.405	4.195	4.51	3.655	3.45	3.66667	4.045	3.8	1.37333	3.885	4.06	0.237036	0.817734	24.4253	0.319537	0.653095	15.1723	0.571467	0.267456	21.0955	-0.224214	0.710963	0	0	0	0	0
chr1	195030131	195039042	8911	9.4	8.465	9.31	8.295	7.43	8.5	7.38667	7.86667	9.22	9.18	4.365	8.725	8.925	-0.862274	9.06816e-10	307.564	-0.772921	1.42492e-05	690.264	-0.0129712	0.965379	503.945	0.237035	0.193836	0	1	0	0	0
chr1	195051074	195060102	9028	9.1	8.28	9.33	7.89	6.945	8.36	6.83	7.00333	9.76	9.745	4.35167	8.32	8.585	-0.738176	9.78175e-07	227.091	-0.849225	2.91349e-05	628.534	0.298312	0.0412949	422.864	0.489524	0.00219709	0	1	0	0	0
chr1	195062371	195069602	7231	8.81	7.365	8.835	8.805	6.985	9.065	6.56333	6.9	9.345	9.365	3.89333	8.19	8.52	-1.34611	2.65157e-14	359.734	-1.71265	2.95662e-26	476.875	0.0936901	0.726489	733.817	0.299639	0.0365219	0	0	0	0	0
chr1	195077110	195078658	1548	5.925	3.865	3.7	4.8	3.47	4.205	3.66667	3.52	3.175	3.96	2.61667	4.685	3.93	-1.88441	0.000125763	23.1147	-1.08717	0.0586691	36.4869	-1.47183	5.35038e-05	33.0522	-0.32538	0.533848	0	0	0	0	0
chr1	195087461	195090471	3010	6.2	5.13	6.07	6.27	5.48	5.78	5.25333	5.49667	6.36	6.76	3.035	6.2	6.29	-0.960524	0.0267009	75.8966	-0.665728	0.0880361	73.0337	-0.0459631	0.949172	96.7784	-0.352829	0.365431	0	0	0	0	0
chr1	195096560	195106043	9483	9.62	8.945	9.11	9.92	8.805	9.405	7.28333	8.34667	9.725	9.79	4.35167	9.185	9.145	-0.604653	8.7556e-07	895.299	-1.02346	1.00874e-22	702.483	-0.429101	0.00066631	1225.94	-0.454051	5.93034e-07	0	1	0	0	0
chr1	195111876	195120958	9082	8.89	7.585	8.465	7.745	6.295	6.995	6.50667	7.62	9.14	9.025	4.32167	7.775	7.675	-1.22677	2.2381e-12	183.037	-1.33391	1.15552e-09	434.12	-0.342697	0.0751718	253.981	-0.593764	0.006747	1	1	0	0	0
chr1	195135901	195144069	8168	8.88	8.21	8.705	8.305	7.265	7.995	6.87	7.56333	9.165	9.035	4.39167	8.185	8.46	-0.592472	0.000227582	297.334	-0.9236	8.81283e-07	466.968	-0.095704	0.715961	424.126	-0.248821	0.222906	0	1	0	0	0
chr1	195149549	195158730	9181	9.385	8.115	8.595	8.96	7.64	7.995	6.85333	7.51	9.55	9.695	4.30667	9.045	9.535	-1.18459	1.71578e-17	440.819	-1.21517	8.93352e-17	551.103	-0.696561	2.45238e-07	558.619	-0.878707	4.36629e-13	0	1	0	0	0
chr1	195162135	195163135	1000	4.31	1.805	2.815	3.435	1.14	3.22	2.36333	2.95	3.295	3.275	2.02833	3.71	3.425	-1.99919	0.00828681	6.73656	-1.40788	1	12.4459	-0.633919	1	13.379	-0.092947	1	0	0	0	0	0
chr1	195208618	195209618	1000	3.015	3.195	2.835	4.225	4.955	2.45	2.29	2.44	2.365	1.995	2.345	3.71	3.78	0.275491	0.794233	30.5645	0.657509	0.251692	6.52444	-0.0002853	1	16.3985	-0.689978	1	0	0	0	0	0
chr1	195404285	195405907	1622	5.12	2.635	3.2	3.4	3.495	2.935	3.37	2.59	3.125	3.725	2.46	3.23	2.185	-1.98451	0.00195038	12.1259	0.0691498	0.94355	21.3157	-1.04073	0.0132255	12.1402	-0.116833	1	0	0	0	0	0
chr1	195752270	195756057	3787	6.12	4.865	3.925	4.045	3.805	4.085	4.16333	4.12333	3.355	4.43	2.755	3.67	3.595	-1.05983	0.0263355	17.6762	-0.153096	0.859683	43.1495	-1.4315	6.89636e-05	23.3878	0.0580114	0.943815	0	0	0	0	0
chr1	195759401	195761851	2450	6.4	5.995	4.73	4.185	4.73	4.445	3.48333	4	2.925	4.605	3.01667	5.355	5.76	-0.293475	0.509271	27.5163	0.478491	0.459884	56.8334	-1.07953	0.00271404	28.6464	0.142676	0.837042	0	0	0	0	0
chr1	196133663	196136277	2614	6.865	5.175	7.06	5.955	4.43	5.815	4.92	5.14	6.835	6.63	3.21667	4.525	4.725	-1.57344	7.38241e-06	52.0725	-1.2221	0.0049861	131.184	0.238803	0.554663	86.2613	-0.0807572	0.900974	0	0	0	0	0
chr1	196142854	196146133	3279	7.275	6.75	7.465	5.975	5.34	5.895	5.34333	6.04667	7.435	7.335	3.27667	1.99	2.38	-0.440532	0.161444	64.1917	-0.515769	0.240088	173.935	0.229562	0.521624	89.6902	-0.0265526	0.970572	0	0	0	0	0
chr1	196162926	196165789	2863	6.52	4.365	6.905	5.68	3.19	5.255	4.40333	4.53667	6.485	6.08	3.16833	3.805	4.155	-1.97286	2.31106e-06	36.6232	-2.03365	1.00083e-05	110.603	0.395715	0.281952	65.7546	-0.243359	0.652769	0	0	0	0	0
chr1	196184659	196192348	7689	9.66	8.935	9.295	8.45	7.25	7.945	7.60667	8.1	9.245	9.54	4.2	7.5	7.34	-0.64669	5.49117e-08	316.265	-1.10095	5.94593e-11	752.535	-0.282671	0.0349197	442.531	-0.428805	0.00806328	0	0	0	0	0
chr1	196196857	196206042	9185	9.46	7.125	9.67	8.275	5.6	8.33	7.39667	7.71333	9.655	9.39	3.76833	6.7	6.23	-2.23965	6.98559e-49	223.411	-2.53075	1.70927e-32	799.806	0.284166	0.0302451	471.264	0.0986788	0.733175	0	0	0	0	0
chr1	196218638	196221069	2431	7	4.955	7.09	5.605	4.4	6.09	4.64	4.29	7	6.72	2.97	3.1	3.165	-1.87624	9.0218e-08	42.3034	-1.0288	0.023955	137.915	0.142002	0.764478	85.3826	0.411221	0.26608	0	0	0	0	0
chr1	196249712	196253267	3555	6.665	4.17	6.83	5.41	3.84	5.22	5.06667	4.85333	6.875	6.775	3.1	3.465	3.685	-2.28065	2.0327e-08	34.9054	-1.29675	0.00854578	112.977	0.191614	0.688272	59.4552	-0.0740585	0.922721	0	0	0	0	0
chr1	196297350	196299809	2459	6.075	4.035	5.995	4.9	2.885	4.86	2.82667	2.83	5.675	5.53	2.485	3.665	4.185	-1.85785	7.22785e-05	21.6634	-1.60906	0.00342369	67.3123	-0.00183857	0.998139	42.2147	0.00725188	0.993592	0	0	0	0	0
chr1	196306949	196310486	3537	8.345	7.18	8.275	7.25	5.86	7.18	6.28333	6.72667	7.695	7.785	3.67167	6.645	6.375	-1.06345	4.31443e-07	131.937	-1.24411	4.96395e-06	332.655	0.00231327	0.995497	220.512	-0.0206822	0.969519	0	0	0	0	0
chr1	196435285	196440626	5341	7.685	6.62	7.755	6.375	5.56	6.35	5.79333	6.13333	7.53	7.285	3.61833	6.27	5.755	-0.982081	9.28444e-05	81.3974	-0.697509	0.0587291	221.714	0.137812	0.710513	121.389	0.0135283	0.984466	0	0	0	0	0
chr1	196444790	196451638	6848	7.86	7.09	7.79	8.925	8.22	8.72	6.17	6.38333	7.735	7.335	3.78167	7.675	7.62	-0.690069	0.00665514	496.117	-0.619618	8.12107e-06	239.304	0.000376097	0.999338	674.45	-0.152789	0.411125	0	0	0	0	0
chr1	196467087	196469362	2275	4.71	4.87	5.505	5.19	4.885	4.87	4.54667	4.83667	5.415	5.31	2.8	5.595	5.965	0.198609	0.78839	40.7742	-0.215939	0.730423	37.6993	0.587575	0.223896	47.4315	-0.188486	0.762321	0	0	0	0	0
chr1	196484425	196488009	3584	7.02	6.71	6.66	5.685	5.675	5.505	5.58	5.69	6.615	6.58	3.59167	5.85	5.66	-0.227245	0.530222	63.9776	0.0507098	0.931947	119.83	-0.25719	0.523361	71.76	-0.0653482	0.928826	0	0	0	0	0
chr1	196503049	196506497	3448	7.185	6.935	7.105	6.005	5.475	5.55	5.55	6.15667	6.805	6.395	3.67167	6.38	6.52	-0.18862	0.59794	67.6753	-0.425374	0.332782	149.159	-0.0182155	0.974993	81.4704	-0.296369	0.514333	0	0	0	0	0
chr1	196572136	196573921	1785	5.065	4.02	4.51	4.095	3.91	3.27	3.94333	3.84667	4.65	4.24	2.80333	4.27	4.19	-0.885314	0.161683	19.0007	-0.104698	0.904796	27.9825	-0.300305	0.636442	18.0312	-0.364321	1	0	0	0	0	0
chr1	196594796	196595796	1000	2.715	4.615	3.445	2.695	3.33	2.445	2.70333	2.51333	1.67	3.05	2.27667	2.77	2.82	1.54363	0.028885	8.89999	0.50335	1	8.22427	0.234609	1	6.70977	-0.0612181	1	0	0	0	0	0
chr1	196705004	196707084	2080	6.21	6.655	6.09	6.535	6.785	6.525	4.63333	4.68	6.055	6.035	2.89833	6.475	6.395	0.501051	0.179878	128.699	0.314302	0.347284	73.6069	-0.0483659	0.945717	136.737	0.0363048	0.954169	0	0	0	0	0
chr1	196801934	196805052	3118	7.26	7.305	7.165	8.035	8.08	7.935	5.4	5.76	7.515	7.415	3.46333	7.585	9.085	0.111189	0.743714	340.118	0.123142	0.61624	154.944	-0.0259594	0.960761	376.836	-0.0512589	0.891181	0	0	0	0	0
chr1	196807486	196809307	1821	5.235	5.135	4.43	4.155	4.265	3.58	4.01667	4.27667	4.92	4.845	3.095	4.145	5.365	-0.013284	0.985421	21.8164	0.163211	0.840399	29.5317	-0.431048	0.440233	20.6497	-0.191038	0.765992	0	0	0	0	0
chr1	196810758	196822994	12236	7.315	8.82	7.62	6.525	8.01	6.89	6.56	6.93333	7.405	7.665	4.33167	7.365	7.975	1.56296	2.04996e-19	225.917	1.51502	1.85218e-14	186.642	0.347395	0.232778	156.59	0.341371	0.286242	0	0	0	0	1
chr1	196824048	196826380	2332	5.05	4.76	4.4	3.705	5.07	4.235	4.00333	4.08	4.545	4.825	2.66	3.565	4.08	-0.203013	0.781027	28.4894	1.21031	0.0190011	27.3052	-0.373101	0.529974	22.0128	0.271868	0.632908	0	0	0	0	0
chr1	196832057	196833423	1366	4.505	5.4	5.19	3.85	4.495	4.405	4.28	4.62333	4.84	5.02	2.565	3.935	4.46	0.882504	0.11866	22.0244	0.606649	0.349499	30.2171	0.473884	0.374931	24.5761	0.316139	0.553226	0	0	0	0	0
chr1	196838321	196846304	7983	9.515	9.44	9.6	9.505	9.38	9.615	7.43	7.79	9.71	9.805	4.15333	9.29	9.585	0.00177338	0.992042	889.655	-0.047497	0.780222	794.157	0.156654	0.340588	1128.62	0.148172	0.300161	0	0	0	0	0
chr1	196857306	196865279	7973	8.23	7.505	8.14	7.37	6.795	7.3	6.55	6.80333	7.99	7.935	4	6.6	7.11	-0.642931	0.00167383	174.324	-0.478944	0.0617266	305.101	-0.00921743	0.981745	238.962	-0.0242915	0.962149	0	0	0	0	0
chr1	196917504	196919361	1857	6.72	6.09	6.47	7.4	6.98	7.255	4.74	5.13667	6.275	6.435	2.62	6.695	6.79	-0.536563	0.146321	186.48	-0.341829	0.204945	100.782	-0.144447	0.785479	238.694	-0.0933873	0.822073	0	0	0	0	0
chr1	196956228	196959047	2819	7.55	7.625	7.615	8.515	8.565	8.415	6.05	6.21333	7.435	7.41	3.14833	7.48	7.605	0.151149	0.59788	476.073	0.12872	0.507962	200.514	0.134163	0.72759	526.293	-0.0553446	0.858513	0	0	0	0	0
chr1	197002455	197003455	1000	2.8	2.735	2.665	4.4	3.5	3.42	2.39333	2.25333	3.155	2.46	2.26667	3.06	2.91	-0.0335849	0.977576	18.7822	-0.668663	0.319759	5.59823	-0.000193785	1	22.0456	-0.403574	0.387017	0	0	0	0	0
chr1	197046503	197050276	3773	6.81	5.375	5.695	4.8	4.14	4.075	4.74333	4.09667	6.62	6.505	3.11833	3.785	4.46	-1.31055	0.000168335	27.8035	-0.545943	0.388495	84.7378	-0.814653	0.0136691	32.1437	-0.405692	0.388371	0	0	0	0	0
chr1	197055897	197057860	1963	5.795	4.29	4.75	4.6	3.44	3.88	3.48	3.15333	5.735	5.38	3.08	3.59	3.825	-1.27786	0.0114635	20.7782	-0.873228	0.164288	41.5284	-0.717794	0.0915809	27.772	-0.317588	0.55019	0	0	0	0	0
chr1	197067078	197068966	1888	8.115	8.085	8.23	8.365	8.35	8.245	8.39	8.62	9.915	10.415	2.995	8.235	8.5	0.0339459	0.906016	418.18	0.0603099	0.803925	305.393	0.176865	0.568572	470.861	-0.0721284	0.815135	0	0	0	0	0
chr1	20120453	20123969	3516	7.28	8.535	7.73	6.365	7.9	6.685	5.32667	6.18333	7.43	7.54	3.565	6.72	6.89	1.31441	1.14803e-12	206.467	1.57796	5.68321e-15	193.19	0.480875	0.0578057	136.621	0.313903	0.361876	0	1	0	0	1
chr1	20139564	20141143	1579	1.595	5.175	1.795	3.145	4.42	1.645	3.49	3.25667	1.635	2.195	2.885	2.795	3.4	1.42471	0.0929105	18.0582	1.12562	0.0660543	2.73725	-0.0226887	1	6.77208	-0.362055	1	0	0	0	0	0
chr1	20145488	20146488	1000	1.97	4.01	2.36	1.83	1.235	0.935	2.03333	1.91	2.65	1.885	2.06167	0.755	0.52	1.68265	0.031928	2.19389	-0.177159	1	3.28828	0.101107	1	2.0857	-0.111311	1	0	0	0	0	0
chr1	20606969	20609098	2129	5.905	5.295	5.275	6.205	5.6	5.69	4.60333	4.97	5.44	4.66	2.95	5.86	5.275	-0.498726	0.317922	76.1254	-0.493628	0.216007	50.9717	-0.379685	0.470923	91.3221	-0.376349	0.314061	0	0	0	0	0
chr1	20643627	20644905	1278	5.355	4.785	3.52	4.76	3.94	3.41	4.41667	4.22	3.75	3.69	2.91167	4.365	5.15	-0.458751	0.45429	25.7598	-0.566828	0.381995	25.5074	-1.07837	0.008636	26.2649	-0.670654	0.0721236	0	0	0	0	0
chr1	20809281	20811276	1995	4.36	4.935	4.825	5.81	5.805	5.955	3.74	3.56667	4.415	3.895	2.71333	4.155	3.625	0.587309	0.379972	71.7741	0.111258	0.847258	24.6745	0.315275	0.622229	86.5595	0.142821	0.804874	0	0	0	0	0
chr1	20879973	20881989	2016	4	3.935	4.275	5.28	5.415	5.2	3.33667	3.8	3.535	3.67	2.78	4.68	5.245	-0.0198368	0.983996	50.7271	0.198977	0.734465	17.1412	0.164137	0.829768	54.5536	-0.0269048	0.972732	0	0	0	0	0
chr1	20928972	20930993	2021	5.285	4.57	4.17	5.42	5.465	5.025	3.59333	4.03333	3.915	3.595	2.735	4.475	4.175	-0.598597	0.322578	53.6383	0.106211	0.861919	28.5758	-0.609392	0.215078	55.8496	-0.160818	0.806982	0	0	0	0	0
chr1	20941220	20942264	1044	3.74	2.96	4.33	4.675	4.715	4.99	2.59667	2.94333	4.115	4.14	2.40833	4.215	3.925	-0.516652	0.581402	32.2613	0.108844	0.887412	18.0515	0.334889	0.594169	41.3521	0.214252	0.72226	0	0	0	0	0
chr1	21026783	21028757	1974	4.28	6.29	6.045	4.115	5.625	5.405	3.48667	3.52667	6.575	7.19	2.98833	6.185	5.97	2.0056	4.26759e-06	42.4221	1.39653	0.00187252	44.1224	1.32852	0.000190366	43.2151	0.809323	0.0163649	0	0	0	0	1
chr1	21048606	21051179	2573	7.365	7.08	7.47	5.965	5.765	5.845	5.01	5.35333	8.085	8.115	3.57167	8.06	7.965	-0.212494	0.50737	72.8801	-0.121645	0.816994	179.459	0.156062	0.700357	87.8588	-0.0533946	0.93856	0	1	0	0	0
chr1	21057357	21063138	5781	7.285	8.05	7.75	6.385	7.11	7.03	5.38	5.67333	7.94	8.025	3.81333	7.75	7.6	0.827458	8.59297e-05	143.921	0.760721	0.0115431	194.938	0.496158	0.0437028	159.673	0.559205	0.0308706	1	0	0	0	0
chr1	21067717	21071243	3526	7.735	7.175	7.655	8.505	8.145	8.45	5.53	5.74667	8.1	8.2	3.63167	7.895	8.11	-0.479949	0.0559637	411.582	-0.281975	0.127287	217.178	0.00111051	0.998317	532.247	-0.0126768	0.973054	0	1	0	0	0
chr1	21090690	21092869	2179	5.885	4.485	5.035	5.92	4.385	5.415	3.29	3.54333	6.09	6.845	2.58667	4.85	4.97	-1.26678	0.0093549	49.4803	-1.347	0.00103555	46.8557	-0.54498	0.240592	75.5913	-0.321372	0.472942	0	0	0	0	0
chr1	21113652	21116590	2938	7.605	6.42	6.45	6.395	5.83	5.82	4.45	4.41667	7.17	8.025	3.11167	6.43	6.705	-1.08077	3.85107e-05	88.5608	-0.446915	0.255538	145.901	-0.971126	7.90109e-05	103.043	-0.419968	0.219321	0	0	0	0	0
chr1	21120635	21124040	3405	7.93	7.425	7.11	6.525	5.66	6.105	5.51333	5.57333	7.71	8.335	3.56833	5.27	4.945	-0.419844	0.0717632	88.5556	-0.75426	0.0262429	198.399	-0.677673	0.00240772	118.414	-0.295103	0.444973	0	1	0	0	0
chr1	21155533	21157303	1770	4.595	4.04	4.26	5.675	5.545	5.74	3.26333	3.63333	4.23	4.18	2.56167	4.105	4.29	-0.426305	0.578599	61.056	-0.0459306	0.94048	22.1791	-0.124149	0.877581	76.9025	0.0960566	0.883144	0	0	0	0	0
chr1	21208025	21212087	4062	7.835	8.215	7.345	8.145	8.445	7.955	5.7	5.76	7.265	7.415	3.59667	7.735	8.215	0.44888	0.0272019	403.716	0.367791	0.0363186	203.514	-0.387018	0.156352	394.678	-0.140531	0.632117	0	0	0	0	0
chr1	21215561	21224346	8785	9.8	9.53	9.305	9.24	8.635	8.685	7.22333	7.76	9.925	10.035	4.44	8.975	9.53	-0.198478	0.124212	635.926	-0.525424	2.04072e-05	800.717	-0.414178	0.000712821	756.455	-0.487282	3.48585e-05	0	1	0	0	0
chr1	21228791	21248476	19685	9.935	10.285	9.9	10.615	10.645	10.595	8.48667	8.51333	10.555	10.695	4.64333	9.545	9.395	0.416622	1.04248e-05	2028.72	0.105529	0.250827	1019.54	0.0337219	0.878628	2328.37	0.0230251	0.888471	0	0	0	0	0
chr1	21252820	21258137	5317	6.495	5.32	6.415	6.175	5.52	6.035	5.05	5.21	6.53	6.51	2.925	4.965	5.4	-1.02361	0.0110548	73.1264	-0.557002	0.160204	91.2304	-0.000674403	0.999096	100.953	-0.0770526	0.901164	0	0	0	0	0
chr1	21261224	21262490	1266	3.3	2.995	2.98	4.67	4.105	3.67	2.59	3.02667	2.975	2.94	2.115	3.52	4.01	-0.203029	0.85068	25.6994	-0.424588	0.52988	8.51642	-0.025752	1	26.8548	-0.498043	0.245395	0	0	0	0	0
chr1	21285871	21298088	12217	9.74	5.62	9.615	9.225	5.765	9.535	6.77	7.16	9.53	9.58	3.65	7.98	9.18	-4.01194	5.52457e-101	406.725	-3.31294	2.20219e-78	861.36	-0.0509799	0.814669	1002.68	0.351423	0.00156985	0	0	0	0	0
chr1	21304523	21320232	15709	10.755	6.99	10.685	9.565	5.765	9.385	8.26667	8.85667	10.7	10.835	4.065	8.72	9.79	-3.66352	1.37621e-175	506.039	-3.63982	1.69214e-104	1779.3	-0.000967718	0.996507	1062.35	-0.132353	0.389183	0	1	0	0	0
chr1	21322577	21325804	3227	6.545	4.01	5.53	5.79	3.935	5.135	3.48	4.15667	4.385	5.54	2.36	4.485	4.975	-2.32076	5.49428e-08	43.1051	-1.58431	0.000296396	71.3425	-0.757229	0.0313778	66.0487	-0.439012	0.272967	0	0	0	0	0
chr1	21333519	21335332	1813	5.08	2.605	4.315	4.715	3.23	4.925	3.25667	3.36	3.9	3.64	2.05833	3.1	3.29	-2.08865	0.00107241	21.1197	-1.12744	0.0543652	27.1783	-0.443606	0.427138	41.0507	0.170781	0.795716	0	0	0	0	0
chr1	21520424	21522581	2157	2.945	7.665	3.11	2.205	6.015	3.18	3.38333	3.4	2.695	3.5	3.06333	2.255	3.25	4.56665	4.85389e-30	45.3655	1.10319	0.0965442	7.3294	0.0920824	1	10.1049	0.103922	1	1	0	0	0	0
chr1	22105725	22107979	2254	6.825	5.285	5.24	4.835	3.695	4.535	3.83667	4.15333	5.19	5.83	3.09167	2.455	2.815	-1.39355	9.13815e-05	24.7698	-0.895882	0.126994	77.1719	-1.24366	4.41454e-05	36.9191	-0.154189	0.819519	0	0	0	0	0
chr1	22125521	22127425	1904	5.79	4.115	4.235	4.145	3.825	4.2	3.46667	3.72667	4.265	4.845	2.95	2.535	1.765	-1.39418	0.00733164	18.5116	-0.246582	0.759004	36.9144	-1.03509	0.00832021	25.161	0.0436895	0.957968	0	0	0	0	0
chr1	22305417	22306695	1278	2.965	4.895	2.385	3.3	4.795	3.735	2.99333	2.92	3.095	2.715	2.64667	2.93	3.095	1.65109	0.0120486	22.6694	1.27685	0.021275	5.58118	-0.175106	1	15.4447	0.188964	1	0	0	0	0	0
chr1	22627512	22628911	1399	5.275	4.98	5.28	4.375	3.885	3.905	4.16	4.08333	5.26	5.5	2.67167	2.57	2.525	-0.205084	0.763442	21.0589	-0.33194	0.655835	39.6086	0.0445965	0.955957	25.3182	-0.176722	0.789621	0	0	0	0	0
chr1	22651956	22653630	1674	5.455	3.305	4.07	5.155	2.25	3.63	3.28667	4.11	5.94	4.66	2.24333	2.98	2.4	-1.91226	0.000766876	23.8123	-2.30379	1.26526e-05	30.5135	-0.842344	0.052939	33.8981	-0.86566	0.010127	0	0	0	0	0
chr1	22678518	22679518	1000	4.19	1.235	1.595	2.405	1.77	1	2.18	2.35333	2.015	0.73	1.17333	0.695	1.69	-2.21315	0.00415291	4.04649	-0.232498	1	9.61459	-0.893192	1	3.40002	-0.234618	1	0	0	0	0	0
chr1	23002768	23004673	1905	5.735	6.19	6.015	3.79	4.5	4.545	3.96333	3.73333	5.89	6.125	2.83333	4.73	4.11	0.517344	0.245202	22.263	0.573586	0.393704	61.1081	0.276748	0.601452	26.4728	0.368691	0.454362	0	0	0	0	0
chr1	23152864	23154376	1512	5.33	3.99	4.17	3.85	3.29	4.25	3.49333	3.74333	3.985	4.355	2.71167	3.425	3.87	-1.1412	0.0488721	14.8785	-0.329347	0.698307	29.1182	-0.683472	0.148104	23.7707	0.169487	0.800633	0	0	0	0	0
chr1	23168082	23172124	4042	8.59	8.23	8.165	7.05	6.12	6.825	6.54667	6.91333	8.24	8.085	3.41	5.385	5.415	-0.28642	0.127848	127.372	-0.798569	0.00691039	351.741	-0.335553	0.0934415	181.745	-0.155896	0.705525	0	0	0	0	0
chr1	23188665	23196184	7519	8.365	8.355	8.305	7.695	7.815	7.76	6.67667	6.98667	8.395	8.32	3.67833	7.215	7.175	0.072288	0.765539	274.986	0.186516	0.452391	337.668	0.0216124	0.954859	315.403	0.103441	0.773178	0	0	0	0	0
chr1	23209052	23210747	1695	4.95	4.715	5.31	4.7	3.805	4.2	4.38333	4.59333	5.29	5.14	1.79833	3.325	3.305	-0.124644	0.87165	24.3616	-0.609927	0.351282	35.7456	0.300137	0.621643	31.31	-0.260936	0.653182	0	0	0	0	0
chr1	23244274	23245855	1581	5.005	4.025	5.615	4.27	3.37	4.76	3.58333	3.73333	4.965	5.15	2.90833	3.18	3.38	-0.826442	0.198501	17.1	-0.693294	0.311471	41.3464	0.494544	0.310552	33.1803	0.313024	0.555866	0	0	0	0	0
chr1	23260509	23265922	5413	8.745	8	8.76	9.14	8.705	9.09	6.59667	6.86667	8.655	8.595	3.69167	7.705	8.16	-0.664018	6.58735e-05	623.659	-0.354316	0.00950389	452.849	0.0840814	0.77149	827.517	-0.0021293	0.995075	0	0	0	0	0
chr1	23268575	23275611	7036	7.525	7.075	7.605	7.36	6.415	7.15	6.34667	6.55667	7.645	7.53	4.04833	5.535	5.215	-0.370096	0.18607	156.312	-0.840381	0.000644708	198.486	0.143711	0.709421	226.185	-0.149428	0.684378	0	0	0	0	0
chr1	23276991	23279191	2200	5.355	5.49	5.795	5.045	4.65	4.895	4.62333	4.88	5.485	5.065	3.22333	3.83	4.2	0.187726	0.759686	35.3467	-0.287058	0.649989	50.1105	0.381142	0.460012	44.904	-0.071029	0.925838	0	0	0	0	0
chr1	23327397	23329738	2341	5.86	6.15	5.28	5.69	6.17	5.55	4.01667	3.79	3.885	4.92	3.02	5.79	6.145	0.349718	0.441954	77.9792	0.513379	0.199599	49.3526	-0.380782	0.457008	71.7704	-0.0798716	0.908169	0	0	0	0	0
chr1	23388876	23391494	2618	6.88	6.21	7.045	7.285	7	7.415	4.69333	4.92333	6.165	5.7	3.14	5.425	5.395	-0.578067	0.0937098	179.758	-0.203535	0.501671	130.77	0.212051	0.608802	242.493	0.156205	0.654533	0	1	0	0	0
chr1	23439628	23441463	1835	4.415	5.455	3.625	3.225	3.23	3.505	3.72667	3.68667	4.6	4.49	1.97333	2.19	0.97	1.02511	0.0590825	10.3838	0.0881565	0.928598	16.1258	-0.37666	0.533303	13.4766	0.13307	1	0	0	0	0	0
chr1	23485049	23493553	8504	8.135	6.46	7.69	6.36	5.56	6.305	5.54	5.92	6.59	7.02	3.72	4.955	5.09	-1.58765	4.49958e-12	80.9348	-0.640723	0.0914346	255.428	-0.356952	0.157061	118.495	0.00145023	0.9987	0	1	0	0	0
chr1	23926923	23930382	3459	6.635	6.98	6.615	7.74	7.76	7.695	5.02	5.35667	6.125	5.915	3.20833	6.4	6.67	0.41528	0.21818	274.844	0.0904184	0.753853	102.504	0.0385367	0.950832	313.318	-0.00816313	0.987349	0	0	0	0	0
chr1	24010838	24013340	2502	6.54	7.43	6.695	7.57	8.035	7.765	5.10667	5.22667	6.675	6.405	3	7.2	7.45	0.94853	0.00037598	288.869	0.53048	0.00500113	102.047	0.200047	0.677869	302.939	0.220268	0.397246	1	0	0	0	0
chr1	24103490	24108346	4856	7.62	7.675	7.755	8.355	8.42	8.595	5.83333	6.12	7.435	7.175	3.68667	7.17	7.32	0.105286	0.744159	426.594	0.138572	0.49589	217.478	0.17269	0.639067	531.873	0.271603	0.10258	0	0	0	0	0
chr1	24113349	24116575	3226	7.665	6.83	7.48	7	5.94	6.95	4.53333	5.24333	7.345	7.27	3.12333	6.63	6.76	-0.736328	0.00403883	118.992	-0.933685	0.00115428	199.287	-0.100793	0.808885	186.908	-0.00138975	0.99852	0	0	0	0	0
chr1	24619279	24620537	1258	6.445	6.25	6.28	6.365	6.55	6.185	5.96	5.99333	5.75	5.425	3.115	2.865	1.955	-0.111872	0.811837	111.781	0.246359	0.524484	85.3278	-0.0731321	0.908631	114.385	-0.115185	0.832728	0	1	0	0	0
chr1	24684214	24686779	2565	7.98	7.96	8.315	8.385	8.41	8.76	5.64667	6.40667	7.995	7.845	2.755	8.38	8.75	0.0499808	0.861333	430.765	0.0996158	0.665156	299.986	0.381558	0.0694825	573.534	0.398718	0.00456541	0	0	0	0	0
chr1	24749364	24750901	1537	3.06	4.795	3.565	3.39	3.14	3.435	3.29333	3.90667	4.26	3.645	2.51667	3.84	3.455	1.50943	0.0249011	10.5658	-0.133432	0.890789	9.48068	0.19587	1	13.9114	0.0347012	1	0	0	0	0	0
chr1	24753336	24759014	5678	7.285	7.64	7.465	6.63	6.775	6.725	5.66667	6.38333	8.39	8	4.025	6.95	7.415	0.455291	0.123669	131.866	0.219117	0.541735	174.559	0.231782	0.516911	151.194	0.12673	0.791605	0	0	0	0	0
chr1	24799536	24801263	1727	5.145	5.075	5.01	3.425	3.755	4.075	3.69667	4.20667	4.725	4.625	2.93833	5.595	5.58	0.00117376	0.998669	15.0357	0.273036	0.751791	34.3198	-0.0451577	0.956139	19.5027	0.254822	0.656165	0	0	0	0	0
chr1	26318751	26321773	3022	7.625	4.94	4.5	5.46	3.235	3.07	3.65	3.63667	3.1	3.04	2.27	3.81	3.94	-2.53804	2.57566e-17	32.064	-1.88368	8.85874e-05	111.985	-2.54875	1.32109e-22	37.5368	-1.30038	1.5327e-05	0	0	0	0	0
chr1	27288340	27289957	1617	4.935	3.34	1.96	3.265	3.2	2.56	2.46333	2.65333	3.435	3.54	2.19167	0.58	1.41	-1.40661	0.0299929	10.5085	-0.0164482	0.987004	16.6309	-1.3211	0.000746347	10.0053	-0.197541	1	0	0	0	0	0
chr1	27560943	27564097	3154	6.965	5.705	5.24	4.375	3.22	4.36	3.63667	4.47667	6.235	6.45	2.78167	2.44	3.325	-1.17329	0.000664273	19.4427	-0.481783	0.53438	84.1952	-1.35952	6.97339e-06	29.6689	0.0517433	0.950248	0	1	0	0	0
chr1	27938985	27944008	5023	9.085	8.63	8.9	8.35	7.165	8.305	7.23	7.6	9.125	9.155	3.67167	3.57	3.65	-0.383913	0.0112608	295.602	-1.08632	2.64115e-10	535.791	-0.106724	0.646925	477.844	0.00174217	0.99694	0	0	0	0	0
chr1	30839846	30841667	1821	5.92	3.025	5.45	5.29	2.665	4.345	3.55667	3.46	5.395	5.36	2.74333	1.81	2.785	-2.59304	7.79196e-07	26.7139	-2.11986	2.88165e-05	53.6877	-0.314294	0.557206	42.7527	-0.52188	0.202654	0	0	0	0	0
chr1	30858552	30859552	1000	4.27	3.31	2.87	2.27	1.865	2.195	2.98333	2.52667	3.82	2.855	2.30333	2.23	2.275	-0.712244	0.380011	4.63563	-0.108432	1	12.1996	-0.612624	1	5.91191	-0.0175782	1	0	0	0	0	0
chr1	30866564	30868528	1964	5.83	3.355	4.915	5.34	3.36	3.855	4.24667	4.82333	6.105	5.48	2.21833	4.115	3.085	-2.21464	2.11862e-05	30.2398	-1.65653	0.000727775	44.0737	-0.622664	0.157888	40.0231	-0.754602	0.0326793	0	0	0	0	0
chr1	30928241	30932519	4278	8.205	7.85	7.92	9.015	8.66	8.77	6.14	6.64	7.665	7.74	3.40833	7.135	7.595	-0.281353	0.197006	586.917	-0.27828	0.0648805	281.367	-0.185884	0.525398	710.592	-0.196165	0.234155	0	0	0	0	0
chr1	30992887	30995206	2319	5.485	4.75	5.295	5.155	4.275	5.07	4.3	4.64	5.625	5.545	2.8	4.2	5.275	-0.598218	0.293145	33.3225	-0.730038	0.178777	43.2027	-0.0780144	0.92225	49.9836	-0.0393748	0.960896	0	0	0	0	0
chr1	31000501	31009680	9179	9.5	9.16	9.495	10.215	9.635	10.005	7.95333	8.7	9.73	9.93	3.78	8.81	8.935	-0.265071	0.0448807	1261.39	-0.494253	1.29694e-08	760.618	0.0680659	0.753948	1652.93	-0.157228	0.127716	0	0	0	0	0
chr1	31068996	31077883	8887	9.705	8.79	9.5	9.18	7.91	8.98	7.91333	8.74667	10.085	10.6	4.25667	8.76	8.89	-0.838649	1.35969e-12	518.263	-1.18272	6.68002e-19	819.959	-0.12881	0.45906	808.692	-0.150932	0.388371	0	0	0	0	0
chr1	31089555	31093848	4293	7.46	6.95	7.705	6.475	6.24	6.885	5.78	6.74	7.84	8.48	3.52667	5.965	6.33	-0.428971	0.147942	103.677	-0.149139	0.72832	202.381	0.29269	0.325001	153.535	0.389372	0.185153	0	0	0	0	0
chr1	31102716	31104273	1557	5.535	3.58	5.385	4.7	2.855	5.09	3.1	3.72667	5.635	5.475	2.61167	4.09	5.085	-1.63436	0.00408168	19.4944	-1.37965	0.0169108	44.7748	-0.0635551	0.935646	43.3794	0.283956	0.597561	0	0	0	0	0
chr1	31106185	31109384	3199	6.455	6.51	6.36	5.395	5.2	5.88	4.97333	5.56333	6.63	6.815	3.43833	5.86	6.49	0.143377	0.756567	48.6574	-0.118454	0.85133	88.5472	-0.0106826	0.988226	73.99	0.398393	0.315586	1	0	0	0	0
chr1	31129227	31131711	2484	7.78	6.875	7.55	6.855	5.85	7.01	5.19	6.32	8.32	8.495	3.40333	6.93	7.63	-0.814791	0.000784177	108.359	-0.88766	0.00312605	212.651	-0.138305	0.709799	181.747	0.184627	0.643673	0	1	0	0	0
chr1	31149316	31155237	5921	9.79	9.345	9.735	9.565	8.385	9.535	8.14667	8.93333	10.41	10.64	4.02833	8.535	8.685	-0.369071	0.00156417	689.55	-1.09774	8.55793e-23	914.613	0.0219663	0.930428	1119.76	0.0155243	0.953267	0	0	0	0	0
chr1	31169677	31171187	1510	5.19	2.2	3.895	3.295	1.58	2.3	2.93	3.24333	5.605	5.21	2.02	2.395	2.77	-2.33807	0.000263032	6.34273	-1.0012	1	25.2175	-0.7486	0.104901	9.02696	-0.273122	1	0	0	0	0	0
chr1	31209479	31212040	2561	6.5	6.125	6.715	6.645	6.415	6.68	4.41	5.2	6.87	6.795	2.935	4.15	5.02	-0.287599	0.493705	116.513	-0.15037	0.711614	101.834	0.25471	0.564855	149.564	0.070241	0.897577	0	0	0	0	0
chr1	33098623	33100255	1632	5.305	4.055	5.515	4.385	3.595	4.41	3.47	3.29667	4.625	4.71	2.80167	1.95	1.95	-1.0505	0.0783201	20.0936	-0.63147	0.354961	43.654	0.195267	0.766191	30.7143	0.000769427	0.999782	0	0	0	0	0
chr1	33130905	33132532	1627	5.93	5.035	5.76	4.325	3.005	4.62	3.22	3.04667	5.41	5.31	2.675	3.065	3.155	-0.776212	0.109443	16.3835	-0.885348	0.186806	59.3959	-0.0663306	0.929534	31.4789	0.199952	0.75371	0	0	0	0	0
chr1	33152052	33156725	4673	7.64	5.77	7.48	5.985	4.945	6.15	4.65333	4.77	7.03	7.335	3.39333	5.38	6.01	-1.75903	1.4889e-10	58.4845	-0.904355	0.0276179	197.759	-0.0797402	0.855989	99.1972	0.150073	0.784372	0	0	0	0	0
chr1	33269879	33272657	2778	7.02	7.42	7.5	5.81	5.41	6.145	3.87333	4.09667	7.425	7.42	3.34667	6.68	7.035	0.454927	0.111128	62.1122	-0.252211	0.639008	163.803	0.492413	0.082481	93.5969	0.304517	0.478318	0	0	0	0	0
chr1	33725865	33727964	2099	5.35	5.345	5.545	6.94	7.15	7.325	3.38	3.72667	5.11	5.165	2.63333	5.75	5.58	0.0593523	0.930188	168.484	0.26516	0.400463	44.8043	0.200902	0.755592	211.026	0.375739	0.157766	0	0	0	0	0
chr1	33776258	33777875	1617	4.325	4.935	4.66	6.145	6.665	6.195	3.48333	3.59	4.005	3.08	2.39667	5.19	5.39	0.573313	0.397568	109.459	0.556419	0.0922873	22.9252	0.215705	0.764505	106.014	0.0628894	0.922284	0	0	0	0	0
chr1	33789108	33793164	4056	7.14	9.12	8.35	6.525	8.65	8.19	5.70333	6.27333	7.625	7.515	3.74167	8.71	8.56	2.03588	1.48536e-35	319.048	2.16593	6.12019e-37	247.604	1.19663	7.36963e-11	287.023	1.55965	8.7634e-22	1	0	0	1	1
chr1	33810613	33815279	4666	5.76	6.04	5.73	6.895	7	6.805	4.56	5.05	5.1	4.44	3.41833	5.91	5.955	0.374196	0.445594	158.161	0.143428	0.713348	55.0894	0.0382906	0.958479	172.333	-0.0665813	0.906477	0	0	0	0	0
chr1	33870049	33872045	1996	5.775	5.76	5.335	7.685	7.655	7.44	4.1	4.51667	4.335	3.73	2.9	5.645	5.99	0.059666	0.920647	258.693	0.0421945	0.893462	49.1	-0.223517	0.721268	282.41	-0.175171	0.586795	0	0	0	0	0
chr1	33959773	33961348	1575	3.635	4.72	3.855	3.115	3.935	3.805	3.04	3.17333	3.87	4.045	1.35167	3.43	3.795	1.05417	0.11983	13.7702	0.697471	0.330002	12.5472	0.13468	1	15.0661	0.312122	1	0	0	0	0	0
chr1	34061746	34063426	1680	4.15	4.045	4.515	4.94	4.775	5.13	3.73333	3.83667	4.24	3.775	2.27333	4.37	4.225	-0.142932	0.880021	35.911	-0.0986468	0.893518	20.4667	0.17313	0.819789	48.1016	0.145257	0.828603	0	0	0	0	0
chr1	34067701	34069209	1508	3.12	3.63	2.05	4.13	4.88	4.475	2.81667	3.09333	2.985	2.19	2.34167	3.535	3.93	0.430949	0.648514	28.9485	0.697765	0.234196	7.22009	-0.0117108	1	27.9429	0.194807	0.763344	0	0	0	0	0
chr1	34118426	34119426	1000	2.905	4.385	3.82	3.28	4.055	3.38	2.48667	2.35	3.44	2.965	2.78167	2.56	2.435	1.2644	0.085765	15.1357	0.669349	0.345551	10.4923	0.383182	1	12.7924	0.0510187	1	0	0	0	0	0
chr1	3412917	3414191	1274	4.69	3.395	4.035	3.41	2.825	3.39	3.08667	2.96	4.305	4.435	2.25833	2.77	2.9	-1.03741	0.138217	9.80102	-0.309737	0.72653	20.4737	-0.334258	0.596183	13.8162	0.0064312	1	0	0	0	0	0
chr1	34160205	34161205	1000	3.805	4.055	4.34	3.77	4.365	4.44	3.12667	2.83667	3.7	3.805	2.52833	4.115	4.28	0.246536	0.785999	20.7318	0.489571	0.490817	17.4156	0.326965	0.60798	25.1778	0.334678	0.517488	0	0	0	0	0
chr1	34177153	34181604	4451	6.4	6.155	6.805	7.02	7.11	7.125	5.33	5.25667	7.725	7.63	3.39833	5.76	6.535	-0.203328	0.666211	169.95	0.152215	0.648226	103.486	0.374432	0.351391	199.795	0.129438	0.752579	0	0	0	0	0
chr1	34292158	34297717	5559	8.19	8.375	8.395	8.94	8.655	8.815	5.93	5.96333	8.495	8.535	3.705	8.515	8.935	0.25489	0.228668	568.425	-0.206066	0.187818	331.367	0.266215	0.262189	700.579	-0.0769567	0.75053	0	0	0	0	0
chr1	34308607	34309864	1257	5.04	4.085	4.285	4.18	3.155	4.155	3.11667	3.07667	4.15	4.72	2.45833	5.035	5.845	-0.800346	0.215299	16.3877	-0.643279	0.374232	26.16	-0.359834	0.551681	25.2386	-0.0195358	0.982743	0	0	0	0	0
chr1	34362601	34364178	1577	4.525	5.76	4.3	4.51	4.805	3.615	3.38	3.40667	4.115	3.86	2.49833	5.51	5.39	1.18494	0.0180546	30.5981	0.299598	0.653202	21.5696	-0.0580351	0.947713	24.1836	-0.427226	0.353396	0	0	0	0	0
chr1	34443654	34447214	3560	7.54	6.04	6.65	5.97	4.755	5.38	5.57667	5.64667	6.38	6.6	3.37167	6.93	7.36	-1.35438	2.86459e-06	55.406	-1.06105	0.0103102	148.691	-0.732345	0.00400482	76.4394	-0.409245	0.304113	0	0	0	0	0
chr1	34455546	34456856	1310	4.14	2.17	3.035	3.29	2.08	2.73	2.90333	3.01667	1.9	1.955	2.47667	3.755	4.095	-1.61236	0.0382414	7.42554	-0.76689	1	12.3742	-0.508392	1	10.4871	-0.196243	1	0	0	0	0	0
chr1	34468957	34470252	1295	5.12	3.83	3.555	3.82	3.885	3.97	3.26	2.84	3.925	3.045	2.55833	3.855	4.285	-1.11511	0.0708887	16.6602	0.103457	0.909141	22.8751	-0.880181	0.0460093	20.4061	0.105408	0.885327	0	0	0	0	0
chr1	34489517	34492667	3150	5.65	6.32	5.93	6.76	6.845	6.63	4.84	5.04667	5.785	5.28	3.18167	5.69	6.07	0.717601	0.0738292	142.107	0.182142	0.628476	57.4036	0.276261	0.613311	152.929	-0.0630903	0.909563	0	0	0	0	0
chr1	34495083	34498016	2933	7.225	7.42	7.01	7.825	7.975	7.795	4.71667	4.96333	6.795	6.885	2.965	7.685	7.905	0.23457	0.468044	304.828	0.222559	0.333688	146.317	-0.144255	0.761228	333.489	0.0136381	0.976857	0	0	0	0	0
chr1	34515770	34517573	1803	3.685	3.72	3.83	5.345	5.52	5.36	3.57333	3.26333	3.455	3.165	2.855	4.44	4.58	0.112071	0.914165	54.0107	0.228387	0.677983	12.9489	0.0749366	1	59.521	0.0459423	0.953267	0	0	0	0	0
chr1	34521009	34522267	1258	3.54	4.755	3.965	3.77	4.11	2.03	2.63	2.84333	2.745	3.555	1.485	3.72	4.13	1.11867	0.0961219	18.7445	0.358671	0.643697	13.4698	0.249999	1	11.9132	-0.471602	1	0	0	0	0	0
chr1	34528973	34530886	1913	4.705	5.275	4.67	5.28	5.715	4.62	3.35	3.61667	4.28	3.77	2.33833	4.795	5.02	0.549957	0.363027	57.7823	0.462289	0.341706	26.6103	0.0417082	0.960797	46.0698	-0.3886	0.403658	0	0	0	0	0
chr1	34542047	34543047	1000	2.26	4.02	2.74	3.88	4.605	3.37	2.52	2.60333	3.225	2.515	2.25	3.37	4.485	1.21649	0.137711	23.4646	0.661185	0.29044	5.35022	0.0762329	1	16.8509	-0.196827	1	0	0	0	0	0
chr1	3467454	3468792	1338	4.755	3.465	5.97	3.73	3.515	4.885	3.54	3.74667	6.545	5.12	2.54333	2.85	2.47	-1.14359	0.0925303	13.8796	-0.113631	0.903332	46.6571	0.902335	0.0199108	30.4036	0.671993	0.0710657	0	0	0	0	0
chr1	34858295	34859295	1000	2.07	3.2	2.53	4.27	4.54	4.23	1.94	2.02667	2.07	1.2	2.08167	3.33	3.045	0.663651	0.491917	26.1851	0.247022	0.742988	4.44001	0.045444	1	26.9924	-0.032378	0.970029	0	0	0	0	0
chr1	34879990	34880990	1000	3.79	4.22	3.315	2.795	3.88	2.755	2.76	2.97	2.365	2.55	2.43833	4.17	4.205	0.421199	0.612189	12.5192	0.792135	0.270809	11.2643	-0.18904	1	8.59471	-0.0118653	1	0	0	0	0	0
chr1	34897113	34901257	4144	7.27	7.4	7.24	8.62	8.62	8.41	5.68	5.83667	7.125	6.74	3.35167	6.92	7.05	0.206593	0.505507	501.463	0.071297	0.73	159.364	0.0444356	0.933657	546.03	-0.158968	0.456534	0	0	0	0	0
chr1	34905846	34909154	3308	5.785	6.545	5.53	7.06	7.195	6.44	4.18667	4.60667	4.35	4.46	2.86833	6.08	6.52	0.81374	0.0276156	177.704	0.203201	0.505102	52.11	-0.133997	0.84527	162.565	-0.494699	0.0544869	0	0	0	0	0
chr1	34915501	34916501	1000	3.33	4.175	2.33	2.72	3.705	2.355	2.78667	2.62	2.305	2.435	1.48	3.79	3.845	0.748416	0.345143	10.5797	0.736901	0.32101	6.57217	-0.317213	1	6.586	-0.0844072	1	0	0	0	0	0
chr1	3503547	3506644	3097	7.43	7.14	7.06	6.065	5.47	5.62	5.42667	5.44333	7.315	7.275	3.39	5.605	6.13	-0.21275	0.508483	70.3573	-0.480962	0.283768	159.867	-0.273728	0.432291	85.3931	-0.325902	0.440829	0	0	0	0	0
chr1	3541088	3542787	1699	5.815	4.38	5.45	4.44	3.595	3.59	4.03667	4.14667	5.635	5.67	3.01	3.685	3.87	-1.17862	0.0228749	19.5503	-0.648538	0.333284	51.147	-0.240834	0.685037	23.9176	-0.328187	0.527585	0	0	0	0	0
chr1	35719267	35720521	1254	4.65	3.19	3.28	3.21	3.055	2.54	2.28667	3.17	3.67	3.46	2.25833	1.655	2.39	-1.19535	0.0891667	9.92685	0.0355861	0.972932	16.9679	-0.648399	0.189994	10.0351	-0.110382	1	0	0	0	0	0
chr1	35815891	35817571	1680	5.065	3.3	4.7	3.9	2.56	3.5	3.42333	2.99333	5.88	5.37	2.41833	3.955	4.03	-1.53873	0.0134913	11.7901	-0.760934	0.303779	30.4604	-0.184486	0.799316	17.8787	-0.122408	1	0	0	0	0	0
chr1	35819889	35823942	4053	7.265	5.57	6.985	5.58	3.915	5.13	4.95	4.79	7.59	7.185	3.33	6.785	6.93	-1.56502	4.12645e-07	38.4373	-1.34481	0.00422517	146.914	-0.178426	0.683203	59.915	-0.295882	0.544089	0	0	0	0	0
chr1	35891762	35895918	4156	8.675	8.65	8.445	7.17	7.105	7.065	6.55667	7.27	8.7	8.705	3.75833	4.715	4.665	0.0462435	0.837854	178.264	0.00983245	0.980076	396.774	-0.152638	0.544312	205.674	-0.0528053	0.916293	0	0	0	0	0
chr1	35937010	35938543	1533	4.845	5.045	4.56	3.275	4.015	3.25	3.34667	3.14	3.52	3.49	2.74	4.475	5.065	0.255475	0.715275	15.5028	0.513121	0.501487	26.8305	-0.0816124	0.924514	12.8971	-0.0524966	1	0	0	0	0	0
chr1	3595462	3596723	1261	4.63	2.675	4.845	3.045	2.97	3.09	2.98	3.08667	5.755	5.105	2.26167	2.08	1.795	-1.39302	0.0590013	8.78136	-0.0912152	1	26.8219	0.175397	0.813498	11.4455	0.037026	1	0	0	0	0	0
chr1	35979481	35985027	5546	4.345	9.02	5.22	4.185	7.64	4.37	4.53333	4.58667	4.095	4.47	3.72333	7.42	8.03	4.67334	1.44049e-69	141.178	3.30209	1.9384e-30	29.0489	0.620804	0.200846	27.749	0.0843708	0.913344	1	0	0	1	1
chr1	35986924	35993836	6912	3.945	7.3	4.275	4.005	5.815	4.4	4.74667	4.75	3.895	4.26	3.36833	5.54	5.73	3.26646	3.20236e-19	45.385	1.69607	4.1189e-05	17.2164	0.20274	0.78355	25.7651	0.225074	0.71301	1	0	0	1	1
chr1	36120769	36140799	20030	11.055	11.135	11.03	11.26	11.515	11.38	8.72	9.41667	11.3	11.565	5.07167	11.775	11.86	0.150517	0.0425669	3451.42	0.330674	3.59005e-09	2224.59	0.0473061	0.714934	3832.46	0.165313	0.00869912	1	1	0	0	0
chr1	36144008	36159806	15798	8.74	8.28	8.465	8.14	8.025	8.19	7.11333	7.36333	8.23	8.585	4.65	8.775	8.855	-0.386895	0.0294843	344.637	-0.0340121	0.901511	410.391	-0.193281	0.384327	426.441	0.0921286	0.766362	0	0	0	0	0
chr1	36166036	36167301	1265	3.905	4.34	4.27	3.905	4.03	4.255	2.99	3.20333	4.415	4.51	2.76667	4.88	4.835	0.434428	0.586704	18.5974	0.108992	0.90247	16.9421	0.218699	0.761625	24.1661	0.18199	0.782441	0	0	0	0	0
chr1	36180475	36183264	2789	4.83	5.38	4.635	4.345	5.005	4.665	3.71333	3.85667	4.225	4.59	1.96333	4.545	5.38	0.591354	0.317834	32.4668	0.619907	0.282084	26.9557	-0.0951136	0.908631	32.6856	0.197553	0.757176	0	0	0	0	0
chr1	36188432	36192077	3645	5.585	6.16	5.655	5.685	6.315	5.25	4.61	4.81667	5.44	6.005	2.61667	6.04	6.075	0.605771	0.179171	82.7925	0.674118	0.0575724	50.9477	0.0953049	0.89728	64.9527	-0.270293	0.590128	0	0	0	0	0
chr1	36297612	36301940	4328	7.22	7.32	6.935	8.125	8.26	7.935	4.9	5.02	6.215	6.03	3.385	7.14	7.855	0.169507	0.595843	373.684	0.203432	0.337854	141.634	-0.192015	0.643755	390.37	-0.134002	0.675968	0	0	0	0	0
chr1	36311548	36313093	1545	4.46	4.67	4.755	5.205	5.545	5.48	3.50667	3.38667	4.86	4.915	2.78667	5.51	5.335	0.226267	0.775565	51.8239	0.388512	0.441545	24.7166	0.212957	0.767316	58.8615	0.233908	0.667753	0	0	0	0	0
chr1	36320327	36322101	1774	4.575	4.67	5.45	4.935	4.76	4.555	3.85667	3.98	5.59	5.215	2.235	5.035	5	0.140494	0.861573	34.8093	-0.096952	0.894782	34.6507	0.645319	0.162498	38.0817	-0.209908	0.733585	0	0	0	0	0
chr1	36326896	36331016	4120	6.3	6.56	6.72	6.94	7.05	6.855	5.34	5.79333	6.875	6.64	2.32167	6.715	7.255	0.269432	0.543719	162.004	0.184569	0.581249	97.9637	0.369238	0.393571	176.281	-0.031794	0.955178	0	0	0	0	0
chr1	36363866	36366066	2200	5.51	5.95	5.655	7.235	7.25	7.015	3.78667	4.15667	4.91	4.925	2.845	6.3	6.23	0.489225	0.301952	192.461	0.0838794	0.802719	49.4556	0.160751	0.809017	207.332	-0.163386	0.659076	0	0	0	0	0
chr1	36389308	36391327	2019	5.605	3.67	4.76	4.075	3.385	4.085	3.74333	3.79	5.41	5.51	2.77167	4.86	5.115	-1.64567	0.00262072	15.7788	-0.552461	0.45255	38.2031	-0.51725	0.296195	23.6528	0.00333569	0.997494	0	0	0	0	0
chr1	36412594	36419519	6925	8.265	6.395	8.2	7.695	6.345	7.47	6.78333	6.70667	8.305	8.445	3.80333	7.225	7.475	-1.77584	5.07698e-16	181.206	-1.24149	4.558e-08	316.431	0.00303857	0.994786	285.839	-0.163975	0.624626	0	0	0	0	0
chr1	36423363	36429060	5697	8.1	7.21	7.78	8.41	7.97	8.07	6.14	6.42	8.045	7.865	3.65333	8.175	8.325	-0.806828	0.000179605	374.459	-0.365442	0.0439414	258.447	-0.232286	0.408221	451.899	-0.285325	0.124309	0	0	0	0	0
chr1	36500693	36504483	3790	6.285	7.175	6.29	6.875	7.165	7	4.48333	4.52333	5.45	5.02	2.865	6.085	6.735	0.921861	0.00213669	166.519	0.330427	0.286292	81.0822	0.0607361	0.929179	182.473	0.12438	0.790747	0	0	0	0	0
chr1	36525710	36534481	8771	8.42	7.585	8.225	8.36	7.865	8.37	6.28	6.53333	8.17	8.205	4.255	8.22	8.39	-0.756375	6.61961e-05	356.147	-0.406826	0.0225338	336.354	-0.117578	0.698692	491.209	0.0561847	0.863465	1	0	0	0	0
chr1	36567732	36570875	3143	6.215	6.23	6.575	7.175	7.075	7.415	4.58667	4.65	5.54	5.145	3.19333	6.8	6.84	0.0810105	0.873889	176.35	-0.0262797	0.946062	88.8462	0.383356	0.356548	233.66	0.260276	0.351306	0	0	0	0	0
chr1	36581918	36585411	3493	5.665	6.49	7.26	4.68	5.97	6.44	4.35	4.81333	5.75	5.405	3.95667	5.44	5.49	0.874016	0.0212604	56.2931	1.21863	0.00312089	107.547	1.43517	5.62268e-08	83.6418	1.30526	9.04862e-07	0	1	0	0	0
chr1	36591757	36597282	5525	7.37	7.415	8.19	6.495	6.63	7.3	5.66333	6.19333	7.35	7.195	3.81667	7.365	7.56	0.102634	0.76432	119.571	0.190809	0.623959	242.414	0.822168	4.07444e-05	184.511	0.741578	0.000572082	0	0	0	0	0
chr1	36602579	36605099	2520	6.01	5.9	6.14	7.1	7.205	7.44	3.77	4.29667	5.28	5.5	3.035	6.425	6.45	-0.0489798	0.932375	180.87	0.176971	0.570681	71.4071	0.198392	0.740667	231.312	0.350246	0.165806	0	0	0	0	0
chr1	36611061	36616430	5369	7.21	7.235	7.455	8.28	8.4	8.065	5.82333	6.02	7.065	6.64	3.45	7.79	7.945	0.0935186	0.79345	413.321	0.196154	0.306433	169.844	0.294303	0.36838	430.112	-0.155064	0.532665	0	0	0	0	0
chr1	36626178	36631487	5309	6.075	6.605	6.235	5.335	6.15	5.195	5.34333	5.50667	6.145	5.88	3.08	6.96	6.895	0.58094	0.11295	70.2425	0.830003	0.0261951	74.2072	0.192574	0.729991	55.9742	-0.0597699	0.938182	0	0	0	0	0
chr1	36636669	36638402	1733	4.265	5.345	4.72	4.98	5.055	4.5	4.11333	4.12667	4.935	4.255	2.66	5.29	5.36	1.06135	0.0584657	40.2797	0.151877	0.82131	23.2517	0.356885	0.5614	38.3936	-0.2851	0.599555	0	0	0	0	0
chr1	36652696	36654170	1474	3.845	4.105	3.94	4.35	3.71	2.645	3.28667	3.45667	3.505	2.575	2.02	3.83	4.06	0.287265	0.747088	19.7551	-0.449886	0.535657	13.9794	0.0691345	1	17.8635	-0.720693	1	0	0	0	0	0
chr1	36660455	36662098	1643	4.63	4.79	4.35	4.58	4.4	4.785	3.66	3.67667	4.85	4.01	3.31	5.23	4.995	0.1929	0.803217	27.6024	-0.0162713	0.9848	22.6647	-0.0899682	0.916513	37.4078	0.189508	0.770085	0	1	0	0	0
chr1	36747308	36750346	3038	7.04	7.805	7.355	7.95	8.595	8.365	4.84667	5.05667	7.12	6.74	3.05167	8.45	8.58	0.828083	0.000536012	407.259	0.703625	7.85281e-06	154.527	0.348715	0.284319	430.943	0.421246	0.0121818	0	0	0	0	0
chr1	36764984	36767745	2761	6.625	6.385	7.075	8.02	7.895	8.23	4.54333	4.59667	6.795	6.12	3.17833	7.21	7.175	-0.140673	0.761764	316.421	-0.0488527	0.862006	122.109	0.461315	0.156553	417.395	0.239901	0.249487	0	0	0	0	0
chr1	36836855	36842426	5571	8.6	6.815	8.51	8.825	6.915	8.58	5.71	5.94667	8.25	8.06	3.67833	8.955	8.525	-1.69661	8.60047e-19	360.354	-1.78271	1.52946e-27	394.938	-0.0118507	0.974103	621.615	-0.191353	0.275247	0	0	0	0	0
chr1	36864172	36865821	1649	5.495	4.995	5.69	5.03	4.275	4.525	3.54	3.47667	4.97	3.77	2.74333	4.95	4.515	-0.315681	0.616023	31.5888	-0.565704	0.333381	49.9462	0.220135	0.721613	39.6251	-0.278405	0.612188	0	0	0	0	0
chr1	36896387	36897387	1000	4.38	3.12	3.725	3.265	2.25	3.765	2.75	3.14333	4.41	3.845	2.18333	3.04	3.015	-1.05851	0.160745	7.82058	-0.496157	1	16.2905	-0.303613	0.641289	15.4011	0.22218	1	0	0	0	0	0
chr1	36917954	36919771	1817	5	6.09	5.535	4.065	5.215	4.735	3.97667	4.12	5.36	5.93	3.065	5.605	5.765	1.0273	0.0280118	33.8935	0.965345	0.0693893	40.9778	0.374531	0.505438	31.3596	0.332381	0.523158	0	0	0	0	0
chr1	36930969	36932859	1890	5.295	5.975	5.555	4.875	4.585	4.5	4.32333	4.52667	5.545	5.37	3	5.06	5.71	0.73944	0.11216	32.5306	-0.224413	0.743514	44.2057	0.246572	0.687891	37.3756	-0.20655	0.740874	0	0	0	0	0
chr1	36959179	36962891	3712	5.99	5.12	5.08	5.45	5.18	5.285	4.78	4.62333	5.495	5.83	3.47833	5.63	6.04	-0.721458	0.12777	49.3046	-0.179875	0.761362	50.0737	-0.55142	0.229331	59.8723	-0.0828415	0.907059	0	0	0	0	0
chr1	36971075	36972639	1564	4.395	5.305	4.675	3.645	4.03	3.26	3.83333	4.29333	4.58	4.245	2.63167	3.215	3.505	0.882681	0.125349	17.7092	0.369846	0.637899	23.2692	0.200952	0.78384	14.8958	-0.160436	1	0	0	0	0	0
chr1	36976068	36979874	3806	6.43	6.45	6.46	6.09	5.73	5.785	5.37333	5.72	6.485	6.505	3.74833	6.445	6.845	0.0857476	0.856573	75.8138	-0.259111	0.582815	90.3842	0.0811478	0.894882	90.0193	-0.207343	0.681228	0	0	0	0	0
chr1	36991253	36998259	7006	8.7	8.305	8.42	9.235	8.82	9.115	6.51	6.98667	8.39	8.075	3.93833	8.33	8.715	-0.31481	0.0764065	670.28	-0.340805	0.009324	397.42	-0.198478	0.395333	862.591	-0.0770483	0.736836	0	0	0	0	0
chr1	37033012	37034851	1839	5.84	4.49	5.175	4.76	4.3	4.035	3.46333	3.49	4.985	5.31	2.83	4.77	5.425	-1.17621	0.0167792	28.4916	-0.352152	0.601834	47.7768	-0.444925	0.35934	30.7583	-0.401479	0.395557	0	0	0	0	0
chr1	37081327	37087042	5715	8.585	8.445	8.315	7.685	7.195	7.34	6.26333	6.85	8.78	8.915	4.14	8.425	8.82	-0.0609477	0.793642	222.853	-0.408219	0.0769533	368.08	-0.186017	0.453067	272.727	-0.276709	0.263774	0	1	0	0	0
chr1	37096573	37099642	3069	7.145	6.825	7.175	5.565	5.385	5.955	4.69333	5.37667	7.385	7.085	2.96	6.365	6.79	-0.22275	0.554078	56.261	-0.147756	0.809612	149.658	0.0809724	0.87361	81.2646	0.278819	0.564568	0	0	0	0	0
chr1	37113021	37115208	2187	7.4	6.775	6.66	6.305	5.91	5.575	4.93667	5.8	7.52	7.59	3.25667	7.55	7.81	-0.53822	0.0605813	87.0175	-0.314377	0.444541	139.916	-0.594274	0.0343861	92.9078	-0.536735	0.0941676	0	0	0	0	0
chr1	37287529	37289035	1506	5.92	4.975	5.885	4.97	3.865	4.85	3.24	3.57667	5.465	5.3	2.59	5.495	5.86	-0.82538	0.0833374	27.6309	-0.846825	0.135738	61.5516	0.0329946	0.963676	43.087	-0.0488532	0.952192	0	0	0	0	0
chr1	37354981	37359035	4054	7.94	6.8	8.115	8.35	7.475	8.36	5.74667	5.47333	7.78	7.745	3.355	7.63	7.505	-1.04766	8.80979e-06	318.873	-0.783882	5.37915e-06	274.364	0.233432	0.390698	488.371	0.0534098	0.872436	0	0	0	0	0
chr1	37373292	37374714	1422	4.35	3.625	4.545	4.585	3.91	4.195	3.20333	3.03	4	4.25	2.83667	4.71	4.765	-0.590623	0.45433	23.1515	-0.53585	0.421722	21.7431	0.144545	0.853538	29.9934	-0.192342	0.76714	0	0	0	0	0
chr1	37390272	37391940	1668	5.175	3.63	4.725	4.435	3.085	4.845	3.99333	3.58	4.21	4.31	2.745	4.195	4.67	-1.26737	0.040562	18.5079	-0.838928	0.210273	31.2495	-0.238329	0.72265	36.4006	0.268094	0.637696	0	0	0	0	0
chr1	37396514	37405814	9300	9.225	8.855	9.18	8.145	7.64	8.26	7.04667	6.91333	9.085	9.47	4.30667	9.395	9.05	-0.297874	0.0456118	306.572	-0.423316	0.0362743	620.191	0.0265805	0.92879	439.658	0.145752	0.590656	0	0	0	0	0
chr1	37407095	37409470	2375	8	6.655	7.56	7.235	6.115	7.19	5.84333	5.09667	7.645	8.09	3.42667	7.96	7.63	-1.25846	3.54947e-08	138.558	-1.02607	0.00012293	232.169	-0.338104	0.190637	221.026	-0.0180667	0.973521	0	0	0	0	0
chr1	37416700	37419677	2977	7.67	6.6	7.185	6.595	4.995	5.995	5.39667	4.46667	7.135	7.96	3.41	4.915	4.99	-0.973359	0.000185388	79.2104	-1.43437	1.32542e-05	182.291	-0.367413	0.205213	117.473	-0.453358	0.141913	0	0	0	0	0
chr1	37484436	37488440	4004	7.41	8.15	7.27	8.535	8.835	8.655	5.30667	5.94	7.34	7.025	3.32167	8.685	8.775	0.800795	8.61569e-05	528.876	0.374538	0.0084885	169.223	-0.0615592	0.900126	576.683	0.160992	0.41837	0	0	0	0	0
chr1	37530127	37532680	2553	4.76	5.415	4.47	5.025	5.82	3.835	3.94333	4.22	4.35	4.86	1.96	4.955	5.065	0.658693	0.238524	55.6206	0.814076	0.0537425	24.7069	-0.127977	0.872919	32.5381	-0.666141	0.0730521	0	0	0	0	0
chr1	37534430	37535751	1321	3.495	4.695	3.055	3.78	4.65	3.675	3.41667	3.39667	3.61	3.515	1.675	3.205	3.995	1.05135	0.130288	23.5127	0.797837	0.187679	10.0894	-0.0421574	1	17.7478	-0.0338636	1	0	0	0	0	0
chr1	37548185	37549517	1332	3.76	4.625	3.485	3.655	3.985	3.87	2.88	3.39	3.77	3.37	1.295	4.215	3.205	0.836117	0.236273	16.5638	0.312359	0.698011	11.3039	-0.0783776	1	18.5457	0.123185	0.860782	0	0	0	0	0
chr1	37596765	37598286	1521	3.065	3.705	3.71	4.325	4.88	4.305	2.38333	2.44667	2.175	1.795	2.32667	3.35	3.58	0.535186	0.558298	30.4432	0.552923	0.351673	9.94953	0.252523	1	28.0338	0.0163695	0.985588	0	0	0	0	0
chr1	37642425	37643689	1264	4.02	4.73	3.51	3.22	2.92	2.005	3.15667	3.14667	3.96	3.295	1.87167	4.205	4.025	0.694994	0.314267	9.22071	-0.105062	1	13.277	-0.19144	1	8.17523	-0.275997	1	0	0	0	0	0
chr1	37667307	37668746	1439	5.405	4.395	5.365	3.77	4.625	4.955	3.54	3.99667	5.25	4.685	3.03667	5.47	4.995	-0.860355	0.129216	23.5433	0.703043	0.267435	42.4921	0.0362032	0.963751	32.0861	0.629075	0.100715	0	0	0	0	0
chr1	37920542	37923402	2860	6.475	6.72	6.25	7.395	7.63	7.67	4.40667	4.67	6.04	6.21	2.91333	6.635	6.715	0.308843	0.435864	233.724	0.308638	0.207665	86.1142	-0.140057	0.812678	276.768	0.293578	0.22689	0	0	0	0	0
chr1	37927903	37930864	2961	7.57	7.615	7.7	7.785	7.775	8.005	5.46667	5.91	7.295	7.205	3.19167	7.395	7.41	0.110421	0.723312	280.178	0.0710918	0.8079	209.225	0.177097	0.625657	355.922	0.247991	0.283993	0	0	0	0	0
chr1	37933605	37936464	2859	6.305	6.105	6.115	5.49	5.15	5.125	4.40667	4.83667	5.76	5.61	3.53167	6.38	6.845	-0.126502	0.798173	50.1811	-0.282393	0.625672	77.0485	-0.0995775	0.875736	58.5564	-0.239333	0.667232	0	1	0	0	0
chr1	37945716	37949397	3681	7.25	7.79	7.345	8.61	8.755	8.615	5.18	5.44667	7.04	7.045	3.52167	7.965	7.745	0.603987	0.0095721	524.766	0.214662	0.185427	164.531	0.156445	0.701195	583.497	0.0477178	0.876215	0	1	0	0	0
chr1	38052499	38057317	4818	8.28	8.455	8.275	9.445	9.475	9.265	5.76333	6.24667	8.005	7.865	3.37	8.525	8.59	0.24503	0.2239	900.914	0.109421	0.441931	326.602	0.0764636	0.831438	976.989	-0.135225	0.390501	0	0	0	0	0
chr1	38062808	38064400	1592	5.09	3.75	4.41	4.145	2.895	4.235	3.98667	4.21667	3.73	4.425	2.82833	3.235	3.085	-1.14341	0.0665361	15.3764	-0.755556	0.289794	28.0001	-0.397149	0.492196	25.6594	0.033453	0.969436	0	0	0	0	0
chr1	38069609	38070609	1000	2.935	4.03	2.37	2.19	3.555	2.765	2.86333	2.73	3.355	1.98	2.07167	2.02	1.3	0.946714	0.24458	8.7855	0.964195	1	5.14596	-0.17509	1	6.5486	0.159981	1	0	0	0	0	0
chr1	38087531	38089324	1793	6.22	5.225	6.26	4.675	4.3	4.71	4.19667	4.24	5.54	5.775	2.86	4.03	4.78	-0.890872	0.0361093	27.2882	-0.278934	0.695414	78.2502	0.0873238	0.890679	37.0081	0.0389459	0.962972	0	0	0	0	0
chr1	38137749	38139031	1282	3.06	5.075	1.77	2.41	3.59	2.26	3.04	2.95333	2.42	2.075	1.59667	2.54	1.645	1.83615	0.0031931	9.54316	0.788722	0.287169	4.81777	-0.289549	1	6.47612	0.0148041	1	0	0	0	0	0
chr1	38166184	38168236	2052	5.405	5.15	5.325	5.145	3.96	5.04	4.59	4.84333	5.335	4.81	3.16833	4.795	4.29	-0.17556	0.786102	31.4325	-0.87294	0.119842	41.8761	0.00794389	0.993001	49.266	-0.0436024	0.956998	0	0	0	0	0
chr1	38174793	38178421	3628	6.115	6.45	5.84	5.44	5.095	5.1	4.95667	5.38	5.525	5.47	3.43	5.575	5.555	0.395992	0.329677	48.3161	-0.255628	0.660286	65.1283	-0.157307	0.797213	56.5382	-0.214917	0.707693	0	0	0	0	0
chr1	38180046	38188060	8014	7.775	8.21	7.925	8.37	8.52	8.435	6.27	6.71333	7.47	6.96	4.115	7.62	7.36	0.502347	0.0120079	444.92	0.220006	0.22572	242.492	0.20958	0.479147	504.213	0.103801	0.710378	0	0	0	0	0
chr1	38232275	38234039	1764	4.255	6.275	5.53	4.095	4.65	4.795	3.54	3.11667	5.365	5.37	2.97333	6.34	6.315	1.92472	1.36947e-05	25.5742	0.52705	0.410027	33.7571	0.852328	0.0465949	32.0225	0.426398	0.354065	0	0	0	0	0
chr1	38266612	38267993	1381	3.205	3.995	2.43	4.325	4.515	4.285	2.52667	2.16333	3.145	2.83	2.19667	4.265	3.44	0.784122	0.340369	25.6714	0.206154	0.781629	6.32394	-0.139204	1	27.6924	0.00582769	0.995151	0	0	0	0	0
chr1	38297067	38300803	3736	8.495	8.35	7.765	7.46	7.19	6.835	5.97667	6.01	8.27	8.275	3.93667	8.3	8.435	-0.0695175	0.776885	203.928	-0.188312	0.519737	302.374	-0.622575	0.00101903	214.28	-0.518309	0.0169965	0	0	0	0	0
chr1	38363603	38366862	3259	8.425	8.44	8.065	7.455	7.535	7.135	6.68	6.47667	8.265	8.32	3.785	8.5	8.49	0.0820786	0.725133	229.671	0.153395	0.590053	320.842	-0.269439	0.248453	234.072	-0.247678	0.389183	0	0	0	0	0
chr1	38505341	38507188	1847	5.09	3.22	3.24	4.025	3.45	3.255	3.24	3.21	3.935	3.63	3.01667	2.75	3.59	-1.44134	0.0251022	15.8627	-0.366886	0.642366	21.0889	-0.993884	0.0196341	17.3961	-0.309527	1	0	1	0	0	0
chr1	38918591	38919591	1000	3.935	2.865	2.4	2.73	1.99	2.355	2.23	2.29333	2.465	3.21	2.47833	3.255	3.28	-0.762854	0.377781	5.30475	-0.338697	1	9.56037	-0.547077	1	6.91773	-0.0832979	1	0	0	0	0	0
chr1	39043076	39046037	2961	7.785	8.3	8.18	8.34	8.595	8.67	5.33	6.03667	7.92	7.72	3.245	8.58	8.785	0.565492	0.00765711	454.04	0.329112	0.0388825	270.026	0.418986	0.0878931	545.899	0.361252	0.0125835	0	0	0	0	0
chr1	39081732	39082732	1000	2.49	3.28	2.68	2.89	4.17	3.21	2.45	2.34667	1.97	2.275	3.04833	3.39	2.54	0.612408	0.52886	14.8523	1.02598	0.114748	5.2477	0.0340822	1	10.6032	0.118598	1	0	1	0	0	0
chr1	39124223	39127687	3464	6.145	7.305	6.65	5.33	6.01	5.885	4.63	5.76333	6.535	6.09	3.945	5.25	5.375	1.18424	5.84052e-05	65.6094	0.716106	0.0692314	89.7446	0.476134	0.211756	72.9397	0.467989	0.214725	0	1	0	0	0
chr1	39158737	39163848	5111	7.055	8.215	7.175	6.34	7.49	6.485	5.72667	7.12333	6.8	6.58	4.01333	6.975	6.86	1.21468	3.58687e-09	166.829	1.18832	1.56127e-07	144.89	0.170018	0.690675	125.665	0.157395	0.743656	0	1	0	0	1
chr1	39199744	39201310	1566	3.525	4.795	4.23	3.715	4.35	3.975	3.27667	3.70667	4.63	3.71	2.93	4.065	3.935	1.20327	0.070393	20.936	0.673271	0.31538	14.6024	0.403479	0.491766	19.4994	0.153092	0.82055	0	0	0	0	0
chr1	39243188	39244729	1541	4.415	4.765	4.45	3.525	4.125	4.05	3.51	4.05	3.7	3.33	3.07833	3.705	3.92	0.398779	0.581261	17.3708	0.51271	0.482868	21.1077	0.0707783	0.935496	19.3287	0.244222	0.677193	0	0	0	0	0
chr1	39248788	39252121	3333	5.61	6.865	6.77	6.36	7.79	7.165	4.45	5.31333	4.615	4.495	3.345	5.315	4.79	1.27146	0.000410462	195.527	1.46491	1.72579e-11	84.1123	0.978271	0.00272606	167.611	0.738701	0.000837603	0	1	0	0	1
chr1	39374556	39375808	1252	3.51	4.525	3.795	3.455	3.625	3.725	3.4	3.54667	3.11	2.665	3.25333	3.9	3.66	0.891627	0.219503	14.0632	0.0783821	0.935234	12.2802	0.16002	1	17.9724	0.11554	1	0	1	0	0	0
chr1	39381553	39382843	1290	5.005	3.555	4.875	3.59	3.465	4.325	3.60667	4.00667	3.56	3.83	2.89333	3.215	3.65	-1.14357	0.0815582	12.9272	-0.0559377	0.95441	31.0451	-0.048223	0.954127	22.149	0.380136	0.430774	0	0	0	0	0
chr1	39423663	39426881	3218	6.895	6.8	6.84	8.375	8.515	8.485	5.18667	5.34333	6.74	6.435	3.18333	7.725	7.56	-0.00811211	0.986007	444.415	0.213626	0.229423	122.246	0.00245408	0.997418	513.408	0.148018	0.509104	0	0	0	0	0
chr1	39463727	39466142	2415	5.105	4.175	4.06	5.355	4.615	4.49	4.22	4.17667	5.07	5.01	3.14	5.585	5.855	-0.794425	0.204884	41.1153	-0.610216	0.259293	25.7608	-0.548332	0.291237	46.323	-0.552924	0.160927	0	0	0	0	0
chr1	39480904	39493600	12696	9.225	9.01	8.63	8.35	8.32	8.13	6.91667	7.65	9.095	8.96	4.03	9.1	9.565	-0.142915	0.389074	411.787	0.0386204	0.885209	519.906	-0.507482	0.00031717	451.235	-0.170999	0.463982	0	0	0	0	0
chr1	39501324	39503763	2439	6.705	5.805	5.655	6.39	5.645	5.71	4.43	5.49333	6.155	5.915	3.30833	6.415	7.18	-0.803889	0.0249122	83.1933	-0.644134	0.0754774	79.5946	-0.788517	0.0176741	99.7089	-0.504487	0.114622	0	0	0	0	0
chr1	39508390	39510251	1861	5.995	5.825	5.475	5.005	4.595	4.3	4.70667	5.30333	6.27	6.145	3.20833	6.17	6.47	-0.0477916	0.936859	34.1475	-0.303929	0.634339	55.3572	-0.317024	0.553909	36.6059	-0.410333	0.37345	0	0	0	0	0
chr1	39513169	39516718	3549	7.86	7.225	7.075	6.985	6.665	6.68	5.51333	6.28667	7.345	7.255	3.34	7.61	8.02	-0.552036	0.0204437	144.331	-0.231597	0.498017	190.799	-0.650721	0.00458239	170.038	-0.209278	0.597849	0	0	0	0	0
chr1	39532740	39537459	4719	7.77	7.155	7.09	8.645	8.165	8.08	5.52333	5.75667	7.34	6.865	3.70833	7.31	7.87	-0.528244	0.0355331	436.028	-0.391116	0.0131262	184.657	-0.550963	0.0275202	497.199	-0.491344	0.000409183	0	0	0	0	0
chr1	39549731	39550731	1000	3.555	4.46	2.47	3.025	3.775	2.995	1.72333	1.63	3.4	3.16	1.18167	3.22	3.185	0.729076	0.341965	12.3481	0.535869	0.488793	8.70119	-0.321746	1	10.413	-0.0101663	1	0	0	0	0	0
chr1	39571812	39573193	1381	4.85	3.285	5.44	4.35	3.865	5.25	3.71667	3.99667	4.305	4.47	2.975	4.075	4.185	-1.3876	0.0371632	20.5199	-0.331158	0.661539	36.9088	0.453659	0.385288	41.885	0.597541	0.117162	0	0	0	0	0
chr1	39591514	39594826	3312	6.345	6.065	6.365	7.51	7.575	7.66	4.37	4.66667	5.255	4.46	3.14667	5.855	6.455	-0.193963	0.696056	238.204	0.138484	0.63789	85.585	0.0680165	0.918616	286.502	0.177729	0.548836	0	0	0	0	0
chr1	39627538	39637260	9722	8.555	9.3	8.925	8.9	9.115	9.04	6.92	7.29667	8.865	8.79	4.23	8.075	7.855	0.818703	6.80742e-10	661.353	0.279504	0.0611262	453.559	0.427402	0.00756624	750.229	0.166033	0.380468	0	0	0	0	0
chr1	39646604	39652521	5917	8.85	8.875	8.925	8.37	8.09	8.67	6.62333	7.04667	8.735	8.865	4.07167	7.75	7.865	0.103338	0.580884	383.932	-0.194102	0.337457	498.276	0.150848	0.491209	550.521	0.332322	0.0272188	0	1	0	0	0
chr1	39654796	39656435	1639	4.67	4.37	4.785	3.54	4.055	4.025	3.20667	3.40333	3.49	4.14	2.85833	4.11	3.6	-0.164826	0.842364	16.1582	0.453766	0.548874	26.6543	0.119294	0.880583	19.2175	0.263586	0.641109	0	0	0	0	0
chr1	39664319	39666563	2244	6.57	6.99	6.765	5.645	6.19	6.23	3.55333	3.70667	7.745	7.845	2.79	5.635	5.355	0.479907	0.150049	78.1296	0.553891	0.173361	106.366	0.225554	0.616178	93.4541	0.473849	0.188311	0	0	0	0	0
chr1	39668276	39672581	4305	6.785	6.11	5.825	6.135	6.04	5.365	4.92	5.17333	5.235	5.215	3.32333	6.24	5.8	-0.586197	0.0978035	85.5456	-0.00701276	0.989679	86.2941	-0.742604	0.0248559	80.941	-0.550963	0.0988911	0	0	0	0	0
chr1	39769925	39772477	2552	5.47	5.255	5.995	5.18	4.89	4.925	5.31333	5.39333	6.095	5.58	2.23667	6.095	6.275	-0.132077	0.837854	41.3265	-0.24419	0.707894	55.7802	0.469656	0.298649	48.9608	-0.170564	0.792826	0	0	0	0	0
chr1	39790955	39794725	3770	6.095	5.885	6.345	5.52	4.495	5.365	5.53	5.51667	6.055	6.655	2.785	6.71	6.7	-0.144305	0.784187	41.8626	-0.850266	0.0764236	78.1863	0.28709	0.556639	63.223	-0.0799468	0.910501	0	0	0	0	0
chr1	39816286	39819772	3486	5.71	5.58	6.23	5.895	5.545	5.595	5.34333	5.38	6.055	5.94	2.905	6.265	6.255	-0.0534042	0.933302	68.091	-0.334228	0.528523	66.6766	0.479217	0.272757	81.2567	-0.235281	0.666356	0	0	0	0	0
chr1	39925825	39927585	1760	3.71	5.665	4.73	4.74	5.26	4.655	3.96667	4.28667	4.4	4.855	3.245	4.32	4.11	1.85147	0.000391893	40.4247	0.529509	0.321919	19.8434	0.614491	0.223285	36.8891	-0.0332687	0.969248	0	0	0	0	0
chr1	39956847	39960972	4125	5.735	5.83	5.98	6.825	7.025	6.305	4.98333	5.19333	5.68	5.26	3.74667	5.735	5.445	0.0830897	0.896895	155.195	0.249336	0.450152	61.9921	0.179108	0.784314	142.41	-0.414218	0.17805	0	1	0	0	0
chr1	39992246	39994158	1912	4.085	4.13	3.93	5.03	4.945	5.165	3.44	3.43333	4.14	3.805	2.72	4.535	4.235	0.0967909	0.918482	39.5406	-0.00132386	0.998416	15.3228	-0.0217043	0.979925	49.5256	0.102479	0.884317	0	0	0	0	0
chr1	40142011	40143615	1604	3.6	3.79	3.65	5.07	5.445	4.65	3.2	3.34	2.67	3.4	2.65167	4.655	4.2	0.136082	0.89257	48.1652	0.378218	0.48513	11.729	0.00147512	1	42.3955	-0.248996	0.665617	0	0	0	0	0
chr1	40171966	40174208	2242	5.02	5.665	4.57	5.63	6.255	5.34	3.61333	3.54333	3.945	4.485	2.76	4.42	4.625	0.685534	0.185044	80.4763	0.68723	0.0713125	27.9235	-0.246153	0.716465	65.3542	-0.176519	0.763211	0	0	0	0	0
chr1	40189412	40190756	1344	3.695	4.825	4.02	2.415	3.6	2.41	2.52667	2.87667	4.41	4.155	2.43667	5.105	5.535	1.09166	0.0945427	10.1176	0.695447	0.363789	14.0669	0.211457	1	7.61745	0.0315284	1	0	0	0	0	0
chr1	40211624	40215396	3772	7.9	8.69	8.045	6.565	7.265	6.765	5.81333	6.21667	8	8.7	3.61333	8.53	8.955	0.856407	4.99159e-07	158.209	0.757095	0.0020213	264.469	0.202143	0.4978	150.102	0.214453	0.583478	0	0	0	0	0
chr1	40216943	40239629	22686	10.185	10.8	10.41	9.185	9.54	9.345	8.43333	8.99667	10.59	11.11	4.78833	10.43	10.59	0.686751	1.0003e-16	850.5	0.427985	5.84745e-05	1331.71	0.293189	0.00209626	921.604	0.200791	0.129911	1	0	0	0	0
chr1	40243654	40245944	2290	6.56	4.625	6.155	5.39	3.835	5.14	3.82333	3.82333	6.12	6.425	2.73667	5.05	5.725	-1.79622	1.05588e-05	33.7092	-1.28865	0.00775184	86.1208	-0.294171	0.532127	55.6319	-0.137805	0.831878	0	0	0	0	0
chr1	40273290	40301364	28074	10.41	10.96	10.46	9.79	10.75	10.165	8.22667	8.61333	10.29	10.865	4.93333	10.435	10.895	0.618435	4.23046e-15	1683.61	1.03414	2.36078e-40	1462.16	0.121726	0.355303	1523.05	0.413656	7.10623e-07	0	0	0	0	0
chr1	40311097	40314344	3247	4.7	5.615	5.175	4.295	4.56	4.79	4.58667	4.51667	4.565	5.015	2.995	3.435	4.18	0.909443	0.0789994	26.4073	0.271968	0.708032	31.7507	0.371241	0.522209	34.0515	0.306928	0.567919	0	0	0	0	0
chr1	40321601	40324932	3331	6.04	6.115	5.92	6	6.55	6.335	4.81667	5.11	5.49	5.78	3.29333	5.99	6.28	0.147487	0.77051	99.4199	0.588105	0.075868	64.782	-0.0382199	0.956992	106.564	0.310746	0.41872	0	0	0	0	0
chr1	40367708	40370041	2333	4.73	5.94	5.275	3.775	5.405	4.455	3.87333	3.71333	4.175	4.825	3.13667	4.305	4.48	1.21131	0.00849507	35.1364	1.44961	0.00234169	33.0196	0.423163	0.440583	25.0517	0.341724	0.504878	0	0	0	0	1
chr1	40381392	40382693	1301	3.095	2.665	2.95	4.65	3.795	4.065	2.58667	2.9	3.405	2.245	2.36333	3.645	2.89	-0.303611	0.775698	23.0949	-0.655778	0.299749	7.16398	-0.0460841	1	29.1414	-0.312447	0.559439	0	0	0	0	0
chr1	40737828	40739096	1268	1.67	2.09	0.7	2.89	4.115	2.5	1.96	2.1	2.26	1.2	2.34167	2.835	2.2	0.519727	0.596957	14.4468	1.04983	0.10871	0.99871	-0.145478	1	7.72968	-0.0701526	1	0	0	0	0	0
chr1	40846717	40848244	1527	4.955	4.9	5.115	6.925	6.605	6.875	3.75667	3.57667	4.87	4.435	2.58833	4.75	4.885	-0.0550035	0.94481	137.94	-0.240174	0.488566	33.8614	0.0922739	0.910539	176.816	-0.00565538	0.992761	0	0	0	0	0
chr1	41600066	41601066	1000	5	4.15	4.225	3.425	2.525	3.685	3.12333	3.10667	3.935	4.815	2.59833	1.865	1.3	-0.51772	0.472722	9.24797	-0.573223	1	25.1161	-0.409292	0.479781	16.2675	0.112844	1	0	0	0	0	0
chr1	41607815	41608815	1000	3.145	4.3	3.43	2.545	3.115	2.605	2.53667	3.08	2.545	3.1	2.44167	2.195	2.2	0.896663	0.254548	7.95353	0.398815	1	9.21742	0.0734065	1	7.26936	0.019632	1	0	0	0	0	0
chr1	41611434	41618086	6652	7.665	6.7	7.235	6.93	5.75	6.345	5.97667	6.24333	7.375	7.43	3.84167	6.37	6.335	-0.897672	0.000792074	110.273	-1.06156	0.0003599	185.459	-0.33828	0.284679	150.569	-0.454135	0.124541	0	0	0	0	0
chr1	41808547	41810766	2219	2.945	6.085	3.525	2.715	4.055	3.345	3.41	3.53333	2.81	3.275	2.85	4.435	4.59	2.88211	1.10569e-08	13.4977	1.01796	0.126863	8.93377	0.210853	1	11.3795	0.237359	1	0	0	0	0	0
chr1	42588868	42590985	2117	5.44	5.66	4.73	4.475	4.075	3.005	4.38667	4.20667	5.27	5.09	2.87667	4.815	4.425	0.27557	0.619483	23.1583	-0.28882	0.6955	35.0671	-0.444686	0.399986	20.8546	-0.625019	0.0985003	0	0	0	0	0
chr1	42598319	42600249	1930	6.015	5.65	4.835	3.685	2.985	3.935	4.64	3.95667	5.26	5.15	3.22167	4.53	4.455	-0.323359	0.53621	13.099	-0.199693	0.832003	48.2368	-0.823841	0.0416351	19.522	0.133099	0.846595	0	0	0	0	0
chr1	42907744	42909724	1980	6.54	7.045	6.285	7.51	7.585	7.425	4.75667	4.96667	6.385	6.565	2.68	7.685	7.565	0.553324	0.0883185	238.271	0.146	0.599397	89.2595	-0.158311	0.77772	263.039	-0.0384756	0.934917	0	0	0	0	0
chr1	43147184	43150991	3807	7.1	7.015	7.015	8.005	8.125	8.025	5.25	5.70333	6.44	6.515	3.37333	7.46	7.6	-0.00889486	0.982856	342.089	0.189499	0.393503	139.025	0.00177132	0.997901	385.305	0.0582437	0.872392	0	0	0	0	0
chr1	43153846	43156945	3099	8	8.31	8.26	8.865	9.025	8.905	6.10333	6.49667	7.815	7.795	3.18167	8.43	8.64	0.382326	0.0615135	631.596	0.233135	0.104266	296.453	0.311786	0.1921	704.528	0.074634	0.764064	0	0	0	0	0
chr1	43361564	43363436	1872	5.93	4.865	3.995	4.85	3.855	3.7	3.63333	3.61	4.605	4.735	3.23	4.55	4.88	-0.951728	0.0449378	26.1877	-0.702139	0.252859	38.6306	-1.26864	0.000596927	29.0969	-0.60381	0.122467	0	0	0	0	0
chr1	43501412	43504960	3548	5.08	4.535	4.62	6.2	6.145	5.645	4.69333	4.98	5.245	4.38	3.17667	4.77	4.915	-0.334223	0.64035	90.7313	0.0175299	0.974098	29.4966	-0.261214	0.691917	90.0902	-0.409351	0.25882	0	0	0	0	0
chr1	43558036	43559294	1258	3.185	4.48	3.205	2.985	2.92	2.72	3.19333	3.22667	3.305	3.295	1.355	3.25	3.475	1.15411	0.109332	8.8306	0.012831	1	8.24286	0.0148412	1	9.36334	-0.0744235	1	0	0	0	0	0
chr1	43882966	43886172	3206	6.13	6.43	6.385	7.52	7.855	7.665	4.39667	4.91667	5.79	5.375	3.095	6	6.45	0.372697	0.395175	264.78	0.397199	0.0633016	79.9927	0.266348	0.591965	287.293	0.170011	0.5747	0	0	0	0	0
chr1	43967916	43972643	4727	5.19	6.475	4.995	5.35	5.81	4.325	4.82	4.56667	5.23	5.655	2.245	4.76	4.6	1.29033	0.000909209	61.4849	0.450906	0.347917	35.276	-0.0697998	0.93425	44.2064	-0.636099	0.0873975	0	0	0	0	0
chr1	43989177	43994909	5732	8.61	8.705	8.36	9.295	9.415	9.14	6.53667	6.87333	8.325	8.235	3.73	8.54	8.8	0.16604	0.372281	837.26	0.197095	0.123093	377.286	-0.170073	0.488612	888.766	-0.102492	0.593773	0	0	0	0	0
chr1	44126632	44128329	1697	3.205	4.805	2.55	2.925	3.53	2.87	3.08333	3.17667	2.335	3.595	1.195	1.305	0.715	1.40703	0.0368881	11.9663	0.423804	0.613378	8.09684	-0.0569061	1	10.2975	-0.0329372	1	0	0	0	0	0
chr1	44157677	44160098	2421	6.03	6.02	6.075	7.555	7.565	7.57	4.07333	4.15333	5.485	4.81	2.655	6.36	6.74	0.0832515	0.883726	239.565	0.0782566	0.799636	68.5538	0.0849659	0.900097	280.334	0.0492711	0.910628	0	0	0	0	0
chr1	44174511	44178876	4365	7.33	8.57	7.39	8.275	9.165	8.29	5.30667	5.60667	6.675	6.9	3.36	8.08	8.485	1.29292	1.36222e-11	569.25	0.95966	9.92463e-15	172.642	0.128587	0.769089	462.864	0.0502925	0.881756	0	0	0	0	0
chr1	44185276	44189420	4144	4.495	8.565	5.05	4.365	7.19	4.695	4.28	4.43	4.36	4.23	3.38167	5.33	5.73	4.03155	3.0156e-50	108.245	2.69395	3.09507e-18	28.2165	0.379861	0.51578	33.4524	0.196198	0.760713	1	0	0	1	1
chr1	44198942	44201573	2631	4.25	7.35	3.965	3.62	5.865	3.345	3.31333	3.66333	3.375	2.685	3.04	3.74	4.775	3.05942	1.90427e-18	44.2319	2.01187	1.79642e-06	16.7764	-0.133902	0.866955	15.3759	-0.0917012	1	0	0	0	0	1
chr1	44203594	44209844	6250	7.26	8.095	7.625	8.21	8.745	8.395	5.90333	6.35	7.22	6.78	3.57667	8.04	8.43	0.891673	2.956e-05	464.598	0.603566	1.93228e-05	184.257	0.399658	0.162622	471.352	0.216118	0.274469	0	0	0	0	0
chr1	44252836	44257331	4495	4.205	9.125	4.86	3.85	9.27	5.555	3.79333	4	3.815	4.11	3.195	7.115	7.555	4.8121	4.37319e-73	413.029	5.32399	9.25327e-108	24.1421	0.373567	0.535386	44.4608	1.11253	0.00026921	1	0	0	0	1
chr1	44261978	44264507	2529	1.635	6.585	3.575	2.81	5.59	3.43	3.45333	3.41	3.505	2.965	2.70333	3.06	3.245	4.46002	2.20573e-16	34.5762	2.39687	2.05264e-07	7.09565	0.562467	1	11.6175	0.207274	1	0	0	0	0	1
chr1	44608228	44609833	1605	3.425	3.175	3.725	4.72	4.18	4.46	3.32333	3.40333	3.565	2.865	2.44167	3.605	3.71	-0.185826	0.861573	26.5971	-0.398595	0.553587	11.3952	0.157679	1	34.305	-0.116984	0.870641	0	0	0	0	0
chr1	44631560	44634186	2626	5.03	2.375	2.955	3.66	2.75	3.325	3.65667	3.67	2.915	2.79	2.495	2.375	3.115	-2.23251	0.000632882	10.6712	-0.603808	0.436486	19.878	-1.03963	0.0135374	15.0368	-0.117795	1	0	0	0	0	0
chr1	4481992	4488142	6150	5.68	5.96	6.375	6.9	6.49	6.635	5.61333	5.94	5.93	5.965	2.99833	6.49	6.57	0.316409	0.535888	131.728	-0.317944	0.333682	70.0713	0.597222	0.126407	161.37	-0.185354	0.647969	0	0	0	0	0
chr1	4503238	4507113	3875	5.41	4.58	4.89	5.375	4.27	4.835	4.29333	4.63667	5.075	5.025	2.785	2.72	3.55	-0.697432	0.228869	37.9177	-0.856525	0.10728	36.3311	-0.303141	0.617929	51.0315	-0.338236	0.489543	0	0	0	0	0
chr1	45312827	45313827	1000	4.385	2.39	4.23	2.48	1.64	2.565	3.10667	2.22333	2.73	3.745	2.225	2.655	3.035	-1.67065	0.0250341	3.77408	-0.466643	1	19.2654	-0.0314468	0.971298	6.68103	0.0252636	1	0	0	0	0	0
chr1	4561379	4562379	1000	4.235	3.405	4.24	4.88	4.145	4.72	3.08	3.69	4.01	3.745	2.37333	4.325	4.69	-0.709097	0.379004	28.7139	-0.544862	0.377338	18.8198	0.0279688	0.974881	40.2145	-0.060003	0.940736	0	0	0	0	0
chr1	45851276	45853827	2551	7.22	7.355	7.275	7.865	8.145	7.97	4.87667	5.17333	6.945	7.055	2.79	7.15	7.485	0.2067	0.505418	330.118	0.354671	0.0669794	158.81	0.117997	0.792154	360.034	0.140505	0.63048	0	0	0	0	0
chr1	45881180	45884809	3629	5.535	6.65	5.74	5.455	6.515	5.135	4.37	4.61667	5.385	5.21	2.41833	4.155	4.415	1.15662	0.00126536	85.7058	1.08007	0.000911959	52.4553	0.274163	0.640869	56.8893	-0.187329	0.752636	0	0	0	0	1
chr1	45914010	45940105	26095	9.135	9.71	9.22	8.47	9.005	8.445	7.92333	8.24667	9.44	9.47	4.49833	7.715	7.77	0.644836	1.80065e-08	557.174	0.609824	3.34832e-06	610.377	0.165394	0.391062	523.626	0.0235497	0.948794	0	0	0	0	0
chr1	45953732	45956426	2694	7.16	6.335	7.25	5.745	5.005	6.03	4.93667	5.62667	7.3	7.42	3.10833	2.88	2.89	-0.733124	0.0154519	52.8603	-0.618944	0.180481	154.103	0.1459	0.733513	87.3734	0.251224	0.592603	0	0	0	0	0
chr1	45957866	45964331	6465	8.62	7.975	8.295	7.665	6.78	7.375	6.34667	6.98667	8.645	8.9	4.10667	6.915	6.94	-0.566997	0.0012875	197.186	-0.784051	0.000446146	370.529	-0.230646	0.317736	273.445	-0.224583	0.413405	0	1	0	0	0
chr1	45968128	45985219	17091	9.595	9.495	9.345	10	9.975	9.835	7.79	8.16667	9.63	9.795	4.47333	8.915	8.9	-0.0267057	0.877014	1296.63	0.0541867	0.672784	747.606	-0.175086	0.314842	1444.25	-0.115169	0.373234	0	1	0	0	0
chr1	4643509	4645180	1671	5.21	3.145	4.12	4.58	2.72	3.345	3.19667	3.25	3.86	4.2	2.395	3.47	4.195	-1.70723	0.00518802	18.6754	-1.16698	0.0681442	27.1568	-0.62157	0.204644	23.7251	-0.600377	0.123682	0	0	0	0	0
chr1	4651038	4652569	1531	6.08	3.14	5.06	5.15	2.815	4.63	3.29667	3.35667	5.49	5.46	2.41333	2.265	2.29	-2.66592	1.70696e-07	25.0199	-1.91073	0.000243515	52.2712	-0.68348	0.106808	43.2949	-0.299442	0.568798	0	0	0	0	0
chr1	4660141	4663487	3346	7.06	4.245	5.72	6.005	3.785	5.06	4.59333	4.86333	6.38	6.57	3.41167	4.625	5.52	-2.62616	1.29352e-12	47.7081	-1.84221	1.46396e-05	95.5229	-1.04571	0.000304272	70.7687	-0.658472	0.0410955	0	1	0	0	0
chr1	46906264	46912150	5886	8.26	8.225	8.395	8.98	8.83	9.025	6.46333	6.86333	7.95	7.99	3.41833	8.33	8.45	0.0360697	0.890769	611.731	-0.0751087	0.691949	338.553	0.198898	0.425907	764.611	0.0830225	0.721284	0	0	0	0	0
chr1	46963922	46966258	2336	5.4	5.375	5.345	4.425	3.97	4.465	5.23333	5.53667	5.455	5.24	2.29167	4.31	4.64	0.0406946	0.953498	22.4709	-0.240237	0.758951	42.4581	0.00445539	0.995938	31.3917	0.0971421	0.898335	0	0	0	0	0
chr1	4757800	4760968	3168	8.07	7.17	7.275	7.52	6.725	7.06	5.26667	6.06	7.185	7.23	3.62833	6.38	6.855	-0.813525	0.00016177	182.098	-0.708084	0.00270669	220.449	-0.668173	0.00159173	235.103	-0.368889	0.135024	0	1	0	0	0
chr1	4773375	4776896	3521	8.435	7.515	7.575	9.03	8.335	8.42	5.66	5.99333	8.07	7.725	3.185	7.435	7.525	-0.825841	2.25497e-05	536.753	-0.609905	4.28514e-06	279.185	-0.74279	6.51043e-05	642.875	-0.544054	3.87073e-06	0	0	0	0	0
chr1	4780979	4782506	1527	5.045	3.625	4.27	4.03	2.74	2.78	3.61667	3.57	4.565	4.635	2.52333	0.99	0.575	-1.21068	0.0562804	15.1536	-0.557374	0.47867	25.7406	-0.447761	0.42339	16.5097	-0.424686	1	0	0	0	0	0
chr1	4790468	4793419	2951	7.735	7.18	7.21	6.195	5.03	5.935	5.09667	5.59333	7.39	7.45	3.36667	5.545	6.335	-0.460603	0.0851316	66.1161	-1.03436	0.00779289	188.407	-0.410034	0.128853	99.1401	-0.196314	0.701421	0	0	0	0	0
chr1	4796835	4802120	5285	8.895	8.15	8.31	9.27	8.72	8.95	6.48667	6.87667	8.61	8.495	3.655	7.835	8.145	-0.663373	2.72783e-05	661.562	-0.465747	0.000333348	414.55	-0.485886	0.00270725	828.131	-0.268758	0.0345895	0	0	0	0	0
chr1	4818569	4820630	2061	5.98	5.84	5.145	5.475	5.095	4.715	4.26333	4.66	5.045	4.66	3.11333	4.335	4.78	-0.105395	0.855682	50.109	-0.221196	0.723326	51.2603	-0.571245	0.210424	51.6498	-0.457924	0.278188	0	0	0	0	0
chr1	4846704	4850350	3646	7.205	7.28	7.245	8.39	8.31	8.23	5.29	5.74667	6.66	6.68	3.37833	7.17	7.48	0.145313	0.658062	415.627	-0.00104813	0.996876	156.51	0.104055	0.823152	471.847	-0.112252	0.676057	0	0	0	0	0
chr1	48620671	48624198	3527	6.475	4.91	6.985	4.71	3.96	5.085	3.93	4.06	6.79	6.78	2.85333	2.57	4.12	-1.44349	0.000339843	24.6809	-0.573517	0.368937	113.498	0.500974	0.13928	43.7388	0.293558	0.583903	0	0	0	0	0
chr1	49628887	49629887	1000	4.63	3.6	4.08	2.89	2.175	3.075	2.65333	2.60667	3.34	3.885	2.44167	1.51	1.725	-0.75828	0.304106	5.72634	-0.466608	1	20.8226	-0.246995	0.723386	9.91525	0.0652404	1	0	0	0	0	0
chr1	5008988	5010516	1528	2.275	3.245	2.815	4.185	4.815	3.395	2.36667	2.45	2.94	2.18	2.78	4.16	3.77	0.794755	0.391589	28.3231	0.615442	0.305662	5.08994	0.205574	1	19.3602	-0.351752	0.479248	0	0	0	0	0
chr1	5072899	5074784	1885	6.62	6.035	6.15	7.77	7.46	7.625	4.38	4.88667	5.765	4.965	2.87833	5.8	5.7	-0.482103	0.22903	249.936	-0.229625	0.362703	87.7435	-0.307181	0.4978	308.41	-0.0916349	0.808271	0	0	0	0	0
chr1	51164223	51165223	1000	3.18	3.245	3.995	2.32	2.005	1.655	3.27667	3.18667	2.995	3.58	1.27	2.9	2.955	-0.0512358	0.96423	4.66409	-0.102281	1	13.3385	0.241972	1	4.63351	-0.126495	1	0	0	0	0	0
chr1	5123105	5125488	2383	5.065	6.33	5.615	3.795	4.81	4.34	4.14	4.31333	5.905	6.335	3.07667	3.7	4.445	1.27428	0.00158571	25.7232	0.909784	0.111076	42.7787	0.483198	0.326282	23.8393	0.287114	0.604524	0	0	0	0	0
chr1	51321569	51323523	1954	5.11	5.145	6.095	5.125	4.43	4.78	4.59333	4.77	6.205	6.02	2.55333	5.4	5.24	0.0914884	0.900062	33.9679	-0.543361	0.342947	54.2452	0.796126	0.0423854	44.6172	-0.176433	0.782622	0	0	0	0	0
chr1	51344878	51352135	7257	6.325	8.69	7.015	7.485	8.66	7.385	6.36	6.73	7.35	7.23	3.72167	7.03	7.125	2.40252	1.74926e-33	379.173	1.24424	1.68965e-12	109.978	0.656538	0.031854	257.035	-0.050164	0.913344	0	0	0	0	1
chr1	51356087	51357087	1000	4.22	3.5	3.56	3.01	3.19	3.18	2.77333	2.72667	4.445	3.31	1.72833	3.215	3.615	-0.53152	0.524191	9.36459	0.170863	1	14.325	-0.269158	1	11.0566	0.0826272	1	0	0	0	0	0
chr1	51390078	51391335	1257	3.82	4.36	3.885	4.835	5.13	5.14	2.97	3.60333	3.785	3.81	2.275	3.98	4.455	0.54018	0.491632	39.1505	0.315712	0.596875	13.7134	0.0418156	1	46.1127	0.22905	0.693706	0	0	0	0	0
chr1	51533470	51538362	4892	8.07	8.61	8.355	8.85	9.01	8.985	6.44667	6.84333	8.265	8.07	3.41167	8.355	8.435	0.600383	0.00057396	624.605	0.235393	0.105935	314.446	0.337992	0.116172	722.297	0.172756	0.305626	0	0	0	0	0
chr1	51557648	51558970	1322	4.505	4.87	3.96	3.875	3.875	3.47	3.43	3.75	3.41	3.495	1.86833	2.645	3.64	0.408626	0.559465	17.3441	0.052914	0.955202	19.0123	-0.181026	0.810828	17.7633	-0.132622	1	0	0	0	0	0
chr1	51562114	51570862	8748	8.675	7.675	8.19	8.015	6.925	7.635	6.44667	6.74	8.185	8.03	4.21833	7.495	7.84	-0.915655	1.78868e-07	241.193	-0.945539	1.99206e-05	366.82	-0.384506	0.0385063	339.874	-0.306251	0.156225	0	1	0	0	0
chr1	51586157	51587157	1000	3.56	4.4	3.265	3.26	3.075	2.32	2.51333	2.73	3.49	3.125	1.75833	3.42	3.105	0.810355	0.280839	9.78948	-0.105994	0.914462	10.2014	-0.0327535	1	8.92869	-0.283227	1	0	0	0	0	0
chr1	51703930	51705954	2024	2.275	6.365	2.91	2.205	5.08	3.1	2.90667	2.85333	1.955	2.97	2.81333	4.565	4.835	3.82621	2.67983e-13	23.5019	2.32551	8.22735e-06	5.04067	0.198217	1	8.20973	0.248519	1	1	0	0	1	1
chr1	51775904	51779232	3328	7.96	7.57	7.545	6.985	6.92	7.25	4.86333	5.19	7.36	7.495	3.23167	6.865	7.115	-0.306056	0.200667	157.427	0.0263417	0.950307	228.38	-0.310036	0.281618	206.789	0.275013	0.358556	0	0	0	0	0
chr1	51785458	51786458	1000	3.805	4.3	4.24	2.735	3.03	3.635	3.07667	3.4	4.015	4.395	2.32333	2.545	1.965	0.551481	0.486331	8.46045	0.186501	1	15.9733	0.288391	0.664506	12.6911	0.279472	1	0	0	0	0	0
chr1	51795752	51801040	5288	9.36	9.23	9.38	8.125	8.01	8.49	7.13333	7.77	9.54	9.87	3.92667	9.18	9.625	-0.0595817	0.727586	341.658	-0.042208	0.876309	697.354	0.0929235	0.655551	476.396	0.3851	0.0138669	0	0	0	0	0
chr1	51806887	51810039	3152	6.515	7.09	6.685	5.98	6.31	6.615	4.52	4.81667	5.29	6.46	3.08333	5.885	6.52	0.634038	0.0451207	90.2109	0.401838	0.301583	101.357	0.19962	0.684224	118.691	0.563356	0.044223	0	0	0	0	0
chr1	51812224	51821317	9093	9.25	9.055	9.31	8.025	7.46	8.18	7.02667	7.62	9.39	9.78	4.095	8.525	9.05	-0.122393	0.479462	276.252	-0.478122	0.0193828	655.874	0.124747	0.537112	409.603	0.184183	0.445733	1	1	0	0	0
chr1	51825862	51838204	12342	8.725	8.615	8.9	7.95	7.43	8.105	6.98333	7.32333	8.945	9.255	3.965	8.585	9.22	-0.0409182	0.856409	266.338	-0.434279	0.0398307	474.753	0.23725	0.218844	389.777	0.186728	0.446376	1	0	0	0	0
chr1	51838627	51839884	1257	4.065	4.695	3.605	3.785	3.615	3.49	3.61	3.71	4.285	4.355	2.32167	4.015	4.91	0.571668	0.435519	15.2296	-0.0326448	0.973973	14.0908	-0.204341	1	17.1656	-0.0774139	1	0	0	0	0	0
chr1	51870697	51873113	2416	4.34	6.29	4.555	3.86	5.045	3.67	4.05667	3.95	4.325	4.785	2.87667	5.79	6.55	1.92468	6.36866e-06	29.7385	1.0973	0.0403994	21.7902	0.1734	0.818179	18.737	-0.0502111	0.951151	0	0	0	0	0
chr1	51877470	51880258	2788	6.005	5.085	5.58	4.905	4.835	5.005	4.46333	4.89667	5.425	5.29	3.3	4.88	5.59	-0.771478	0.113009	35.6661	-0.0200532	0.979611	57.4717	-0.251976	0.658855	44.5571	0.0816809	0.914212	0	0	0	0	0
chr1	51904285	51907598	3313	6.63	6.285	6.36	5.695	5.355	5.645	4.86667	5.65	6.02	5.93	3.51	4.78	6.19	-0.270981	0.505252	57.6548	-0.226093	0.679856	94.4299	-0.14182	0.801025	74.1869	0.00151159	0.998873	0	0	0	0	0
chr1	51910818	51916312	5494	8.43	8.52	8.285	7.66	7.63	7.48	6.10333	6.68667	8.02	8.07	3.91167	7.97	8.74	0.166019	0.417763	254.262	0.0490232	0.8772	344.568	-0.0661499	0.847619	282.249	-0.118429	0.738006	0	0	0	0	0
chr1	51934447	51942241	7794	9.105	8.775	9.19	8.23	7.85	8.565	6.72667	7.50333	9.11	9.17	4.375	8.765	9.12	-0.255355	0.109868	336.389	-0.295363	0.133618	598.419	0.155342	0.451347	505.959	0.365108	0.0152383	0	0	0	0	0
chr1	51944371	51954170	9799	9.725	9.33	9.69	9.935	9.54	9.83	7.59667	8.36	10.005	10.04	4.285	9.125	9.54	-0.32104	0.00724811	1097.65	-0.311889	0.00186412	879.509	0.0393017	0.861867	1409.2	-0.0561438	0.75708	0	0	0	0	0
chr1	51961427	51962875	1448	5.115	4.835	4.97	4.725	4.165	4.425	3.84	3.97	5.06	4.955	3.09	4.44	5.595	-0.192742	0.78476	26.601	-0.411387	0.538054	33.3529	-0.0704993	0.933193	34.5023	-0.113496	0.87613	0	0	0	0	0
chr1	51969885	51973573	3688	7.26	6.71	6.88	7.945	7.485	7.825	4.87667	5.37667	6.595	5.995	3.32333	6.61	7.445	-0.466201	0.121683	269.302	-0.371495	0.0790566	141.331	-0.242553	0.537846	350.896	-0.0697361	0.845669	0	0	0	0	0
chr1	51978747	51980331	1584	5.125	5.065	4.475	5.155	5.275	4.95	3.74333	3.85667	5.1	5.13	2.34667	3.815	4.485	0.0315964	0.966306	46.4506	0.167647	0.788524	28.5167	-0.37998	0.514292	48.7755	-0.0895902	0.904523	0	0	0	0	0
chr1	52169519	52178866	9347	7.8	8.585	7.87	8.455	8.945	8.56	6.54333	6.71333	8.15	7.65	3.98833	8.665	8.525	0.846644	9.6995e-07	540.371	0.561194	2.16153e-05	239.731	0.137393	0.690675	542.548	0.14394	0.510891	0	1	0	0	0
chr1	52214178	52216406	2228	6.125	5.56	6.065	5.025	4.02	4.585	4.58	3.96333	6.71	6.325	2.96667	5.795	6.095	-0.45057	0.339568	30.2282	-0.752542	0.203226	70.5469	0.00932447	0.989924	40.6659	-0.262393	0.643862	0	0	0	0	0
chr1	52288130	52291364	3234	4.5	5.66	5.605	6.385	7.02	6.56	4.34667	4.68333	4.935	4.385	2.87667	5.385	5.875	1.14719	0.0227632	135.482	0.680284	0.0127764	36.4663	0.808932	0.0559023	131.672	0.188549	0.675429	1	0	0	0	0
chr1	52490687	52492247	1560	5.945	4.27	5.71	5.215	4.57	5.42	4.05667	4.18667	5.61	5.75	3.10333	5.61	5.995	-1.48534	0.00206369	37.3869	-0.501528	0.380352	58.7314	-0.125014	0.851677	57.9216	0.161549	0.795835	0	0	0	0	0
chr1	52521078	52525070	3992	7.75	7.565	7.405	6.915	6.53	6.58	6.02667	6.39667	7.815	7.865	3.92833	7.2	7.51	-0.089702	0.786264	134.629	-0.287128	0.397609	201.044	-0.244986	0.436049	160.371	-0.233351	0.540893	0	1	0	0	0
chr1	52530920	52532195	1275	3.72	5.025	4.155	3.085	3.94	2.575	3.02333	3.20333	3.58	3.94	2.58667	3.96	4.36	1.22132	0.0489554	13.5112	0.674264	0.351212	15.0553	0.25621	0.710518	8.97931	-0.132685	1	0	0	0	0	0
chr1	52540051	52541891	1840	4.97	4.29	4.81	3.57	3.22	3.76	2.90333	3.34667	5.21	4.575	2.86167	4.055	4.01	-0.637578	0.338833	12.0398	-0.260583	0.767624	31.2444	-0.0352097	0.96747	17.9784	0.106333	1	0	1	0	0	0
chr1	52550534	52559507	8973	8.56	8.52	8.46	8.86	8.72	8.8	6.86667	7.37	8.325	8.14	4.25833	8.105	8.11	0.0577317	0.832146	564.409	-0.0700529	0.720258	382.339	-0.0230453	0.949507	679.012	-0.0162557	0.961404	0	1	0	0	0
chr1	5264017	5265951	1934	5.485	3.065	4.505	4.01	3.01	4.04	3.22333	2.95333	3.545	4.835	2.71333	2.9	2.615	-2.13862	0.000183422	15.269	-0.386637	0.64031	33.6642	-0.622809	0.185349	22.5885	0.0438589	0.957743	0	0	0	0	0
chr1	52686933	52688448	1515	4.66	5.36	5.17	5.83	5.99	5.815	3.5	3.87	4.51	3.515	2.51	5.175	5.165	0.733733	0.202297	75.7553	0.230911	0.623753	31.5106	0.378707	0.512203	82.5038	0.0234504	0.974318	0	0	0	0	0
chr1	52782932	52785000	2068	4.825	5.13	3.705	5.535	6.24	6.18	3.23333	3.56	3.67	2.615	2.73167	4.445	4.895	0.287974	0.670848	76.8941	0.735901	0.0456966	21.0459	-0.58599	0.254498	87.3047	0.544635	0.0917191	0	0	0	0	0
chr1	52804884	52808263	3379	7.47	7.56	7.66	5.125	5.66	6.225	5.21667	5.27333	7.535	7.42	3.49667	7.685	7.635	0.16354	0.579226	53.8137	0.518645	0.291307	199.334	0.244788	0.4505	81.3184	0.820861	0.00596205	0	0	0	0	0
chr1	52821010	52823386	2376	4.69	5.625	4.925	3.58	4.29	3.63	3.93667	3.71	4.195	4.985	2.495	4.65	4.58	0.904587	0.0854168	18.8064	0.58696	0.399349	28.5049	0.169848	0.818887	16.8177	0.0377106	1	0	0	0	0	0
chr1	52855048	52863230	8182	6.045	7.85	6.31	5.92	7.08	5.845	5.69	5.71333	6.23	5.915	3.83167	7.2	7.025	1.80308	4.74608e-12	124.863	1.18662	6.41127e-06	76.5269	0.246384	0.646664	86.5541	-0.0189523	0.980147	0	0	0	0	1
chr1	52872290	52875386	3096	6.755	7.845	7.045	7.355	8.31	7.745	5.01	5.29333	6.79	6.415	3.24	7.985	8.195	1.14303	1.1015e-06	309.353	1.02407	1.61844e-09	125.624	0.32276	0.380136	281.055	0.40267	0.050644	0	0	0	0	1
chr1	52900778	52908417	7639	8.435	10.05	8.905	8.345	9.89	8.945	6.61333	7.35333	8.94	9.075	4.335	9.61	9.67	1.67314	9.47806e-44	824.246	1.6147	9.95552e-55	436.331	0.512613	0.00191347	610.538	0.61878	2.53297e-07	1	1	0	0	1
chr1	53115228	53121731	6503	3.77	8.62	6.195	4.695	7.325	5.685	4.98333	5.20667	5.5	5.22	3.575	7.13	6.995	4.78873	1.60035e-53	120.514	2.58645	5.35454e-20	45.229	1.7293	4.94792e-07	56.2956	0.722043	0.0294561	0	0	0	0	1
chr1	53125551	53129184	3633	4.91	8.28	6	3.895	6.665	4.34	4.42333	4.42667	5.785	5.815	3.525	6.445	6.92	3.33799	9.06258e-36	74.8809	2.61847	5.55705e-14	48.9043	0.827807	0.0364128	24.5614	0.235657	0.696639	1	0	0	1	1
chr1	53141503	53142819	1316	1.825	5.215	2.645	1.39	4.34	2.65	2.46667	2.14	1.085	0.815	2.36333	2.73	2.67	3.0406	2.63525e-06	13.6415	2.14941	0.000263432	4.27468	0.296112	1	5.33176	0.28572	1	0	0	0	0	1
chr1	53345457	53349951	4494	8.405	5.785	7.79	7.005	4.765	6.965	5.75667	5.96333	7.22	7.575	3.43167	4.81	5.435	-2.50929	4.71878e-27	97.1442	-2.03756	3.50289e-11	292.622	-0.513901	0.00939792	188.143	-0.0076777	0.989919	0	0	0	0	0
chr1	53352777	53358412	5635	7.92	7.365	7.825	8.395	7.975	8.47	5.83333	6.21667	7.27	7.04	3.60667	7.095	7.1	-0.477673	0.0391973	373.604	-0.338844	0.0613894	245.456	-0.0213212	0.96101	516.308	0.117045	0.649452	0	0	0	0	0
chr1	53368684	53371803	3119	7.22	7.255	7.265	8.235	8.12	8.335	5.76	6.02	6.945	6.935	2.965	7.09	7.175	0.104768	0.766188	368.735	-0.0432214	0.868647	158.481	0.0995891	0.831778	465.85	0.136187	0.596025	0	0	0	0	0
chr1	53408270	53410319	2049	5.485	5.135	5.25	6.77	6.815	6.91	3.52667	3.48333	4.435	3.99	2.70667	4.98	5.62	-0.254122	0.675008	140.1	0.118353	0.754642	41.7622	-0.134469	0.851549	169.293	0.159865	0.699566	0	0	0	0	0
chr1	53830143	53835939	5796	5.01	6.06	6.085	5.83	6.52	6.02	5.33333	5.84667	5.56	5.595	2.845	3.11	3.015	1.02612	0.02149	94.2768	0.719778	0.0302894	52.0237	0.846268	0.026871	89.6026	0.178938	0.740028	0	0	0	0	0
chr1	53838575	53842741	4166	5.92	6.18	6.27	7.325	7.555	7.42	4.99	5.46333	5.7	5.475	2.81167	5.535	6.02	0.326053	0.475681	221.955	0.301302	0.224724	71.2725	0.342772	0.459795	246.14	0.125573	0.738006	0	0	0	0	0
chr1	53874492	53875492	1000	2.83	4.15	3.165	3.265	3.325	3.105	1.88333	2.22667	2.625	2.35	1.46833	2.16	2.19	1.0213	0.202392	10.6242	0.0626646	0.950307	7.46266	0.100983	1	11.9206	-0.014388	1	0	0	0	0	0
chr1	53876364	53877364	1000	1.265	3.215	2.08	3.495	4.465	3.215	2.88667	3.30667	3.385	2.795	1.465	3.625	3.36	1.10094	0.218682	19.8446	0.88358	0.156159	4.76368	0.0334429	1	13.4734	-0.0605835	1	0	0	0	0	0
chr1	53879673	53882626	2953	4.545	5.975	5.26	4.57	5.72	5.055	4.26667	4.78667	5.055	4.805	1.99833	4.455	4.33	1.42836	0.00177242	47.462	1.11461	0.0086302	31.1418	0.535444	0.289099	40.4554	0.335914	0.503143	0	0	0	0	1
chr1	53904756	53909771	5015	6.07	6.895	6.275	5.375	5.845	5.32	5.3	5.65	6.075	6.19	2.525	5.395	5.19	0.883766	0.0065777	61.6725	0.506469	0.255974	75.0191	0.245195	0.630865	58.9682	0.00734673	0.993087	0	0	0	0	0
chr1	53932252	53933847	1595	2.725	5.215	2.65	2.715	3.39	2.335	3.16333	3.25333	3.585	4	1.39667	2.675	3.545	2.25474	0.000207993	9.66779	0.466435	0.575014	5.43727	-0.0111399	1	7.1054	-0.0983154	1	0	0	0	0	0
chr1	54032192	54035834	3642	5.48	5.49	6.4	6.53	6.155	6.58	5.13667	5.47	6.135	6.335	1.575	5.815	6.125	0.0655517	0.919739	103.177	-0.265849	0.510654	67.0359	0.792212	0.0246198	138.469	0.0839834	0.875251	0	0	0	0	0
chr1	54042629	54044183	1554	4.455	4.675	5.055	5.005	4.105	3.885	4.46333	4.94333	4.72	5.22	1.79833	3.875	3.895	0.279519	0.71359	30.5154	-0.727413	0.209127	27.4782	0.442891	0.426026	34.1155	-0.594225	0.13081	0	0	0	0	0
chr1	54251278	54252278	1000	1.81	3.025	1.245	4.38	3.4	2.635	2.31	2.89333	0.745	1.1	1.545	2.395	2.26	0.858467	0.357366	19.0514	-0.638819	0.359197	1.40443	-0.0906521	1	19.1113	-0.599122	0.106958	0	0	0	0	0
chr1	54306445	54308304	1859	4.915	4.455	4.1	5.38	5.405	5.6	3.52	3.74	4.5	4.275	2.77	4.765	4.09	-0.343966	0.636488	52.2746	0.101714	0.870943	25.166	-0.314451	0.626777	65.6867	0.200913	0.717996	0	0	0	0	0
chr1	54494776	54496603	1827	5.47	5.475	5.42	7.475	7.375	7.515	3.98667	4.37333	4.63	4.675	2.63	5.715	5.925	0.0693062	0.917218	218.551	-0.0266608	0.939645	44.2388	0.0135739	0.98689	268.16	0.0738417	0.857934	0	0	0	0	0
chr1	54580447	54581708	1261	4.77	3.37	4.615	3.505	2.335	3.73	3.36	3.41667	4.525	4.955	2.62	2.19	2.745	-1.18586	0.0802732	8.70938	-0.750567	1	25.9661	-0.0575392	0.947476	16.5129	0.10766	1	0	0	0	0	0
chr1	54598844	54604099	5255	8.315	7.065	7.805	6.62	5.685	6.425	5.4	5.86667	7.57	7.59	3.50333	6.83	6.41	-1.16382	6.40859e-09	93.1208	-0.813317	0.0129935	283.023	-0.416058	0.0484355	135.402	-0.123186	0.80639	0	0	0	0	0
chr1	54608751	54615647	6896	8.02	6.985	7.18	8.535	7.79	7.92	5.62667	5.71	7.06	7.005	3.36667	7.035	7.09	-0.954741	2.51978e-05	374.91	-0.658185	3.50464e-05	211.357	-0.675626	0.00404681	455.336	-0.537174	0.000219584	0	0	0	0	0
chr1	54671109	54673200	2091	7.09	5.775	5.25	5.62	4.64	4.77	3.78667	3.95	5.125	5.6	2.93167	5.375	5.73	-1.19	0.000206851	45.7134	-0.779021	0.10498	89.3489	-1.44399	7.5739e-07	55.1754	-0.554223	0.134237	0	0	0	0	0
chr1	54739765	54742627	2862	5.125	7.59	5.87	4.545	6.125	4.49	4.48667	4.55333	5.675	6.365	2.91833	6.525	6.77	2.4726	4.14994e-17	58.9548	1.54463	4.07879e-05	48.0383	0.616051	0.152478	32.4171	0.0186489	0.983468	1	0	0	0	1
chr1	54746762	54748694	1932	4.58	5.15	5.42	4.55	4.67	4.305	3.97667	4.02333	5.495	5.795	2.09333	4.95	5.32	0.60905	0.328964	29.7943	0.167224	0.821739	34.5865	0.614902	0.196503	30.3855	-0.112838	0.876973	0	0	0	0	0
chr1	54882966	54884510	1544	5.62	4.735	5.175	4.98	4.725	3.96	3.69	3.83333	5.43	5.605	3	5.255	5.92	-0.741668	0.16277	35.9651	-0.194589	0.778251	43.3818	-0.280048	0.636913	33.9013	-0.572368	0.151863	0	0	0	0	0
chr1	54893786	54895875	2089	5.14	5.54	5.355	4.74	5.02	4.92	4.21667	4.27	5.17	5.625	2.61	5.205	5.125	0.472802	0.427577	37.2074	0.322779	0.610521	39.2478	0.17792	0.799817	41.0066	0.119134	0.865668	0	0	0	0	0
chr1	54906044	54908074	2030	5.745	3.87	4.48	4.57	3.815	4.82	3.91	3.53333	5.825	5.74	2.65333	5.33	4.77	-1.63787	0.00199585	22.9728	-0.499254	0.470016	39.0393	-0.836322	0.0461631	37.3405	0.189729	0.768184	0	0	0	0	0
chr1	54910166	54912081	1915	5.73	5	5.325	5.005	4.665	5.455	3.98667	4.07667	6.43	6.02	2.815	5.755	5.125	-0.662856	0.211493	34.9506	-0.234621	0.722508	48.7327	-0.239313	0.704356	55.0268	0.341542	0.467255	0	0	0	0	0
chr1	54916316	54917567	1251	4.91	2.625	4.41	3.475	2.405	3.01	3.31667	3.48667	5.125	5	2.61833	2.795	2.06	-1.79944	0.00701098	8.89064	-0.652335	1	25.9079	-0.242251	0.726372	12.9521	-0.103866	1	0	0	0	0	0
chr1	54979392	54984073	4681	6.21	6.155	6.465	7.58	7.465	7.61	5.15667	5.63667	6.1	5.905	3.06	6.24	6.63	0.0199087	0.970602	234.196	-0.0331672	0.921274	84.8343	0.29788	0.525126	287.247	0.0683943	0.863897	0	0	0	0	0
chr1	55040113	55041465	1352	4.875	3.8	4.01	3.88	4.205	3.315	3.3	3.59	3.42	3.72	2.44667	4.055	4.35	-0.840928	0.220828	19.6976	0.312076	0.688479	22.4413	-0.441806	0.438051	16.6753	-0.210532	1	0	0	0	0	0
chr1	55063546	55065073	1527	4.93	4.58	4.075	3.805	3.365	3.525	3.42	3.65	4.765	4.5	1.94	4.39	5.12	-0.288636	0.689704	14.1471	-0.241469	0.781328	23.8418	-0.469361	0.397396	17.4719	-0.0851286	1	0	0	0	0	0
chr1	55080512	55086862	6350	8.355	8.24	8.41	9.255	9.1	9.295	6.53667	7.26333	8.34	8.23	3.61833	8.385	8.74	-0.0413129	0.872616	739.11	-0.0775098	0.639008	350.209	0.119965	0.68032	924.127	0.0829192	0.679947	0	0	0	0	0
chr1	55108227	55112193	3966	8.205	8.57	8.865	8.645	8.895	9.255	5.73333	7.20667	8.745	8.61	3.69667	8.9	9.135	0.43684	0.0132826	559.859	0.324739	0.027495	402.604	0.708761	5.6604e-06	755.009	0.633382	4.62717e-09	1	1	0	0	0
chr1	55113889	55114889	1000	3.57	4.01	3.755	3.24	2.505	3.01	2.84667	3.1	3.385	2.795	2.35667	3.73	3.86	0.231059	0.811352	7.91763	-0.483832	1	13.2981	0.0288057	1	11.9687	-0.0107533	1	0	0	0	0	0
chr1	55116129	55117599	1470	4.65	4.29	4.9	4.155	4.705	5.185	3.92	4.04667	3.96	3.71	2.81	4.225	3.97	-0.247067	0.758229	26.5656	0.537466	0.392073	27.444	0.204803	0.773591	39.2499	0.656587	0.0766378	0	0	0	0	0
chr1	55131928	55134045	2117	5.44	4.05	5.01	4.23	3.215	4.22	3.87	4.19333	4.77	4.7	2.29167	4.105	4.055	-1.19977	0.0343932	16.4125	-0.769335	0.259607	38.6036	-0.250005	0.697253	26.521	0.00412662	0.996932	0	0	0	0	0
chr1	55135929	55138541	2612	6.55	5.26	5.62	6.015	5.08	6.13	4.17333	4.63333	5.855	6.395	3.15667	5.43	4.99	-1.16541	0.00235815	61.3798	-0.764601	0.0714444	72.9758	-0.700132	0.0480673	98.8298	0.127676	0.818481	0	1	0	0	0
chr1	55140176	55148472	8296	9.475	9.395	9.7	10.36	10.36	10.48	7.25333	8.01	9.38	9.27	3.89667	9.51	9.84	-0.00868187	0.962439	1680.95	0.077493	0.458186	813.729	0.290608	0.0242676	2047.94	0.160351	0.07177	0	0	0	0	0
chr1	55186347	55190320	3973	7.97	8.145	8.1	8.65	8.7	8.79	6.07333	6.64667	7.8	7.49	3.40167	7.53	7.67	0.244207	0.279762	522.216	0.125246	0.501444	275.641	0.191461	0.509633	629.931	0.174296	0.372375	0	0	0	0	0
chr1	55225264	55232382	7118	9.48	8.885	9.46	8.86	8.005	8.815	6.98667	7.87333	9.77	9.83	4.015	9.51	9.55	-0.520514	4.32714e-05	457.01	-0.768347	2.30639e-07	747.447	0.05281	0.830118	682.911	0.00329391	0.992655	0	0	0	0	0
chr1	55282287	55284164	1877	3.995	4.125	4.245	5.295	5.19	5.245	3.77333	3.98	3.94	3.71	2.455	4.075	3.985	0.128135	0.890677	47.358	0.00722466	0.991956	17.0569	0.154498	0.842738	55.9544	0.00324368	0.997422	0	0	0	0	0
chr1	55293056	55296731	3675	5.805	5.63	5.61	7.27	7.255	7.245	4.51667	4.53333	5.2	4.79	3.315	6.315	6.14	-0.112765	0.848502	195.11	0.0772994	0.82568	54.1298	-0.106056	0.881526	226.336	0.0228965	0.965401	0	0	0	0	0
chr1	55419841	55420841	1000	2.575	2.155	2.03	3.39	4.575	2.785	1.64	1.84667	1.665	1.22	1.85833	2.605	2.255	-0.242842	0.827675	20.3953	1.04462	0.0786725	3.92317	-0.0743926	1	11.1849	-0.152669	1	0	0	0	0	0
chr1	55462266	55463707	1441	3.38	3.945	3.225	4.73	5.305	4.39	3.17667	3.11333	3.16	3.395	2.51167	3.92	3.88	0.539906	0.538657	40.6985	0.572792	0.271012	9.05703	0.00259844	1	33.6674	-0.167641	0.802539	0	0	0	0	0
chr1	55561614	55564370	2756	3.865	6.14	4.32	3.93	4.825	4.23	4.08667	4.31333	5.055	5.02	2.875	3.275	3.135	2.18599	2.09511e-06	26.9064	0.74141	0.219383	17.0047	0.278049	0.680036	24.1206	0.130292	0.853997	0	0	0	0	0
chr1	55565971	55567778	1807	3.215	6.38	4.63	2.09	3.895	3.395	3.63333	3.05667	4.385	5.6	2.45333	4.24	3.16	2.87588	1.01755e-09	10.7177	1.23872	0.0632274	17.1473	0.658724	0.179396	9.46331	0.38514	1	0	0	0	0	0
chr1	55755867	55757713	1846	5.69	3.385	5.155	4.66	2.545	4.19	3.97333	3.49	6.07	5.345	2.64667	3.38	2.835	-1.95513	0.000317162	18.0404	-1.57019	0.007076	44.6544	-0.334051	0.546399	31.0052	-0.208373	0.741562	0	0	0	0	0
chr1	55762546	55764844	2298	7.465	5.61	7	5.895	4.68	5.695	5.38667	4.90667	7.27	7.03	3.17167	5.375	5.255	-1.73036	2.52129e-09	52.4833	-1.05073	0.0127097	159.093	-0.354141	0.264735	81.6518	-0.120473	0.84271	0	0	0	0	0
chr1	55774897	55776524	1627	5.435	5.74	5.9	4.125	4.125	4.155	3.58	3.45333	6.09	5.9	2.96333	5.315	4.745	0.326293	0.552633	20.9791	0.0752843	0.930755	53.3628	0.388015	0.440576	24.4692	0.029698	0.971445	0	0	0	0	0
chr1	55822857	55824796	1939	1.885	5.23	3.255	2.24	3.605	1.97	3.18333	3.12333	3.075	3.695	1.60667	3.435	3.285	1.25864	0.13941	9.45825	0.868477	1	5.90695	0.306119	1	4.93798	-0.0588604	1	0	0	0	0	0
chr1	56595345	56598728	3383	7.91	5.925	8.065	6.355	4.64	6.39	5.35667	5.34667	7.645	7.48	3.31667	5.78	5.5	-1.87213	6.63608e-14	65.6157	-1.50008	3.48945e-05	266.568	0.21571	0.446482	121.687	0.0715767	0.903313	0	0	0	0	0
chr1	57025546	57031214	5668	6.31	6.6	5.915	7.665	8.055	7.58	4.77333	4.83333	5.885	5.72	3.41667	6.895	6.51	0.337076	0.392367	300.333	0.454767	0.0200779	72.3529	-0.2694	0.596305	292.871	-0.0459257	0.916869	0	0	0	0	0
chr1	57329032	57330658	1626	5.22	3.73	4.755	3.515	3.065	3.105	3.16333	3.19333	5.205	5.105	2.26667	4.18	2.77	-1.26258	0.0378455	10.9687	-0.284282	0.747069	32.7764	-0.222792	0.745462	13.2576	-0.124537	1	0	0	0	0	0
chr1	57395619	57399254	3635	6.83	5.66	6.525	6.13	5.18	5.925	4.73	4.82333	7.12	6.83	3.56	5.095	5.16	-1.07074	0.00205648	66.6121	-0.760286	0.065965	107.108	-0.213808	0.647184	95.7076	-0.124266	0.825906	0	1	0	0	0
chr1	57424612	57430957	6345	7.72	6.32	7.85	6.425	5.52	6.28	5.30667	5.38667	7.905	7.405	3.72333	5.235	5.89	-1.2986	3.72724e-07	82.2938	-0.774372	0.0317302	231.794	0.189086	0.556305	120.272	-0.0850567	0.880831	1	0	0	0	0
chr1	57433687	57436195	2508	6.815	6.69	6.86	7.92	7.715	7.9	4.66	4.84333	6.56	5.805	3.07167	6.63	7.495	-0.05219	0.905835	286.924	-0.12874	0.621472	120.047	0.109556	0.839608	357.961	0.0275057	0.949936	0	0	0	0	0
chr1	57443089	57451208	8119	8.66	8.59	8.62	7.585	7.385	7.61	6.85333	7.15333	8.67	8.615	4.13167	6.885	7.175	-0.00261624	0.991245	229.119	-0.126979	0.694448	420.151	0.0276745	0.938058	289.329	0.0603241	0.893767	0	0	0	0	0
chr1	57462262	57465177	2915	7.365	7.49	7.39	8.3	8.31	8.235	5.97333	6.42667	7.295	6.995	3.14667	8.04	8.135	0.211486	0.49794	403.714	0.0880469	0.69623	174.255	0.0953244	0.828629	459.215	-0.0178209	0.963194	0	0	0	0	0
chr1	57492287	57494831	2544	5.315	5.445	5.575	5.42	5.05	4.78	4.85333	4.85333	5.72	5.64	2.10333	5.125	5.08	0.120873	0.860061	47.783	-0.308974	0.602291	46.3225	0.208374	0.755268	51.8762	-0.400979	0.379932	0	0	0	0	0
chr1	57830957	57833091	2134	4.505	4.18	5.125	5.84	5.58	5.725	4.36333	4.39	3.81	3	2.465	4.04	4.56	-0.273292	0.738079	65.5163	-0.164944	0.75634	29.268	0.408614	0.473046	80.5248	-0.0481453	0.947113	0	0	0	0	0
chr1	57906276	57907276	1000	2.565	4.385	3.89	3.485	3.675	3.555	3.17	3.38667	3.59	2.895	2.155	2.975	1.92	1.57067	0.0331789	13.4677	0.173427	0.849263	9.43851	0.539918	1	15.1916	0.047414	1	0	0	0	0	0
chr1	58025860	58027963	2103	6.48	5.845	6.335	7.23	7.24	7.315	4.20333	4.47667	5.71	5.19	2.82167	5.955	6.12	-0.554483	0.162633	192.594	0.095344	0.793486	88.2217	-0.0587019	0.92879	229.802	0.109655	0.791508	0	0	0	0	0
chr1	58051938	58053796	1858	5.285	5.075	5.44	6.575	6.475	6.495	3.79667	3.77333	5.24	4.93	2.75833	5.36	5.485	-0.131061	0.850863	117.009	-0.0547711	0.909432	42.3152	0.151107	0.828144	138.613	-0.0423514	0.949292	0	0	0	0	0
chr1	58083866	58095327	11461	9.65	8.56	8.85	9.8	8.495	8.87	7.22	7.36333	9.525	9.55	4.375	8.925	9.27	-1.00622	1.03814e-15	789.831	-1.21962	2.28794e-31	660.002	-0.705365	3.93752e-09	1008.61	-0.861729	3.80641e-22	0	1	0	0	0
chr1	58105553	58110114	4561	6.565	4.525	5.03	5.82	4.04	4.715	5.07667	5.15667	5.67	5.105	2.46	4.66	4.99	-1.88062	2.90493e-06	44.6336	-1.49928	0.000487559	64.7104	-1.17065	0.000357662	60.0366	-0.725318	0.0268834	0	0	0	0	0
chr1	58125443	58139203	13760	8.66	7.765	8.105	7.645	6.915	7.11	6.74333	6.99667	8.525	8.2	4.105	7.995	8.5	-0.813953	2.49729e-06	203.018	-0.623993	0.00761555	356.056	-0.443983	0.0209926	250.806	-0.432807	0.0485601	1	0	0	0	0
chr1	58145939	58150448	4509	6.46	5.93	5.645	6.19	5.275	5.365	5.08333	5.21333	6.245	5.705	3.475	6.105	6.905	-0.435704	0.289771	69.1643	-0.78845	0.0384647	70.623	-0.602542	0.110532	83.718	-0.573349	0.0832434	0	0	0	0	0
chr1	58153102	58160298	7196	8.365	7.66	7.685	7.285	6.465	6.55	6.37667	6.65667	7.575	7.8	3.96667	6.99	7.275	-0.610084	0.00780716	153.965	-0.711194	0.00689341	280.714	-0.571196	0.00651702	184.35	-0.606693	0.00735786	1	1	0	0	0
chr1	58168642	58176400	7758	8.545	9.175	8.08	8.835	9.295	8.305	6.3	6.66	7.94	7.855	4.065	8.545	8.765	0.693258	2.45265e-06	695.367	0.534694	3.43375e-06	337.872	-0.366205	0.0899637	573.462	-0.464524	0.000439702	1	0	0	0	0
chr1	58194294	58197593	3299	5.29	4.405	5.195	4.495	4.02	4.345	4.33333	4.51333	4.805	4.485	2.81333	4.695	4.255	-0.734308	0.21846	22.7125	-0.354915	0.622217	38.5654	-0.011276	0.989591	30.0347	-0.0532321	0.949458	0	0	0	0	0
chr1	58197619	58198619	1000	3.9	4.45	3.27	2.95	3.65	2.83	2.87	2.84333	3.545	3.4	2.52833	3.535	3.41	0.494522	0.53214	11.1234	0.517399	0.514587	11.5526	-0.271164	1	9.19132	-0.0230217	1	0	0	0	0	0
chr1	58199564	58203471	3907	7.695	7.115	7.08	6.765	6.305	6.37	5.09	5.32333	7.015	6.73	3.71	6.67	6.765	-0.491972	0.0564801	119.238	-0.385963	0.283438	178.24	-0.479402	0.0686275	142.172	-0.30983	0.395123	0	1	0	0	0
chr1	58214205	58215205	1000	4.325	4.32	4.3	3.665	3.42	2.64	2.82	3.07667	4.41	4.085	2.31	3.62	2.84	0.0213361	0.981818	13.6193	-0.136638	0.884595	19.9506	0.0104699	0.990978	12.3082	-0.369854	1	0	0	0	0	0
chr1	58397201	58399596	2395	2.925	7.525	3.935	3.1	7.085	4.2	3.12	3.42667	3.505	3.99	3.385	6.07	6.205	4.50481	2.10541e-27	92.6671	3.75564	1.07536e-26	10.457	0.468682	1	18.7205	0.513095	0.211122	1	0	0	1	1
chr1	58408761	58412232	3471	8.245	8.39	8.12	6.94	7.26	7.28	5.53667	6.06333	7.785	7.815	3.51833	8.18	8.175	0.201597	0.372826	175.472	0.385266	0.159232	306.411	-0.0541358	0.893089	206.454	0.343717	0.198832	0	0	0	0	0
chr1	58448060	58454104	6044	8.43	8.485	8.34	9.235	9.365	9.16	6.68333	7.10667	8.3	7.725	3.41167	8.875	8.925	0.124079	0.559001	808.215	0.206155	0.120667	350.937	-0.0160961	0.965906	875.952	-0.031983	0.906872	0	0	0	0	0
chr1	58457602	58461720	4118	7.325	6.9	6.915	6.32	5.87	6.36	5.25	5.74667	7.32	7.115	3.40333	6.515	6.56	-0.338744	0.278759	86.3229	-0.349173	0.388997	146.556	-0.290881	0.414589	120.006	0.0918216	0.874578	0	0	0	0	0
chr1	58476961	58481995	5034	8.19	7.975	8.195	9.235	8.985	9.175	6.48667	6.83	8.205	7.74	3.625	8.45	8.475	-0.141253	0.580341	706.11	-0.178415	0.225993	307.011	0.0678832	0.857046	880.148	-0.0202195	0.945879	0	0	0	0	0
chr1	58501276	58503607	2331	6.8	6.48	6.57	8.175	8.215	8.085	4.9	5.15333	6.25	6.23	2.94	7.065	7.11	-0.241868	0.537683	373.653	0.119931	0.596541	107.228	-0.132754	0.802173	417.019	-0.0393754	0.918208	0	0	0	0	0
chr1	58560672	58562730	2058	5.78	5.69	5.5	6.92	6.955	7.11	4.21667	4.2	4.865	4.515	2.81167	5.82	5.785	-0.0123839	0.984797	156.068	0.119133	0.750765	51.6058	-0.179872	0.78368	192.223	0.209553	0.552893	0	0	0	0	0
chr1	58623229	58624229	1000	4.31	4.3	4.315	3.085	3.28	3.185	2.93333	3.66	3.35	3.07	2.515	0.405	0.755	0.0172954	0.984864	9.96615	0.16552	0.862382	19.8026	0.0382673	0.965309	11.5287	0.0662425	1	0	0	0	0	0
chr1	58640429	58645632	5203	8.395	8.82	8.43	9.315	9.5	9.33	6.10667	6.60333	8.4	8.53	3.42833	8.905	9.03	0.495765	0.00171357	870.612	0.261871	0.0316483	358.603	0.105273	0.723336	953.76	0.0548528	0.808138	0	0	0	0	0
chr1	58658683	58663107	4424	6.52	7.085	6.45	5.2	5.335	5.575	4.37667	5.32333	6.615	6.115	3.385	5.38	4.72	0.614876	0.0439701	47.836	0.189397	0.750765	92.9895	0.00083971	0.999083	62.0112	0.310171	0.525305	0	0	0	0	0
chr1	58665579	58673912	8333	8.97	9.155	8.565	7.675	7.54	7.385	6.77333	7.72333	8.735	8.785	4.21	8.895	8.835	0.271839	0.133189	248.369	-0.0625113	0.844718	459.734	-0.318698	0.0705485	276.638	-0.221469	0.450905	1	0	0	0	0
chr1	58677685	58679040	1355	3.59	4.515	3.37	2.59	2.685	2.925	2.87	3.12667	3.585	3.19	2.72833	3.425	2.895	0.847075	0.242753	6.67341	0.10115	1	10.4469	-0.0854622	1	8.32729	0.0823812	1	0	0	0	0	0
chr1	58681327	58682579	1252	3.96	5.6	3.5	3.42	4.23	2.31	2.95667	3.38333	3.21	2.99	2.68833	2.74	2.91	1.5676	0.0031018	17.4433	0.713914	0.291007	12.8853	-0.147051	1	9.68904	-0.341747	1	0	0	0	0	0
chr1	58708680	58711069	2389	6.27	7.545	6.515	7.275	8.06	7.585	4.75667	4.89667	5.69	5.8	2.99333	7.185	7.43	1.32125	5.86253e-07	269.678	0.843145	3.55241e-06	87.7471	0.272092	0.55345	257.291	0.320253	0.180375	0	0	0	0	0
chr1	58747699	58749337	1638	5.05	3.595	5.345	3.905	3.015	3.63	2.97	3.37333	5.455	5.415	2.89833	5.415	4.925	-1.21711	0.0535371	13.9066	-0.447406	0.580061	38.0028	0.274601	0.66207	18.5414	-0.119789	0.864944	0	0	0	0	0
chr1	58766643	58785998	19355	10.535	10.46	10.35	10.99	10.77	10.745	8.63	8.95333	10.485	10.46	4.57	10.06	10.33	0.000772649	0.99503	2414.57	-0.143177	0.0528638	1467.03	-0.106207	0.40125	2796.55	-0.202005	0.00226462	0	0	0	0	0
chr1	58798995	58802310	3315	5.765	5.865	5.485	5.39	5.705	5.39	4.7	5.02	5.405	5.565	2.99667	5.715	5.315	0.197772	0.718985	58.6695	0.362796	0.458855	50.7495	-0.153964	0.818397	60.7179	0.0357984	0.96345	0	0	0	0	0
chr1	58830343	58831604	1261	4.05	4.89	4.12	3.645	4.14	3.74	3.49667	3.56333	4.02	3.825	2.17833	4.275	4.99	0.65368	0.351081	17.5141	0.47997	0.513011	17.4353	-0.000485128	0.99956	17.4142	0.0929667	1	0	0	0	0	0
chr1	58851057	58855360	4303	7.88	8.045	7.785	8.485	8.385	8.325	5.76	6.24	7.86	7.645	3.65333	8.495	8.33	0.229355	0.338613	441.692	-0.0265459	0.918669	239.073	-0.0207861	0.963212	506.126	-0.109031	0.697611	0	1	0	0	0
chr1	58858523	58861795	3272	5.83	6.395	6.185	6.385	6.52	6.065	5.02333	5.23667	5.57	5.29	2.475	5.82	5.535	0.609786	0.126351	110.933	0.210432	0.597089	67.1846	0.346384	0.463864	110.505	-0.22081	0.622121	0	0	0	0	0
chr1	58885303	58886303	1000	3.15	4.31	3.35	2.85	4.09	3.565	2.45	2.77333	3.775	2.915	2.325	4	3.985	1.04216	0.173783	14.1036	0.970072	0.145811	9.25681	0.100445	1	12.6258	0.273188	1	0	0	0	0	0
chr1	59001763	59004073	2310	4.845	6.24	4.705	3.75	5.44	4.14	3.66	3.86333	3.755	4.415	3.05	5.1	4.36	1.34839	0.00158624	35.2154	1.51278	0.00116698	27.9225	-0.0655935	0.938978	21.8284	0.204531	0.745318	0	0	0	0	1
chr1	59006890	59011837	4947	6.485	7.655	6.45	5.94	6.98	5.995	5.51333	5.69	6.54	6.195	3.735	6.5	6.075	1.2186	1.40693e-06	121.346	1.02533	0.000970457	91.6604	0.0249495	0.969317	92.9157	0.0408965	0.955599	0	0	0	0	1
chr1	59013436	59020126	6690	5.585	8.415	6.14	5.34	7.595	5.885	5.39	5.87	6.06	5.91	3.97667	6.475	6.415	2.86414	9.28889e-35	150.562	2.23464	7.56219e-20	61.3036	0.509262	0.231082	73.8891	0.447086	0.252965	1	0	0	0	1
chr1	59023916	59032460	8544	8.65	9.27	8.615	8.975	9.45	9.195	6.63333	7.22333	8.625	8.245	3.98167	9.445	9.365	0.701326	1.27895e-06	771.278	0.546893	8.70472e-07	415.969	0.040431	0.904307	813.259	0.254866	0.050795	0	0	0	0	0
chr1	59113474	59114729	1255	4.665	4.42	5.305	3.63	4.045	3.84	3.55667	3.71333	4.695	4.78	2.73333	3.145	2.72	-0.164934	0.840001	17.8778	0.374623	0.633618	32.9387	0.459752	0.388357	18.5196	0.081952	1	0	0	0	0	0
chr1	59158144	59159916	1772	6.48	3.46	6.61	5.555	4.07	5.855	4.08	4.64	6.06	6.025	2.785	4.58	4.215	-2.73958	1.42337e-09	39.4204	-1.21506	0.0106361	96.8956	0.177433	0.726484	77.0943	0.247579	0.622909	0	0	0	0	0
chr1	59166608	59168440	1832	5.795	3.405	6	5.46	2.845	5.64	3.61667	4.13	5.615	5.28	2.53667	4.505	4.27	-2.16226	5.13472e-05	30.6152	-2.09227	1.79483e-05	63.2558	0.161995	0.803251	68.3195	0.169173	0.773415	0	0	0	0	0
chr1	59175861	59178094	2233	5.425	5.335	5.69	6.995	6.505	6.865	4.08667	4.21667	5.29	4.48	2.91	5.485	5.505	-0.0306914	0.964791	137.672	-0.408896	0.194396	48.5891	0.240087	0.690675	180.969	-0.0763524	0.879628	0	0	0	0	0
chr1	59208613	59209613	1000	4.565	3.36	3.96	3.145	2.225	3.6	2.88667	3.23	5.09	4.865	2.44	3.695	5.08	-0.873187	0.238627	6.91904	-0.558949	1	19.258	-0.286374	0.667633	13.9371	0.201459	1	0	0	0	0	0
chr1	59213747	59216136	2389	5.54	6.615	5.67	4.56	4.985	4.98	4.38	4.92667	6.165	5.855	3.425	5.325	6.015	1.07716	0.0037044	34.51	0.456247	0.44789	50.5538	0.126434	0.857593	39.8186	0.28559	0.60048	0	0	0	0	0
chr1	59229708	59236018	6310	8.05	8.255	7.905	7.105	7.42	7.21	5.73667	6.4	7.96	7.785	3.98	7.37	7.65	0.273298	0.191675	196.926	0.381499	0.134243	264.421	-0.0648138	0.86822	212.694	0.142879	0.716131	0	1	0	0	0
chr1	59253492	59275159	21667	10.335	10.93	10.255	9.445	10.15	9.65	8.47333	9.05333	10.2	10.36	4.785	10.075	10.2	0.662949	2.19921e-19	1179.47	0.775953	1.51182e-16	1324.59	-0.00761092	0.970837	1122.31	0.243663	0.0532197	0	0	0	0	0
chr1	59283952	59286761	2809	5.335	5.755	5.515	4.65	5.425	5.59	4.55333	5.05	4.37	4.99	3.19667	4.77	5.01	0.4277	0.431321	42.5021	0.767514	0.114718	44.7178	0.163149	0.815227	53.0303	0.664002	0.0557337	0	0	0	0	0
chr1	59289470	59295904	6434	7.97	8.095	7.74	8.6	9.035	8.945	5.97	6.37667	7.74	7.53	3.69333	7.995	8.15	0.20148	0.390442	585.387	0.509909	6.48392e-05	243.442	-0.124833	0.741161	658.307	0.377203	0.00326484	0	0	0	0	0
chr1	59373331	59381397	8066	8.985	9.415	9.195	8.07	8.62	8.44	6.95333	7.34333	9.05	9.075	4.16	9.125	9.215	0.4961	0.000332293	424.217	0.619241	5.57913e-05	575.739	0.267572	0.113451	459.38	0.391488	0.0161388	0	0	0	0	0
chr1	59424180	59426458	2278	5.64	7.085	6.88	5.125	6.385	6.6	3.87667	4.55	6.045	6.09	3.24333	6.565	6.46	1.48344	2.30994e-06	75.7912	1.19453	0.000721716	88.0092	1.10261	0.000197199	98.4859	1.13437	1.09688e-05	0	0	0	0	1
chr1	59437106	59449794	12688	7.91	10.12	9.735	7.06	9.655	9.675	6.17	7.40667	7.27	7.165	4.50667	9.315	9.15	2.27054	8.82484e-75	610.871	2.65037	3.37247e-97	583.68	1.84042	1.77158e-48	717.014	2.54497	8.57969e-111	1	0	0	1	1
chr1	59452244	59453913	1669	5.225	5.725	5.635	3.79	4.07	4.205	3.24	3.01333	4.46	4.285	2.84667	5.885	5.6	0.547992	0.282691	17.7725	0.283026	0.723615	44.7899	0.372902	0.486045	22.0978	0.233813	0.698597	0	0	0	0	0
chr1	59467769	59471541	3772	4.595	6.975	5.44	3.605	5.785	4.83	3.98	4.02333	5.005	5.045	3.3	6.545	6.265	2.27689	9.4133e-10	42.2754	2.00844	2.97641e-06	35.1388	0.567081	0.252757	28.4789	0.683998	0.0642765	0	0	0	0	1
chr1	59474051	59476535	2484	2.74	6.425	3.875	3.365	6.62	3.725	3.08	3.00667	2.55	2.78	2.76667	4.785	4.195	3.56343	8.99617e-13	69.7663	3.04331	1.79868e-16	10.0408	0.50763	1	15.8102	0.165925	1	0	0	0	0	1
chr1	59479178	59483274	4096	6.42	7.45	6.76	5.26	6.92	6.38	4.59333	4.61	6.08	6.315	3.54833	6.265	6.855	1.07962	4.63644e-05	101.681	1.64896	1.41319e-08	101.191	0.360258	0.352216	89.458	0.906465	0.00083261	0	0	0	0	1
chr1	59486972	59488643	1671	4.56	4.965	4.05	2.705	3.795	3.42	3.25	2.65	3.73	3.615	2.97833	4.815	4.33	0.443605	0.507119	11.9786	0.837951	0.240088	19.5871	-0.254901	0.712761	11.4065	0.260949	1	0	0	0	0	0
chr1	59492585	59498319	5734	8.125	8.405	8.43	7.26	7.665	7.77	6.09333	6.69333	8.32	8.3	4.24	8.62	8.565	0.353942	0.0839223	226.937	0.475716	0.0302784	328.98	0.354974	0.0946671	276.444	0.513152	0.00749351	0	1	0	0	0
chr1	59502639	59504152	1513	2.67	6	3.65	2.665	4.655	2.805	2.80333	3.25	2.895	2.52	2.69833	5.07	4.975	3.13204	3.02601e-09	20.939	1.6788	0.00365007	9.033	0.41419	1	8.00175	0.0333458	1	0	0	0	0	1
chr1	59537382	59549797	12415	9.47	9.385	9.385	9.82	10.085	10.02	7.18333	7.71667	9.055	8.96	4.295	9.325	9.25	-0.00997143	0.958598	1273.03	0.34517	0.000104169	724.869	-0.0127736	0.962205	1450.13	0.246396	0.00949021	0	0	0	0	0
chr1	59554406	59556603	2197	7.035	6.28	7.185	5.29	4.555	5.37	4.72333	5.25	6.505	6.17	3.21	5.545	5.06	-0.664804	0.0417248	38.221	-0.610671	0.25331	144.664	0.199201	0.625997	58.4551	0.0735997	0.920035	0	0	0	0	0
chr1	59558781	59562246	3465	8.41	8.125	8.735	7.365	6.85	7.93	5.98333	6.77	8.345	8.155	3.7	8.04	8.08	-0.215723	0.301228	176.547	-0.423315	0.112047	403.184	0.373943	0.0389292	304.374	0.566093	0.00167016	0	0	0	0	0
chr1	59649222	59650543	1321	3.96	3.785	2.255	4.07	4.57	3.14	2.71333	2.59	3.985	3.14	2.625	3.715	3.18	-0.236331	0.802478	24.532	0.46598	0.485645	11.0079	-0.467271	1	17.746	-0.337415	1	0	0	0	0	0
chr1	59724845	59729291	4446	7.59	7.485	7.65	8.945	8.91	9.025	5.68	6.25333	7.81	7.4	3.48667	7.915	8.185	-0.0303825	0.928046	620.746	0.0381562	0.852553	206.641	0.12718	0.744162	755.23	0.117757	0.543409	0	0	0	0	0
chr1	59740957	59743716	2759	6.94	6.93	6.55	7.845	8.17	7.81	4.28	4.79	6.08	6.32	3.045	6.495	6.68	0.0601842	0.883637	331.771	0.391061	0.0501851	112.424	-0.275582	0.498442	338.281	0.00384821	0.993592	0	0	0	0	0
chr1	59818794	59824317	5523	7.72	7.73	7.845	8.975	8.95	9.035	6.25333	6.4	7.585	7.195	3.54167	7.52	7.95	0.0750305	0.81617	637.79	0.0487337	0.814332	232.024	0.178648	0.605818	768.62	0.101012	0.666491	0	0	0	0	0
chr1	59854068	59855318	1250	4.91	4.15	4.86	3.4	3.13	4.005	3.96	4.20667	5.175	4.95	1.985	1.815	1.575	-0.624836	0.353971	11.9465	-0.384915	0.652483	29.6743	0.0213286	0.979646	19.9234	0.138636	0.835432	0	0	0	0	0
chr1	59859555	59861638	2083	5.135	4.075	4.665	4.055	4.185	4.025	4.18667	4.37667	4.325	4.485	3.03333	4.04	4.255	-0.899008	0.148477	20.9417	0.179008	0.827598	30.1897	-0.261594	0.690116	22.7418	-0.000952757	0.999608	0	0	0	0	0
chr1	59958593	59960267	1674	5.405	5.015	5.345	4.02	3.795	3.995	4.21	4.46667	5.82	5.53	2.29833	5.14	5.535	-0.315141	0.606788	17.6582	-0.0958945	0.914592	42.589	0.0328384	0.96747	21.842	0.000652159	0.999813	0	0	0	0	0
chr1	59968944	59971823	2879	5.665	6.01	6.04	7.32	7.025	7.325	4.03	4.63667	5.825	5.32	2.62833	5.28	6.28	0.398029	0.398838	185.743	-0.252421	0.449889	60.2113	0.354271	0.469856	240.782	0.0118844	0.988755	0	0	0	0	0
chr1	60072637	60073900	1263	4.32	4.61	3.73	3.435	4.255	3.82	3.42333	3.45	4.14	4.885	1.70333	4.325	4.655	0.234607	0.77355	18.1141	0.574713	0.42289	16.7061	-0.261597	0.703134	17.8154	0.137776	1	0	0	0	0	0
chr1	60153533	60156874	3341	8.11	8.21	7.9	9.065	9.15	9.04	5.50667	5.93	7.84	7.605	3.09	8.24	8.37	0.175806	0.437601	705.761	0.163514	0.286939	269.448	-0.126127	0.704331	790.667	0.0166595	0.957651	0	0	0	0	0
chr1	60203276	60204437	1161	4.695	4.985	4.01	3.105	3.545	3.13	3.2	3.67	4.43	3.93	2.44833	3.725	3.645	0.33301	0.632976	12.0629	0.451164	0.580783	20.5864	-0.367558	0.546891	11.2991	0.0353964	1	0	0	0	0	0
chr1	60214630	60215967	1337	3.305	3.07	3.245	4.71	4.53	4.53	2.9	3.46	3.115	3.205	2.10167	3.155	1.825	-0.0789224	0.943282	29.5773	-0.0860224	0.911833	8.81782	0.018322	1	34.8316	-0.0646112	0.935942	0	0	0	0	0
chr1	60226161	60228019	1858	5.28	4.67	5.42	4.165	3.565	4.09	3.76333	3.9	4.705	4.52	2.96167	4.78	3.98	-0.526236	0.38517	17.395	-0.437503	0.563635	41.7892	0.150119	0.83069	24.4889	-0.0171173	0.984721	0	0	0	0	0
chr1	60235970	60240372	4402	7.56	7.84	7.9	8.465	8.67	8.555	5.42333	5.87333	7.345	7.255	3.395	7.35	7.615	0.353899	0.15559	485.007	0.27792	0.0826077	225.648	0.380833	0.149587	543.247	0.131698	0.572362	0	0	0	0	0
chr1	60325525	60327490	1965	3.415	5.915	4.395	3.215	3.95	3.8	3.57333	3.56333	4.005	2.825	2.83333	2.42	2.55	2.22704	1.33268e-05	14.6954	0.564959	0.452194	16.0874	0.447743	0.429071	15.9151	0.229408	1	0	0	0	0	0
chr1	60349117	60352723	3606	6.855	8.335	7.48	5.165	6.825	6.21	5.11	5.46667	6.85	6.79	3.42	6.645	6.365	1.53541	1.29238e-13	95.8264	1.62121	2.14101e-07	154.678	0.627946	0.018146	81.1319	0.80225	0.00671644	0	0	0	0	1
chr1	60399191	60401716	2525	7.255	7.475	7.39	7.785	7.84	7.82	5.51	5.47	6.73	6.45	3.075	7.35	7.455	0.289356	0.315429	286.135	0.132414	0.602395	167.789	0.189657	0.619683	331.685	0.0766213	0.833567	0	0	0	0	0
chr1	60465367	60467937	2570	4.705	4.705	4.815	6.06	6.005	5.92	4.12667	4.38333	4.595	3.87	2.83167	4.94	4.94	0.0748104	0.926928	82.8769	-0.0118493	0.983836	27.2084	0.127671	0.871063	94.2327	-0.0984893	0.874548	0	0	0	0	0
chr1	60559965	60560965	1000	2.81	3.735	3.95	3.945	3.72	3.895	3.58333	3.58	3.665	3.24	1.68167	1.775	2.54	0.811197	0.349714	16.695	-0.125529	0.890202	10.4133	0.507939	1	20.7397	-0.0140221	0.987584	0	0	0	0	0
chr1	60609410	60610722	1312	4.56	4.135	4.295	3.465	3.965	3.685	3.79	3.81	4.15	3.995	2.6	2.515	2.885	-0.2092	0.807796	15.9225	0.457131	0.556116	21.1992	-0.141275	0.858015	16.1219	0.109449	1	0	0	0	0	0
chr1	60617224	60625466	8242	9.525	9.14	9.51	9.985	9.69	9.885	7.35	7.87667	9.305	9.285	3.91333	7.75	8.645	-0.307644	0.0197342	1172.38	-0.21474	0.036656	770.429	0.0538112	0.813498	1462.22	-0.0517235	0.777219	0	0	0	0	0
chr1	60627408	60630280	2872	7.285	6.55	7.285	5.435	5.14	5.83	4.71667	5.40333	7.23	6.895	3.18333	5.5	5.965	-0.645767	0.0262007	48.6213	-0.213086	0.720667	162.496	0.0691536	0.88678	73.4623	0.323234	0.468695	0	0	0	0	0
chr1	60651766	60657973	6207	9.025	9.125	9.095	8.055	8.06	8.295	6.75667	7.75	8.545	8.92	3.97167	7.69	8.045	0.177551	0.27107	340.26	0.0863012	0.742836	561.888	0.151524	0.456828	433.087	0.271528	0.158419	0	0	0	0	0
[truncated: 35,337 more rows]
