# Supplementary material for: Multiple mechanisms regulate H3 acetylation of enhancers in response to thyroid hormone
Source: PLoS Genet. 2020 May 26;16(5):e1008770. doi: 10.1371/journal.pgen.1008770 (PMC7274477; doi:10.1371/journal.pgen.1008770)
Supplement: S2 Data — Averaged sequence tags from biological replicates were normalized to sequencing depth. Overlap with TRBS and HDAC3 is indicated with 0/1 or 1A, 1B (for TRBS). (XLSX) [file pgen.1008770.s011.xlsx]

## Sheet: PGENETICS_TRBS_data
chr.x	start.x	end.x	HDAC3_PTU_mean	HDAC3_T3_mean	HDAC3_NCORdeltaID_PTU_mean	NCOR_PTU_mean	NCOR_T3_mean	CBP_PTU_mean	CBP_T3_mean	DHS_PTU_mean	DHS_T3_mean	H3K9Ac_PTU_mean	H3K9Ac_T3_mean	H3K9Ac_NCORdeltaID_PTU_mean	H3K27Ac_PTU_mean	H3K27Ac_T3_mean	H3K27Ac_NCORdeltaID_PTU_mean	H3K4me1_PTU_mean	H3K4me1_T3_mean	MED1_PTU	MED1_T3	H3K27Ac_2h_mean	H3K27Ac_4h_mean	withHDAC3peaks_PTU	withTR_PTUpeaks_PTU	TRBS
chr2	25328063	25328463	343.725	58.56	142.325	163.915	41.665	134.04	81.735	101.535	157.72	10.785	266.24	42.79	10.315	261.98	72.5	57.83	40.86	28.67	105.47	161.15	226.815	1	1	1A
chr13	46116277	46116677	207.665	45.5	82.04	131.585	23.585	68.325	48.79	153.12	261.905	7.975	61.39	14.815	20.63	126.365	18.3	49.53	47.73	11.06	22.27	39.32	46.56	1	1	1A
chr9	95452741	95453141	199.215	37.69	93.58	48.205	23.065	90.035	45.84	91.01	161.38	17.27	100.175	13.38	26.66	146.025	29.81	66.21	48.56	3.28	20.59	92.555	70.885	1	1	1A
chr2	69224231	69224631	183.32	57.655	48.33	95.92	32.28	80.715	67.25	195.99	263.955	26.685	94.3	58.69	67.805	144.425	101.06	44.875	36.105	10.65	29.41	49.065	91.92	1	1	1A
chr10	7806993	7807393	183.165	66.82	65.395	93.235	27.1	97.7	75.715	142.41	196.78	16.245	65.995	25.43	12.225	109.625	49.51	42.455	41.165	13.11	20.59	10.5	10	1	1	1A
chr16	21828149	21828549	160.48	42.495	35.82	38.84	10.625	32.36	35.56	10.74	25.71	5.415	76.93	19.565	14.245	89	42.865	25.255	23.985	5.32	17.23	47.85	62.345	1	1	1A
chr8	121954035	121954435	156.545	34.085	37.435	71.73	20.11	61.515	39.445	120.415	198.675	22.555	118.04	32.94	41.435	142.55	58.09	70.675	52.05	3.28	31.52	224.195	224.555	1	1	1A
chr15	88749681	88750081	155.97	80.18	97.585	79.62	36.94	173.5	67.585	189.03	178.98	27.2	125.88	27.03	30.88	110.615	39.24	44.125	27.435	17.61	37.4	104.34	153.41	1	1	1A
chr11	7052356	7052756	154.655	59.16	21.845	97.095	47.855	78.48	52.23	181.29	219.89	31.975	78.82	49.69	79.735	145.99	125.55	64.295	55.575	6.96	21.85	145.57	187.08	1	1	1A
chr8	107115719	107116119	151.805	50.3	85.12	94.31	41.82	126.985	74.065	128.42	109.42	219.175	472.595	345.395	225.715	396.11	323.195	36.87	12.96	8.19	60.93	473.66	577.745	1	1	1A
chr2	57104911	57105311	147.675	78.08	78.45	65.885	47.56	108.87	74.85	232.375	272.885	36.325	120.28	51.65	47.515	175.01	88.52	46.355	49.575	12.7	23.53	142.83	154.735	1	1	1A
chr5	140679973	140680373	143.895	41.145	50.49	43.665	32.245	19	25.38	26.14	127.75	14.025	370.845	81.15	23.16	297.355	76.485	72.155	13.035	5.73	72.27	295.125	355.465	1	1	1A
chr12	76767857	76768257	139.345	28.685	44.1	91.265	32.8	65.975	31.62	86.005	124.19	21.955	113.77	45.665	51.575	231.435	96.105	54.645	74.485	4.92	45.8	205.855	227.705	1	1	1A
chr17	26774763	26775163	138.96	62.92	64.34	75.955	33.16	95.48	69.63	208.235	226.39	65.11	130.585	96.565	88.315	150.38	131.385	66.755	81.36	14.34	23.11	112.04	157.435	1	0	1A
chr7	104572189	104572589	133.71	39.94	75.79	66.79	35.72	80.565	28.065	194.99	124.075	60.285	107.8	103.1	119.215	206.49	159.52	55.585	63.815	24.99	39.5	189.9	213.655	1	0	1A
chr11	57769554	57769954	131.435	50.755	39.5	48.62	23.095	63.85	37.935	144.49	118.33	6.48	25.32	15.325	13.8	44.235	20.965	27.275	32.455	9.83	13.87	12.855	15.215	1	1	1A
chr15	10563147	10563547	127.035	55.105	52.975	54.785	30.02	61.94	42.48	119.2	146.37	36.11	86.67	34.695	74.84	182.39	105.6	68.505	53.95	5.73	20.17	92.575	152.895	1	1	1A
chr4	129592936	129593336	126.84	43.845	58.13	47.31	16.93	50.645	30.335	125.39	132	11.26	52.71	11.09	41.88	102.755	34.125	39.57	51.255	5.32	8.4	125.375	147.81	1	1	1A
chr11	117065988	117066388	126.69	39.49	61.21	67.365	18.895	71.75	40.165	202.745	209.18	126.575	258.15	154.92	191.63	246.215	168.25	70.385	39.765	7.78	11.77	346.335	384.87	1	1	1A
chr15	75261307	75261707	125.53	28.685	35.365	53.12	11.45	31.97	34.305	68.665	118.305	14.155	385.835	47.35	34.565	260.115	60.79	53.175	5.645	6.96	18.49	268.585	361.14	1	1	1A
chr8	34966197	34966597	124.645	64.415	73.72	68.59	37.295	56.445	48.065	69.025	71.215	42.17	95.49	61.085	85.815	173.5	96.53	85.5	66.9	5.73	18.07	82.57	111.32	1	1	1A
chr5	125729566	125729966	124.61	71.025	58.215	50.685	32.245	77.81	67.515	193.095	220.635	5.03	41.51	18.305	18.715	47.18	18.395	31.3	54.43	12.29	17.65	47.93	53.205	1	0	1A
chr17	28416122	28416522	123.68	53.305	36.88	46.895	36.635	24.705	39.57	16.785	108.35	9.17	226.04	65.42	10.375	202.025	98.06	63.535	58.64	3.28	30.25	121.405	233.3	1	1	1A
chr10	84273941	84274341	122.755	37.54	28.555	64.115	23.72	43.38	44.93	70.61	193.385	9.375	130.105	50.08	26.66	193.675	98.195	48.68	33.435	11.06	18.07	174.42	132.28	1	1	1A
chr18	61597581	61597981	118.395	40.245	67.55	49.37	28.76	124.215	87.22	168.47	183.285	37.73	74.81	63.595	80.37	180.93	116.35	70.125	82.42	15.16	37.4	161.4	215.87	1	1	1A
chr11	57909036	57909436	118.045	44.445	53.99	71.47	40.645	73.495	53.06	154.91	221.095	27.16	217.72	81.14	72.345	213.805	152.36	58.715	29.96	7.37	37.4	197.23	191.17	1	1	1A
chr14	74031269	74031669	118.01	45.195	51.41	43.005	37.755	49.155	58.4	53.3	200.045	8.185	120.13	10.8	11.89	174.99	28.845	50.57	57.055	4.51	21.85	114.535	132.66	1	1	1A
chr5	8928495	8928895	117.085	71.17	59.14	79.46	37.335	80.75	49.43	156.195	151.03	29.33	55.03	31.27	39.755	88.53	29.44	48.38	59.475	12.29	27.73	42.77	34.485	1	0	1A
chr2	164616059	164616459	115.58	71.625	50.905	71.31	42.74	65.38	82.235	111.81	132.485	13.26	34.255	10.77	26.175	88.42	21.895	42.285	61.9	8.6	19.33	86.05	98.065	1	1	1A
chr15	100462164	100462564	115	37.09	53.99	73.14	24.145	34.08	28.37	31.125	90.93	13.47	73.98	14.715	12.3	156.33	20.14	60.93	93.69	4.1	14.29	29.985	37.005	1	1	1A
chr5	125372206	125372606	115	70.72	71.6	59.335	36.73	70.825	53.18	152.54	132.16	25.24	67.57	19.565	30.02	68.835	35.87	54.955	71.325	8.6	16.81	69.675	84.135	1	1	1A
chr9	50684369	50684769	114.77	48.05	37.85	40.105	26.47	25.2	37.3	65.355	82.845	10.145	53.27	30.475	29.475	146.02	35.52	47.48	67.16	2.87	10.93	141.945	158.75	1	1	1A
chr13	60598999	60599399	114.46	42.495	28.555	50.3	29.655	55.145	47.81	69.545	132.19	102.495	197.63	105.34	102.28	225.68	115.385	46.835	29.46	6.96	10.93	106.965	178.54	1	1	1A
chr2	27062704	27063104	114.04	38.29	43.64	39.645	24.245	99.825	71.67	125.135	152.39	37.395	119.82	58.45	85.27	210.9	89.54	75.735	92.37	15.57	24.79	331.57	372.51	1	0	1A
chr4	131790687	131791087	113.88	46.7	49.85	57.485	26.01	51.2	43.08	44.775	108.88	14.715	92.675	41.485	19.2	249.74	75.25	61.57	90.725	2.05	18.49	101.57	177.685	1	1	1A
chr4	140836923	140837323	113.65	40.69	42.075	77.535	24.275	46.32	56.215	102.875	160.83	37.555	169.895	68.33	82.345	273.72	129.845	58.56	59.45	5.32	35.72	301.605	370	1	1	1A
chr2	118358998	118359398	112.57	68.02	58.68	47.025	29.06	84.165	43.385	127.91	140.88	16.24	37.525	21.455	29.03	97.3	36.83	66.215	70.51	6.14	15.55	192.75	197.65	1	0	1A
chr14	46319877	46320277	110.485	41.89	60.79	51.88	36.27	72.22	36.385	130.25	219.35	6.69	66.445	22.2	18.655	188.75	55	36.215	52.825	4.92	14.71	51.805	71.42	1	0	1A
chr10	118137186	118137586	105.355	33.78	66.495	54.495	29.525	56.24	40.965	89.92	126.68	8.74	30.065	10.63	20.265	124.375	35.275	52.985	75.79	6.55	13.45	62.3	81.435	1	1	1A
chr19	32701199	32701599	103.695	46.55	32.695	49.195	33.265	72.895	53.86	79.43	141.47	45.57	117.345	74.74	79.825	162.66	109.685	48.12	30.865	11.06	26.05	189.525	177.22	1	1	1A
chr18	75117796	75118196	101.23	44.745	42.075	63.785	35	69.685	57.11	106.825	138.83	50.52	172.56	66.995	72.47	171.08	84.13	56.955	26.46	9.01	23.95	237.82	222.615	1	0	1A
chr12	100612563	100612963	100.26	56.305	69.58	62.435	36.565	38.33	53.065	106.72	165.315	14.625	91.44	21.935	29.66	195.175	38.1	56.03	77.79	12.29	28.15	231.62	325.775	1	1	1A
chr5	54356886	54357286	100.26	42.645	43.55	51.74	22.045	56.17	49.85	70.745	116.375	4.22	98.535	34.68	14.15	184.795	54.725	54.035	61.595	5.73	15.55	172.81	197.935	1	1	1A
chr6	37547257	37547657	96.865	16.365	47.735	46.22	26.565	39.705	30.71	57.315	163.1	20.205	61.245	9.645	25.07	160.75	13.635	48.695	51.46	5.32	31.52	64.18	45.575	1	1	1A
chr16	4702681	4703081	96.29	26.575	40.055	46.005	26.5	67.995	90.295	77.905	153.67	80.28	166.59	131.26	125.47	297.835	193.625	94.435	84.545	25.4	47.06	208.615	224.85	1	1	1A
chr10	118202986	118203386	92.7	41.745	31.68	47.64	25.03	68.275	42.13	91.715	170.32	36.625	78.65	61.69	74.7	173.53	132.19	81.765	53.58	4.51	13.45	271.7	313.96	1	1	1A
chr7	105540914	105541314	92.355	35.585	43.045	34.875	33.95	63.24	41.49	67.785	158.935	43.065	110.305	61.105	92.525	137.685	79.77	62.485	51.35	9.83	25.63	146.775	169.68	1	0	1A
chr2	132465101	132465501	92.125	22.675	51.41	64.85	21.98	41.01	54.73	72.4	127.58	19.055	129.765	58.105	34.155	191.235	36.345	50.095	71.955	5.32	23.11	135.005	196.575	1	1	1A
chr15	83986666	83987066	90.275	40.84	63.28	41.125	24.37	58.31	26.175	107.155	108.115	8.91	30.47	27.48	27.175	66.37	45.275	23.42	29.19	9.01	16.81	35.415	36.93	1	0	1A
chr5	64288945	64289345	89.305	22.07	28.055	45.085	12.855	97.21	46.3	115.57	153.125	23.83	46.85	52.545	67.085	106.64	84.195	43.2	56.95	3.28	9.66	114.395	135.875	1	0	1A
chr9	95481296	95481696	88.92	31.53	57.58	47.67	41.235	178.07	54.845	226.53	282.875	22.045	52.505	26.485	29.21	80.635	23.175	37.785	38.2	7.37	15.55	19.8	14.54	1	0	1A
chr12	79087757	79088157	88.77	62.165	68.61	66.535	29.82	130.86	54.275	151.065	156.95	5.285	14.65	10.95	10.875	39.815	8.4	51.32	66.735	11.06	15.97	10.1	2.7	1	1	1A
chr5	54383770	54384170	88.575	30.935	46.765	34.49	21.75	34.395	59.605	36.25	144.765	7.93	118.705	32.855	11.92	186.845	78.385	41.86	55.595	3.69	27.73	140.47	126.015	1	1	1A
chr3	87312987	87313387	87.995	39.34	55	28.055	40.9	48.18	37.41	80.415	135.37	50.6	149.84	106.51	71.04	205.445	132.73	70.96	55.925	8.6	18.49	245.61	300.97	1	1	1A
chr2	32104272	32104672	87.03	62.765	69.62	38.71	40.895	87.575	74.97	111.34	112.045	15.52	83.225	41.565	55.18	158.735	101.095	43.895	70.475	4.92	13.87	180.605	196.35	1	0	1A
chr8	116618409	116618809	85.565	36.785	24.42	58.345	25.945	34.6	51.215	99.02	199.185	14.795	93.06	75.27	50.605	234.485	131.465	51.515	61.15	5.73	28.99	113.125	117.135	1	1	1A
chr10	67992165	67992565	84.6	41.14	53.525	27.25	26.105	47.85	41.53	127.525	196.685	77.3	221.355	140.495	79.4	212.83	151.885	50.395	21.865	6.14	24.79	282.465	320.935	1	1	1A
chr13	97512800	97513200	83.83	37.835	59.23	66.66	32.475	125.1	68.155	88.24	124.39	22.385	34.32	24.02	46.26	115.505	32.965	37.135	30.2	7.37	20.59	31.155	33.055	1	1	1A
chr14	76192942	76193342	81.745	56.455	47.78	48.175	40.935	45.795	76.48	112.65	213.735	13.51	95.815	16.945	25.515	147.45	33.62	48.215	52.53	8.6	43.28	145.22	171.81	1	0	1A
chr10	5741407	5741807	81.01	49.1	46.815	47.775	37.33	33.01	51.86	94.66	118.135	17.225	79.965	28.44	38.875	194.67	53.32	56.64	66.395	10.24	15.13	244.79	258.5	1	0	1A
chr7	95442440	95442840	80.975	15.17	29.66	22.425	24.535	14.795	23.87	19.14	70.925	5.455	37.83	5.145	15.315	125.85	19.09	35.51	62.13	2.05	21.43	7.78	17.11	1	0	1A
chr11	53820400	53820800	80.435	18.015	37.89	64.505	22.73	39.96	51.815	107.775	149.26	11.26	39.95	21.775	12.3	77.22	30.855	49.08	76.625	6.55	15.13	82.4	70.33	1	1	1A
chr1	172426419	172426819	80.24	39.94	37.475	35.305	18.57	52.195	29.615	144.1	141.53	31.94	83.335	32.815	57.61	169.085	71.515	51.06	50.85	6.14	13.87	80.59	81.275	1	1	1A
chr5	135492052	135492452	78.735	36.035	56.06	17.035	17.975	29.735	32.755	38.545	56.125	14.41	97.655	16.415	16.2	128.28	18.86	48.305	60.06	7.37	10.51	36.155	57.635	1	0	1A
chr3	52305586	52305986	77.39	43.845	34.765	39.025	18.6	32.91	49.81	106.26	115.335	20.93	60.085	33.32	56.665	122.94	55.22	51.395	38.365	9.42	13.03	86.355	103.55	1	1	1A
chr8	124591908	124592308	76.81	40.54	24.925	31.685	34.37	31.6	51.33	56.165	88.905	10.875	70.13	36.395	11.725	110.125	42.61	27.25	53.19	2.87	20.59	100.025	96.35	1	1	1A
chr13	41939414	41939814	76.075	20.72	31.64	47.43	9.315	19.72	35.14	24.74	67.07	8.225	43.895	12.29	7.87	132.75	16.79	45.015	56.06	4.92	9.24	7.795	7.73	1	0	1A
chr5	53587482	53587882	75.34	19.22	43.045	25.955	24.795	87.625	42.36	162.335	216.16	68.51	110.565	85.05	103.795	177.45	122.735	49.48	53.725	6.14	23.53	161.585	160.02	1	0	1A
chr4	11795662	11796062	74.995	25.825	38.49	64.635	32.68	34.33	36.305	56.325	159.865	10.57	101.46	6.45	16.76	166.12	14.46	36.675	51.645	5.73	11.77	34.61	36.805	1	1	1A
chr8	25560836	25561236	74.605	50.905	36.33	37.55	21.585	121.29	58.815	143.815	182.735	53.03	142.045	62.395	70.01	149.4	54.17	66.26	48	8.19	10.51	111.71	176.325	0	1	1A
chr4	106436870	106437270	74.38	47.45	81.535	49.765	45.875	47.425	58.705	92.945	178.6	13.47	181.45	99.045	21.54	265.43	118.19	58.385	74.53	4.51	31.1	276.09	246.43	1	0	1A
chr12	21574290	21574690	74.03	59.46	53.525	54.01	32.11	134.935	113.855	276.155	192.065	31.805	58.495	54.375	64.285	107.6	90.165	25.16	26.79	10.24	28.57	117.805	127.68	1	1	1A
chr12	119605754	119606154	73.45	42.495	32.235	57.14	30.05	82.57	36.27	89.08	117.515	5.795	33.5	15.12	16.345	133.23	18.395	40.745	59.365	9.83	13.03	17.51	16.075	1	1	1A
chr4	46511353	46511753	72.875	53.76	43.595	63.41	34.21	59.68	64	96.56	138.755	32.365	102.995	22.74	51.72	228.63	67.09	50.86	77.845	3.69	21.01	248.385	303.01	1	1	1A
chr19	58449195	58449595	71.175	46.4	20.785	31.785	25.065	144.505	70.535	106.37	199.42	42.725	77.005	49.06	106.955	182.38	119.36	56.17	65.44	14.75	36.14	282.6	319.745	1	1	1A
chr11	32596501	32596901	70.825	40.84	37.34	33.125	23.645	24.505	27.84	50.735	82.525	12.875	42.935	20.79	22.655	59.495	27.28	55.975	69.37	6.96	14.29	17.505	18.34	1	1	1A
chr8	36478460	36478860	70.825	40.84	48.24	50.86	18.765	41.87	50.455	105.57	146.955	54.57	163.05	132.23	53.21	190.755	122.425	59.775	44.885	15.16	12.19	83.21	127.015	1	1	1A
chr2	64852576	64852976	70.44	28.08	46.215	31.645	31.03	60.01	43.045	68.13	103.575	46.68	109.965	80.065	113.77	233.495	171.72	61.68	76.85	5.32	21.01	116.645	149.25	1	1	1A
chr3	52421280	52421680	69.905	18.92	36.42	44.11	32.155	93.855	51.36	55.775	120.61	51.035	104.26	43.515	79.43	199.565	101.095	76.18	70.27	6.14	21.43	86.015	103.405	1	0	1A
chr12	100580335	100580735	69.285	49.545	20.235	19.65	20.765	11.88	31.015	28.235	92.105	16.16	52.385	24.285	28.225	97.82	31.1	55.525	62.69	1.64	5.04	41.225	38.77	1	0	1A
chr16	38899155	38899555	68.36	47.145	37.435	43.82	43.88	37.545	32.225	30.61	85.215	17.95	88.175	16.055	24.22	181.855	18.165	46.94	57.81	4.92	24.79	53.725	55.525	1	0	1A
chr3	10315556	10315956	68.36	26.275	41.525	50.96	30.83	44.585	34.23	80.74	117.185	40.84	106.81	84.465	84.77	193.125	148.42	74.26	74.025	5.32	14.71	225.425	251.89	1	1	1A
chr12	71334572	71334972	67.205	49.1	35.365	38.325	27.095	82.29	58.545	174.89	210.12	59.61	96.85	81.275	93.64	175.44	107.84	49.35	48.09	7.78	12.61	74.775	61.095	1	1	1A
chr5	135511822	135512222	66.66	46.4	71.69	70.42	26.96	58.32	55.415	105.725	173.885	15.65	120.485	22.96	13.8	174.96	30.04	54.955	70.31	4.51	19.33	102.435	113.635	1	1	1A
chr11	79584946	79585346	66.085	16.815	36.88	34.055	22.24	109.545	44.625	164.895	197.305	98.78	132.435	107.32	183.87	207.48	193.625	81.86	68.21	7.78	16.81	287.875	307.665	1	0	1A
chr17	4641047	4641447	66.085	48.05	36.925	47.055	35.19	79.09	46.745	104.31	164.07	14.84	48.765	15.12	55.605	127.305	38.42	47.47	44.485	3.69	15.97	59.12	79.775	1	0	1A
chr4	135344355	135344755	66.085	14.115	28.055	29.49	12.465	25.825	22.845	19.735	20.695	24.26	87.445	16.15	53.16	101.24	37.96	63.85	49.345	4.1	12.19	125.295	111.055	1	1	1A
chr16	10525190	10525590	65.89	29.43	25.935	43.295	29.19	29.32	56.44	66.055	150.645	16.885	178.93	39.07	57.24	307.17	92.145	71.39	66.89	5.32	21.85	248.845	349.48	1	1	1A
chr5	102378417	102378817	65.35	10.06	10.945	25.595	11.085	18.345	26.665	17.325	47.62	3.58	13.81	1.465	5.945	59.485	7.34	10.43	19.955	2.05	11.77	23.32	50.435	1	0	1A
chr2	32115460	32115860	65.315	22.37	33.245	45.73	26.73	37.14	44.41	52.87	99.62	109.1	279.65	143.255	50.645	241.385	83.69	26.475	29.855	5.32	16.81	236.83	300.48	1	1	1A
chr3	104164248	104164648	64.77	32.135	34.215	47.855	18.17	37.48	30.26	96.51	127.72	24.725	75.275	43.28	31.99	135.6	51.68	40.61	72.635	6.14	11.77	85.97	117.445	1	0	1A
chr8	36469481	36469881	64.77	32.58	14.025	28.31	20.37	53.495	44.515	62.43	146.535	21.66	44.2	43.47	48.855	104.2	81.37	42.635	44.015	11.06	11.77	64.225	85.09	1	0	1A
chr14	77228685	77229085	64	41.74	43.64	39.7	28.57	65.565	70.005	129.99	200.58	16.245	51.105	15.02	30.605	105.63	32.72	39.28	59.81	10.24	11.35	85.26	88.6	1	1	1A
chr5	147499512	147499912	63.81	41.595	37.935	43.535	32.01	41.65	36.275	131.305	195.52	122.915	245.56	167.695	125.19	286.04	178.425	40.28	42.88	9.83	19.75	309.905	279.055	1	0	1A
chr11	19820228	19820628	63.075	42.345	29.615	57.84	39.185	130.91	113.515	102.53	205.42	90.895	153.335	111.19	60.46	156.375	85.94	27.34	22.21	4.1	18.91	178.745	171.24	0	1	1A
chr18	53427842	53428242	62.69	38.74	48.79	31.77	38.11	35.735	50.795	32.48	171.23	33.09	131.325	34.095	49.72	196.195	52.785	70.455	60.87	2.87	13.87	174.04	211.85	1	1	1A
chr15	88658363	88658763	62.11	63.96	42.54	27.92	34.96	49.18	51.895	116.595	205.49	28.305	149.39	31.98	46.25	186.725	30.95	47.755	67.425	7.37	64.29	272.485	392.24	1	1	1A
chr3	52426474	52426874	61.375	27.475	21.295	52.37	24.9	42.94	45.085	54.11	174.93	28.44	125.385	24.79	21.75	165.14	39.58	49.705	69.465	9.83	15.97	84.51	111.695	1	1	1A
chr7	56097804	56098204	60.99	37.54	38.995	56.495	29.295	73.27	100.535	172.6	161.59	43.15	164.47	91.835	93.995	185.81	134.63	65.585	35.85	9.83	21.01	63.01	79.885	1	0	1A
chrX	100917779	100918179	60.99	28.83	40.425	29.03	6.365	23.645	33.74	74.695	70.665	9.165	30.13	9.99	14.315	54.575	23.285	25.415	24.35	2.87	3.78	42.05	39.09	1	0	1A
chr5	146890462	146890862	60.605	52.105	56.65	14.195	16.37	32.84	25.27	111.18	112.535	16.67	52.045	37.985	40.85	113.585	61.975	48.735	45.53	2.46	10.08	27.21	36.255	1	0	1A
chr12	84716409	84716809	60.03	30.33	19.73	36.3	14.4	43.815	40.625	23.53	55.585	7.205	70.545	9.14	5.915	95.28	13.755	53.715	74.33	3.28	10.51	49.81	63.505	1	1	1A
chr5	146191850	146192250	60.03	40.245	44.1	25.78	25.23	31.79	39.405	36.23	97.795	4.735	34.4	3.65	6.445	113.515	6.64	15.01	56.17	2.46	16.39	7.395	4.965	1	0	1A
chr5	44441514	44441914	59.87	42.645	18.715	41.425	21.815	29.155	31.245	54.505	89.745	9.595	30.47	11.745	5.475	86.975	14.905	46.13	72.125	4.51	14.29	15.975	16	1	0	1A
chr18	39523617	39524017	59.295	18.62	23.365	34.945	26.175	51.29	39.49	152.285	175.925	47.66	232.28	132.4	99.31	215.34	147.54	71.28	31.86	5.32	19.75	222.2	305.625	1	1	1A
chr8	37795070	37795470	59.1	24.925	27.04	51.405	15.02	35.29	42.895	65.47	89.725	90.17	245.145	181.56	41.77	167.575	103.055	35.14	19.05	5.73	11.35	159.175	230.03	1	1	1A
chr19	4326107	4326507	58.91	39.79	63.28	49.25	29.885	33.225	67.745	47.71	126.24	6.78	107.815	9.91	10.33	170.075	20.73	43.14	86.555	3.69	46.22	50.955	53.99	1	1	1A
chr9	74794524	74794924	58.715	17.27	33.2	54.41	23.82	56.19	35.215	85.535	114.955	30.95	109.72	48.865	62.465	201.5	80.015	55.805	87.55	9.42	22.27	167.755	206.74	1	1	1A
chr8	91841964	91842364	58.365	30.33	43.64	29.305	23.32	38.755	43.765	82.65	126.245	57.215	146.47	48.39	74.62	214.8	45.185	38.22	44.695	5.73	17.23	151.82	161.985	1	0	1A
chr14	9005582	9005982	58.14	38.14	24.925	27.39	19.125	78.25	39.715	286.195	290.74	166.915	210.11	202.965	109.71	189.24	167.855	35.155	32.195	6.14	25.63	273.165	287.275	1	1	1A
chr1	155837804	155838204	57.98	51.655	25.475	22.81	25.36	58.865	43.87	68.415	165.69	25.705	69.475	23.8	36.875	123.895	44.16	57.855	60.22	6.14	27.73	83.665	79.83	1	1	1A
chr7	15110545	15110945	57.79	35.135	39.455	44.47	26.28	106.125	50.335	171.8	225.645	7.93	100.515	81.3	38.83	159.3	103.1	53.065	48.205	11.47	23.95	132.325	119.875	1	0	1A
chr5	106130903	106131303	57.75	48.8	37.385	51.925	27.36	35.985	60.135	54.14	75.68	41.395	200.63	51.555	68.335	200.585	73.135	57.98	24.28	7.78	21.43	190.355	188.795	1	1	1A
chr7	133419100	133419500	56.86	49.555	42.03	50.89	29.185	128.46	59.57	176.27	186.135	60.535	228.815	74.675	110.565	234.465	103.15	78.46	37.675	9.01	18.07	349.475	392.38	1	1	1A
chr5	146611763	146612163	56.44	31.08	32.65	22.755	18.96	26.87	32.79	37.5	59.49	8.445	63.86	6.105	15.83	109.165	6.525	59.595	67.255	1.64	9.24	13.59	12.52	1	0	1A
chr19	5889238	5889638	56.285	41.445	38.4	54.205	29.19	26.235	49.735	41.24	77.915	11.765	65.175	12.665	12.76	100.275	21.32	47.855	74.26	4.1	17.65	74.725	68.955	1	1	1A
chr4	106451180	106451580	56.09	20.12	31.68	16.43	19.68	33.41	21.825	171.225	188.195	18.465	156.1	69.99	30.975	197.59	106.515	62.14	68.355	3.69	16.39	229.645	235.37	1	1	1A
chr7	83001098	83001498	56.09	39.19	39.96	31.34	25.29	41.835	49.735	83.885	143.665	36.495	117.22	42.765	61.535	214.32	90.255	62.02	63.015	7.37	23.95	263.585	313.96	1	1	1A
chr17	28363038	28363438	55.705	27.475	15.085	32.905	28.135	39.445	50.35	47.965	115.025	11.045	41.575	19.155	8.86	60.955	13.61	20.24	48.65	2.05	27.73	29.585	30.2	1	1	1A
chr19	46747598	46747998	55.515	36.19	35.82	43.135	22.635	69.565	32.945	111.665	195.675	34.32	80.63	28.29	47.1	89.465	37.52	61.1	39.31	6.14	21.85	87.995	96.75	1	1	1A
chr10	95122435	95122835	55.32	33.035	28.005	31.875	21.55	26.3	27.655	30.17	73.48	64.205	124.275	91.35	88.14	188.27	114.125	66.065	63.335	6.55	15.55	127.545	221.265	1	1	1A
chr11	22094682	22095082	55.32	32.135	35.315	31.53	25.48	48.07	51.405	88.715	129.595	82.235	181.575	141.97	102	262.515	143.83	48.02	47.445	6.96	21.43	181.35	208.595	1	0	1A
chr12	4392112	4392512	54.97	36.49	18.715	33.625	23.185	24.025	26.02	48.46	45.285	8.06	31.29	9.43	12.315	83.575	21.3	41.365	54.08	9.01	10.08	38.56	32.2	1	1	1A
chr3	133413044	133413444	54.935	27.18	18.715	32.23	24.24	18.405	16.34	19.7	48.45	15.305	59.495	17.515	33.655	173.025	39.615	56.48	87.07	5.32	15.97	31.14	33.685	1	1	1A
chr4	115247883	115248283	54.395	33.635	25.43	32.79	26.28	23.725	36.115	30.165	83.395	10.19	45.1	9.515	6.415	145.43	15.255	34.325	58.29	4.51	16.81	9.315	21.215	1	1	1A
chr12	25848318	25848718	54.2	23.125	26.49	26.23	20.83	27.89	47.285	105.09	124.655	24.09	89.46	38.015	38.845	118.95	43.89	52.915	79.51	2.46	10.51	96.51	128.965	1	1	1A
chr4	119740097	119740497	54.2	20.27	39.5	50.63	20.47	26.99	37.855	37.165	130.27	4.56	107.185	8.67	10.36	206.49	10.495	30.955	49.555	5.32	20.17	98.12	128.035	1	1	1A
chr8	122965389	122965789	54.2	43.245	43.685	27.015	20.3	54.77	32.035	111.93	125.85	28.69	58.51	29.01	31.005	115.52	63.925	60.945	75.13	4.92	12.19	149.81	163.47	1	0	1A
chr15	31273462	31273862	54.01	43.09	23.315	40.52	18.205	50.99	55.185	71.97	151.39	23.795	67.34	44.865	30.12	71.775	47.88	48.33	61.89	4.92	13.03	154.03	155.22	1	0	1A
chr17	8492445	8492845	53.43	48.95	50.355	31.66	24.565	39.715	38.39	85.79	128.8	19.565	46.85	18.825	45.365	102.21	49.36	52.44	74.1	5.32	13.87	108.48	99.64	1	0	1A
chr8	107371586	107371986	53.43	39.94	33.75	24.965	32.175	45.345	36.575	73.27	81.885	12.835	102.655	45.075	39.535	149.02	68.22	38.805	42.81	5.32	14.29	127.295	126.875	1	1	1A
chr13	28611619	28612019	53.24	43.845	44.65	48.835	16.73	61.585	44.325	130.94	156.625	11.555	30.795	9.485	36.345	69.805	21.795	44.39	48.185	4.51	8.4	58.315	34.915	1	0	1A
chr10	127805220	127805620	52.89	37.69	23.915	27.55	25.32	36.595	58.78	90.515	175.195	79.725	309.42	106.29	59.595	245.75	93.305	36.7	13.66	6.55	34.04	350.005	431.175	1	1	1A
chr3	9821576	9821976	52.695	54.81	43.595	26.915	35.975	48.12	48.835	106.33	143.255	20.125	64.2	26.865	51.205	125.875	46.69	47.855	57.505	4.1	11.35	55.22	63.705	1	0	1A
chr1	167433733	167434133	52.655	50.45	44.145	28.73	25.885	29.895	28.03	58.46	107.875	30.525	149.36	22.655	30.99	144.02	19.21	61	36.015	10.24	11.77	105.47	130.16	1	0	1A
chr2	37443485	37443885	52.155	47.9	19.225	25.005	23.45	9.265	25.605	27.9	88.585	12.75	75.06	26.615	19.28	267.435	44.585	36.08	70.805	8.6	37.82	29.91	46.15	0	1	1A
chr12	71332873	71333273	52.12	19.67	10.395	24.445	21.91	18.115	28.975	33.645	87.375	53.59	221.865	141.025	63.785	250.65	168.7	78.365	62.59	3.69	15.55	261.495	287.65	1	1	1A
chr16	90857143	90857543	51.735	25.075	27.5	38.305	25.815	36.365	40.58	48.555	73.435	6.91	37.725	11.565	15.745	120.435	37.715	51.94	80.15	2.46	2.94	36.165	51.33	1	0	1A
chr4	118898291	118898691	51.735	21.77	19.225	33.51	13.545	37.375	29.505	51.68	63.95	23.405	96.155	49.48	43.79	233.48	90.485	69.3	92.525	5.73	13.45	176.35	252.705	1	0	1A
chr14	51515514	51515914	51.54	35.735	38.95	21.945	27.415	23.935	28.145	77.435	113.92	26.86	115.025	69.74	53.21	221.205	95.815	47.275	57.44	2.87	13.03	135.44	168.74	1	1	1A
chr2	166068275	166068675	51.35	33.035	28.555	24.085	26.335	23.15	25.495	51.71	56.58	20.725	66.57	24.34	22.69	74.225	27.15	42.985	67.335	4.1	9.66	69.31	66.4	0	1	1A
chr2	158025040	158025440	51.155	36.34	37.385	38.265	24.735	25.945	69.115	56.165	137.625	8.4	92.72	27.45	12.315	241.3	52.04	32.955	85.98	4.1	33.2	261.27	244.18	0	1	1A
chr2	118355197	118355597	50.42	65.915	51.92	38.335	31.42	32.995	43.19	56.345	132.535	12.235	65.065	21.135	18.215	115.035	28.19	68.14	64.86	4.51	16.39	172.83	226.28	1	1	1A
chr6	123338923	123339323	50.42	24.47	29.615	15.94	16.5	33.14	24.66	41.005	146.215	7.46	109.59	24.235	36.035	142.57	99.05	27.165	20.735	2.87	10.93	12.455	13.68	1	0	1A
chr9	119277581	119277981	50.42	39.185	18.715	42.155	28.205	18.885	33.325	39.02	33.325	16.37	39.735	43.71	29.94	85.58	99.015	37.385	59.435	3.69	16.39	77.025	105.925	1	1	1A
chr17	80394392	80394792	50.23	35.135	46.35	41.125	28.635	91.25	53.065	195.135	258.125	43.055	96.125	71.79	93.655	158.79	116.375	54.665	47.115	10.24	22.27	213.62	207.83	1	1	1A
chr18	82848667	82849067	50.035	70.12	34.81	50.66	41.595	51.76	59.005	69.29	115.82	28.01	65.655	46.93	49.76	153.785	67.87	69.495	64.16	5.32	15.55	97.335	152.165	1	1	1A
chr11	79571160	79571560	49.3	23.27	26.49	19.29	12.73	28.92	34.865	52.455	123.16	45.955	166.25	79.745	79.575	234.955	104.895	62.445	68.675	4.92	18.07	220.56	271.505	1	1	1A
chr17	29553135	29553535	49.11	31.985	24.37	46.795	18.175	60.735	66.42	112.835	210.655	16.67	127.195	43.03	20.78	150.47	45.885	42.755	43.87	8.19	12.61	206.715	187.49	1	1	1A
chr17	29273285	29273685	48.915	42.495	16.095	50.14	31.26	20.205	45.205	59.2	137.135	13.045	58.88	8.345	9.39	81.595	2.44	40.435	63.325	5.32	17.23	81.725	60.455	1	1	1A
chr6	121296381	121296781	48.915	29.725	48.285	41.54	33.875	145.09	78.07	151.125	176.545	149.69	230.45	149.175	154.63	313.23	181.98	47.045	63.325	8.6	19.33	416.49	397.125	1	1	1A
chr9	63404002	63404402	48.915	13.665	15.085	19.22	6.79	4.635	17.44	8.07	36.92	2.9	18.805	5.81	4.93	71.285	10.61	15.035	28.71	1.64	14.29	157.705	216.3	1	0	1A
chr4	128819315	128819715	48.53	41.145	23.405	34.69	24.895	40.865	43.465	80.735	101.78	13.81	163.91	12.265	17.655	161.685	10.71	48.49	53.04	2.05	19.33	130.05	135.965	1	1	1A
chr14	77217005	77217405	48.34	53.755	33.71	33.195	35.525	39.985	38.05	66.47	137.59	6.01	21.225	10.215	22.78	61.89	20.62	47.635	50.72	6.96	17.23	56.425	95.1	1	0	1A
chr5	53060483	53060883	48.34	29.88	21.8	33.425	27.255	56.85	38.195	43.37	77.86	197.745	378.605	178.605	160.575	303.265	145.435	31.935	13.675	2.46	12.61	349.675	392.7	0	1	1A
chr1	73979166	73979566	48.145	12.76	24.925	20.695	32.145	24.145	51.705	27.145	92.28	18.12	217.66	66.2	41.3	285.05	84.59	50.22	96.695	4.51	24.37	351.09	396.965	1	1	1A
chr4	86082169	86082569	48.145	20.42	37.935	38.51	32.965	55.305	50.8	118.9	120.21	57.44	114.59	68.14	108.49	270.85	134.4	60.61	57.655	4.1	19.75	90.65	83.58	1	0	1A
chr18	9833304	9833704	47.955	19.82	31.68	31.815	26.4	38.37	20.84	42.315	64.455	22.555	72.875	41.315	34.885	171.065	71.23	46.34	54.68	3.69	7.56	1.57	2.395	1	0	1A
chr8	130881327	130881727	47.955	38.44	24.97	37.13	25.945	19.455	30.03	61.82	169.07	82.495	203.355	119.315	78.22	187.265	86.835	45.82	17.985	2.87	15.55	309.425	367.125	0	1	1A
chr9	77693663	77694063	47.76	40.245	35.87	46.825	20.63	75.375	73.3	125.985	85.75	24.815	83.735	38.61	58.695	152.865	71.425	45.1	56.05	6.14	32.36	151.24	166.345	0	0	1A
chr4	62384971	62385371	47.605	19.67	18.21	30.995	24.6	33.635	25.495	56.93	102.525	19.61	121.645	26.95	43.715	199.03	37.84	48.79	80.485	7.37	18.91	186.45	172.27	1	1	1A
chr18	39539900	39540300	47.22	26.88	21.8	51.58	31.03	57.325	56.13	99.96	150.77	46.555	210.73	122.425	126.78	333.795	238.585	75.6	66.8	11.88	26.05	450.69	543.525	0	1	1A
chr16	44061486	44061886	47.025	30.03	11.405	41.695	29.42	77.305	39.75	103.515	100.46	58.45	286.25	98.36	116.65	306.3	144.725	58.85	33.93	13.52	18.07	413.915	471.18	1	0	1A
chr17	29544435	29544835	47.025	29.58	29.57	35.02	20.175	36.64	53.865	66.285	67.42	7.635	33.61	16.205	14.29	83.575	31.31	42.34	61.47	4.51	8.4	102.745	79.09	1	1	1A
chr5	125555340	125555740	47.025	35.585	30.625	25.325	19.65	41.505	37.525	81.665	107.055	51.545	164.01	75.59	107.075	260.495	109.035	84.515	90.19	7.78	20.59	197.645	437.57	0	1	1A
chr14	8848774	8849174	46.45	21.925	12.97	25.795	14.4	33.265	35.03	70.395	122.68	56.575	122.59	65.6	102.03	217.245	94.14	65.845	71.82	5.73	25.21	303.97	307.23	1	0	1A
chr19	46166181	46166581	45.865	28.08	32.19	20.885	15.78	19.925	35.25	24.315	86.715	13.81	62.82	10.895	30.59	124.365	30.065	56.585	73.655	4.51	19.75	105.46	177.685	1	0	1A
chr3	107569783	107570183	45.865	36.04	17.66	12.945	26.995	26.965	22.05	62.195	117.2	26.86	56.9	27.295	51.28	113.495	58.865	66.53	81.11	6.14	14.71	55.735	68.435	0	1	1A
chr12	88273125	88273525	45.715	38.59	38.905	20.265	33.225	23.96	60.325	6.235	61.355	10.405	182.335	22.295	15.86	268.385	31.3	28.95	48.825	5.73	43.7	213.245	236.335	0	1	1A
chr16	32818612	32819012	45.52	16.37	34.305	22.91	8.43	28.035	19.67	63.965	108.785	6.055	40.985	6.45	12.315	117.99	8.505	40.6	57.29	3.69	25.21	72.365	111.23	1	1	1A
chr2	142703949	142704349	45.135	17.57	6.255	10.745	19.255	2.94	24.47	2.98	26.155	1.75	35.79	3.355	1.97	157.295	3.25	13.78	66.72	0.41	24.79	17.095	27.005	1	0	1A
chr12	25968637	25969037	44.945	9.61	28.005	18.6	22.435	32.875	37.71	63.75	92.29	6.95	40.645	15.34	24.28	145.56	28.33	28.82	70.145	4.92	11.77	64.535	67.205	1	1	1A
chr12	82032333	82032733	44.365	25.075	15.085	52.05	27.815	76.965	45.46	105.895	160.845	30.525	108.695	49.215	63.185	201.055	81.85	86.135	45.85	5.73	16.39	155.335	156.965	1	0	1A
chr4	117650446	117650846	44.21	24.025	31.13	27.92	15.84	28.205	29.235	47.67	84.405	41.315	135.72	95.98	82.15	230.48	135.42	64.505	79.8	6.14	20.17	305.23	322.35	0	1	1A
chr19	47481048	47481448	44.17	47.9	27.545	39.63	30.505	21.91	58.55	74.205	182.44	8.19	84.475	26.75	15.33	172.055	63.48	47.8	64.29	5.32	31.52	112.58	149.305	0	1	1A
chr4	44117097	44117497	44.17	30.935	28.055	29.705	20.37	31.065	35.515	36.42	105.77	27.755	119.675	28.855	36.415	189.71	33.07	72.055	65.995	1.64	15.97	298.59	341.745	1	1	1A
chr15	88722663	88723063	43.975	26.73	21.8	25.97	16.86	29.21	41.535	32.035	62.83	13.81	53.93	15.245	16.315	119.97	19.79	60.85	90.91	1.64	17.23	118.725	196.025	1	0	1A
chr1	16189440	16189840	43.825	30.785	26.44	39.47	37.42	41.18	43.8	61.235	96.205	4.56	29.76	5.92	12.33	163.645	8.15	23.765	77.62	6.14	18.49	17.87	33.88	1	1	1A
chr19	47539313	47539713	43.59	25.825	31.73	33.885	26.115	46.545	41.83	90.705	126.235	88.46	162.52	103.21	79.795	149.41	95.485	26.3	29.595	4.1	18.07	164.64	178.31	1	0	1A
chr5	87684879	87685279	43.44	42.795	35.82	32.73	19.98	42.76	34.72	33.13	64.815	19.78	36.455	16.375	31.46	139.095	41.21	48.08	61.7	5.32	16.39	23.345	16.075	1	0	1A
chr6	88579738	88580138	43.245	22.22	33.71	24.76	23.615	26.105	30.785	56.58	82.18	28.27	107.215	33.425	44.26	251.55	73.51	70.34	85.65	3.28	13.45	109.275	122.395	1	1	1A
chr11	77951101	77951501	43.055	30.935	28.555	29.845	38.075	26.015	26.705	24.87	54.085	22.17	77.875	32.44	44.215	180.395	66.73	70.315	60.59	6.96	12.61	183.69	266.535	1	0	1A
chr11	79592141	79592541	43.055	30.18	9.845	25.395	26.335	46.975	32.415	85.75	101.84	50.91	94.25	56.155	88.875	182.325	114.905	82.15	95.49	8.19	13.03	233.18	303.435	1	0	1A
chr8	13240673	13241073	43.055	24.775	26.49	29.185	24.825	51.635	37.75	64.28	96.065	7.25	55.645	21.695	9.295	117.975	21.18	38.435	80.18	4.92	13.87	117.945	113.26	1	1	1A
chr15	90934294	90934694	42.86	20.57	7.815	15.73	26.01	18.595	25.46	21.185	47.71	4.69	25.36	2.51	5.93	47.195	5.59	18.405	39.135	2.46	13.87	32.695	48.22	1	0	1A
chr17	85443748	85444148	42.86	17.27	16.605	25.65	19.425	43.33	19.82	74.995	134.255	39.91	104.245	70.74	90.29	154.29	115.19	53.005	48.175	8.19	22.69	201.95	183.935	0	0	1A
chr4	43633285	43633685	42.86	39.64	39.455	30.48	29.455	55.85	37.52	102.835	157.64	40.335	106.505	31.855	58.61	187.755	46.235	50.455	61.57	4.51	7.56	196.555	230.66	1	0	1A
chr5	137138696	137139096	42.67	54.505	25.985	44.9	45.655	22.58	79.55	49.06	100.69	1.75	31.735	6.27	1.94	45.22	9.31	8.59	54.85	2.05	23.53	30.405	44.54	1	1	1A
chr11	69178489	69178889	42.51	33.63	17.61	40.36	21.255	39.815	29.275	181.19	215.785	86.08	190.98	71.76	126.04	201.995	79.315	73.83	48.445	6.55	10.51	350.16	267.465	0	1	1A
chr7	122988044	122988444	42.32	36.34	25.43	32.13	34.96	46.575	39	129.59	133.21	34.445	81.045	32.31	49.775	165.19	47.76	57.84	47.335	4.51	9.66	99.945	113.835	0	1	1A
chr15	27490046	27490446	42.28	16.065	16.645	28.925	16.105	27.825	23.64	44.865	99.24	32.87	159.83	65.74	58.095	237.91	72.58	58.495	63.055	3.28	10.93	272.4	310.29	1	0	1A
chr4	125114395	125114795	41.935	30.48	5.705	18.575	22.595	23.015	35.215	16.715	88.37	9.465	85.575	4.32	19.7	195.205	3.14	33.065	49.955	5.32	22.69	86.05	169.63	0	1	1A
chr11	22963103	22963503	41.355	19.22	28.51	16.43	16.105	16.235	35.445	13.065	60.225	4.69	40.49	10.925	4.005	151.415	25.87	19.98	68.93	2.05	20.17	45.125	71.69	0	0	1A
chr13	63028780	63029180	41.165	17.57	16.645	25.64	30.575	29.4	63.32	39.115	44.64	9.93	42.035	8.18	17.835	85.99	21.67	31.29	66.99	3.28	6.3	32.7	41.77	1	0	1A
chr15	88750034	88750434	41.165	23.42	29.525	23.485	11.745	51.495	30.75	52.15	64.98	18.63	52.165	13.95	27.06	57.525	24.685	26.83	15.655	5.73	14.71	88.835	118.995	1	0	1A
chr2	155195286	155195686	40.97	24.175	23.915	27.045	22.7	52.885	39.985	92.815	157.745	60.245	118.875	73.82	129.025	204.02	130.785	56.095	84.465	7.78	8.4	190.005	240.64	1	0	1A
chr4	149439917	149440317	40.97	39.19	24.37	15.53	27.94	8.355	59.58	40.855	69.915	3.625	23.095	6.635	6.435	47.18	6.645	16.305	69.68	2.05	22.27	57.2	61.92	1	0	1A
chr9	54426259	54426659	40.97	43.245	11.915	9.165	27.39	12.615	56.13	12.605	56.93	6.61	40.415	5.52	4.385	131.73	9.54	17.015	56.63	2.87	24.37	10.475	12.945	1	0	1A
chr2	29294057	29294457	40.775	26.575	26.49	31.93	10.99	34.09	44.105	73.315	100.22	32.74	75.555	40.48	77	170.99	107.445	71.89	61.425	4.51	13.87	165.855	169.645	1	1	1A
chr8	92048988	92049388	40.58	31.235	21.75	27.52	30.595	35.935	30.64	22.96	60.475	3.84	26.85	8.58	9.845	79.655	9.55	37.12	80.81	2.87	13.87	30.325	19.7	0	1	1A
chr13	55530539	55530939	40.39	36.485	39.96	42.1	27.42	31.96	47.28	79.255	110.045	57	127.37	92.775	69.82	212.35	127.06	51.6	61.665	5.73	15.13	224.11	196.1	0	1	1A
chr2	27166513	27166913	40.39	37.54	38.355	25.91	24.8	32.315	32.835	78.68	126.445	19.955	160.375	41.44	32.125	221.15	46.72	53.175	61.19	2.87	26.89	296.995	357.61	1	1	1A
chr4	107697382	107697782	40.235	40.39	22.81	28.005	18.04	42.485	32.49	25.625	51.33	24.73	153.24	45.66	23.16	185.275	40.655	59.495	58.875	6.14	21.85	153.41	256.175	1	1	1A
chr4	106976188	106976588	40.235	27.325	21.335	23.01	18.17	16.38	46.67	15.075	104.575	24.43	386.46	51.765	42.38	295.885	87.195	51.255	40.35	1.23	59.25	446	550.435	0	1	1A
chr19	40300244	40300644	40.195	28.675	25.475	22.85	19.35	43.57	38.505	73.06	96.06	80.66	198.78	123.16	108.355	254.635	96.56	69.075	58.475	7.78	14.29	145.985	182.34	0	0	1A
chr5	103786574	103786974	40.045	32.88	30.075	11.175	26.01	19.41	40.245	25.48	72.975	7.84	22.49	13.49	11.89	50.17	12.005	29.405	61.135	2.05	8.4	26.86	30.86	1	0	1A
chr4	61450776	61451176	39.85	37.54	35.87	10.47	24.375	25.715	40.21	46.23	105.74	2.175	40.335	16.29	1.485	55.57	24.575	8.8	28.525	1.64	9.66	10.5	8.235	1	0	1A
chr8	88091605	88092005	39.465	42.345	23.915	31.67	24.465	17.22	41.76	55.085	122.84	12.41	135.685	18.685	21.265	245.835	43.535	34.215	56.195	1.64	22.69	67.765	72.675	1	0	1A
chr17	30271833	30272233	39.275	25.975	35.82	52.915	26.8	28.72	54.765	57.215	124.695	39.735	177.755	61.535	75.97	269.335	98.53	75.955	45.545	4.51	20.17	238.64	252.675	0	0	1A
chr2	155066565	155066965	39.275	41.14	19.775	33.25	30.235	39.96	42.82	51.895	94.085	16.2	90.12	23.855	20.735	151.36	32.595	44.285	76.77	2.87	12.19	121.36	132.78	1	1	1A
chr12	82031021	82031421	39.075	21.77	20.785	25.165	23.755	19.915	31.505	65.835	141.07	25.875	76.65	45.315	73.825	129.32	85.445	60.89	30.15	3.69	23.53	71.525	53.255	0	0	1A
chr5	125655394	125655794	38.885	29.28	21.8	29.6	23.06	61.895	45.535	76.465	88.595	51.245	132.225	62.825	86.185	157.835	85.125	67.57	64.61	3.69	5.46	263.54	243.605	1	0	1A
chr11	69177894	69178294	38.69	34.085	35.82	19.565	18.825	44.015	28.37	72.575	93.335	150.505	294.485	130.565	153.34	238.855	127.755	62.06	23.67	2.87	11.77	264.665	223.815	0	0	1A
chr19	47532530	47532930	38.69	28.23	36.835	49.19	26.505	46.6	50.42	98.315	151.49	51.715	220.92	105.84	88.56	253.175	164.855	64.775	57.735	9.83	18.49	343.59	390.84	0	1	1A
chr11	119869840	119870240	38.5	34.685	12.505	33.02	20.07	18.675	59.915	33.415	83.115	11.6	135.73	13.905	14.23	176.91	19.78	64.855	54.095	2.87	18.07	208.575	225.045	0	1	1A
chr12	100669700	100670100	38.155	16.52	23.865	32.36	13.35	8.425	7.635	49.335	96.68	4.055	24.44	8.46	9.92	75.715	28.2	28.355	29.205	2.87	14.71	39.295	57.49	0	0	1A
chr16	93342056	93342456	37.96	18.62	9.885	26.845	18.865	22.15	20.35	31.475	63.565	16.5	98.32	16.345	16.3	126.755	31.67	45.335	52.41	3.28	11.35	80.925	97.69	1	0	1A
chr19	32696617	32697017	37.96	18.165	27.04	22.725	20.635	10.18	28.445	22.04	65.485	21.36	135.565	90.6	43.335	177.91	137.06	49.235	51.655	8.19	25.21	180.685	227.695	0	0	1A
chr2	57090621	57091021	37.77	44.145	24.925	32.635	30.66	41.01	31.81	69.785	125.855	199.23	371.18	278.705	97.585	235.425	162.435	21.845	6.72	2.87	11.35	334.69	386.345	0	0	1A
chr7	135152733	135153133	37.77	13.665	22.81	11.58	19.415	9.595	12.1	9.715	11.35	35.045	70.45	56.07	57.21	130.28	61.385	59.48	60.865	5.73	4.62	121.32	135.57	0	0	1A
chr12	88264723	88265123	37.61	52.105	44.145	26.3	19.285	27.805	38.09	101.83	97.645	20.85	111.67	22.49	30.945	101.25	20.265	34.115	58.265	5.73	15.55	59.945	52.845	0	1	1A
chr10	43210617	43211017	37.575	37.54	20.235	21.485	22.045	26.615	46.075	43.675	90.105	22.595	128.375	55.025	29.09	202.135	58.92	50.335	64.445	1.23	17.65	212.835	233.19	1	1	1A
chr7	27833852	27834252	37.575	21.32	27.545	19.345	14.465	23.22	38.2	47.79	87.16	23.58	121.625	31.67	40.535	158.245	61.56	33.665	28.855	5.73	20.59	107.78	121.35	0	0	1A
chr6	120539487	120539887	37.185	17.42	12.97	34.675	27.91	49.59	10.895	42.86	64.095	74.145	96.4	46.595	158.39	225.185	114.775	75.7	69.76	2.87	9.66	281.175	298.47	1	0	1A
chr11	112923978	112924378	36.995	25.975	22.81	21.04	29.61	23.925	47.96	83.305	106.175	7.25	38.99	14.1	17.76	57.515	20.15	33.04	51.73	2.46	7.14	56.83	49.275	0	0	1A
chr5	35770535	35770935	36.995	38.89	35.87	29.305	22.105	45.615	28.675	124.9	147.965	27.37	82.33	46.72	68.305	211.385	76.015	77.845	69.18	3.28	10.51	251.465	283.72	0	1	1A
chr8	125686569	125686969	36.995	52.255	57.62	25.8	23.125	39.2	53.03	46.215	86.22	20.89	149.36	64.15	40.755	258.03	83.99	34.935	59.955	2.05	16.81	244.465	277.47	0	0	1A
chr19	40300966	40301366	36.8	18.015	8.83	26.575	21.19	22.43	21.105	44.68	76.09	62.67	120.42	89.585	97.055	202.07	104.73	59.69	58.305	5.32	8.4	149.155	185.2	1	0	1A
chr8	126801877	126802277	36.455	30.18	29.66	44.15	28.8	46.05	41.945	110.71	113.48	138.095	264.705	163.375	148.38	259.96	149.98	84.14	56.34	13.11	25.21	298.615	338.42	0	0	1A
chr16	31652256	31652656	36.07	27.78	11.955	16.615	20.11	16.805	26.965	37.845	76.06	46.725	142.275	24.555	80.735	224.09	64.045	52.76	62.035	2.87	17.23	269.41	274.845	1	1	1A
chr2	17661967	17662367	36.07	43.995	34.81	36.615	30.375	42.675	58.55	38.62	125.955	15.645	81.495	16.79	20.35	166.67	30.98	35.195	66.965	2.46	20.59	88.355	149.525	1	1	1A
chr10	95824386	95824786	35.88	19.22	9.885	27.435	16.5	18.005	28.935	9.375	75.535	4.905	167.255	9.46	9.845	252.095	15.47	24.825	47.615	3.69	18.91	128.12	124.39	1	1	1A
chr1	167440422	167440822	35.68	33.035	19.175	21.575	20.37	23.49	29.54	30.295	164.085	5.795	87.645	15.84	5.44	201.065	13.96	25.2	47.92	2.46	20.17	185.195	176.82	1	0	1A
chr2	71445302	71445702	35.68	23.875	37.935	31.615	24.17	25.69	46.57	25.89	55.265	19.695	81.2	49.825	39.845	192.145	75.51	52.525	54.055	2.46	8.4	93.125	124.555	0	1	1A
chr8	122972977	122973377	35.68	37.54	44.1	21.645	13.845	29.49	43.58	68.69	113.63	8.445	56.125	28.76	44.2	117.45	48.34	70.075	84.55	5.73	9.24	144.835	186.545	1	0	1A
chr4	34848275	34848675	35.49	42.645	30.12	28.02	26.31	57.415	56.015	30.5	69.76	3.965	42.115	8.47	11.345	90.945	19.325	36.86	61.785	6.96	20.17	12.84	14.255	1	1	1A
chr2	38389954	38390354	35.295	11.71	26.99	10.07	21.71	8.425	18.34	33.09	25.925	23.955	58.26	74.57	46.775	151.925	108.3	52.45	82.955	3.69	5.04	122.145	75.1	0	0	1A
chr7	144811203	144811603	35.295	20.42	45.115	25.71	26.955	46.07	35.705	69.43	71.815	17.1	48.285	35.21	32.14	135.115	61.275	49.23	72.565	5.73	8.4	55.63	89.265	1	0	1A
chr11	100716441	100716841	35.145	17.72	24.42	16.705	19.285	4.66	23.185	10.435	72.13	5.795	84.895	8.375	7.89	148.865	11.885	19.35	82.175	2.46	28.99	110.005	124.55	0	0	1A
chr19	47520649	47521049	35.145	18.47	23.365	36.48	16.635	52.79	25.87	56.02	70.045	92.005	151.6	125.555	128.015	195.595	148.115	97.455	76.2	8.19	12.61	290.34	255.23	0	0	1A
chr8	129180457	129180857	35.145	21.32	15.085	33.31	20.835	47.09	33.85	37.16	189.75	43.445	131.62	85.275	64.215	161.265	139.51	75	35.355	5.73	18.07	333.585	384.965	0	1	0
chr9	42079467	42079867	34.91	19.52	40.005	20.01	17.75	44.73	37.975	98.385	113.795	105.645	232.12	189.095	167.08	285.075	186.06	68.255	47.915	4.51	16.81	261.58	253.66	0	0	0
chr1	133741464	133741864	34.565	48.95	19.73	9.41	29.91	30.505	58.78	51.675	74.405	13.6	90.82	15.455	11.36	141.145	16.41	25.495	73.7	6.96	17.65	112.9	101.28	1	0	0
chr13	28952476	28952876	34.565	25.375	41.02	37.485	16.43	30.745	32.415	30.895	40.375	19.315	48.13	15.815	40.39	180.41	37.17	54.955	71.78	4.1	7.14	41.305	47.9	1	1	0
chr17	24498196	24498596	34.375	25.825	17.66	16.185	19.585	10.19	19.745	22.86	86.88	17.775	102.9	25.43	19.23	175.555	44.235	61.14	69.87	4.51	18.07	144.885	146.035	1	1	0
chr6	108723538	108723938	34.375	36.335	22.9	22.26	31.845	34.06	35.595	50.74	87.445	42.975	111.945	45.48	62.02	202.975	67.69	58.52	64.255	2.05	28.57	106.55	126.895	0	0	0
chr9	79562228	79562628	34.18	32.43	7.265	23.96	17.32	7.14	27.385	45.865	70.72	84.89	184.435	77.5	53.19	187.745	39.15	28.935	23.725	2.87	7.56	107.395	132.625	1	0	0
chr12	113909115	113909515	33.985	26.125	23.865	11.49	24.43	20.16	43.01	22.12	99.79	10.315	154.465	13.125	11.845	222.135	11.17	32.15	83.025	2.05	19.75	110.98	108.59	1	0	0
chr17	25289717	25290117	33.985	33.035	17.11	17.05	18.305	21.745	49.25	45.675	85.345	10.785	150.69	33.585	20.185	227.055	42.285	34.485	68.6	4.1	15.97	265.75	218.485	1	0	0
chr18	60820479	60820879	33.985	33.485	41.48	31.99	17.55	30.64	48.905	92.25	190.435	90.385	332.835	105.465	150.865	320.03	170.105	65.97	47.335	6.55	20.17	427.89	455.33	0	0	0
chr2	6567382	6567782	33.985	43.545	44.695	19.145	25.12	38.33	42.63	38.955	56.65	9.76	64.54	18.395	25.175	115.515	21.335	44.905	49.83	1.23	7.98	6.615	6.625	1	1	0
chr17	28424629	28425029	33.79	23.725	27.545	22.035	17.32	23.99	30.18	32.44	116.89	11.85	134.85	26.14	20.1	178.915	73.95	62.24	67.89	2.46	9.24	263.19	354.735	0	1	0
chr1	52906242	52906642	33.6	43.09	50.95	29.72	43.235	79.45	86.5	55.025	88.83	22.98	128.23	57.545	94.815	261.02	114.24	67.125	60.31	2.87	30.67	126.505	133.675	1	0	0
chr7	20451928	20452328	33.405	37.685	19.175	31.37	17.685	34.83	54.2	69.085	222.45	86.37	141.405	100.005	144.965	185.75	156.03	91.23	68.85	6.14	21.01	323.185	352.715	0	0	0
chr1	193625953	193626353	33.02	17.72	5.195	31.17	16.73	20.045	17.665	13.33	41.98	9.59	21.005	7.12	12.42	54.525	13.01	34.235	56.44	1.64	5.04	36.11	34.06	0	0	0
chr10	106762641	106763041	32.87	23.875	55.045	30.435	29.03	48.285	43.61	51.745	62.425	44.385	112.625	46.165	125.655	247.74	112.8	62.735	74.095	6.96	18.07	18.295	17.895	0	1	0
chr6	100306685	100307085	32.87	24.32	40.005	27.95	13.775	37.785	30.45	75.65	133.05	21.615	69.71	33.29	49.305	180.41	57.17	54.885	55.385	1.23	13.87	106.195	129.68	0	0	0
chr11	90130139	90130539	32.485	19.22	31.18	27.765	21.91	18.54	22.39	48.065	88.91	23.15	153.585	45.785	32.99	236.85	84.775	53.675	63.19	3.28	13.45	122.705	127.065	1	1	0
chr11	100720544	100720944	32.485	22.975	14.025	23.01	14.5	25.59	36.95	99.485	181.4	26.475	278.335	41.23	31.075	258.525	50.565	65.315	32.16	4.92	15.55	331.24	342.635	0	1	0
chr7	20449691	20450091	32.485	4.805	7.265	26.2	12.105	7.61	46.105	15.64	158.155	7.93	115.675	13.61	11.3	259.055	17.37	28.71	92.815	3.69	39.5	292.795	387.775	0	1	0
chr8	72718053	72718453	32.485	53.155	8.83	24.53	27.29	16.84	54.015	28.02	91.6	18.72	117.73	27.35	35.375	182.36	34.605	76.015	74.32	2.46	27.73	274.01	304.115	0	1	0
chr13	73872851	73873251	32.285	18.165	18.715	26.685	21.94	25.98	29.505	61.285	92.25	11.295	40.875	17.835	28.135	93.41	26.885	58.775	60.39	6.14	9.24	171.74	184.31	1	0	0
chr19	29187165	29187565	32.285	12.015	23.915	10.14	14.96	10.54	26.32	36.015	146.45	15.99	88.935	35.06	25.605	117.49	38.8	39.66	38.11	2.05	31.94	143.61	170.4	0	1	0
chr2	180204485	180204885	32.285	40.09	14.575	44.05	34.075	22.19	47.32	57.81	122.615	3.92	54.165	7.565	8.39	69.77	1.63	13.17	80.515	4.92	26.89	66.62	49.365	1	1	0
chr8	87312789	87313189	32.285	21.02	10.395	25.65	21.06	16.36	35.86	17.19	64.565	31.895	203.06	60.445	23.22	270.81	51.92	105.88	67.66	2.46	10.93	412.955	501.735	0	1	0
chr11	79698330	79698730	32.095	27.03	30.165	15.055	30.76	21.87	16	45.81	63.49	9.51	34.43	17.78	14.2	30.97	31.19	26.05	46.225	8.19	21.85	27.62	39.985	1	0	0
chr3	54570750	54571150	32.095	24.025	23.405	22.32	13.84	25.475	25.345	16.125	93.785	12.445	101.335	20.15	9.875	170.05	24.31	32.82	50.11	2.87	20.59	175.18	240.805	1	0	0
chr6	120542031	120542431	32.095	32.43	18.715	19.165	25.46	12.68	34.99	40.365	146.76	28.1	158.175	38.22	39.345	242.805	48.91	73.49	73.415	3.28	25.21	269.5	296.025	0	1	0
chr11	70526859	70527259	31.71	6.91	18.165	20.035	16.435	15.065	21.745	34.56	83.885	36.54	106.75	45.815	46.85	156.865	60.905	34.22	47.985	3.28	15.55	89.525	112.695	1	0	0
chr12	119427961	119428361	31.71	43.095	23.365	29.475	20.205	24.07	31.125	36.655	34.85	2.305	13.935	5.225	4.975	60.005	14.335	26.35	50.925	5.32	9.66	10.145	9.395	0	0	0
chr12	88208949	88209349	31.71	35.285	9.335	22.64	23.19	13.545	30.985	44.865	94.605	43.75	117.575	49.31	47.835	213.31	82.685	47.02	72.665	3.28	20.17	165.885	207.325	0	1	0
chr14	19208570	19208970	31.71	40.095	22.35	33.595	21.55	46.675	48.57	72.275	74.19	11.465	33.47	13.515	33.53	112.025	21.2	37.775	80.115	6.55	9.66	59.895	66.42	0	0	0
chr16	38898859	38899259	31.71	23.875	11.45	12.31	31.09	10.505	23.52	7.01	31.42	11.295	77.905	13.275	19.305	146.94	12.56	36.8	61.78	6.14	14.71	57.28	60.185	0	0	0
chr17	46575513	46575913	31.71	32.285	57.62	17.34	27.125	20.525	47.315	113.77	255.05	19.055	170.285	32.745	24.57	160.73	55.425	32.11	34.19	6.55	28.15	203.63	207.92	0	1	0
chr8	23804424	23804824	31.71	21.475	21.845	31.945	20.89	7.975	12.065	26.225	59.025	34.065	112.545	65.015	47.94	215.77	113.66	74.675	70.935	2.87	14.71	177.945	188.705	0	0	0
chr9	78012508	78012908	31.71	19.67	25.985	30.885	22.565	33.335	36.46	59.535	116.2	21.66	117.035	40.005	35.49	207.485	43.205	62.605	93.655	3.69	12.61	187.525	219.585	1	1	0
chr16	78473608	78474008	31.515	39.79	20.235	43.365	32.41	72.2	41.985	101.88	134.87	10.785	36.44	18.42	30.045	114.98	27.86	40.78	61.025	6.14	21.01	34.66	47.215	0	1	0
chr17	89003326	89003726	31.17	19.52	13.015	23.3	24.175	28.195	39.38	43.92	111.47	26.905	95.305	33.025	25.16	162.16	56.27	40.475	34	1.64	14.71	64.225	80.605	0	1	0
chr6	77425455	77425855	31.17	25.68	14.025	23.6	14.895	27.9	31.205	61.16	101.57	4.305	25.83	5.225	10.405	80.625	7.22	22.415	58.955	4.1	16.81	26.065	37.54	0	1	0
chr9	54363771	54364171	31.13	13.365	29.11	16.275	20.045	25.91	25.91	32.915	66.88	1.45	29.265	5.755	3.94	87.51	24.925	28.725	55.145	6.55	16.39	15.575	34.435	0	1	0
chr1	95132704	95133104	30.98	15.465	31.18	31.945	18.66	28.015	23.15	55.265	78.265	64.63	257.47	76.665	33.545	175.475	39.59	35.19	20.245	2.87	16.81	160.36	171.21	0	1	0
chr4	129597772	129598172	30.98	20.12	6.76	9.08	18.665	13.545	21.52	23.435	83.24	27.115	96.28	24.395	35.415	185.835	38.42	78.785	73.675	5.32	4.2	154.515	210.98	0	0	0
chr9	69917828	69918228	30.98	16.815	17.66	16.805	7.71	22.005	10.325	16.235	38.92	7.465	32.31	8.315	20.215	61.93	14.205	45.195	52.785	1.64	17.23	56.495	71.29	1	0	0
chr17	46589555	46589955	30.785	12.315	17.66	14.12	14.075	26.16	35.74	100.47	120.115	108.975	369.875	141.445	168.33	312.585	210.36	93.845	32.77	4.92	12.19	440.115	480.73	0	0	0
chr7	152113550	152113950	30.785	10.06	15.59	15.5	18.405	20.425	37.105	39.33	89.105	21.92	115.61	25.61	65.99	253.655	46.92	77.69	83.78	3.28	11.35	298.275	345.53	0	0	0
chr2	152520085	152520485	30.59	44.29	5.195	12.97	24.895	17.07	40.395	10.02	63.99	17.01	125.665	13.115	9.405	212.85	9.78	40.59	72.6	0.41	20.59	179.775	215.07	1	0	0
chr10	75266948	75267348	30.395	35.435	19.175	17.34	21.55	18.885	56.21	18.53	99.59	5.795	37.955	6.715	6.885	123.895	7.24	20.735	45.945	4.1	42.44	55.695	60.36	1	1	0
chr12	29485761	29486161	30.395	20.575	13.52	26.475	16.66	12.245	16.98	41.23	52.555	22.68	94.02	19.17	36.93	158.28	31.32	66.385	58.65	3.28	10.93	116.405	124.945	1	0	0
chr6	124832144	124832544	30.395	16.52	15.59	27.39	18.53	21.775	33.895	30.845	54.855	58.41	130.905	97.62	97.995	192.69	133	40.805	39.375	3.69	7.56	209.775	191.01	0	0	0
chr3	10302458	10302858	30.205	23.12	34.26	11.265	15.68	38.64	35.215	34.4	124.695	10.49	85.61	24.98	29.03	172.025	40.2	46.265	66.18	2.87	11.77	70.78	121.065	0	1	0
chr1	90319559	90319959	29.82	23.725	14.485	13.37	13.02	8.46	43.65	17.01	43.92	8.06	88.065	29.795	6.445	136.645	23.515	21.6	75.855	1.64	11.77	45.905	41.79	0	1	0
chr14	20935276	20935676	29.82	16.665	10.395	5.76	17.35	11.7	12.82	16.96	42.19	8.27	30.25	10.825	9.83	37.835	7.105	28.04	56.02	2.46	10.51	45.93	68.72	1	0	0
chr17	56116044	56116444	29.28	29.58	30.165	40.505	22.79	25.265	26.44	24.07	31.635	28.78	81.54	38.735	38.755	139.625	70.89	44.885	80.385	6.55	15.97	141.295	143.2	0	1	0
chr8	93363543	93363943	29.09	16.37	1.565	4.6	14.53	5.51	13.39	5.86	48.025	11.215	60.085	8.26	19.145	128.245	19.185	30.565	68.8	3.28	10.93	125.38	169.61	0	0	0
chr12	119424577	119424977	28.89	29.58	47.27	28.25	23.75	48.79	44.82	60.33	80.43	24.515	57.07	28.94	41.935	108.625	57.715	55.205	68	10.65	14.71	26.455	16.145	0	1	0
chr4	35061138	35061538	28.89	24.025	10.9	26.37	27.13	60.845	33.97	100.62	150.445	73.2	142.585	134.13	80.07	224.165	164.9	53.395	58.22	7.78	12.61	228.05	296.255	1	0	0
chr5	107712939	107713339	28.89	52.105	13.52	22.32	42.285	26.125	73.87	22.99	72.365	2.515	47.045	5.92	6.885	85.02	9.65	22.875	62.885	3.69	17.23	63.825	63.53	1	1	0
chr13	104289374	104289774	28.7	26.88	10.9	13.975	17.315	21.665	38.925	26.495	83.31	6.225	39.44	3.65	8.86	110.015	6.875	11.415	50.87	6.14	12.61	11.25	9.395	0	0	0
chr14	122467214	122467614	28.7	26.425	32.695	17.85	18.825	10.895	15.13	4.515	17.44	7.375	31.695	10.45	13.345	114.015	21.795	32.625	70.545	2.46	47.06	82.21	91.1	0	0	0
chr7	72911136	72911536	28.7	28.83	18.675	10.96	27.315	19.455	26.63	19.315	48.965	6.735	27.81	6.635	8.42	109.585	10.13	12.965	55	4.92	14.29	75.115	85.85	0	1	0
chr7	52327841	52328241	28.7	14.115	16.605	22.165	15.055	10.87	21.975	23.265	40.25	22	79.19	37.05	61.505	187.71	51.81	51	67.34	3.69	6.72	190.385	174.52	1	0	0
chr15	84027283	84027683	28.505	45.65	11.955	21.86	19.62	40.73	39.79	50.12	48.365	27.285	101.07	68.86	83.3	180.895	106.78	68.14	75.26	8.19	10.08	216.3	228.8	1	0	0
chr10	126517121	126517521	28.315	21.32	24.925	21.145	23.38	28.805	19.065	16.055	41.59	35.045	172.76	70.35	24.485	117.95	30.63	43.585	41.075	3.28	8.82	65.795	103.96	0	0	0
chr12	93017482	93017882	28.315	18.77	19.73	13.01	11.71	12.705	60.445	52.085	77.415	30.4	84.43	64.58	19.23	61.935	32.625	18.935	21.97	3.69	16.39	47.16	65.135	0	0	0
chr12	118663736	118664136	28.12	16.065	26.535	10.345	16.5	19.655	31.175	28.69	56.435	4.48	38.885	6.185	3.955	86.485	9.19	27.065	54.245	4.92	9.24	61.09	53.935	1	0	0
chr14	8832794	8833194	27.93	44.3	41.06	42.675	36.475	76.69	61.315	77.73	124.46	26.9	67.645	32.785	34.46	154.375	50.76	47.01	77.235	9.42	20.59	111.58	135.855	0	1	0
chr4	106975472	106975872	27.93	21.02	34.765	29.375	19.39	61.2	26.965	71.99	115.51	37.99	306.02	81.945	91.71	291.935	163.75	76.235	52.91	2.46	14.29	461.125	540.435	0	0	0
chr12	100574540	100574940	27.585	21.02	11.45	24.345	21.48	36.015	32.305	46.52	62.595	11.125	42.61	17.305	13.8	45.705	19.91	51.3	77.98	6.55	10.93	61.875	70.58	0	0	0
chr17	29556906	29557306	27.585	46.395	22.3	17.01	16.83	27.825	49.36	126.67	161.985	17.26	70.585	47.045	34.43	126.845	67.275	35.78	56.425	6.14	10.08	211.47	153.625	0	0	0
chr4	43637287	43637687	27.585	12.465	26.49	16.045	17.685	10.115	17.02	15.635	65.175	12.875	62.965	18.21	25.235	174.025	22.715	36.255	53.615	4.92	14.71	2.72	3.985	0	0	0
chr1	172274039	172274439	27.39	25.525	8.83	10.03	20.99	35.77	52.5	27.48	80.19	2.9	47.375	10.365	12.745	118.87	12.585	35.365	70.86	2.05	11.35	59.985	96.66	0	1	0
chr1	88491920	88492320	27.39	33.035	38.4	50.055	17.485	73.395	33.47	124.135	160.155	67.87	141.135	43.47	105.97	173.57	75.95	60.605	72.87	8.6	18.07	166.96	206.53	0	0	0
chr9	8134706	8135106	27.195	47.295	1.565	7.425	32.445	5.52	102.235	3.75	47.075	11.635	209.365	10.66	4.47	219.175	2.79	22.68	23.725	2.87	31.1	17.87	22.9	0	0	0
chr1	120863814	120864214	27	34.98	44.61	10.37	17.975	4.235	31.51	12.23	92.05	4.095	91.53	7.385	4.955	192.665	16.635	28.39	79.77	2.05	8.4	150.205	171.195	0	0	0
chr2	167539827	167540227	27	15.465	22.81	22.365	14.665	14.37	39.6	27.34	134.87	8.185	145.52	12.095	13.275	227.62	18.165	22.945	67.505	6.55	41.6	187.665	240.89	0	1	0
chr2	155207786	155208186	27	17.72	29.11	26.805	29.875	51.445	54.39	112.59	122.865	251.83	487.025	395.04	212.81	308.75	272.37	27.175	15.84	4.51	27.31	486.585	631.91	0	0	0
chr6	21951384	21951784	27	26.575	25.385	19.535	32.605	43.4	59.575	39.42	144.56	15.52	97.22	30.115	32.02	191.755	50.545	48.095	68.06	5.32	15.55	100.745	115.12	0	1	0
chr2	24909813	24910213	26.81	25.825	32.745	19.075	24.435	25.13	23.485	55.64	97.675	101.895	245.325	174.885	81.4	187.735	121.375	43.84	29.855	5.73	17.23	359.7	342.39	0	0	0
chr11	103919886	103920286	26.425	29.58	32.695	33.625	21.26	11.855	22.015	34.035	92.655	4.605	107.57	6.715	3.955	200.085	8.39	39.45	67.78	4.51	9.66	31.93	64.74	0	0	0
chr17	46006539	46006939	26.425	19.67	19.73	12.34	4.755	19.79	9.12	47.33	58.32	18.465	54.24	40.45	27.075	73.7	62.51	42.87	29.15	4.51	11.35	107.76	118.965	0	0	0
chr2	84801522	84801922	26.425	21.475	14.535	35.85	21.975	25.69	44.83	40.555	45.445	8.1	35.445	11.72	11.3	113.075	22.125	34.85	73.595	4.1	10.93	39.655	41.13	0	1	0
chr6	72823229	72823629	26.27	15.765	1.565	7.915	28.525	12.515	37.9	9.98	39.93	7.975	82.5	10.13	8.325	167.1	15.955	28.95	75.515	1.64	11.77	66.2	91.865	0	0	0
chr6	127989395	127989795	26.27	31.38	9.885	15.715	14.925	21.35	51.785	23.72	47.435	3.92	63.98	5.28	1.985	139.575	7.68	13.575	67.14	2.05	12.19	28.82	63.275	0	0	0
chr18	60816348	60816748	26.23	14.565	17.155	24.705	27.025	26.325	25.72	115.975	128.155	37.895	196.58	64.375	91.54	257.61	122.69	61.125	67.56	2.05	6.72	280.95	339.39	0	0	0
chr2	157888822	157889222	26.23	21.925	16.095	14.795	16.83	31.96	35.25	69.87	83.845	20.205	37.71	25.33	40.035	93.91	44.475	41.62	57.845	4.1	4.62	17.16	7.61	0	0	0
chr11	57913483	57913883	26.04	18.62	8.325	27.735	16.795	32.715	27.2	20.34	41.49	18.975	107.785	71.385	63.625	211.34	155.24	47.81	65.145	4.1	15.97	268.95	275.27	0	0	0
chr4	60082385	60082785	25.885	24.775	29.11	0	3.54	0.85	1.7	0.67	2.185	0	10.995	7.97	0.485	7.365	6.875	2.145	4.045	0.82	3.78	2.72	3.68	0	0	0
chr17	26770418	26770818	25.695	17.27	22.3	21.145	23.515	17.31	28.555	20.285	72.98	23.83	103.345	52.67	40.88	149.41	92.79	63.925	80.685	6.96	16.81	111.665	161.505	0	1	0
chr13	63357518	63357918	25.495	24.775	21.885	16.285	15.58	34.315	41.76	56.285	116.775	41.02	262.235	48.855	84.355	234.465	61.975	70.96	32.84	5.32	13.87	239.385	297.97	0	1	0
chr14	46327191	46327591	25.495	16.965	23.915	28.08	18.435	16.29	42.97	23.075	163.73	9.125	75.805	20.79	19.67	211.305	55.1	30.91	42.005	1.23	22.27	65.71	67.69	0	0	0
chr17	80401759	80402159	25.305	18.015	9.38	18.755	25.815	24.955	47.17	35.05	173.135	8.955	93.03	51.595	23.4	174.035	86.19	30.27	55.635	5.32	19.75	244.815	294.135	0	1	0
chr3	108116901	108117301	25.305	29.88	18.675	36.31	21.915	24.83	49.25	55.225	89.455	15.39	51.72	26.795	16.79	117.99	29.21	44.85	69.39	4.92	14.29	111.7	92.78	0	1	0
chr7	137999237	137999637	25.305	39.19	2.07	4.915	22.565	12.875	27.915	11.155	86.195	2.815	30.59	8.75	1.94	78.205	2.105	15.135	74.68	1.64	13.45	31.9	56.4	0	0	0
chr11	44901045	44901445	25.11	23.725	20.695	11.895	29.815	11.8	35.255	26.185	90.545	7.885	96.65	13.155	16.685	236.915	9.54	33.08	57.53	2.05	10.93	37.71	43.485	0	0	0
chr5	104250019	104250419	25.11	21.77	16.095	16.95	13.45	52.025	21.9	44.41	84.395	32.83	91.345	61.28	54.195	158.22	64.385	76.945	61.515	4.92	10.93	145.495	172.22	0	1	0
chr11	77177902	77178302	24.92	32.73	13.015	13.615	23.415	11.765	29.54	7.915	21.735	13.475	58.05	23.56	18.745	173.99	47.145	43.305	81.22	1.64	17.65	48.995	45.645	0	0	0
chr7	31864671	31865071	24.92	29.28	14.535	25.235	26.11	33.21	26.475	28.745	61.04	24.6	111.36	39.865	35.535	178.94	55.1	47.155	72.575	4.51	13.45	141.65	191.135	0	0	0
chr9	14240313	14240713	24.92	14.715	26.535	14.435	16.96	24.83	42.74	26.74	70.93	17.695	70.59	20.94	60.095	204.965	52.515	47.105	60.575	5.32	17.23	47.49	73.46	0	0	0
chr12	21189230	21189630	24.725	23.875	18.675	21.93	13.68	14.72	44.365	10.435	76.755	4.56	101.07	8.58	5.93	197.08	10.83	32.095	61	4.1	11.35	55.63	92.745	0	0	0
chr7	88321266	88321666	24.725	9.915	16.095	14.765	18.76	25.92	29.125	29.16	72.47	10.955	30.96	8.26	10.375	87.505	16.295	27.68	50.765	0.82	9.66	94.67	129.695	0	0	0
chr17	5997379	5997779	24.535	26.575	31.225	23.615	34.34	67.57	65.965	95.59	146.805	44.545	106.69	54.815	68.525	147.47	85.775	79.185	62.445	5.73	15.55	245.265	267.57	0	1	0
chr19	17483103	17483503	24.535	34.085	15.59	26.425	24.765	8.46	40.17	21.46	61.025	2.9	27.685	3.035	14.29	145.025	11.185	23.39	65.75	3.69	15.97	28.45	39.505	0	1	0
chr5	147089109	147089509	24.535	40.39	21.245	17.68	25.25	12.215	13.695	14.56	33.815	29.545	63.925	49.075	38.025	120.92	56.52	50.95	64.06	4.1	5.46	31.895	44.305	0	0	0
chr12	117286007	117286407	24.38	13.065	23.365	57.265	54.435	41.845	37.785	62.365	106.925	78.145	183.525	110.095	62.58	167.085	92.95	14.795	11.15	2.87	16.81	192.235	191.54	0	1	0
chr17	28163379	28163779	24.34	19.82	6.255	15.055	19.225	17.555	30.145	15.02	73.115	15.045	237.505	37.705	22.07	229.57	50.435	57.68	65.585	4.92	9.24	265.735	309.685	0	0	0
chr5	139874351	139874751	23.8	13.515	16.095	17.88	21.865	11.26	17.135	56.67	73.94	22.935	83.38	29.735	24.62	88.465	15.255	35.58	69.78	3.28	10.51	83.005	77.635	0	1	0
chr5	54353493	54353893	23.8	7.96	31.68	18.845	15.125	20.135	18.835	53.655	118.805	12.705	78.785	39.615	22.155	162.67	91.075	49.225	63.975	6.55	12.19	170.155	212.695	0	0	0
chr8	86870323	86870723	23.8	44.3	42.075	19.275	41.56	26.605	69.035	16.49	81.325	4.645	75.04	11.995	5.9	139.095	25.265	25.37	86.11	6.14	13.87	128.045	132.595	0	0	0
chr15	38640473	38640873	23.605	23.42	5.705	13.2	30.44	18.795	54.315	52.595	139.725	29.76	139.2	31.59	38.315	242.285	48.67	43.915	71.19	4.1	31.1	175.5	204.815	0	1	0
chr18	75836313	75836713	23.605	30.48	23.915	20.35	16.53	27.745	24.325	14.55	57.4	27.03	80.195	34.78	52.725	158.82	64.385	68.33	59.815	2.87	14.71	254.185	341.005	1	0	0
chr5	34124756	34125156	23.605	15.465	8.83	29.255	25.09	7.89	19.14	10.59	27.895	94.685	353.715	140.73	33.03	272.805	57.035	22.205	14.415	3.69	12.61	209.86	328.675	0	1	0
chr11	61675641	61676041	23.415	22.675	3.125	43.175	31.39	22.235	31.775	53.765	138.89	22.51	111.9	12.345	39.39	186.285	17.225	68.67	51.82	4.92	10.93	222.325	268.09	0	1	0
chr13	104922657	104923057	23.415	42.945	31.68	5.96	21.715	15.185	51.675	10.59	59.105	5.715	70	8.39	7.37	218.21	10	16.76	76.145	1.23	11.77	40.885	40.11	0	0	0
chr8	87318368	87318768	23.415	9.915	28.555	20.485	35.58	37.375	44.52	100.63	135.29	72.175	116.385	94.89	95.16	144.025	85.74	79.88	72.635	4.92	5.88	272.5	266.02	0	0	0
chr19	5878811	5879211	23.22	14.415	18.165	26.04	5.775	2.975	10.06	20.065	44.84	67.145	381.28	142.28	54.68	225.145	112.23	70.26	17.115	3.28	18.49	359.63	376.88	0	1	0
chr5	125639719	125640119	23.22	16.52	18.625	11.32	12.565	10.125	19.475	51.51	76.605	15.99	89.41	29.72	34.08	92.385	42.405	40.53	79.755	1.64	4.62	161.485	113.405	0	0	0
chr9	86601352	86601752	23.22	29.28	24.97	16.405	17.685	34.94	50.53	31.16	98.235	8.485	76.76	14.045	6.415	243.81	25.485	32.235	83.22	3.69	20.17	14.775	9.145	0	0	0
chr11	100691002	100691402	23.03	10.06	9.845	13.905	10.365	21.8	9.645	18.695	87.085	49.285	194.975	63.29	67.465	251.19	88.705	80.525	70.12	3.28	12.61	233.44	226.82	0	1	0
chr2	70715449	70715849	23.03	25.075	17.155	18.33	12.265	21.285	24.29	29.32	74.03	6.525	46.675	9.63	9.875	96.36	13.14	32.54	67.505	5.32	9.66	23.305	49.255	0	0	0
chr8	37441078	37441478	23.03	23.725	34.81	11.49	12.695	15.135	22.96	8.35	7.95	5.795	27.81	5.255	8.875	99.795	17.49	24.98	70.305	0.41	4.62	16.335	15.015	1	0	0
chr19	8705353	8705753	22.835	28.675	9.885	15.67	24.63	14.625	26.55	53.62	176.58	30.66	122.325	48.1	72.41	259.49	109.605	62.645	56.5	3.28	16.81	294.3	262.385	0	1	0
chr6	124833381	124833781	22.835	62.315	34.765	26.3	20.305	15.95	36.165	54.535	113.02	14.58	74.24	36.685	20.7	226.12	77.81	46.04	63.49	3.28	13.45	256.845	254.27	0	1	0
chr8	47092612	47093012	22.835	30.78	10.35	17.45	25.485	24.46	34.95	19.995	40.11	5.5	41.605	5.255	23.22	106.61	11.535	31.395	84.135	1.64	12.61	38.59	68.51	0	0	0
chr9	71679544	71679944	22.45	8.56	10.395	14.88	14	8.77	15.015	8.08	25.155	8.955	39.07	18.34	10.86	46.225	11.87	27.815	40.205	1.23	5.04	26.08	23.43	0	1	0
chr1	194916442	194916842	22.1	14.415	19.775	8.66	17.385	16.75	25.535	35.03	83.365	13.52	98.99	17.64	27.575	206.455	22.245	54.65	79.055	3.28	10.08	131.63	185.35	0	0	0
chr11	45886320	45886720	21.715	35.285	21.245	20.815	24.995	10.09	47.925	20.95	95.195	10.105	60.13	13.17	12.39	110.08	19.57	41.345	65.01	2.46	21.01	70.805	67.08	0	0	0
chr19	32711786	32712186	21.715	24.925	14.535	33.525	20.045	37.225	30.595	109.6	147.045	73.845	156.01	117.85	73.94	147.46	130.355	43.11	43.51	6.55	17.65	216.035	256.555	0	1	0
chr2	172870059	172870459	21.715	13.065	10.9	29.155	24.17	24.645	24.4	41.635	49.795	27.495	115.085	28.385	38.55	168.56	27.49	47.77	68.3	2.46	15.97	170.18	200.76	0	1	0
chr5	148714825	148715225	21.715	9.31	39.96	14.12	13.155	23.535	17.365	32.625	41.575	6.18	45.285	66.495	12.39	82.54	97.57	30.515	60.785	12.7	33.62	98.465	147.31	1	0	0
chr7	16614041	16614441	21.715	16.37	14.025	14.52	21.255	15.175	33.1	19.415	85.365	17.52	89.195	19.215	22.69	164.19	35.145	54.23	86.57	3.28	13.45	139.32	230.605	0	1	0
chr1	44255001	44255401	21.525	20.575	3.125	18.33	30.365	14.71	39.185	13.665	78.925	6.48	323.175	25.345	9.36	308.675	12.1	19.155	11.095	0.82	23.95	92.575	123.02	0	0	0
chr17	48737668	48738068	21.525	7.655	13.52	11.335	14.56	17.53	23.38	14.855	34.54	5.33	22.55	4.905	7.89	46.21	9.42	32.25	44.735	2.46	4.62	68.5	107.105	0	1	0
chr18	35786897	35787297	21.525	24.175	35.78	32.23	22.79	32.34	36.24	99.285	98.21	99.38	215.6	156.825	124.585	215.715	145	58.445	45.62	5.73	13.03	211.81	219.225	1	0	0
chr2	11457108	11457508	21.525	21.625	47.23	31.165	19.775	42.76	41.265	137.26	184.775	148.37	311.17	182.91	161.845	297.49	160.445	44.585	26.51	11.06	27.73	333.585	388.5	0	1	0
chr7	31867681	31868081	21.525	27.325	6.255	18.815	23.16	13.04	57.19	21.54	164.98	14.58	100.235	25.095	18.275	137.605	32.855	35.95	71.035	5.73	36.14	156.86	180.6	0	0	0
chr7	47938788	47939188	21.525	25.98	30.625	18.4	25.75	12.975	38.69	24.21	88.28	9.93	28.03	7.995	20.13	88.47	25.845	37.245	58.145	2.46	11.35	32.67	66.495	0	0	0
chr9	111007430	111007830	21.525	18.165	13.52	8.905	10.335	8.415	10.325	11.38	56.715	1.41	54.46	4.615	3.47	164.145	4.315	13.49	50.1	0.41	8.4	35.03	54.385	0	0	0
chr2	131957047	131957447	21.33	36.485	34.81	39.955	26.86	43.28	54.92	103.555	195.545	59.305	175.87	72.86	65.035	232.045	69.335	37.415	58.71	4.92	17.23	191.37	180.415	1	0	0
chr11	100712121	100712521	21.14	25.525	20.28	43.445	30.335	21.545	25.57	61.74	70.975	131.985	252.77	160.125	115.555	244.31	125.935	43.465	35.685	2.05	7.98	284.935	312.69	0	0	0
chr5	143544818	143545218	21.14	40.235	36.37	30.505	17.58	52.45	43.88	73.85	134.02	20	66.245	27.975	34.08	135.17	54.45	41.605	71.655	2.87	13.03	195.94	199.24	0	1	0
chr8	116657366	116657766	21.14	12.315	24.42	28.035	31.44	27.77	26.665	111.25	110.185	224.085	311.37	344.64	182.25	223.185	224.825	36.91	13.31	2.05	7.56	324.27	332.695	0	0	0
chr9	32538173	32538573	21.14	23.42	19.265	27.09	34.045	24.75	37.14	27.625	94.85	13.09	216.14	13.025	6.34	252.085	15.365	31.93	43.82	3.69	20.17	131.155	162.295	0	1	0
chr3	132526851	132527251	20.945	40.095	10.35	11.09	30.21	10.09	51.405	9.815	92.12	5.03	114.655	4.88	2.485	167.13	12.235	30.37	51.915	0.82	20.59	30.77	26.985	0	0	0
chr1	166830317	166830717	20.21	21.775	28.005	11.305	14.695	10.09	22.695	13.215	62.835	13.18	89.145	30	24.62	160.275	45.1	27.625	68.02	1.64	12.19	115.955	127.84	0	0	0
chr11	48650459	48650859	20.21	11.71	11.405	20.565	16.3	42.405	42.745	46.605	88.62	59.95	197.37	106.145	44.405	225.62	75.675	40.975	45.105	6.55	16.39	276.33	335.565	0	1	0
chr2	155204274	155204674	20.21	23.27	6.76	14.755	13.645	13.51	30.37	15.49	52.875	8.91	43.38	9.725	18.23	117.02	14.435	28.655	49.5	0.82	13.03	80.555	76.36	0	0	0
chr2	155466428	155466828	20.21	22.37	21.245	15.21	12.43	27.23	18.91	38.11	93.145	33.43	283.85	102.235	47.805	289.955	123.215	74.18	73.67	5.73	12.61	375.235	441.69	0	0	0
chr8	97052253	97052653	20.02	16.665	21.335	20.09	31.58	13.385	39.64	34.665	54.115	8.865	36.625	8.79	5.37	78.65	7.33	27.625	84.285	1.64	9.66	36.575	56.15	0	1	0
chr10	93868160	93868560	19.825	22.675	22.855	10.675	13.055	16.83	39.11	17.39	60.66	10.83	41.825	20.985	12.965	89.97	31.21	33.5	87.77	4.1	12.19	35.8	62.85	0	1	0
chr17	87857295	87857695	19.825	21.475	35.87	9.7	21.025	16.805	21.67	18.895	34.98	26.905	93.76	22.68	26.65	102.715	37.475	59.86	72.84	1.64	8.4	22.92	28.99	0	0	0
chr17	28898021	28898421	19.825	55.11	30.625	31.6	24.075	62.655	39.15	20.005	34.735	25.07	49.275	20.87	40.98	145.525	38.98	49.96	49.445	7.78	12.61	151.035	127.165	0	0	0
chr2	130775514	130775914	19.825	20.87	8.83	16.705	11.475	6.715	10.255	7.46	23.595	6.44	46.6	9.045	10.285	81.115	17.11	22.875	67.65	4.51	16.81	29.58	41.54	0	1	0
chr4	19238296	19238696	19.825	33.935	12.465	11.665	16.5	3.395	35.67	12.89	33.99	1.45	19.86	9.84	2.97	53.59	25.845	8.41	43.555	2.05	10.51	10.105	16.645	0	0	0
chr10	117584089	117584489	19.635	21.92	21.335	24.13	35.35	21.735	47.965	9.375	88.025	5.93	54.32	11.355	4.955	92.385	17.115	17.56	49.645	3.28	15.13	42.48	92.375	0	0	0
chr12	85539477	85539877	19.635	15.17	8.83	13.82	9.905	8.06	14.37	16.235	62.785	25.235	63.255	25.025	18.275	76.715	24.095	61.18	62.115	1.64	1.68	84.45	120.805	0	0	0
chr15	100485628	100486028	19.635	19.52	22.9	10.73	16.825	13.565	12.03	29.11	137.565	14.92	62.885	15.035	27.635	157.78	42.855	39.5	59.09	1.64	6.3	106.3	100.515	0	0	0
chr15	55009276	55009676	19.635	15.615	10.9	10.76	22.4	16.93	17.285	51.895	75.025	18.67	48.785	16.525	27.94	91.945	31.32	46.87	52.99	0.82	7.98	84.825	100.205	0	0	0
chr17	56325188	56325588	19.635	24.325	20.74	17.985	19.02	17.13	38.885	33.835	109.215	38.625	197.925	38.47	21.655	210.415	56.15	51.365	58.915	2.05	13.45	200.4	199.33	0	0	0
chr7	20370447	20370847	19.635	17.87	10.395	20.695	24.205	35.845	31.205	49.985	72.185	52.745	223.365	46.44	76.985	309.12	75.355	61.595	62.535	9.83	15.55	328.16	377.725	0	0	0
chr11	43742545	43742945	19.44	27.03	18.165	28.425	25.98	29.915	56.96	141.25	138.685	11.895	60.49	21.22	28.105	122.9	38.32	48.815	72.975	4.92	13.45	63.825	66.85	0	0	0
chr19	41656182	41656582	19.44	23.725	22.3	15.415	24.27	10.915	19.745	18.265	38.895	8.315	54.625	8.555	14.3	83.105	13.38	20.84	57.825	2.87	8.4	37.38	44.99	0	0	0
chr2	103554107	103554507	19.44	20.27	30.12	19.22	23.485	42.62	66.385	142.735	159.655	127.255	268.93	212.635	173.375	356.84	235.265	123.715	83.38	5.32	16.39	517.71	642.485	0	1	0
chr3	30994446	30994846	19.44	13.665	22.3	17.835	19.74	10.85	11.155	10.19	19.935	72.69	219.27	131.635	26.575	153.86	92.235	21.915	9.715	2.05	4.62	141.36	186.8	0	1	0
chr6	37546798	37547198	19.44	10.965	4.14	7.295	17.675	14.26	12.56	10.9	47.23	16.585	65.935	10.1	23.175	140.065	11.545	37.08	64.61	2.87	5.04	19.03	6.93	0	0	0
chr9	8134362	8134762	19.44	22.525	1.565	16.005	19.71	14.235	30.9	7.875	52.91	19.78	172.22	17.875	2.47	163.16	3.49	24.28	11.02	0.41	10.51	20.21	27.505	0	0	0
chr1	59014754	59015154	19.25	23.12	6.76	16.42	14.925	19.31	31.96	29.51	86.125	9.72	65.73	19.05	10.785	122.355	18.275	31.72	72.15	2.87	12.19	31.905	34.38	0	1	0
chr11	79582388	79582788	19.25	4.505	26.99	10.33	10.565	8.84	11.915	11.775	58.47	18.715	96.51	33.985	21.72	198.605	68.83	32.925	75.775	3.69	21.01	63.01	80.92	0	0	0
chr7	107225633	107226033	19.25	40.245	29.06	15.055	29.03	26.905	40.47	21.42	47.695	5.285	24.735	8.235	7.42	68.265	15.495	14.97	51.49	3.69	12.19	80.24	92.12	0	0	0
chr5	103273284	103273684	19.055	11.56	6.255	14.425	9.02	9.24	10.065	32.675	67.905	14.795	47.31	12.235	15.91	110.085	11.64	31.23	39.745	0.82	5.88	40.095	45.24	0	1	0
chr16	35768647	35769047	18.705	17.27	12.465	19.165	21.415	20.145	21.37	33.475	98.685	95.59	247.135	97.02	41.98	191.22	47.605	38.36	11.32	2.87	12.19	176.165	256.545	0	0	0
chr11	104401233	104401633	18.515	24.32	18.675	14.98	29.48	8.815	32.98	29.185	81.25	9.72	52.185	13.25	6.435	86.04	16.765	34.8	54.92	4.1	16.39	32.675	37.275	0	0	0
chr17	28146657	28147057	18.32	26.88	15.59	7.2	12.795	6.31	35.89	16.295	95.44	25.325	335.19	26.045	15.215	229.54	28.8	32.08	28.135	2.46	21.85	248.115	326.295	0	1	0
chr19	5872967	5873367	18.32	17.27	23.365	7.615	22.43	46.94	37.03	52.23	88.45	36.45	248.065	73.32	35.05	178.36	69.17	59.995	47.655	9.83	13.45	299.02	275.115	0	0	0
chr7	105535867	105536267	18.32	20.575	9.845	10.115	19.09	13.42	24.815	30.36	134.965	26.52	193.67	54.705	31.475	199.555	60.31	48.75	36.665	4.1	19.33	187.275	282.985	0	1	0
chr8	129180769	129181169	18.32	18.92	22.3	18.63	14.565	32.75	24.62	19.06	185.475	31.385	111.595	73.45	49.885	163.7	121.31	63.65	40.325	4.1	25.21	241.67	261.465	0	1	0
chr14	9007116	9007516	18.13	15.915	15.545	10.115	22.765	20.63	32.605	26.59	50.005	35.565	124.055	59.5	92.655	228.98	125.855	53.59	62.165	1.23	11.35	53.205	59.4	0	0	0
chr5	53062017	53062417	18.13	40.69	44.145	35.12	26.44	31.61	59.955	76.36	120.17	21.87	90.465	28.58	32.975	202.525	63.77	48.175	50.565	4.92	15.55	78.19	98.09	0	0	0
chr10	76840569	76840969	17.935	21.32	22.3	29.17	30.665	23.88	53.45	16.45	54.645	9.08	52.06	32.285	15.7	243.835	81.83	45.935	72.125	7.37	17.23	98.885	136.47	0	0	0
chr5	115925922	115926322	17.935	30.935	21.295	25.94	12.95	20.095	19.145	47.14	74.325	39.95	84.31	59.62	32.975	70.27	30.63	42.075	38.215	1.64	10.51	87.985	102.73	0	0	0
chr6	148091015	148091415	17.935	8.705	29.06	13.255	25.775	39.79	20.92	27.025	46.575	27.88	49.955	41.205	78.395	167.59	78.815	57.935	64.965	2.46	5.46	66.85	76.96	0	0	0
chr2	65100289	65100689	17.745	24.025	32.1	21.17	28.99	30.48	32.075	25.81	73.54	14.965	69.355	26.95	19.2	92.36	22.375	37.23	41.76	2.46	8.82	21.015	26.5	0	0	0
chr5	111228968	111229368	17.745	25.075	11.955	12.585	25.71	10.08	23.19	22.09	60.375	21.145	115.535	26.575	32.06	171.065	32.955	39.82	70.35	2.46	15.97	264.745	304.045	0	1	0
chr7	15108061	15108461	17.745	24.625	31.73	22.91	33.86	34.295	54.5	75.82	197.675	13.52	115.21	87.755	24.705	124.87	111.435	35.9	31.755	3.69	18.91	27.595	23.86	0	0	0
chr5	53589561	53589961	17.165	24.025	15.59	22.205	14.33	31.51	28.215	43.17	87.445	12.41	103.475	42.455	39.36	191.635	75	45.655	87.92	0.82	13.45	143.23	210.115	0	0	0
chr9	21211485	21211885	17.01	13.065	20.785	8.78	13.74	6.64	16	8.065	38.27	4.735	27.625	7.3	3.94	90.95	12.57	16.345	37.64	0.82	5.04	82.56	105.15	0	0	0
chr1	58398403	58398803	16.815	13.665	8.83	4.065	21.515	4.17	17.135	7.155	35.37	4.56	116.68	13.07	4.9	150.37	11.41	22.135	62.73	1.64	6.72	53.7	62.345	0	0	0
chr11	100608407	100608807	16.815	13.815	21.295	22.835	26.955	12.96	41.23	22.695	86.4	2.855	28.18	5.375	6.92	79.1	6.405	20.36	92.14	3.28	12.61	52.18	48.365	0	0	0
chr9	22122165	22122565	16.815	12.465	0	5.415	15.285	5.875	20.995	7.81	46.02	3.195	29.56	3.94	4.885	89.46	7.555	19.155	37.99	2.46	33.2	27.245	43.1	0	0	0
chr3	133387540	133387940	16.625	10.36	6.21	5.055	3.28	2.505	6.925	2.98	6.47	6.35	17.445	8.635	11.86	66.37	21.08	17.84	49.55	2.46	3.78	1.55	9.27	0	0	0
chr17	43808812	43809212	16.43	30.03	11.45	30.305	23.555	49.58	27.8	16.335	57.43	11.215	73.835	14.02	30.09	146.49	31.42	52.69	58.25	4.1	13.87	80.21	77.89	0	0	0
chr18	64765736	64766136	16.43	18.02	20.235	16.23	12.63	15.22	27.385	16.675	57.37	15.01	44.015	37.175	37.995	106.175	54.365	45.7	68.54	3.28	10.08	5.035	3.255	0	0	0
chr4	60963973	60964373	16.43	6.455	7.265	0	2.1	0.825	1.135	0	0.24	0.68	14.785	10.365	0	10.825	9.33	0.625	3.86	0	0.42	5.05	9.57	0	0	0
chr4	149808171	149808571	16.43	19.67	13.52	7.845	24.665	12.16	36.195	24.12	35.535	9.595	38.99	16.205	26.16	115.975	24.095	29.615	59.925	6.14	8.4	44.36	60.86	0	0	0
chr17	31397417	31397817	16.24	28.08	22.855	25.97	13.905	14.75	23.98	37.66	121.645	4.01	95.66	9.84	4.37	144.04	13.515	32.58	61.22	2.05	14.71	82.515	94.23	0	1	0
chr4	82889577	82889977	16.24	28.675	15.085	8.865	18.53	9.185	16.225	16.255	60.61	13.725	53.9	21.585	15.79	125.395	32.35	20.115	53.065	3.28	10.93	71.16	104.765	0	0	0
chr6	72021530	72021930	16.24	11.41	3.125	4.48	20.465	7.935	24.09	5.66	35.29	8.225	57.66	14.77	13.83	97.33	33.435	33.155	61.945	4.51	18.49	71.18	87.89	0	0	0
chr6	120998661	120999061	16.24	14.265	16.605	13.835	14.205	14.77	11.685	12.895	33.535	25.965	93.66	26.805	32.005	169.59	36.46	49.675	57.745	4.92	5.04	185.665	183.425	0	0	0
chr7	74313952	74314352	16.24	8.86	14.025	18.455	21.845	18.87	22.355	38.15	116.525	19.225	125.37	23.395	22.615	240.815	46.13	54.01	74.485	3.28	14.29	64.945	90.775	0	0	0
chr11	81345125	81345525	16.045	33.485	13.015	12.585	28.5	15.465	36.125	7.205	97.755	7.93	109.705	8.18	4.975	181.87	10.71	33.445	37.605	0.41	10.08	35.445	51.915	0	0	0
chr19	30241299	30241699	16.045	7.21	22.81	6.88	18.505	16.01	17.21	18.95	56.095	12.495	59.455	27.8	16.8	105.62	52.965	40.38	40.18	6.55	9.24	56.91	91.565	0	0	0
chr5	139446565	139446965	16.045	49.705	24.37	7.41	30.005	10.09	32.345	4.225	42.67	2.9	49.925	6.37	6.855	79.625	10.36	13.41	74.06	2.87	34.88	50.18	71.205	0	0	0
chr9	107925706	107926106	16.045	18.015	2.07	10.14	8.3	10.87	15.36	10.355	36.205	7.25	35.59	4.935	3.44	58.51	6.625	19.605	51.955	0.82	13.03	38.525	76.58	0	0	0
chr13	101986293	101986693	15.855	16.815	12.505	19.76	17.29	23.565	41.075	24.985	86.965	14.92	56.115	15.12	17.3	137.615	27.355	47.395	48.945	3.28	7.14	87.945	61.17	0	0	0
chr16	23416691	23417091	15.855	11.71	8.83	10.285	17.94	8.825	14.45	14.14	60.295	15.045	56.605	14.605	20.685	174.475	23.85	20.645	67.44	2.87	11.77	136.63	167.69	0	0	0
chr17	46592121	46592521	15.855	21.02	25.43	20.295	27.445	25.565	26.44	38.24	102.325	37.51	220.085	51.86	38.905	196.09	41.56	49.37	48.13	3.69	15.55	144.07	176.31	0	0	0
chr4	109330080	109330480	15.855	20.27	12.97	12.57	23.58	5.87	53.115	17.495	54.51	107.28	351.44	184.415	40.595	226.53	63.685	22.25	11.72	3.28	10.93	226.425	260.86	0	0	0
chr8	48037064	48037464	15.855	7.21	4.69	7.945	12.035	11.355	9.605	12.35	41.08	41.745	107.37	43.585	26.62	134.64	38.645	21.92	40.805	4.1	6.72	48.66	59.85	0	1	0
chr9	54434547	54434947	15.855	36.04	21.8	28.7	17.185	41.34	30.64	22.95	45.855	109.485	406.78	127.27	60.065	262.89	68.94	35.64	7.53	3.28	15.13	311.205	368.235	0	0	0
chr1	95464286	95464686	15.66	24.175	18.675	16.89	6.495	9.205	19.175	13.47	36.305	10.53	49.09	9.165	14.715	115.495	21.55	29.075	57.105	2.05	8.4	109.02	140.055	0	0	0
chr11	11852607	11853007	15.66	6.605	24.37	12.38	16.3	21.47	11.005	19.01	34.535	7.76	16.905	16.055	13.33	70.795	36.905	33.28	66.485	2.87	4.2	39.32	51.435	0	0	0
chr11	67051877	67052277	15.66	28.375	10.945	6.58	24.17	4.66	45.545	10.585	77.965	6.48	25.24	1.2	1.97	73.7	12.1	28.14	59.265	0.41	15.97	15.95	39.18	0	0	0
chr19	56702493	56702893	15.66	43.995	29.06	17.755	26.765	31.33	36.045	76.185	171.46	11.26	53.035	6.635	14.315	89.46	9.795	55.43	59.585	6.96	13.45	66.58	115.02	0	0	0
chr4	136008733	136009133	15.66	14.415	8.325	20.77	20.3	24.85	24.055	47.09	70.365	17.865	41.495	27.56	43.95	135.655	68.315	21.65	51.675	1.23	8.4	115.18	125.64	0	1	0
chr5	111229845	111230245	14.735	21.02	13.52	25.21	16.3	15.565	21.07	31.885	41.85	57.645	198.46	49.87	61.965	193.62	69.425	60.29	81.63	3.69	10.93	314.86	342.315	0	0	0
chr10	41061046	41061446	14.54	36.485	34.26	34.9	34.205	36.55	57.305	47.79	74.39	8.145	39.005	11.305	9.74	116.5	15.955	26.035	51.04	2.87	16.39	39.71	65.135	0	0	0
chr2	27495387	27495787	14.54	19.82	10.9	18.645	30.04	19.72	23.94	37.015	90.895	16.76	101.385	37.76	56.665	210.31	80.255	42.94	75.79	5.32	32.78	220.35	258.93	0	0	0
chr6	139895514	139895914	14.54	29.28	11.405	7.945	19.025	11.26	30.975	23.855	139.27	23.15	83.07	17.72	65.36	188.275	43.82	40.1	50.405	2.05	23.95	93.26	82.19	0	0	0
chr14	64773088	64773488	14.35	15.17	4.14	11.185	14.5	5.495	19.215	3.35	39.68	7.33	104.49	16.26	7.42	145.575	23.04	27.485	72.965	8.6	21.43	123.39	232.925	0	0	0
chr16	11406363	11406763	14.35	19.37	13.015	15.84	13.74	7.975	8.205	7.345	30.835	6.44	40.35	30.38	17.645	70.795	62.775	46.745	64.065	2.05	6.72	134.695	202.34	0	0	0
chr16	44060679	44061079	14.35	25.68	11.955	13.445	21.585	14.26	39.525	21.7	83.245	45.875	289.19	81.18	53.31	349.425	126.57	39.92	21.16	3.69	13.45	377.845	420.685	0	0	0
chr19	47322789	47323189	14.35	11.86	7.265	12.955	9.215	21.275	27.35	24.18	44.235	51.285	140.7	56.655	87.315	230.99	74.515	64.64	65.885	4.92	8.82	239.855	319.31	0	0	0
chr19	21690381	21690781	14.35	24.025	7.775	13.36	16.47	7.94	21.94	15.79	61.765	2.855	61.96	6.955	6.96	145	9.91	22.985	66.485	3.28	26.47	41.255	74.01	0	0	0
chr5	111807595	111807995	14.35	13.815	14.535	13.645	9.97	6.36	12.9	11.115	45.68	5.285	29.68	9.015	2.44	63.445	13.275	16.15	68.49	2.05	7.98	112.1	143.16	0	0	0
chr7	126703537	126703937	14.35	12.015	5.705	11.82	22.665	6.785	16.11	17.05	67.6	20.59	81.835	22.575	54.31	205.455	41.42	62.09	86.785	3.28	11.77	65.06	95.1	0	0	0
chr1	59446053	59446453	14.155	12.76	42.625	9.765	32.565	3.375	37.485	32.21	88.965	34.24	184.915	194.215	51.69	196.635	167.285	28.64	30.81	1.23	6.72	168.93	158.86	0	0	0
chr4	44129446	44129846	14.155	31.38	8.83	16.245	23.25	13.03	32.87	25.155	69.2	12.92	68.595	8.085	19.685	98.81	6.525	24.795	40.725	2.46	15.55	108.67	113.21	0	0	0
chr9	110260870	110261270	14.155	26.88	21.8	18.445	21.85	27.465	33.25	38.725	72.315	24.135	116.21	73.435	59.135	189.215	118.915	58.715	72.21	5.32	18.49	208.115	233.085	0	0	0
chr9	75283776	75284176	14.155	8.705	7.815	3.875	24.66	0	27.69	9.565	88.62	7.205	105.65	41.22	4.43	170.085	27.85	12.17	68.235	2.05	27.31	42.44	58.745	0	0	0
chr2	166776276	166776676	13.965	24.63	12.465	10.485	16.17	3.355	21.18	16.365	75.53	10.53	98.505	12.065	9.31	210.4	12.22	22.895	102.81	0.82	12.19	118.75	196.455	0	0	0
chr4	134370122	134370522	13.965	26.575	17.155	23.48	26.335	28.415	20.765	38.075	71.7	47.96	123.625	90.445	95.675	214.78	130.4	67.095	78.95	3.28	16.81	205.195	286.56	1	0	0
chr5	32405527	32405927	13.77	24.63	22.81	20.87	23.645	21.385	20.16	49.68	67.865	7.075	29.635	6.8	11.815	67.345	7.665	25.645	73.98	2.05	7.14	26.84	37.485	0	0	0
chr7	15023452	15023852	13.77	29.43	15.59	18.715	27.29	6.76	24.7	21.845	47.615	34.92	105.28	81.29	60.065	127.35	100.62	48.93	31.755	7.37	5.04	8.165	3.125	0	0	0
chr13	39483967	39484367	13.58	19.37	8.325	7.2	9.02	21.23	15.925	10.08	41.415	16.195	47.79	15.59	37.065	118.45	39.71	24.715	39.025	1.64	26.47	13.22	11.715	0	0	0
chr5	53645413	53645813	13.23	18.92	13.52	20.28	29.06	35.965	22.92	60.42	63.56	24.815	70.17	51.46	48.1	125.85	90.025	59.065	77.585	4.92	15.97	165.815	154.525	0	0	0
chr15	88660454	88660854	13.035	14.415	8.83	8.26	10.76	38.935	24.05	8.065	22.245	34.83	71.61	33.215	35.05	89.96	33.655	54.665	89.505	4.92	10.51	162.295	211.03	0	0	0
chr3	94497525	94497925	13.035	12.465	6.255	3.16	10.135	10.985	7.905	12.385	12.59	17.95	57.225	63.46	20.28	65.43	89.89	31.005	40.855	2.05	4.62	119.455	176.63	0	0	0
chr4	56948868	56949268	13.035	10.36	4.69	2.83	19.48	4.155	9.985	6.535	23.565	9.465	32.25	5.73	4.43	85.565	2.56	22.055	73.47	2.87	7.14	16.36	24.415	0	0	0
chr8	79064505	79064905	13.035	23.725	7.775	5.875	32.535	4.245	24.625	6.21	156.3	2.6	106.13	9.78	1.5	228.07	8.97	7.005	52.86	1.23	14.29	28.02	70.69	0	0	0
chr9	34834664	34835064	13.035	36.49	5.705	14.235	18.96	10.15	20.195	12.295	113.495	16.885	201.205	22.785	16.685	300.8	24.47	37.035	73.2	2.46	9.24	135.835	152.505	0	0	0
chr14	27995091	27995491	12.845	12.165	10.9	3.865	18.89	8.045	28.71	15.125	65.89	19.44	88.99	16.4	23.65	175.96	25.54	33.555	81.895	1.64	7.56	126.51	125.765	0	0	0
chr16	43539914	43540314	12.845	31.985	24.42	25.075	22.535	24.875	21.825	34.535	56.445	40.465	169.37	31.395	48.75	214.82	35.845	51.5	49.595	3.69	14.71	131.94	207.21	0	1	1B
chr3	82161594	82161994	12.845	9.31	31.68	24.33	41.58	31.865	67.11	111.595	131.41	27.415	77.845	57.85	31.18	77.665	52.175	21.845	14.085	4.51	10.51	24.105	37.005	0	0	1B
chr7	104565694	104566094	12.845	7.21	21.845	20.525	28.99	39.79	40.505	58.105	52.98	159.2	179.935	209.75	136.86	95.35	125.89	39.5	13.5	8.6	13.45	180.175	189.9	0	0	1B
chr7	143685889	143686289	12.845	26.425	3.125	5.975	13.255	3.765	31.585	4.12	54.5	2.135	10.405	1.465	0.97	25.085	2.09	8.645	42.47	2.87	6.72	9.73	19.445	0	0	1B
chr7	72882435	72882835	12.845	18.77	10.395	15.855	15.055	7.935	16.945	12.405	39.91	7.59	55.895	17.025	12.79	143.025	15.955	36.685	67.47	2.46	9.66	75.925	90.51	0	0	1B
chr1	135119159	135119559	12.65	17.57	9.335	4.495	22.08	7.51	37.41	9.35	29.795	10.275	121.255	19.075	10.8	188.75	17.225	20.745	83.155	0	12.61	120.67	127.89	0	0	1B
chr11	78024204	78024604	12.65	38.89	0	10.485	25.905	14.675	54.245	29.8	109.605	8.525	131.54	3.415	4.915	221.635	5.005	14.565	78.785	2.87	33.62	160.22	216.065	0	0	1B
chr2	155160941	155161341	12.65	31.53	8.325	0.73	16.005	5.41	29.2	10.95	49.485	5.84	43.41	1.52	2.97	101.71	4.315	13.965	51.64	3.28	4.2	43.2	51.635	0	0	1B
chr3	52558240	52558640	12.65	24.63	19.73	6.25	23.19	9.64	32	2.98	33.665	5.115	66.91	12.85	4.9	104.675	10.025	14.51	83.565	3.69	21.01	39.335	37.02	0	0	1B
chr3	31006633	31007033	12.65	22.675	14.025	30.25	17.68	14.76	23.265	27.32	70.86	8.1	34.925	7.275	6.945	47.17	15.945	40.745	73.71	2.87	9.24	18.665	34.33	0	0	1B
chr3	103092670	103093070	12.65	7.96	6.76	18.355	20.33	12.11	25.57	14.355	47.38	5.03	71.98	9.78	2.955	175.42	19.55	25.245	52.285	5.73	21.01	86	100.545	0	0	1B
chr3	10294320	10294720	12.65	16.22	17.66	17.42	21.81	24.35	26.175	40.14	108.465	10.49	95.135	21.5	11.195	202.465	36.665	41.075	66.785	4.92	14.71	75.62	75.295	0	0	1B
chr8	128508000	128508400	12.65	33.935	9.885	21.285	28.11	8.425	31.585	14.69	82.695	3.58	17.09	3.86	0.97	46.68	2.44	7.545	34.26	1.23	16.39	24.905	33.985	0	0	1B
chr11	60054086	60054486	12.46	36.785	30.675	37.845	21.515	77.125	60.935	94.78	101.275	83.86	326.495	109.34	135.68	287.565	143.48	71.57	46.02	8.6	21.01	375.315	433.905	0	1	1B
chr11	64167953	64168353	12.46	15.915	16.605	17.505	30.83	10.515	28.485	7.15	84.095	5.795	114.62	11.495	2.955	250.65	12.935	17.61	55.185	2.05	28.15	56.015	55.7	0	0	1B
chr11	72619957	72620357	12.46	6.605	0	6.18	15.51	4.96	15.17	5.25	32.15	5.205	25.505	4.235	4.975	65.845	5.825	20.76	62.185	2.05	11.77	31.925	34.505	0	0	1B
chr14	12091086	12091486	12.46	14.415	12.97	14.005	12.265	12.11	15.36	6.22	33.525	2.135	19.845	4.615	3.44	51.09	6.17	17.795	60.38	1.64	10.08	4.28	8.84	0	0	1B
chr16	46098303	46098703	12.46	21.775	16.605	22.175	10.04	12.605	13.62	16.255	24.115	7.25	26.155	8.875	12.275	52.095	13.72	35.925	70.77	2.46	11.35	6.2	12.015	0	0	1B
chr6	94616702	94617102	12.46	6.605	4.69	12.05	23.455	12.225	17.855	30.1	78.1	32.615	132.935	40.1	57.65	218.23	46.235	76.19	67.225	2.05	6.72	177.56	211.935	0	0	1B
chr8	13190277	13190677	12.46	10.06	5.195	8.56	14.595	11.365	28.675	16.915	62.87	3.33	24.265	9.46	10.83	54.525	10.48	18.99	37.29	2.05	10.51	94.61	116.46	0	0	1B
chr1	154245891	154246291	12.265	19.97	19.775	28.97	25.75	22.71	25.795	25.125	46.82	18.72	42.315	29.165	33.9	105.23	58.335	44.82	56.41	4.1	11.77	32.675	39.145	0	0	1B
chr11	106298369	106298769	12.265	26.125	4.69	12.915	14.2	8.875	9.535	7.45	28.72	10.02	60.58	10.1	21.705	101.72	15.945	22.125	55.115	2.87	11.77	63.425	62.045	0	0	1B
chr11	120661621	120662021	12.265	14.715	6.255	15.985	21.875	25.9	34.5	39.735	92.81	41.53	111.405	46.58	34.99	116.02	49.85	47.715	52.505	6.14	18.49	180.165	200.455	0	1	1B
chr17	46599151	46599551	12.265	18.47	15.545	16.995	20.335	33.19	30.715	95.81	91.36	42.555	86.245	50.495	97.57	154.35	90.35	54.705	62.775	6.14	5.88	181.87	177.955	0	0	1B
chr5	53433486	53433886	12.265	23.575	0	9.195	10.795	11.825	12.785	19.155	85.23	17.395	58.25	22.63	36.93	147.47	32.035	50.095	60.02	1.23	5.04	42.81	58.49	0	0	1B
chr7	74632154	74632554	12.265	23.875	5.705	8.685	22.5	5.495	18.38	21.62	71.575	8.655	78.075	4.96	6.4	123.37	5.475	29.34	52.34	2.05	5.04	87.57	70.35	0	0	1B
chr1	135514927	135515327	12.075	31.08	16.645	29.13	26.635	42.455	39.11	30.53	54.745	36.665	110.48	51.275	75.06	248.79	91.795	50.985	69.94	4.92	14.29	223.095	226.315	0	1	1B
chr4	98797953	98798353	12.075	9.31	20.785	6.405	19.48	5.085	38.965	6.625	28.94	6.44	35.93	4.585	4.975	41.3	2.44	11.765	52.915	3.28	8.82	14.82	6.325	0	0	1B
chr5	92525857	92526257	12.075	15.17	12.465	9.535	15.02	10.46	15.09	12.04	53.42	7.25	76.125	14.715	15.23	182.37	16.065	17.9	80.66	3.28	14.71	57.2	64.67	0	1	1B
chr7	15031669	15032069	11.88	5.86	8.83	2.295	3.74	5.945	2.27	10.435	34.7	13.135	45.565	111	20.82	35.905	97.93	23.39	20.42	0.82	5.46	8.97	11.285	0	0	1B
chr1	156955525	156955925	11.34	21.17	13.015	12.295	16.27	14.27	38.62	8.495	46.03	12.445	129.64	14.77	6.87	208.985	24.105	26.86	61.7	4.92	11.35	72.44	67.26	0	0	1B
chr6	39323307	39323707	11.34	44.3	10.9	14.335	29.425	9.64	53.065	6.235	59.785	6.015	134.3	7.12	8.435	239.835	11.52	23.42	70.265	4.51	9.24	34.98	45.775	0	0	1B
chr10	94723038	94723438	11.145	20.27	19.225	15.035	11.515	3.81	23.715	16.805	66.41	14.025	124.23	12.315	6.885	229.075	16.79	14.45	90.745	2.87	18.49	67.385	83.315	0	1	1B
chr14	64764953	64765353	10.955	14.865	8.83	10.03	12.925	21.085	42.13	12.72	141.635	9.76	182.675	19.73	12.83	225.16	17.465	42.01	71.475	1.64	34.04	124.275	245.6	0	0	1B
chr15	100508917	100509317	10.955	35.885	13.52	19.42	38.54	19.72	31.845	38.78	97.515	73.505	153.78	111.28	107.635	214.74	122.18	54.705	50.11	7.78	13.03	227.275	200.655	0	0	1B
chr17	28199710	28200110	10.955	26.275	8.83	13.385	21.97	11.31	36.045	25.51	69.965	7.975	90.585	11.23	3.94	89.48	11.74	38.775	95.45	2.46	9.66	56.35	62.33	0	0	1B
chr17	32258767	32259167	10.955	15.915	0	8.075	21.68	5.845	12.33	4.995	32.395	21.45	149.47	23.52	20.155	167.575	34.695	50.22	68.66	2.46	7.98	98.485	138.485	0	0	1B
chr18	75120591	75120991	10.955	18.165	8.83	5.43	37.05	27.33	32.64	38.11	53.075	84.25	204.125	149.27	45.22	110.16	60.66	43.63	16.765	4.51	9.66	110.565	111.32	0	0	1B
chr3	5396142	5396542	10.955	22.675	5.195	5.745	11.215	10.01	27.765	13.16	44.805	3.535	37.6	9.43	10.39	83.07	12.945	28.1	47.84	4.51	7.56	0.775	2.145	0	0	1B
chr4	11780961	11781361	10.955	47.6	7.775	15.94	19.615	6.345	42.515	17.31	125.5	1.83	35.99	1.545	2.955	111.135	1.98	13.84	70.49	1.23	12.61	21.05	22.04	0	0	1B
chr5	135516267	135516667	10.955	19.82	15.085	0.63	22.67	0.85	25.57	1.9	47.83	3.58	194.35	14.005	8.825	246.265	19.45	13.895	80.57	0.82	28.15	75.98	99.375	0	0	1B
chr6	136404222	136404622	10.955	13.365	12.97	7.425	16.305	5.52	29.085	29.16	84.09	3.75	109.145	3.65	7.325	211.34	9.295	18.765	84.62	2.05	10.08	33.835	67.435	0	0	1B
chr1	82141747	82142147	10.76	26.88	5.195	6.06	37.225	3.39	56.395	12.15	60.275	3.625	29.19	5.17	6.885	102.71	8.74	15.955	71.255	0.41	15.97	10.915	23.63	0	0	1B
chr10	42563192	42563592	10.76	34.835	19.73	10.76	23.52	4.63	48.87	4.105	44.42	2.855	77.175	3.445	0.97	184.855	1.63	5.32	88.475	1.23	19.75	23.7	42.29	0	0	1B
chr19	32674077	32674477	10.76	10.36	19.225	11.39	6.56	17.275	18.945	24.555	90.205	16.245	69.29	23.035	23.795	63.36	47.31	37.54	58.715	4.1	8.82	21.045	27.685	0	0	1B
chr2	118345710	118346110	10.76	31.08	15.04	13.455	24.595	32.67	23.41	25.34	62.365	9.635	39.455	12.85	18.645	47.195	20.74	35.41	84.01	4.51	9.24	64.295	74.89	0	1	1B
chr3	104464291	104464691	10.76	19.375	6.76	9.535	15.515	16.75	21.905	11.07	50.67	9.205	49.355	10.215	5.44	117.475	15.715	31.395	63.065	4.1	2.94	52.155	40.075	0	0	1B
chr4	61363950	61364350	10.76	20.87	7.815	1.15	4.035	0	5.79	3.395	69.915	3.24	18.945	7.245	3.97	41.805	11.99	4.37	13.81	2.05	5.04	27.245	19.02	0	0	1B
chr10	118448640	118449040	10.57	30.18	10.9	12.165	19.94	7.5	27.88	18.345	52.535	11.725	88.27	18.435	6.87	117.475	23.755	32.715	54.24	2.87	6.3	104.69	128.465	0	0	1B
chr14	69339263	69339663	10.57	30.03	7.775	4.495	38.015	2.09	57.61	12.8	58.375	2.215	40.925	6.66	5.43	87.04	3.72	10.165	57.625	2.46	13.03	26.06	24.61	0	0	1B
chr17	32254152	32254552	10.57	10.81	3.125	4.165	16.565	9.32	17.44	12.5	43.885	3.67	51.595	5.39	4.975	69.32	8.84	13.09	74.3	0.82	11.77	27.655	57.15	0	0	1B
chr17	26748273	26748673	10.57	15.465	14.535	18.255	7.02	24.485	30.41	38.335	90.935	52.87	115.55	48.605	98.675	218.69	90.38	88.625	94.455	7.78	11.77	218.74	286.6	0	0	1B
chr17	85447813	85448213	10.57	17.115	6.255	11.62	8.53	8.79	6.165	14.67	36.395	15.945	73.575	32.385	46.38	146.025	55.425	52.505	76.11	4.1	10.08	113.725	130.335	0	0	1B
chr18	80730853	80731253	10.57	26.275	17.155	18.66	20.83	7.115	21.375	14.915	66.91	11	115.365	27.67	22.525	222.675	25.385	39.475	63.55	0.82	9.66	110.555	154.755	0	1	1B
chr2	172799310	172799710	10.57	26.275	13.52	8.615	24.11	10.94	40.02	14.94	63.125	3.155	60.085	3.62	2.97	113.08	7.575	15.05	52.08	2.46	26.05	88.995	131.505	0	0	1B
chr4	116767561	116767961	10.57	24.025	21.245	23.44	42.18	30.755	40.74	26.955	72.39	22.26	114.25	50.72	29.49	205.94	59.16	56.225	79.535	4.1	18.91	89.585	101.515	0	0	1B
chr4	8632828	8633228	10.57	17.27	3.635	8.92	26.175	23.12	52.235	30.62	28.45	9.08	61.17	17.25	14.29	96.38	25.845	32.43	74.525	3.69	9.66	127.25	106.335	0	0	1B
chr5	107595731	107596131	10.57	22.825	11.955	25.71	24.93	21.845	32.605	32.915	74.825	20.04	106.98	33.8	34.03	151.9	53.08	52.55	66.43	8.19	16.81	154.505	177.135	0	0	1B
chr9	63403613	63404013	10.57	11.265	28.555	22.26	6.3	4.67	8.59	4.515	18.615	1.365	13.61	4.56	2.94	72.255	12.245	17.22	25.24	2.46	10.93	175.215	264.735	1	0	1B
chr5	143089724	143090124	10.375	7.81	6.76	2.915	3.87	1.265	2.685	10.8	25.675	9.975	19.07	13.265	10.83	56.545	23.18	28.07	49.795	2.46	2.1	44.73	66.99	0	0	1B
chr8	4839097	4839497	10.375	19.37	16.605	7.2	27.55	16.46	33.435	20.045	116.35	5.67	240.24	48.46	28.03	321.435	123.665	34.88	56.05	9.01	14.71	135.845	160.035	0	0	1B
chr1	74743981	74744381	10.185	13.215	6.21	20.61	5.545	11.355	14.07	27.57	46.465	15.095	44.67	15.66	22.235	87.005	19.11	39.085	77.955	3.69	9.24	135.1	194.54	0	0	1B
chr18	5047482	5047882	10.185	24.63	5.195	2.815	30.5	13.48	36.355	18.195	56.685	3.58	52.015	8.11	12.79	103.7	13.49	27.725	78.895	1.23	12.19	81.29	89.225	0	0	1B
chr3	121383128	121383528	10.185	16.22	31.13	17.465	13.125	36.215	35.82	36.38	64.68	10.4	50.36	23.995	19.28	230.01	64.365	29.235	80.7	4.92	7.14	172.445	193.24	0	1	1B
chr11	102348037	102348437	9.255	27.175	23.315	9.765	20.565	4.635	15.735	16.755	54.54	7.675	107.26	13.275	5.885	213.88	17.215	16.265	74.6	4.92	18.07	73.985	85.475	0	1	1B
chr11	72069923	72070323	9.255	25.675	10.395	15.745	23.9	16.84	24.705	26.04	72.33	14.07	47.855	11.945	28.175	127.24	44.52	40.31	60.215	2.46	10.08	169.41	171.72	0	0	1B
chr17	6162795	6163195	9.255	20.72	4.69	8.36	11.415	2.55	20.24	8.9	35.29	6.27	69.305	3.035	5.885	143.06	3.72	10.245	77.99	2.46	8.4	40.05	43.13	0	0	1B
chr18	5816191	5816591	9.255	46.4	6.255	2.5	17.585	2.93	39.3	19.425	109.405	1.025	59.73	2.98	1.5	149.905	8.49	5.515	57.775	3.28	13.03	75.58	101.335	0	0	1B
chr5	125554548	125554948	9.255	30.63	10.395	16.335	8.2	9.595	21.79	9.425	59.405	36.2	272.255	49.645	70.79	249.19	76.05	62.48	66.685	2.05	21.43	193.015	361.305	0	0	1B
chr5	64180574	64180974	9.255	5.255	11.955	18.095	15.155	7.99	23.565	15.13	53.21	20.125	83.5	38.495	37.43	218.795	64.845	57.755	68.555	0.82	7.14	65.015	114.82	0	1	1B
chr2	11296694	11297094	9.065	12.015	0	5.76	20.895	5.445	19.78	11.73	95.705	2.515	108.39	7.12	2.93	209.43	7.805	8.045	65.83	2.87	14.71	81.41	82.83	0	0	1B
chr2	64939494	64939894	9.065	37.985	4.69	13.685	29.72	20.27	40.43	31.29	87.255	12.065	48.455	13.115	24.735	121.425	16.655	29.52	64.415	2.46	8.82	25.275	32.825	0	0	1B
chr3	65421391	65421791	9.065	27.625	14.025	2.915	15.88	6.37	57.57	9.345	90.35	0.725	38.76	5.52	1.455	135.195	1.63	7.825	68.515	2.05	16.39	11.675	9.07	0	0	1B
chr3	31292849	31293249	9.065	18.77	12.465	7.64	26.37	0.825	32.305	2.47	65.7	3.535	34.815	4.935	1	124.84	5.475	7.07	46.54	2.46	39.5	27.24	54.13	0	0	1B
chr5	125627611	125628011	9.065	27.93	9.335	14.235	20.595	7.55	29.73	6.115	62.715	3.155	105.895	6.77	8.84	131.215	11.99	20.58	92.355	1.64	14.29	171.335	173.9	0	0	1B
chr1	120927764	120928164	8.87	14.415	10.9	15.14	33.48	23.465	45.81	23.665	85.675	3.625	72.075	3.39	2.5	179.385	3.25	14.44	82.49	4.51	14.71	49.82	63.26	0	1	1B
chr1	53127525	53127925	8.87	14.565	30.625	16.285	21.385	18.895	16.38	31.01	98.9	5.76	64.03	10.95	22.1	175.005	44.485	29.98	52.395	2.05	7.56	76.3	102.975	0	0	1B
chr11	58418760	58419160	8.87	33.485	14.535	12.08	25.52	19.67	48.115	9.62	104.33	4.735	69.46	6.13	4.94	211.355	7.1	25.27	65.765	3.69	19.75	85.6	146.18	0	0	1B
chr13	46747960	46748360	8.87	12.465	15.04	15.425	18.495	15.135	35.67	27.855	53.05	14.58	88.265	27.76	27.66	155.75	72.28	36.575	68.175	3.28	10.08	75.445	74.385	0	0	1B
chr18	5817712	5818112	8.87	6.91	8.83	4.825	8.135	7.085	6.62	7.5	36.88	6.61	46.77	5.81	10.345	127.815	13.625	18.045	56.69	1.64	10.51	50.925	75.245	0	0	1B
chr3	108100002	108100402	8.87	15.765	3.125	10.77	10.365	10.93	32.34	8.495	42.795	25.065	60.18	30.405	22.585	72.205	53.445	58.885	70.015	2.05	3.36	77.085	80.635	0	0	1B
chr4	47253752	47254152	8.87	18.47	16.605	16.545	14.4	31.44	23.565	47.275	98.27	20.76	106.585	22.575	52.895	121.4	46.02	65.585	43.495	1.64	8.4	147.57	171.865	0	0	1B
chr6	38213726	38214126	8.87	16.965	7.815	2.73	33.78	6.7	31.775	15.095	86.675	5.285	76.2	5.81	5.915	169.09	11.99	23.305	77.66	0	14.71	94.49	120.945	0	0	1B
chr6	37550968	37551368	8.87	9.01	8.83	6.665	14.86	7.095	30.11	8.11	107.01	1.75	104.845	4	4.455	178.965	4.205	10.75	57.035	2.05	28.15	91.09	93.73	0	0	1B
chr9	108909096	108909496	8.87	18.77	0	26.8	24.27	34.07	27.385	30.79	55.995	5.16	160.48	2.77	4.44	169.535	5.815	13.995	58.97	4.1	12.19	65.77	59.115	0	0	1B
chr10	92539146	92539546	8.68	10.66	1.565	5.015	18.335	10.975	26.285	9.7	43.055	10.405	169.625	7.465	14.345	230.56	17.585	31.105	42.12	4.1	8.4	152.705	246.17	0	0	1B
chr14	74032710	74033110	8.68	5.86	11.955	16.275	15.445	2.54	11.915	4.515	48.1	2.855	123.945	7.915	7.435	265.39	13.72	23.215	38.75	2.87	18.07	117.135	140.235	0	0	1B
chr14	19231437	19231837	8.68	18.47	10.395	18.44	21.68	12.515	40.93	16.155	77.59	13.09	92.35	25.315	18.32	169.12	19.89	32.3	71.77	0.82	8.4	117.96	117.105	0	0	1B
chr5	110860510	110860910	8.68	23.275	10.35	11.39	23.97	5.87	23.19	28	78.765	8.695	134.415	4.96	10.8	172.555	11.75	24.13	50.23	1.64	5.46	137.765	77.635	0	0	1B
chr13	31658959	31659359	8.485	10.965	7.265	1.88	18.6	3.755	33.815	3.75	26.92	3.455	44.975	5.81	4.49	85.045	3.615	11.695	60.725	1.23	7.14	33.5	37.29	0	0	1B
chr3	40430274	40430674	8.485	20.12	13.52	27.06	20.63	7.49	21.865	13.42	34.755	13.17	153.66	12.585	7.42	123.87	4.665	25.69	27.97	0	14.71	48.25	73.37	0	0	1B
chr4	61469100	61469500	7.56	10.36	22.35	0.315	13.35	0.85	9.005	2.155	63.99	1.45	77.055	46.635	0	155.79	80.475	4.565	64.86	0.82	15.97	158.785	124.235	0	0	1B
chr8	94082293	94082693	7.56	16.815	1.565	5.675	21.09	5.095	18.835	7.245	23.32	4.35	47.405	5.31	3.915	91.895	5.125	12.56	69.405	2.05	5.04	50.22	44.13	0	0	1B
chr8	125682748	125683148	7.56	14.265	15.04	10.24	12.695	13.07	36.42	16.855	64.445	16.76	199.58	77.135	29.49	294.44	107.49	41.115	65.115	2.05	14.29	294.97	330.335	0	0	1B
chr1	33790912	33791312	7.365	18.32	23.915	27.135	22.955	28.06	40.74	45.22	81.35	56.96	201.315	165.005	86.27	298.325	189.11	43.36	52.505	2.87	13.45	227.615	207.815	0	0	1B
chr1	54741082	54741482	7.365	15.915	9.885	5.415	23.12	7.22	44.405	10.75	33.42	14.58	34.69	13.7	13.275	110.115	28.19	13.1	53.115	2.05	12.19	60.745	54.165	0	0	1B
chr13	63358052	63358452	7.365	16.67	12.465	14.12	18.04	15.565	18.27	21.56	76.02	23.365	139.49	27.535	61.73	208.875	56.935	47.035	58.34	2.05	17.65	173.59	203.225	0	0	1B
chr17	28168275	28168675	7.365	43.695	32.695	11.82	24.67	16.425	50.53	14.275	93.28	9.555	174.88	29.61	8.84	232.005	45.975	21.25	77.16	4.51	40.76	160.735	184.135	0	0	1B
chr19	21701061	21701461	7.365	18.165	19.225	12.41	20.6	28.985	25.83	14.66	35.78	22.555	93.68	34.095	32.03	217.305	60.21	40.365	72.855	5.73	13.45	91.795	92.015	0	1	1B
chr4	60964842	60965242	7.365	4.505	4.14	0.415	2.525	2.54	2.27	0.415	5.67	1.49	13.115	12.68	0.985	19.185	11.075	1.405	4.82	1.64	1.26	8.545	14.915	0	0	1B
chr8	23746623	23747023	7.365	25.68	4.14	15.455	18.105	14.82	20.73	32.205	46.645	27.33	64.88	18.355	35.445	119.49	40.75	42.34	62.995	5.32	6.3	45.905	71.275	0	0	1B
chr11	103884943	103885343	7.175	14.265	7.815	6.075	5.445	1.7	19.365	2.36	52.665	3.41	19.475	4.765	0.485	70.3	8.26	4.61	31.33	0.82	18.91	8.945	16.68	0	0	1B
chr11	103373358	103373758	7.175	48.05	0	34.73	22.86	24.73	53.145	81.045	76.66	4.055	22.57	3.445	13.3	86.975	3.035	22.61	50.405	1.64	5.04	35.79	39.95	0	0	1B
chr18	35785682	35786082	7.175	8.705	6.76	12.15	15.185	8.415	17.475	12.455	26.05	104.105	404.14	188.245	68.935	282.75	122.53	45.89	20.125	2.87	12.61	442.58	445.57	0	0	1B
chr19	14301004	14301404	7.175	29.28	16.555	6.305	17.055	9.23	28.29	12.325	89.055	1.45	17.475	2.45	1.985	55.565	5.94	9.465	57.56	1.64	13.87	1.17	6.145	0	0	1B
chr3	135249368	135249768	7.175	20.72	12.505	5.14	23.155	10.54	31.21	10.535	42.28	3.625	32.975	6.59	7.905	70.77	12.125	9.4	59.245	0.82	10.93	54.085	94.71	0	0	1B
chr5	75302996	75303396	7.175	10.965	8.83	6.25	14.495	8.74	8.815	12.85	41.385	2.175	14.26	5.73	3.985	61.455	7.805	23.975	54.24	3.69	5.46	66.905	90.425	0	0	1B
chr6	108363026	108363426	7.175	25.525	1.565	3.875	17.215	0.425	37.22	4.675	70.31	5.03	77.16	4.32	3.9	173.495	10.47	6.725	80.275	2.05	18.49	49.835	51.415	0	0	1B
chr6	48442745	48443145	7.175	24.625	5.705	0.835	23.19	2.525	22.05	3.095	143.435	4.9	227.915	8.5	3.43	207.495	3.49	13.45	41.52	0.82	22.27	112.565	140.305	0	0	1B
chr7	109063903	109064303	7.175	45.5	17.11	7.71	33.35	11.79	40.17	29.8	45.765	4.865	39.27	6.98	13.36	105.185	9.09	30.185	60.815	4.1	22.69	58.49	92.875	0	0	1B
chrX	11472491	11472891	7.175	7.655	5.195	5.63	16.925	5.005	20.42	11.005	68.525	1.15	13.685	2.395	2.93	29.48	3.6	7.48	35.115	1.23	4.62	8.93	10.755	0	0	1B
chr10	114235889	114236289	6.98	9.16	3.125	7.395	12.595	15.845	16.755	19.11	66.175	35.86	156.615	71.84	46.26	210.88	96.2	57.175	43.75	2.87	9.66	33.025	44.235	0	0	1B
chr10	5721633	5722033	6.98	28.98	14.025	12.165	16.96	12.225	21.295	26.695	56.705	15.43	81.355	32.455	29.505	172.99	56.72	46.8	61.2	5.32	15.55	147.555	179.295	0	0	1B
chr11	79559966	79560366	6.98	20.72	16.645	30.625	28.14	68.68	27.195	157.085	142.19	288.505	316.18	303.62	294.14	287.045	286.39	54.8	45.12	15.16	11.77	492.395	557.95	0	0	1B
chr11	77256388	77256788	6.98	18.92	14.575	3.875	14.335	7.99	25.04	7.965	32.665	12.235	69.275	12.385	14.245	200.515	24.565	18.055	70.735	5.73	12.19	30.3	29.93	0	0	1B
chr17	29983208	29983608	6.98	19.22	3.125	14.395	22.665	2.54	27.315	7.04	48.28	2.515	51.04	2.185	1	69.79	1.05	5.475	55.965	2.05	22.69	10.115	12.47	0	0	1B
chr8	37382675	37383075	6.98	17.87	6.76	13.905	23.19	10.045	48.91	2.875	29.86	2.815	19.55	4.56	6.355	87.515	10.58	21.96	50.015	2.87	9.66	13.22	37.615	0	0	1B
chr9	21924125	21924525	6.98	33.635	10.395	2.295	18.73	4.18	49.74	11.73	114.475	6.865	130.935	9.75	9.905	219.245	16.655	14.745	67.69	2.46	17.23	129.355	154.77	0	1	1B
chr13	46260779	46261179	6.79	30.48	5.705	9.195	12.07	4.235	17.245	8.69	35.465	4.56	55.93	4.5	6.385	143.57	10.61	22.46	55.795	3.69	10.08	36.95	91.745	0	0	1B
chr17	26738811	26739211	6.79	8.56	5.195	7.395	8.625	16.765	9.3	26.505	49.69	24.385	116.31	57.885	55.575	149.455	93.255	66.49	79.875	1.23	7.56	201.245	204.585	0	0	1B
chr18	79223734	79224134	6.79	10.21	12.465	6.91	6.1	7.04	12.445	5.71	13.22	5.33	26.215	8.025	0.97	50.155	6.995	13.31	49.36	3.28	6.3	12.86	19.09	0	0	1B
chr2	12808535	12808935	6.79	5.86	4.69	5.77	4.69	4.605	18.835	3.095	57.975	1.795	16.52	5.545	9.89	33.4	3.615	18.335	44.365	2.87	2.1	3.88	8.285	0	0	1B
chr4	61445324	61445724	6.79	26.125	17.155	0.415	15.55	0.415	24.58	2.01	161.465	2.56	114.745	52.085	3.47	97.845	53.305	4.8	25.315	0.82	11.35	53.675	34.06	0	0	1B
chr9	110793441	110793841	6.79	22.37	6.21	3.23	21.775	1.7	28.52	6.565	84.54	11.725	159.505	10.215	9.785	147.405	11.075	23.375	47.96	0.41	9.66	65.4	92.85	0	0	1B
chr1	44186746	44187146	5.67	12.76	9.885	6.735	14.17	8.75	24.625	5.6	34.02	10.74	97.56	15.09	13.73	204.945	21.545	15.525	57.905	2.46	11.35	19.465	23.785	0	0	1B
chr1	72078838	72079238	5.67	21.475	18.715	7.21	24.735	7.565	30.37	10.485	154.965	2.175	112.565	6.05	7.855	242.305	12.67	15.305	63.735	4.51	17.23	101.2	117.71	0	0	1B
chr17	28420433	28420833	5.67	9.31	14.535	17.28	9.285	8.325	8.77	1.595	18.78	5.155	181.635	25.46	7.435	144.97	27.15	33.74	44.66	2.46	14.71	94.98	158.695	0	0	1B
chr4	60434611	60435011	5.67	11.265	5.705	0.415	8.725	0	3.25	0.46	48.675	0.34	8.475	2.745	0	13.27	1.86	1.06	7.26	0.41	11.35	4.28	3.805	0	0	1B
chr9	57441657	57442057	5.67	5.86	7.775	9.15	17.545	1.7	23.645	4.675	17.65	7.885	52.135	8.71	6.885	83.56	7.45	11.655	58.575	1.64	7.56	61.895	58.79	0	0	1B
chr10	7500042	7500442	5.475	14.265	1.565	11.53	14.2	6.27	19.405	10.02	33.98	145.165	195.465	193.615	63.58	110.09	102.89	16.415	11.52	3.28	7.98	190.525	182.025	0	0	1B
chr11	60767930	60768330	5.475	10.965	8.83	4.71	9.115	20.665	25.495	17.27	25.82	12.11	49.79	16.905	15.315	85.545	25.145	35.06	85.52	1.23	3.78	145.905	144.47	0	0	1B
chr14	35167623	35168023	5.475	14.115	7.265	9.105	14.7	16.52	31.425	24.06	51.045	19.955	91.175	18.56	38.745	124.325	24.335	46.755	54.36	1.64	5.88	112.54	161.75	0	0	1B
chr19	58455028	58455428	5.475	3.755	2.07	2.085	6.855	2.55	6.24	2.01	8.545	7.59	58.325	10.925	15.775	116.48	14.435	15.095	82.86	1.64	7.98	75.86	140.395	0	0	1B
chr19	20697133	20697533	5.475	16.065	3.125	7.725	20.305	4.67	15.965	6.17	15.99	12.58	45.81	8.18	21.685	117.96	12.1	16.585	56.225	1.64	11.35	38.51	29.825	0	0	1B
chr2	167544979	167545379	5.475	12.315	11.45	3.75	16.895	2.975	42.435	5.495	64.15	6.01	148.475	10.13	14.8	195.66	19.89	16.76	76.35	3.28	23.53	219.175	306.62	0	0	1B
chr4	83722457	83722857	5.475	16.065	16.095	2.515	10.79	0.425	19.365	2.975	17.41	2.385	20.105	5.145	1.97	42.29	1.4	4.845	45.97	2.46	10.51	7.77	8.715	0	0	1B
chr4	60964369	60964769	5.475	11.71	12.97	0	0	0	0.565	0	2.28	1.065	17.23	15.855	0	18.69	14.23	1.015	5.02	0	0.84	8.165	12.945	0	0	1B
chr5	151862039	151862439	5.475	18.32	15.085	25.435	13.845	22.38	24.29	26.7	65.15	23.275	100.27	24.065	42.245	181.895	58.9	45.225	69.63	1.64	11.35	38.935	65.115	0	0	1B
chr9	34833983	34834383	5.475	22.975	3.125	9.58	12.795	11.295	16.565	3.395	84.15	12.785	203.505	19.155	12.845	291.03	20.25	31.9	114.67	1.64	5.04	117.535	143.815	0	0	1B
chr1	35990331	35990731	5.285	31.38	0	2.915	14.76	0.425	46.755	3.81	56.41	1.83	14.91	4	3	46.69	7.92	6.445	31.715	4.92	15.97	9.35	11.735	0	0	1B
chr11	79576956	79577356	5.285	8.26	7.815	1.665	14.205	0.425	18.835	3.405	24.775	27.545	129.065	38.765	26.605	151.35	60.42	43.05	72.27	2.05	13.03	148.195	271.27	0	0	1B
chr11	77255992	77256392	5.285	27.175	15.04	7.945	20.535	6.685	25.535	13.695	67.33	15.605	83.86	18.435	21.085	276.65	28.89	21.69	85.35	2.05	8.4	117.885	157.875	0	0	1B
chr12	21177604	21178004	5.285	18.47	0	0.835	11.055	0.425	43.27	1.595	79.275	1.365	82.575	1.52	2.5	134.695	3.855	4.845	62.665	2.46	18.91	29.605	46.705	0	0	1B
chr13	32855026	32855426	5.285	21.625	2.07	12.21	21.545	13.59	24.7	13.47	52.47	4.86	28.255	7.355	3	76.155	7.45	17.45	69.43	3.28	11.77	30.36	47.435	0	0	1B
chr4	134550108	134550508	5.285	10.21	1.565	7.035	13.78	10.87	22.505	5.655	29.725	13.215	64.095	12.635	20.155	125.855	18.975	48.315	75.18	0	1.68	58.855	57.99	0	0	1B
chr4	60671760	60672160	5.285	4.805	0	3.995	7.28	1.655	1.395	0.62	14.12	1.795	5.845	2.48	0.5	19.66	5.245	1.645	5.575	0	0.84	3.52	4.785	0	0	1B
chr10	7494085	7494485	5.09	13.665	15.59	3.23	28.245	3.755	36.01	2.935	88.135	0.385	44.28	2.715	3.44	101.22	9.525	4.26	29.84	1.64	98.33	74.355	91.865	0	0	1B
chr11	53617616	53618016	5.09	9.31	3.125	3.13	9.71	2.55	8.055	3.435	20.555	1.365	47.56	7.94	9.81	77.65	15.05	15.37	74.08	0.82	3.36	54.535	78.345	0	0	1B
chr12	88273573	88273973	5.09	20.575	2.07	0.835	21.225	1.69	25	3.235	25.95	6.99	142.045	13.405	10.905	227.015	24.08	19.44	61.995	4.92	13.45	147.86	173.79	0	0	1B
chr4	107876080	107876480	5.09	13.815	16.05	4.08	9.71	7.925	23.335	2.885	19.615	6.44	40.415	14.55	9.375	143.475	14.325	20.645	66.415	2.05	10.93	81.4	107.23	0	0	1B
chr5	146194554	146194954	5.09	28.525	1.565	3.13	24.045	1.69	30.525	0.875	44.51	1.795	43.565	2.16	1.47	121.41	1.16	2.38	61.08	0.82	5.88	4.295	2.945	0	0	1B
chr9	22109421	22109821	5.09	12.465	10.9	2.515	8.265	4.18	22.545	12.605	45.475	6.69	101.24	6.575	13.165	85.085	7.92	26.915	33.84	2.46	13.03	19.08	32.075	0	0	1B
chr9	88222148	88222548	5.09	24.775	12.465	10.99	21.415	6.735	35.475	24.89	64.275	27.205	178.715	18.825	12.89	126.285	11.06	26.605	11.135	1.64	15.55	72.095	33.86	0	0	1B
chr11	72389654	72390054	3.78	5.255	1.565	2.615	7.97	5.9	11.575	2.265	12.075	14.5	90.6	26.22	7.855	85.045	12.115	27.15	31.715	2.05	2.94	67.345	90.635	0	0	1B
chr13	58971260	58971660	3.78	9.76	11.405	1.045	13.09	10.905	31.59	12.02	86	2.645	20.94	4.205	1	68.355	9.66	4.845	31.46	1.23	16.81	73.555	52.72	0	0	1B
chr14	74030351	74030751	3.78	34.235	9.885	6.405	14.175	5.42	35.82	2.01	128.575	4.055	102.415	8.375	2.485	185.31	7.69	13.8	65.885	2.46	7.56	135.195	160.63	0	0	1B
chr2	170046443	170046843	3.78	14.115	5.195	2.945	12.66	2.94	15.245	8.325	51.595	20.975	88.22	18.95	14.65	88.98	15.145	14.135	32.105	2.05	8.4	27.62	29.45	0	0	1B
chr3	94483978	94484378	3.78	10.36	3.125	13.415	12.07	6.27	17.4	7.1	28.75	9.125	125.31	29.735	15.26	117.455	41.325	43.33	65.99	2.87	12.19	140.86	181.22	0	0	1B
chr4	60593175	60593575	3.78	4.805	7.265	1.58	3.115	0	1.55	0.415	3.56	0.385	14.26	20.605	2.47	9.345	13.285	1.95	2.03	0.82	1.26	2.72	0.855	0	0	1B
chr5	38301643	38302043	3.78	5.555	12.42	8.185	11.02	4.57	16.645	3.86	34.98	6.865	16.315	5.2	8.355	71.74	17.94	15.05	39.345	1.64	10.93	94.155	138.14	0	0	1B
chr5	54451244	54451644	3.78	19.82	14.535	5.245	18.405	3.755	19.14	8.435	52.245	2.09	29.03	5.785	5.96	54.065	10.47	11.61	64.86	2.87	9.24	19.48	14.66	0	0	1B
chr5	113509978	113510378	3.78	18.32	13.52	11.075	23.94	7.51	15.845	10.99	35.65	11	186.68	18.28	18.805	198.055	35.525	28.5	64.93	3.28	6.72	151.01	165.86	0	0	1B
chr5	4961661	4962061	3.78	24.175	8.83	13.985	24.57	9.265	29.43	25.66	124.72	7.975	22.305	11.65	6.46	80.625	13.03	31.55	43.085	4.1	10.93	44.345	51.815	0	0	1B
chr7	88319569	88319969	3.78	11.41	9.38	5	8.235	4.615	17.4	7.255	56.605	13.125	42.3	14.46	32.975	139.595	35.385	51.78	58.27	2.05	8.82	155.39	191.045	0	0	1B
chr7	72452596	72452996	3.78	12.76	1.565	5.455	15.905	0.415	16	2.105	30.685	1.45	65.005	2.745	2.455	153.86	1.05	3.44	49.715	0.41	26.05	9.725	13.2	0	0	1B
chr9	79457441	79457841	3.78	28.08	10.9	5.33	21.285	11.33	40.74	20.035	27.925	56.495	146.315	57.795	76.395	232.455	79.07	49.6	59.365	1.64	6.3	34.245	28.395	0	0	1B
chr2	72877407	72877807	3.585	41.445	0	5.56	14.86	6.66	32.98	10.28	42.065	5.5	23.915	4.615	3.915	40.78	8.62	17.015	42.32	2.46	5.04	5.85	3.93	0	0	1B
chr4	141378793	141379193	3.585	18.015	10.395	10.085	24.335	11.42	37.11	33.835	132.405	11	93.975	21.165	18.13	207.945	33.16	31.115	59.95	3.69	13.87	187.995	237.535	0	1	1B
chr4	60673826	60674226	3.585	2.4	0	0	8.195	0	2.53	0.975	1.7	0.385	23.06	3.975	0	28.485	11.52	1.645	9.51	0	0	7.38	5.34	0	0	1B
chr5	66813224	66813624	3.585	1.05	3.125	3.26	8.89	2.115	13.425	3.29	42.6	4.645	34.055	6.05	4.005	75.225	0.93	14.59	46.265	2.46	8.82	44.34	95.175	0	0	1B
chr7	127009682	127010082	3.585	12.91	4.69	0.835	22.24	4.245	36.275	5.565	44.045	5.965	60.72	3.595	1.455	132.75	8.03	27.1	62.195	2.46	5.46	32.715	42.18	0	0	1B
chr7	137833460	137833860	3.585	18.92	5.195	10.815	17.875	20.125	18.34	37.71	36.75	10.1	21.08	4.205	22.54	71.295	10.71	39.765	70.44	5.32	9.24	33.85	68.205	0	0	1B
chr15	83353566	83353966	3.395	16.22	5.705	3.75	20.69	0.415	32.375	8.175	43.335	14.67	293.645	22.125	23.115	229.505	35.965	41.115	40.195	2.87	18.91	223.385	287.115	0	0	1B
chr18	5784880	5785280	3.395	24.775	10.395	2.915	31.39	4.245	54.05	16.915	98.4	4.52	80.83	4.235	0.485	131.73	4.665	17.655	63.87	2.46	8.4	35.38	60.205	0	0	1B
chr2	29592361	29592761	3.395	20.27	11.405	12.24	15.875	14.66	37.45	22.465	76.62	14.625	175.685	58.83	32.165	288.55	104.305	53.035	71.835	0.82	7.56	296.78	343.425	0	0	1B
chr4	154690989	154691389	3.395	37.39	12.465	5.865	21.815	6.735	61.88	7.49	43.77	1.065	95.305	6.425	4.94	219.69	4.415	15.05	64.49	0.41	18.07	156.39	225.23	0	0	1B
chr4	60454309	60454709	3.395	6.91	4.14	0	4.855	1.275	6.995	0.205	35.635	0.385	10.795	2.45	3.415	44.275	7.34	1.56	11.87	0.82	22.27	14.005	12.52	0	0	1B
chr4	148025138	148025538	3.395	12.615	7.775	5.14	24.625	8.45	27.46	5.91	53.16	4.735	24.625	2.34	2.955	80.615	3.72	10.915	49.83	3.28	7.56	51.005	53.885	0	0	1B
chr4	60081372	60081772	3.395	4.205	2.07	0	5.15	0.415	7.375	0.205	6.92	0.725	19.35	27.745	1	18.195	20.49	1.06	1.715	0	1.68	1.945	4.915	0	0	1B
chr7	108631919	108632319	3.395	23.42	0	5.315	14.985	1.275	14.07	5.565	40.52	10.955	91.515	9.485	6.935	172.08	11.185	19.63	73.91	2.46	5.88	46.345	48.92	0	0	1B
chr8	122341459	122341859	3.395	2.4	1.565	1.895	7.905	3.79	12.145	3.395	17.75	6.225	30.25	8.235	1.455	34.425	5.125	6.79	40.65	0.41	2.52	16.325	11.715	0	0	1B
chr1	120864563	120864963	1.89	9.915	7.815	4.615	28.5	1.275	24.51	2.47	102.78	1.875	86.335	6.77	4.47	188.265	5.245	10.595	68.505	1.23	5.88	132.675	186.15	0	0	1B
chr1	51704758	51705158	1.89	17.27	3.125	1.465	29.615	4.67	36.73	6.52	37.585	2.475	22.755	4.085	2.94	64.89	4.315	7.87	47.34	2.46	10.08	15.6	20	0	0	1B
chr12	84033918	84034318	1.89	8.26	15.04	21.4	25.805	15.78	14.41	25.595	37.865	4.095	31.815	7.76	6.34	60.455	6.395	22.055	55.49	0.82	8.82	33.045	35.29	0	0	1B
chr15	91022219	91022619	1.89	39.34	10.395	20.64	23.62	19.72	41.91	54.305	116.66	50.73	156.505	30.78	33.475	169.08	26.665	25.055	15.105	6.14	10.08	117.215	101.89	0	0	1B
chr2	172800708	172801108	1.89	11.86	6.76	0.835	11.415	2.515	23.3	1.805	15.155	1.065	37.15	2.34	1.485	70.28	4.425	1.755	55.305	0.41	8.4	62.3	87.905	0	0	1B
chr4	61462620	61463020	1.89	15.465	34.81	3.75	20.865	5.395	42.21	1.335	102.335	2.9	36.53	28.23	1	108.135	76.115	5.125	50.07	2.46	23.53	66.94	49.755	0	0	1B
chr4	61098913	61099313	1.89	18.015	2.07	0.415	4.46	0.84	1.7	0.67	6.535	0.34	20.875	10.045	0.5	18.2	6.75	1.255	7.57	0.82	2.1	3.49	4.965	0	0	1B
chr4	60672769	60673169	1.89	3.155	4.14	0	0.525	0	1.665	0	3.255	0	8.475	1.895	0.5	9.83	1.74	0.43	2.695	0.41	0.84	0.775	3.255	0	0	1B
chr7	56259728	56260128	1.89	16.52	3.635	2.915	18.335	2.55	43.61	3.495	30.32	3.715	35.775	2.66	5.915	131.745	6.405	10.03	82.05	1.64	8.82	24.945	38.865	0	0	1B
chr1	35982985	35983385	1.695	30.18	7.775	7.24	24.305	4.135	33.93	5.76	117.79	10.705	92.535	7.995	11.33	203.965	13.625	19.395	100.45	2.46	14.71	94.995	154.9	0	0	1B
chr1	155945023	155945423	1.695	28.98	0	2.085	16.69	2.55	14.145	2.68	43.045	8.355	70.775	11.33	14.26	145.46	13.61	12.32	76.125	2.46	11.35	50.535	49.22	0	0	1B
chr14	71096207	71096607	1.695	5.86	0	3.65	17.09	2.55	30.145	1.29	30.295	5.415	74.875	6.395	6.415	146	6.055	8.13	66.06	3.28	15.55	24.09	26.73	0	0	1B
chr15	75255760	75256160	1.695	12.76	3.125	3.45	23.67	0	8.205	1.335	19.035	1.45	21.73	3.035	2.43	29.975	6.64	3.48	23.58	0.41	4.62	8.98	4.23	0	0	1B
chr16	11412020	11412420	1.695	13.065	11.405	2.83	6.625	3.39	21.215	9.385	46.405	10.575	41.375	28.785	19.305	119.41	77.035	34.2	67.89	2.87	5.88	94.94	114.8	0	0	1B
chr17	94126174	94126574	1.695	5.255	5.195	0	6.23	7.085	8.85	1.08	25.755	0.68	14.585	1.255	0.485	36.36	0.58	2.27	35.72	3.28	7.98	3.505	2.945	0	0	1B
chr17	29550694	29551094	1.695	10.81	7.265	1.665	10.465	16.775	17.17	19.11	59.205	6.695	140.915	58.86	8.89	135.595	76.18	47.525	35.87	0.82	3.36	117.195	109.78	0	0	1B
chr17	88789454	88789854	1.695	14.865	5.705	9.235	24.235	10.965	27.765	6.075	32.78	6.055	24.89	7.33	4.93	80.605	14.325	11.415	46.875	0.82	8.82	51.34	63.405	0	0	1B
chr19	39576625	39577025	1.695	9.31	5.195	5.21	18.795	5.43	24.32	13.98	45.76	3.875	71.005	6.48	11.8	162.145	8.03	14.635	45.765	1.23	7.98	53.78	50.005	0	0	1B
chr4	60593717	60594117	1.695	5.86	3.125	0.315	0.82	1.24	1.135	0.255	1.21	2.855	17.985	23.745	3.47	17.21	16.425	4.285	5.335	0	0.84	1.55	0	0	0	1B
chr4	61255665	61256065	1.695	9.76	7.775	0	2	0	3.97	0	0.9	1.025	14.65	4.375	0	15.725	3.49	1.645	6	0.41	2.52	2.73	1.965	0	0	1B
chr4	61252669	61253069	1.695	5.86	7.265	0.415	11.18	1.7	6.505	0	31.305	2.515	5.01	6.215	3.47	21.62	10.025	4.65	6.72	0.41	2.1	8.545	4.66	0	0	1B
chr4	106972525	106972925	1.695	24.63	8.325	4.81	21.615	9.61	57.46	9.345	128.33	5.16	270.055	20.58	5.415	289.935	40.17	20.51	71.245	2.46	26.89	360.315	388.375	0	0	1B
chr8	129186015	129186415	1.695	3.45	6.76	8.575	6.725	16.39	14.18	3.87	25.99	30.825	158.53	44.84	23.63	149.47	53.215	54.105	50.485	2.46	9.24	172.05	211.37	0	0	1B
chr1	88504696	88505096	0	27.175	8.83	4.48	24.275	10.895	50.195	4.53	139.465	4.18	120.995	4.905	4.975	244.195	10.35	9.385	77.115	1.64	25.63	156.91	197.47	0	0	1B
chr11	75959640	75960040	0	22.525	5.705	22.56	23.32	7.645	29.085	10.28	32.77	2.945	45.625	13.46	10.815	93.9	12.355	34.415	66.06	1.23	6.72	22.97	42.97	0	0	1B
chr11	103898253	103898653	0	16.815	0	11.665	9.58	0.84	20.575	1.13	28.1	1.065	15.22	1.81	0.5	64.415	3.14	4.93	30.89	0.82	6.72	9.365	19.47	0	0	1B
chr11	43802189	43802589	0	28.525	1.565	2.715	19.285	1.7	41.835	2.265	109.945	1.795	32.975	3.035	4.975	91.44	2.56	4.5	61.73	1.64	13.87	6.635	4.785	0	0	1B
chr12	105065956	105066356	0	19.67	19.225	0.63	4.395	1.655	11.12	5.15	14.285	53.33	127.3	90.405	24.78	72.765	64.14	19.175	22.785	0.82	7.14	75.655	84.48	0	0	1B
chr13	54563347	54563747	0	33.78	10.9	11.185	24.955	6.77	39.075	20.37	83.46	4.135	65.64	11.305	6.46	95.36	12.33	15.455	59.53	3.69	12.19	80.615	95.295	0	0	1B
chr14	18465399	18465799	0	6.155	1.565	6.305	18.66	3.39	42.485	3.19	26.16	3.875	67.34	5.465	2.44	111.6	0.7	17.015	57.105	0.41	7.98	33.11	36.52	0	0	1B
chr14	51874886	51875286	0	13.665	6.255	1.665	11.41	2.95	12.065	1.805	70.34	2.475	39.815	2.425	2.915	65.86	7.785	6.4	23.58	2.05	6.72	17.925	31.915	0	0	1B
chr15	10267779	10268179	0	15.315	10.9	6.145	14.335	5.51	31.43	5.75	33.565	7.42	41.745	10.39	11.83	141.11	34.925	16.735	64.15	0.41	3.78	4.665	5.695	0	0	1B
chr15	7201775	7202175	0	18.165	3.125	1.665	16.5	1.24	24.89	1.645	61.355	2.475	74.965	3.595	5.415	170.53	2.9	12.64	51.055	1.64	25.63	34.63	83.15	0	0	1B
chr16	46094547	46094947	0	24.775	1.565	2.085	17.12	2.125	17.475	0.67	26.885	1.365	25.75	3.595	1.485	39.335	0.58	5.6	51.92	2.05	8.82	10.895	14.36	0	0	1B
chr16	92620581	92620981	0	16.965	0	1.15	14.695	4.135	16.755	2.06	28.895	2.045	58.215	2.425	1.97	64.93	2.56	3.83	70.185	2.46	7.56	26.85	23.13	0	0	1B
chr16	29921055	29921455	0	34.99	10.9	1.88	23.815	4.63	34.87	9.295	35.69	3.965	37.395	7.385	4.955	107.665	8.15	9.425	54.2	2.87	4.62	17.505	15.04	0	0	1B
chr16	87726279	87726679	0	21.925	3.125	3.35	11.12	4.245	38.55	2.47	13.53	4.01	49.8	4.79	5.915	68.835	9.32	6.68	55.355	1.23	8.4	66.98	62.435	0	0	1B
chr17	85071614	85072014	0	5.105	27.5	15.195	14.79	8.38	5.37	27.815	48.17	12.11	52.495	27.645	19.215	62.455	34.835	36.06	52.98	4.51	6.72	84.855	105.065	0	0	1B
chr17	46969548	46969948	0	9.01	6.255	2.4	8.66	1.275	10.895	3.35	16.89	6.18	27.13	6.77	3.44	55.545	6.87	10.555	47.84	4.1	5.04	45.195	51.56	0	1	1B
chr17	46566474	46566874	0	7.21	4.69	10.085	6.59	2.115	10.4	0.715	28.175	0.77	16.86	1.895	1.97	21.61	0.7	1.99	20.445	0.41	1.68	16.735	12.27	0	0	1B
chr17	46585127	46585527	0	7.21	9.845	8.49	24.04	4.245	28.295	1.955	81.39	3.875	221.6	3.355	5.475	286.055	7.33	4.995	79.8	0.82	21.85	152.125	233.3	0	0	1B
chr19	58457646	58458046	0	8.56	3.125	4.71	7.38	6.31	10.78	1.495	20.1	5.03	38.14	3.275	4.385	65.905	4.895	4.845	50.26	1.23	7.56	54.965	66.885	0	0	1B
chr19	46164830	46165230	0	8.26	0	8.185	11.02	3.355	4.235	3.19	79.085	2.77	40.985	7.09	4.415	99.335	8.97	24.31	70.695	0.82	6.72	55.28	115.445	0	0	1B
chr19	32678447	32678847	0	30.48	0	9.58	16.89	4.245	45.09	9.04	50.4	9.635	113.66	14.14	8.355	136.18	12.475	34.45	57.2	1.23	15.13	47.915	44.885	0	0	1B
chr2	167544143	167544543	0	15.015	5.195	1.665	22.73	0.85	22.465	3.085	81.105	4.56	93.725	2.805	4.43	173.03	6.29	6.875	45.035	1.23	27.31	114.075	178.22	0	0	1B
chr3	100302620	100303020	0	6.605	0	2.73	20.725	0.84	17.475	1.44	18.86	3.535	40.045	3.15	2.93	102.755	4.315	5.665	46.915	1.64	13.87	11.66	8.915	0	0	1B
chr4	61180090	61180490	0	3.45	0	0	2.1	0	0	0	0.76	1.45	19.735	6.8	0.5	28.995	9.08	2.7	8.9	0	0	17.495	21.36	0	0	1B
chr4	119735827	119736227	0	3.755	0	2.5	16.34	0.425	42.82	2.935	61.775	1.49	82.655	2.05	0.97	135.605	4.65	5.515	44.92	2.87	11.77	43.995	36.11	0	0	1B
chr4	60168017	60168417	0	2.705	7.775	0.415	3.675	0	3.97	0	3.84	0	8.925	8.205	1.955	22.115	11.17	2.465	3.36	0.82	1.26	15.96	17.13	0	0	1B
chr4	60690595	60690995	0	1.35	0	0	0.295	0	1.135	0	2.56	0	11.63	9.365	0.485	28.015	15.97	2.7	10.08	0	0	9.35	3.255	0	0	1B
chr4	60671029	60671429	0	7.21	1.565	3.045	6.79	0.425	11.875	0.415	40	0.725	17.8	5.255	1.97	42.285	10.375	5.88	10.58	0.82	3.78	19.865	28.16	0	0	1B
chr4	61254786	61255186	0	4.805	3.125	0.315	2.525	0	1.7	0	2.11	1.11	9.575	16.735	0.485	13.755	9.32	2.31	6.48	0.82	0.42	3.495	3.255	0	0	1B
chr4	61098227	61098627	0	3.755	0	0	3.575	1.7	5.105	0.205	2.975	0.34	9.19	3.39	0	5.395	1.86	1.06	2.14	0	0	2.32	1.41	0	0	1B
chr4	61254331	61254731	0	2.4	0	0	3.41	0.825	0.565	0	6.155	1.11	3.6	3.71	0.485	6.385	2.79	1.295	3.065	0	1.26	0.775	1.965	0	0	1B
chr4	61253466	61253866	0	10.965	0	1.365	2.1	0	2.27	0.205	19.095	2.9	5.26	2.48	1.985	8.85	2.91	1.06	2.75	0	1.26	2.335	0.855	0	0	1B
chr5	122448914	122449314	0	17.57	0	1.25	13.48	0.85	27.8	1.39	27.035	3.67	100.75	3.095	3.955	128.725	2.105	6.835	37.94	1.23	13.87	114.51	50.505	0	0	1B
chr8	79038055	79038455	0	27.78	6.76	9.45	15.78	4.245	34.115	13.775	124.275	2.69	49.475	2.48	1.47	136.125	5.815	13.03	56.395	2.87	9.24	8.165	13.255	0	0	1B
chr9	120894638	120895038	0	19.375	20.785	9.28	22.565	5.52	24.74	9.565	50.695	7.46	65.59	21.975	13.245	175.02	47.86	42.16	82.07	4.1	13.87	169.64	219.09	0	0	1B
chr9	42142978	42143378	0	32.135	3.125	3.98	20.105	0.85	37.635	1.74	81.205	3.155	162.335	7.76	1.47	319.51	1.98	7.7	77.245	1.23	26.47	54.895	76.92	0	0	1B
