# Supplementary material for: Multiple mechanisms regulate H3 acetylation of enhancers in response to thyroid hormone
Source: PLoS Genet. 2020 May 26;16(5):e1008770. doi: 10.1371/journal.pgen.1008770 (PMC7274477; doi:10.1371/journal.pgen.1008770)
Supplement: S3 Data — Averaged sequence tags from biological replicates were normalized to sequencing depth. Overlap with TRBS is indicated with 0/1. (XLSX) [file pgen.1008770.s012.xlsx]

## Sheet: PGENETICS_HDAC3peaks_data
chr	start	end	HDAC3_PTU_m	HDAC3_T3_m	HDAC3_PTU_mNCOR_m	TR_ovr
chr11	8410442	8410496	48.725	68.47	43.595	0
chr13	54795259	54795313	34.375	18.015	32.695	0
chr11	20296006	20296060	46.45	29.725	21.335	0
chr12	8212702	8212756	32.095	3.155	11.45	0
chr12	35674369	35674423	32.285	20.575	26.49	0
chr11	83830721	83830775	144.82	66.965	63.96	0
chr11	88885615	88885669	28.89	43.845	32.785	0
chr11	94006289	94006343	48.725	14.865	37.385	0
chr8	126789801	126789855	27	26.575	46.72	0
chr1	142277783	142277837	30.785	44.145	20.235	0
chr19	21514063	21514117	25.11	15.765	21.8	1
chr1	163309024	163309078	32.87	21.925	21.845	0
chr12	85340419	85340473	57.595	27.78	31.68	0
chr6	119360072	119360126	51.925	47.9	34.765	0
chr15	64302480	64302534	29.28	10.36	20.28	0
chr6	85773540	85773594	35.88	27.93	17.155	0
chr19	3850942	3850996	32.095	16.965	36.79	0
chr6	145778190	145778244	57.595	41.295	19.73	0
chr15	99768405	99768459	45.52	16.22	12.465	0
chr18	62274079	62274133	28.7	5.86	7.815	0
chr13	36085955	36086009	37.575	36.04	49.85	0
chr9	111114097	111114151	12.845	8.86	8.325	0
chr6	122051970	122052024	54.01	29.13	27.545	0
chr8	125360688	125360742	52.12	31.68	22.395	0
chr17	45870936	45870990	16.43	8.26	1.565	0
chr9	119185565	119185619	17.745	9.61	1.565	0
chr8	5030809	5030863	32.485	13.515	30.12	0
chr2	103691499	103691553	43.44	8.26	11.405	0
chr2	155446288	155446342	53.625	27.175	8.83	0
chr2	156265846	156265900	105.745	81.38	26.95	0
chr10	95178774	95178828	19.635	14.865	11.955	0
chr15	79489591	79489645	21.33	13.365	9.885	0
chr2	152520264	152520318	23.22	28.08	3.125	1
chr4	63215772	63215826	50.42	18.62	20.28	0
chr17	24956547	24956601	52.505	21.77	30.625	0
chr17	29395989	29396043	27	30.33	21.845	0
chr4	138829332	138829386	30.205	16.815	8.325	0
chr17	86903108	86903162	40.045	23.725	25.43	0
chr4	149168077	149168131	57.79	32.43	61.165	0
chr11	110324601	110324655	23.415	32.88	30.12	0
chr16	30114093	30114147	39.275	42.345	34.81	0
chr19	8685997	8686051	27.195	10.66	6.255	0
chr11	49058923	49058977	61.92	30.03	38.49	0
chr6	23997057	23997111	45.905	17.715	33.8	0
chr4	141580612	141580666	44.56	24.47	38.95	0
chrX	8800120	8800174	63.81	29.43	55.09	0
chr19	58118220	58118274	42.86	23.42	22.35	0
chr6	67120137	67120191	49.845	29.88	20.28	0
chr2	164812062	164812116	19.635	14.115	6.255	0
chr7	126892451	126892505	23.605	18.92	16.645	0
chr19	30304183	30304237	55.705	18.165	26.99	1
chr15	79164094	79164148	89.885	35.885	42.58	0
chr19	55332241	55332295	38.5	45.5	17.66	0
chr19	46747581	46747635	31.555	22.07	30.12	0
chr11	79602085	79602139	26.615	17.27	21.295	0
chr19	4019369	4019423	23.605	7.505	4.14	0
chr13	103643123	103643177	30.59	44.745	46.765	0
chr11	101590755	101590809	33.985	27.475	27.04	1
chr3	90024549	90024603	25.305	5.105	5.195	0
chr11	53724568	53724622	153.695	54.355	37.89	0
chr11	55031101	55031155	30.59	21.32	33.2	0
chr11	60023926	60023980	37.96	25.075	35.82	0
chr6	99156712	99156766	21.525	8.56	15.545	0
chr8	10899779	10899833	62.69	40.54	17.705	0
chr6	37542506	37542560	28.7	12.76	3.635	0
chr8	129252177	129252231	30.59	16.37	10.395	0
chr8	13507142	13507196	114.575	51.35	84.065	0
chr8	14996646	14996700	32.285	23.875	19.225	1
chr15	98873011	98873065	58.365	45.65	40.56	0
chr15	102029493	102029547	82.515	61.115	51.41	0
chr2	180204500	180204554	25.495	30.03	13.015	0
chr2	60703255	60703309	44.75	18.165	16.095	0
chr15	102225654	102225708	23.415	33.035	43.64	1
chr15	85563056	85563110	64.195	35.585	41.06	0
chr2	160177123	160177177	28.12	7.96	23.405	1
chr15	82226459	82226513	23.22	17.715	12.505	0
chr4	106259786	106259840	24.725	22.975	36.835	0
chr17	32617247	32617301	44.015	12.165	38.49	0
chr17	37079468	37079522	25.695	14.265	17.155	0
chr11	7094694	7094748	48.725	33.935	26.99	0
chr11	102889631	102889685	24.725	20.27	18.165	0
chr11	69232490	69232544	46.255	21.32	18.21	0
chr19	27251187	27251241	25.305	6.155	8.325	0
chr12	78450726	78450780	80.475	15.32	39.455	0
chr6	53075463	53075517	12.845	9.61	7.265	0
chr12	106079853	106079907	45.33	18.77	11.45	0
chr12	16164855	16164909	55.32	14.715	34.26	0
chr12	16637485	16637539	33.6	7.505	21.245	0
chr19	7229765	7229819	35.295	12.76	12.42	0
chrX	140971094	140971148	37.185	9.915	14.025	0
chr7	95459408	95459462	37.185	15.465	24.925	0
chr6	142834451	142834505	39.465	30.18	24.97	0
chr15	76456788	76456842	20.21	22.07	20.785	0
chr11	109194239	109194293	31.9	30.785	3.635	0
chr6	17453870	17453924	19.825	12.76	6.76	0
chr18	13071636	13071690	42.125	8.86	17.66	0
chr3	108582261	108582315	32.285	36.635	19.73	0
chr11	68876458	68876512	35.88	19.37	22.35	0
chr11	93995920	93995974	40.775	14.715	16.095	0
chr3	37806992	37807046	46.45	12.015	16.095	0
chr8	122141673	122141727	32.095	12.465	8.83	0
chr8	10965533	10965587	26.23	40.095	13.52	0
chr8	36480969	36481023	50.23	19.215	28.055	0
chr8	124592140	124592194	78.51	29.58	22.855	1
chr6	67052763	67052817	35.88	43.095	10.395	0
chr5	65731337	65731391	7.365	6.155	16.645	0
chr8	47461490	47461544	54.78	7.21	20.235	0
chr2	61135392	61135446	45.135	11.265	20.785	0
chr13	103415447	103415501	5.475	12.76	8.83	0
chr13	108647321	108647375	17.935	14.715	7.265	0
chr8	115665446	115665500	11.145	6.605	6.255	0
chr2	4859289	4859343	25.305	16.22	45.115	0
chr8	26726185	26726239	43.245	21.925	7.265	0
chr2	50149261	50149315	47.76	33.035	34.855	0
chr1	69020102	69020156	16.625	9.31	10.395	0
chr8	72361196	72361250	22.835	12.76	21.8	0
chr4	94348040	94348094	23.8	21.17	9.335	0
chr4	105037305	105037359	25.11	18.32	13.015	0
chr11	62301243	62301297	36.265	7.655	1.565	0
chr3	21807660	21807714	16.43	24.925	10.395	0
chr6	108436833	108436887	23.22	18.62	15.59	0
chr6	58887891	58887945	33.79	8.26	19.175	0
chr7	140922423	140922477	59.295	12.015	32.19	0
chr12	84765743	84765797	23.415	13.665	10.395	0
chr6	111318575	111318629	57.98	51.955	41.02	0
chr6	81602021	81602075	48.53	17.115	20.235	0
chr15	76414828	76414882	52.31	7.505	31.18	0
chr11	87799784	87799838	35.88	29.58	34.215	0
chr1	155485626	155485680	19.635	7.21	19.225	0
chr14	19629583	19629637	21.525	8.26	21.295	0
chr14	66492347	66492401	43.055	18.015	14.535	0
chr14	31124728	31124782	38.69	23.575	50.355	0
chr8	122933466	122933520	59.485	27.93	38.995	0
chr1	164828334	164828388	30.98	9.01	30.12	0
chr6	134614947	134615001	12.65	7.96	15.59	0
chr10	17447176	17447230	55.13	25.68	28.555	0
chr10	23823287	23823341	39.075	23.42	23.915	0
chr10	27807305	27807359	37.77	8.26	24.37	0
chr17	46009242	46009296	25.305	14.265	16.095	0
chr10	79534113	79534167	82.9	63.215	47.82	0
chr10	87294883	87294937	20.02	41.595	19.225	0
chr9	74649018	74649072	49.46	9.31	22.9	1
chr2	145205905	145205959	26.81	11.71	5.195	0
chr16	33882651	33882705	42.32	4.505	28.055	0
chr12	105616985	105617039	34.18	30.18	19.175	0
chr6	17700497	17700551	28.505	3.155	7.265	0
chr6	137732626	137732680	18.32	15.915	25.985	0
chr15	80515636	80515690	23.605	22.22	11.915	0
chr15	9903589	9903643	32.485	34.085	16.605	0
chr15	55112037	55112091	14.35	12.76	6.255	0
chr15	59110505	59110559	47.955	34.99	21.845	0
chr6	97835138	97835192	51	18.62	21.295	0
chr6	121046534	121046588	44.75	11.71	25.985	0
chr17	85456212	85456266	33.985	9.46	25.475	0
chr10	80553633	80553687	25.305	9.31	15.59	0
chr10	89099871	89099925	64.035	42.04	40.51	0
chr17	31930631	31930685	28.89	16.52	20.235	0
chr17	35089688	35089742	24.725	16.52	16.095	0
chr10	95695730	95695784	64.965	28.83	38.905	0
chr6	71780937	71780991	39.465	25.825	22.3	0
chr17	45949641	45949695	36.07	14.715	15.04	0
chr2	156279782	156279836	60.8	41.445	37.935	0
chr13	47278877	47278931	47.22	10.21	23.865	0
chr10	79164338	79164392	20.02	14.415	26.99	1
chr5	102912958	102913012	34.18	21.925	21.845	0
chr13	38404454	38404508	19.825	13.215	10.35	0
chr10	84274075	84274129	90.85	30.33	23.865	1
chr10	127014448	127014502	57.79	29.58	29.57	0
chr10	67992327	67992381	65.155	34.98	42.075	1
chr1	183406131	183406185	45.905	5.555	16.605	0
chr13	36086104	36086158	62.69	48.5	47.23	1
chr10	7807176	7807230	158.05	60.36	60.705	1
chr4	44768881	44768935	40.775	24.025	12.465	0
chr10	95088092	95088146	26.425	15.915	25.985	0
chr1	127618095	127618149	21.33	11.115	11.955	0
chr10	98674365	98674419	39.275	17.42	29.11	1
chr10	127403712	127403766	38.69	47	33.295	0
chr1	136118824	136118878	55.86	13.065	47.78	0
chr7	78409195	78409249	38.155	10.66	22.81	1
chr5	124660388	124660442	20.945	20.57	29.66	0
chr12	104895539	104895593	60.065	19.67	30.675	0
chr12	107248304	107248358	33.79	14.715	24.925	0
chr19	55341449	55341503	35.88	6.91	3.635	0
chr12	89682698	89682752	57.245	43.995	31.13	0
chr12	106102014	106102068	53.08	24.925	33.71	0
chr12	60113030	60113084	21.525	9.76	18.21	0
chr14	26271398	26271452	47.955	25.075	35.82	0
chr2	119814932	119814986	16.045	5.555	11.405	0
chrX	71212058	71212112	18.32	3.45	3.125	0
chr14	9076663	9076717	90.85	32.885	20.785	0
chr14	65568913	65568967	42.47	45.945	22.3	0
chr14	66730400	66730454	42.86	37.54	33.8	0
chr14	100723654	100723708	74.955	27.03	30.675	0
chr14	119066828	119066882	42.47	42.945	47.315	0
chr14	46603069	46603123	35.49	20.42	20.785	0
chr11	74708357	74708411	68.515	28.525	44.145	1
chr11	109899276	109899330	39.465	34.98	19.68	0
chr11	117251596	117251650	62.305	24.175	36.835	0
chr7	35953114	35953168	61.535	31.38	19.73	1
chr5	8873277	8873331	22.3	21.625	13.475	0
chr17	85277424	85277478	50.42	27.78	14.535	0
chr7	29610124	29610178	93.47	89.94	58.17	0
chr10	59258841	59258895	23.415	21.02	16.14	0
chr17	27689931	27689985	59.68	30.33	31.13	0
chr10	79265309	79265363	37.96	7.505	34.215	0
chr10	82773567	82773621	32.285	4.805	6.76	0
chr16	34807185	34807239	16.625	22.22	18.165	0
chr16	42875147	42875201	39.075	24.775	26.44	0
chr2	178345449	178345503	32.095	15.765	15.04	0
chr10	127213294	127213348	57.02	23.27	19.73	0
chr10	67985071	67985125	41.165	32.73	26.95	0
chr10	76579353	76579407	57.98	43.845	23.315	0
chr11	102080395	102080449	37.185	29.88	50.31	0
chr16	5136772	5136826	34.18	20.575	37.89	0
chr10	110390305	110390359	57.405	21.625	52.425	1
chr16	30036421	30036475	32.285	26.73	33.75	0
chr8	113316574	113316628	21.91	10.81	22.855	0
chr13	63332337	63332391	14.54	26.275	10.9	0
chr10	127049333	127049387	63.81	57.505	38.995	0
chr10	24671602	24671656	26.81	22.22	20.74	0
chr3	5576346	5576400	39.66	21.925	46.26	0
chr10	58906190	58906244	25.695	38.74	42.58	0
chr3	21885959	21886013	56.09	21.32	24.97	0
chr10	110766640	110766694	49.65	27.93	31.13	0
chr12	76795462	76795516	44.365	2.705	37.89	0
chr3	90058050	90058104	38.345	33.185	61.85	0
chr10	39344750	39344804	40.045	23.12	23.865	0
chr3	19854059	19854113	59.835	44.895	41.02	0
chr3	54950616	54950670	45.33	27.475	32.65	1
chr4	141179557	141179611	19.25	13.065	15.545	0
chr4	155158202	155158256	43.245	16.37	13.475	0
chr7	119907177	119907231	46.64	23.575	29.06	0
chr18	7627017	7627071	14.155	8.26	9.845	0
chr18	39190774	39190828	26.81	35.585	21.335	0
chr18	65255459	65255513	59.485	16.22	14.535	0
chr7	135678898	135678952	17.36	7.355	10.395	0
chr18	16897894	16897948	24.725	32.885	39.96	0
chr19	37863928	37863982	33.06	27.175	20.28	0
chr18	51315099	51315153	28.7	26.425	23.915	0
chr18	10413738	10413792	123.105	76.43	74.82	0
chr12	103005673	103005727	35.88	53.905	58.68	0
chr18	33623707	33623761	38.54	12.91	11.955	1
chr12	109550703	109550757	46.835	33.78	26.535	0
chr12	113909326	113909380	23.415	22.37	17.11	1
chr12	83051145	83051199	37.38	13.065	20.74	0
chr15	27912007	27912061	24.92	27.78	17.66	0
chr1	167696687	167696741	39.66	10.965	16.095	0
chr1	58158718	58158772	63.81	30.63	44.695	1
chr1	72629791	72629845	35.49	36.485	15.59	0
chr14	51628093	51628147	56.825	36.19	23.865	0
chr1	72819976	72820030	62.11	48.8	24.97	0
chr10	61068999	61069053	25.495	18.77	7.265	0
chr1	58201415	58201469	104.815	69.97	53.02	0
chr14	76202936	76202990	67.625	61.265	28.555	0
chr1	172446445	172446499	67.625	61.87	34.26	0
chr14	19796025	19796079	36.265	28.38	42.58	0
chr1	182141256	182141310	53.43	21.475	15.59	0
chr11	101213200	101213254	86.49	28.375	35.23	0
chr9	22132691	22132745	26.81	13.815	28.555	0
chr11	108113870	108113924	40.235	35.735	13.475	0
chr9	101185134	101185188	39.275	10.66	4.69	0
chr17	37355603	37355657	21.33	21.625	15.59	0
chr12	83434099	83434153	31.71	10.51	10.9	0
chr3	116764244	116764298	99.685	73.42	64.34	0
chr12	83984276	83984330	40.235	8.56	16.05	0
chr13	112727338	112727392	32.285	29.28	8.83	1
chr16	43336042	43336096	25.305	19.52	15.04	0
chr3	82824435	82824489	40.97	35.285	43.595	0
chr16	24199610	24199664	34.18	13.065	23.315	1
chr3	82807216	82807270	53.08	34.385	39.5	0
chr10	60775736	60775790	48.53	42.19	31.73	0
chr13	54531548	54531602	32.095	7.21	34.765	1
chr3	107847772	107847826	31.9	10.36	39.455	0
chr10	118196036	118196090	44.365	43.995	17.155	0
chr10	23431337	23431391	60.03	7.96	18.675	0
chr10	39680102	39680156	44.56	34.685	40.005	0
chr10	66550364	66550418	56.635	58.865	28.605	0
chr10	80220572	80220626	50.805	14.415	32.695	0
chr10	5741486	5741540	62.88	41.445	48.375	1
chr10	77076413	77076467	104.97	27.625	34.765	0
chr10	80229432	80229486	26.81	16.22	14.025	0
chr10	80282346	80282400	92.7	38.14	46.72	0
chr10	95122514	95122568	39.465	21.77	21.8	1
chr11	120046155	120046209	66.625	40.54	32.235	0
chr8	126774904	126774958	56.09	36.19	21.245	0
chr5	120120742	120120796	33.79	19.22	21.295	0
chr5	137138901	137138955	32.095	50	25.985	1
chr5	151945222	151945276	48.34	31.985	40.51	0
chr12	55483218	55483272	35.68	41.89	20.74	0
chr5	53389466	53389520	40.775	22.525	14.535	0
chr5	136438717	136438771	25.305	12.76	12.97	0
chr5	140680090	140680144	109.91	27.78	44.235	1
chr12	100664645	100664699	37.575	25.68	28.51	0
chr8	11140748	11140802	49.3	43.09	43.09	0
chr12	72965306	72965360	58.91	24.175	18.715	0
chr12	84765537	84765591	62.69	39.035	12.465	0
chr3	52305941	52305995	25.11	8.705	14.025	0
chr9	65513957	65514011	26.425	16.67	16.605	0
chr6	50684944	50684998	39.465	7.21	27.545	0
chr7	4691414	4691468	67.045	15.17	18.675	0
chr7	56097968	56098022	55.9	29.58	32.235	1
chr12	85741584	85741638	19.825	13.815	15.04	0
chr11	117066023	117066077	78.35	35.14	43.09	0
chr3	87689604	87689658	68.165	63.97	58.68	0
chr18	61597837	61597891	105.935	35.435	61.85	1
chr7	133419298	133419352	54.97	40.245	32.695	1
chr18	53415789	53415843	32.285	14.415	4.69	0
chr1	133889511	133889565	56.825	34.99	24.97	0
chr1	138438463	138438517	56.285	56.31	36.33	0
chr18	39523699	39523753	37.38	14.565	16.095	1
chr18	39590335	39590389	39.275	34.235	29.11	0
chr1	20122215	20122269	33.405	24.025	19.775	0
chr18	38456693	38456747	21.525	18.47	11.45	0
chr14	120877094	120877148	30.395	19.22	17.155	0
chr1	166178661	166178715	42.67	24.63	15.59	0
chr18	38367868	38367922	42.125	19.37	20.785	0
chr14	47816552	47816606	68.55	33.935	20.28	1
chr1	58852283	58852337	32.285	13.365	13.52	0
chr14	69881176	69881230	46.835	62.915	44.61	0
chr11	83736287	83736341	45.715	21.32	40.005	0
chr11	90243788	90243842	23.995	13.065	11.45	0
chr9	7980407	7980461	26.425	10.06	19.225	0
chr4	137036738	137036792	50.23	19.37	14.535	0
chr17	24363845	24363899	31.71	6.605	14.575	0
chr9	106060504	106060558	62.88	41.445	28.055	0
chr9	102638409	102638463	60.8	45.5	28.005	1
chr4	95548790	95548844	37.77	34.98	24.37	0
chr9	74519543	74519597	57.02	28.08	38.44	0
chr5	93725897	93725951	21.525	17.57	35.82	0
chr17	15838669	15838723	44.56	10.36	32.695	0
chr16	8672268	8672322	18.32	6.91	11.955	0
chr16	18428242	18428296	30.395	14.565	12.465	0
chr14	21916054	21916108	67.59	16.22	41.525	0
chr13	112388507	112388561	23.8	12.465	14.025	0
chr3	133411830	133411884	83.83	33.035	55.13	0
chr14	9005782	9005836	49.46	29.88	19.225	1
chr3	29631768	29631822	51.925	74.78	39.545	0
chr16	24420876	24420930	27.195	21.77	38.355	0
chr3	107032925	107032979	77.615	92.045	53.99	0
chr14	70915602	70915656	30.395	25.225	13.475	0
chr14	120876754	120876808	1.89	12.315	9.335	0
chr7	30553258	30553312	25.495	12.315	2.07	0
chr10	43210781	43210835	30.395	28.38	18.675	1
chr16	43335784	43335838	11.145	19.22	18.675	0
chr14	9076846	9076900	76.305	41.595	42.03	0
chr3	27925889	27925943	35.105	24.925	19.73	0
chr10	96149662	96149716	34.76	27.33	6.76	0
chr1	172386571	172386625	38.885	15.765	12.97	0
chr4	132039050	132039104	33.215	32.135	37.34	0
chr15	62134207	62134261	20.21	6.155	14.025	0
chr18	65403811	65403865	42.28	40.095	33.295	0
chr5	125766534	125766588	115.735	53.155	38.905	0
chr5	136171370	136171424	110.485	71.925	63.455	0
chr5	137787181	137787235	30.01	27.63	17.66	0
chr5	8928577	8928631	79.12	54.505	34.215	1
chr10	76554487	76554541	63.65	56.31	45.115	0
chr18	82848784	82848838	51.925	63.97	31.18	1
chr10	80363782	80363836	46.835	63.965	68.52	0
chr5	135576899	135576953	94.055	63.06	70.035	0
chr10	84506979	84507033	32.285	28.23	43.045	0
chr19	46174312	46174366	47.025	2.705	22.35	0
chr12	25995272	25995326	39.075	15.615	17.61	0
chr12	27145205	27145259	73.835	35.585	31.18	0
chr9	86249387	86249441	23.8	16.815	8.83	0
chr4	141498462	141498516	54.2	21.925	37.385	1
chr7	88833378	88833432	32.095	18.62	18.165	0
chr6	5459855	5459909	51	18.62	10.945	0
chrX	166435998	166436052	64.58	40.69	171.255	0
chr2	153261171	153261225	30.98	18.47	4.69	0
chr7	76062194	76062248	40.775	19.37	24.42	0
chr1	172625003	172625057	57.595	39.045	40.56	1
chr13	39756350	39756404	36.265	28.525	9.885	0
chr1	193244358	193244412	32.485	18.62	20.74	0
chr1	135582499	135582553	54.01	63.215	42.03	0
chr4	54887731	54887785	44.365	5.555	3.635	0
chr1	155837898	155837952	36.84	25.825	17.66	1
chr1	158588969	158589023	139.73	71.625	61.3	0
chr1	186499615	186499669	44.015	34.835	39.41	0
chr11	106837318	106837372	46.45	35.285	52.93	0
chr9	62193046	62193100	49.46	38.44	39.41	1
chr9	77555683	77555737	32.095	31.085	34.26	0
chr10	68768578	68768632	18.515	20.72	18.715	0
chr9	119841670	119841724	41.55	19.82	34.305	1
chr3	52305729	52305783	75.5	36.935	33.2	1
chr3	82829992	82830046	30.395	36.34	23.865	0
chr5	24408798	24408852	39.275	22.975	7.265	0
chr10	116796118	116796172	17.36	14.115	28.005	0
chr16	33951239	33951293	39.075	42.795	25.935	0
chr17	36623989	36624043	55.9	27.03	33.245	0
chr3	118181166	118181220	42.47	35.885	15.59	0
chr16	29973521	29973575	80.475	40.39	46.26	0
chr5	146830039	146830093	40.195	63.06	40.975	0
chr13	89849622	89849676	28.89	16.52	10.9	0
chr13	102046843	102046897	32.485	4.805	5.705	0
chr10	61109446	61109500	10.57	12.76	22.855	0
chr10	82240941	82240995	39.275	10.36	27.5	0
chr10	124927564	124927618	26.81	27.78	13.985	0
chr8	118923466	118923520	38.5	15.915	15.04	0
chr10	41945453	41945507	41.165	24.775	12.505	0
chr5	88030223	88030277	59.485	52.55	42.58	0
chr5	106305432	106305486	14.735	13.365	5.705	0
chr11	23040944	23040998	34.375	18.62	22.855	0
chr5	105668791	105668845	61.375	44.145	30.625	0
chr18	64792704	64792758	37.575	31.38	22.855	0
chr11	53227524	53227578	15.855	7.21	13.015	0
chr12	109495070	109495124	28.505	18.32	9.335	0
chr7	152115581	152115635	44.945	34.385	34.855	0
chr7	148600279	148600333	51.925	9.61	18.165	0
chr5	142916519	142916573	17.55	24.025	32.19	0
chr7	77769672	77769726	14.735	19.52	13.475	0
chr7	88833551	88833605	23.605	19.67	22.35	0
chr2	62249655	62249709	20.405	4.505	6.76	0
chr1	186676350	186676404	37.96	19.37	38.4	0
chr14	73572157	73572211	31.365	35.135	21.845	0
chr2	92449427	92449481	17.55	14.265	8.325	0
chr2	93891206	93891260	39.465	8.26	25.43	0
chr11	83867282	83867336	24.725	24.025	32.235	0
chr11	88504790	88504844	65.925	28.835	10.395	0
chr13	97340751	97340805	47.22	41.59	35.315	0
chr14	26001189	26001243	63.615	62.615	66.495	0
chr11	113389839	113389893	23.22	6.155	10.9	0
chr14	119195725	119195779	27.39	25.825	14.025	0
chr9	60325904	60325958	57.21	21.02	41.57	1
chr9	65154600	65154654	58.91	36.935	21.8	0
chr9	20608898	20608952	66.275	40.095	40.51	0
chr9	21627304	21627358	48.875	37.085	52.93	0
chr13	47346076	47346130	67.01	12.76	24.97	0
chr9	57953772	57953826	43.245	20.27	15.59	0
chr9	121812944	121812998	41.55	5.86	24.42	0
chr17	33883121	33883175	21.715	17.27	6.76	0
chr16	31652429	31652483	34.18	22.22	11.955	1
chr5	113322668	113322722	33.985	11.115	13.52	0
chr3	104344913	104344967	101.96	65.77	46.72	0
chr10	92533427	92533481	40.43	12.165	34.35	0
chr10	127939557	127939611	33.985	21.475	15.59	0
chr16	34111084	34111138	30.01	12.315	37.385	0
chr3	108336599	108336653	23.8	29.58	47.78	0
chr13	60837914	60837968	43.44	53.76	21.295	0
chr19	3214879	3214933	28.89	11.265	12.505	0
chr10	94766954	94767008	40.97	12.015	25.985	0
chr9	119232046	119232100	46.64	34.99	48.33	0
chr4	135681451	135681505	25.305	16.665	9.885	0
chr1	166379891	166379945	34.375	22.975	13.52	0
chr15	90228359	90228413	14.925	4.805	9.38	0
chr5	30918013	30918067	110.87	50.605	73.165	0
chr5	135584137	135584191	65.925	48.2	31.18	0
chr18	84796203	84796257	20.6	23.725	12.465	0
chr5	151386454	151386508	63.265	26.125	49.3	1
chr15	98447743	98447797	20.21	5.555	11.955	0
chr12	79030762	79030816	35.68	30.78	37.89	0
chr3	32391797	32391851	31.17	6.91	3.635	0
chr11	107435246	107435300	21.91	15.465	18.165	0
chr6	51166266	51166320	12.265	20.72	17.155	0
chr12	100580498	100580552	55.13	41.14	18.165	1
chr12	105062215	105062269	35.49	24.47	24.37	0
chr12	105345248	105345302	33.405	51.655	26.99	0
chr7	105541110	105541164	78	32.43	37.34	1
chr7	109058831	109058885	47.565	28.525	24.925	0
chr6	108196832	108196886	30.785	20.42	23.915	0
chr7	6106731	6106785	17.935	15.915	24.37	1
chr7	17090354	17090408	33.985	30.03	11.45	0
chr7	105496167	105496221	63.265	60.065	58.17	0
chr1	195142356	195142410	30.59	8.41	19.68	0
chr2	169525625	169525679	28.7	5.86	12.465	0
chr1	62770612	62770666	30.395	32.285	24.97	0
chr11	60637427	60637481	37.77	16.22	37.89	1
chr1	189587213	189587267	40.045	27.025	31.18	0
chr1	58158513	58158567	76.46	50.3	48.285	0
chr14	47973852	47973906	39.465	6.76	7.775	0
chr9	61226973	61227027	58.945	40.84	38.4	0
chr1	133515796	133515850	34.76	10.21	4.69	0
chr10	111257048	111257102	26.615	27.78	8.28	0
chr17	27122444	27122498	14.735	6.155	13.475	0
chr9	9221353	9221407	21.715	25.825	20.785	0
chr5	137923001	137923055	9.255	2.4	2.07	0
chr3	10127667	10127721	50.23	36.04	38.995	0
chr9	61677305	61677359	68.935	40.545	61.3	0
chr16	23464131	23464185	17.01	19.97	18.675	0
chr5	51987081	51987135	28.315	21.02	17.155	0
chr16	22698372	22698426	37.185	3.155	7.775	0
chr16	26750128	26750182	23.22	3.155	3.635	0
chr8	122961398	122961452	26.81	15.465	21.8	0
chr8	129074979	129075033	28.7	23.725	24.925	0
chr3	121583423	121583477	45.33	38.89	29.11	0
chr1	176678843	176678897	19.44	22.07	20.19	0
chr13	16361757	16361811	19.44	18.165	32.28	0
chr12	85496565	85496619	21.91	13.365	3.125	0
chr10	80874740	80874794	51.925	24.325	32.19	0
chr9	106340709	106340763	28.505	18.47	12.465	0
chr9	108685886	108685940	36.265	17.27	17.155	1
chr10	118190240	118190294	37.77	27.33	16.605	0
chr4	100948697	100948751	23.605	30.78	7.815	0
chr18	12714201	12714255	34.375	15.17	13.985	0
chr5	101289750	101289804	52.12	102.855	32.745	0
chr5	101289879	101289933	42.125	88.14	26.99	0
chr5	134685931	134685985	18.13	26.88	26.95	0
chr18	61543405	61543459	101.805	60.66	32.695	0
chr18	75549258	75549312	28.7	22.675	28.095	0
chr5	37104350	37104404	24.92	18.92	10.9	0
chr5	125562025	125562079	67.045	20.42	43.595	0
chr9	108244746	108244800	84.255	57.51	74.27	0
chr5	147060481	147060535	33.79	53.455	27.545	0
chr18	56633310	56633364	43.44	10.81	20.74	0
chr5	54356921	54356975	80.625	27.78	35.27	0
chr12	85725709	85725763	51.925	31.83	23.405	0
chr12	100580652	100580706	35.68	28.08	19.225	0
chr7	86401785	86401839	28.505	24.925	19.775	0
chr7	86903338	86903392	38.69	41.14	21.335	0
chr4	60097956	60098010	44.365	8.26	14.535	0
chr1	138435102	138435156	36.265	39.49	32.19	0
chr7	86925985	86926039	34.18	36.335	38.995	0
chr1	170428094	170428148	50.035	66.52	35.82	0
chr7	104567387	104567441	33.985	31.08	37.435	0
chr7	106986374	106986428	95.365	79.735	47.78	0
chr2	132465012	132465066	31.515	18.92	23.315	0
chr1	94926185	94926239	102.35	38.29	80.52	0
chr2	144121226	144121280	29.625	3.45	17.155	0
chr1	167351715	167351769	62.69	36.635	43.18	0
chr9	110684196	110684250	69.905	30.03	38.95	0
chr9	21636457	21636511	45.905	15.615	19.175	0
chr5	146823013	146823067	34.18	16.52	46.13	0
chr9	96331742	96331796	103.505	41.29	49.385	0
chr16	33860213	33860267	21.33	11.115	3.125	0
chr10	42474136	42474190	27.195	7.21	9.38	0
chr13	42183854	42183908	59.485	41.295	17.195	0
chr8	13517709	13517763	36.8	22.975	25.43	0
chr13	110405987	110406041	33.79	20.27	22.855	0
chr2	58845261	58845315	34.375	50.15	48.75	0
chr10	62585448	62585502	37.96	27.625	12.465	0
chr1	62222112	62222166	14.35	18.92	10.395	0
chr4	46965578	46965632	44.015	11.115	24.925	0
chr2	58607296	58607350	44.365	23.725	35.87	0
chr18	12708960	12709014	26.81	17.27	24.42	0
chr4	108004967	108005021	37.38	17.715	36.88	0
chr5	125947772	125947826	32.095	14.115	13.475	0
chr7	71900128	71900182	41.74	7.21	9.845	0
chr18	55233371	55233425	65.925	68.015	28.555	0
chr7	87301910	87301964	25.495	33.635	15.59	0
chr5	149364333	149364387	36.265	16.965	6.255	0
chr5	21939495	21939549	21.525	33.185	14.025	0
chr4	134370015	134370069	28.7	13.365	15.04	0
chr2	164331091	164331145	39.275	28.38	17.66	0
chr5	77528879	77528933	30.395	7.96	19.73	0
chr5	104406507	104406561	23.22	47.6	32.745	0
chr12	33860727	33860781	35.68	14.865	14.025	0
chr5	125372521	125372575	96.48	57.655	64.38	0
chr12	83577577	83577631	14.735	17.72	12.97	0
chr12	104053225	104053279	70.405	23.275	35.87	0
chr12	104586756	104586810	19.635	25.825	15.59	0
chr11	57699954	57700008	28.315	7.21	1.565	0
chr10	18259561	18259615	27.195	1.35	7.265	0
chr7	20541845	20541899	32.485	39.49	30.12	0
chr2	142704147	142704201	37.96	14.415	3.125	1
chr1	121150127	121150181	47.955	39.79	51.455	0
chr14	33702167	33702221	22.1	10.06	8.83	0
chr9	100936840	100936894	30.785	4.805	28.47	0
chr15	99224347	99224401	44.75	63.06	48.24	0
chr9	122225801	122225855	28.315	31.68	31.13	0
chr9	78065051	78065105	87.265	40.84	49.385	0
chr13	36551375	36551429	47.41	22.975	14.025	0
chr13	40970913	40970967	25.11	5.555	16.645	0
chr3	96359139	96359193	77.615	51.35	50.995	0
chr11	95040804	95040858	21.33	15.015	6.255	0
chr19	39182990	39183044	74.955	7.96	29.57	0
chr10	110390077	110390131	51.735	26.575	49.34	0
chr8	127869648	127869702	22.835	5.555	16.095	0
chr10	44737925	44737979	74.185	33.335	28.005	0
chr5	65731558	65731612	32.095	25.075	20.28	0
chr18	67472071	67472125	27.195	18.165	31.73	0
chr5	102985150	102985204	26.615	15.015	16.095	0
chr12	112610299	112610353	60.415	33.635	47.78	0
chr9	110605840	110605894	25.305	12.76	13.015	0
chr6	82598089	82598143	23.22	25.98	19.175	0
chr3	136456351	136456405	45.135	6.91	15.59	0
chr6	133912367	133912421	22.835	13.215	0	0
chr15	88658485	88658539	53.625	46.395	30.12	1
chr15	89205853	89205907	53.815	28.83	45.2	0
chr5	30439195	30439249	23.415	6.155	9.845	0
chr1	82177101	82177155	49.11	19.22	30.165	0
chr2	43078394	43078448	36.265	22.525	26.535	0
chr14	56087393	56087447	65.54	23.42	48.88	0
chr17	80394685	80394739	55.705	32.88	45.295	0
chr5	35264167	35264221	16.43	7.505	3.125	0
chr1	173099128	173099182	29.475	34.085	39.5	0
chr17	57136630	57136684	44.75	37.09	30.075	0
chr15	7118070	7118124	50.615	25.525	17.66	0
chr14	70906271	70906325	33.06	21.02	34.81	0
chr13	81079829	81079883	37.575	19.67	19.775	1
chr9	69917966	69918020	29.09	13.365	16.095	1
chr9	83787558	83787612	42.86	21.32	41.615	0
chr9	106074176	106074230	32.485	25.98	18.675	0
chr3	96379655	96379709	64.385	16.965	28.055	0
chr5	115989635	115989689	23.8	6.605	22.9	0
chr5	141858474	141858528	34.375	22.975	6.21	0
chr5	22902755	22902809	52.695	22.675	39.92	1
chr13	53070194	53070248	78.35	24.47	20.28	0
chr13	36712967	36713021	38.885	36.04	42.075	0
chr5	147499668	147499722	53.24	36.785	33.245	1
chr8	58756852	58756906	7.365	11.71	5.705	0
chr16	49887570	49887624	20.02	4.055	13.475	0
chr5	99777392	99777446	35.145	27.03	15.545	0
chr3	106348059	106348113	42.51	12.76	10.395	0
chr5	140298083	140298137	30.395	5.86	38.995	0
chr13	63009595	63009649	49.845	37.39	59.23	0
chr19	39287424	39287478	39.66	1.05	10.395	0
chr5	93015090	93015144	43.245	50	42.54	0
chr12	71808413	71808467	42.51	34.085	24.42	0
chr9	4300614	4300668	60.64	10.66	19.73	0
chr1	135830050	135830104	39.66	16.065	22.3	0
chr5	130519862	130519916	48.915	37.99	13.985	0
chr5	54357065	54357119	86.105	30.03	32.145	1
chr5	87339957	87340011	53.24	24.775	23.865	0
chr5	115023133	115023187	52.31	25.525	8.83	1
chr11	53602874	53602928	28.505	14.715	18.21	0
chr7	123434407	123434461	23.22	16.22	8.83	0
chr3	18066215	18066269	27	10.51	14.535	0
chr6	71123386	71123440	29.665	16.37	20.235	0
chr6	101169097	101169151	21.33	41.595	20.74	0
chr6	108096371	108096425	30.59	7.96	9.335	0
chr7	151238132	151238186	35.68	13.665	6.255	0
chr2	104704545	104704599	37.185	11.71	1.565	0
chr1	167415043	167415097	74.22	64.565	71.69	0
chr9	72615024	72615078	45.48	29.28	38.4	0
chr1	122166887	122166941	50.035	43.395	19.73	0
chr2	167179740	167179794	27.195	23.275	26.95	0
chr1	181736042	181736096	48.725	13.365	23.865	0
chr9	69187208	69187262	83.095	43.995	39.455	0
chr9	116260309	116260363	49.845	46.85	19.73	0
chr9	119252027	119252081	46.45	21.32	29.615	0
chr9	45658802	45658856	39.075	25.825	18.675	0
chr9	66178413	66178467	44.015	50.905	35.82	0
chr3	129294832	129294886	26.615	17.87	8.325	1
chr3	27373380	27373434	47.22	46.85	6.76	0
chr3	75567453	75567507	40.97	5.405	22.81	0
chr8	11183790	11183844	34.18	7.96	2.07	0
chr3	87329164	87329218	18.13	17.87	19.73	0
chr8	117085339	117085393	39.85	13.365	4.69	0
chr8	37776180	37776234	26.81	13.515	12.465	0
chr8	91889573	91889627	23.22	17.57	16.605	0
chr17	57367710	57367764	103.27	88.59	74.685	0
chr7	149174571	149174625	16.24	20.12	12.42	0
chr5	123140718	123140772	38.73	22.525	16.14	1
chr5	130676649	130676703	54.935	43.545	28.095	0
chr5	140581112	140581166	61.375	20.575	42.495	0
chr5	22093461	22093515	48.915	39.045	23.405	0
chr5	111765578	111765632	28.7	12.015	21.335	0
chr18	70733929	70733983	28.505	1.35	11.915	0
chr7	86925670	86925724	50.23	23.575	37.89	0
chr17	31773637	31773691	118.935	46.245	60.2	0
chr3	96019274	96019328	42.085	27.325	3.635	0
chr14	60151710	60151764	14.54	15.765	3.635	0
chr11	88504720	88504776	54.78	26.88	10.395	0
chr7	26541167	26541223	37.575	9.915	36.835	0
chr6	142763299	142763355	10.955	16.52	0	0
chr7	86903250	86903306	49.65	39.49	28.055	0
chr14	90068702	90068758	27	1.05	16.095	0
chr7	119414534	119414588	27	40.69	29.02	0
chr5	93734394	93734450	22.835	26.125	1.565	0
chr2	157906666	157906722	31.555	5.255	8.83	0
chr7	87562602	87562658	28.505	14.865	12.465	1
chr17	26224164	26224218	84.79	47.9	77.9	0
chr17	31611496	31611550	66.66	51.955	38.44	0
chr17	31999274	31999328	52.695	39.49	22.855	1
chr9	31015402	31015458	32.285	5.405	37.34	1
chr9	43935210	43935266	48.145	26.125	23.955	0
chr9	97089280	97089336	35.49	25.075	28.005	0
chr9	105648488	105648544	38.155	17.87	3.125	0
chr9	63564143	63564199	45.675	22.07	27.04	0
chr5	122068809	122068865	36.65	18.62	13.015	0
chr5	122977293	122977349	44.945	21.02	19.775	0
chr5	125965927	125965983	44.75	7.655	10.9	0
chr2	167634975	167635029	27	2.1	21.295	0
chr16	15550845	15550901	45.33	14.415	16.645	0
chr5	115047787	115047897	42.86	22.675	7.775	0
chr5	140580972	140581028	79.28	24.025	55.965	0
chr8	106898911	106898967	27.585	17.87	13.475	0
chr5	30920834	30920890	33.79	9.61	23.405	0
chr8	91889455	91889511	35.68	12.76	24.88	0
chr8	10873165	10873221	29.475	2.705	23.365	0
chr8	36481034	36481090	43.245	18.165	28.055	0
chr1	155838022	155838078	39.275	44.445	23.915	1
chr5	89354723	89354777	51.19	14.715	22.855	0
chr4	135681522	135681578	27	12.165	14.535	0
chr7	149847832	149847888	28.505	14.715	31.13	0
chr11	74463937	74463991	50.035	45.945	23.865	0
chr4	154697611	154697667	42.67	22.37	22.81	0
chr11	79585137	79585191	58.715	13.065	33.75	1
chr4	48922188	48922244	33.405	10.965	18.715	0
chr2	177257167	177257223	108.17	55.255	57.115	0
chr3	117564970	117565026	40.97	32.285	38.44	0
chr11	22813380	22813436	19.825	7.96	3.635	0
chr11	23593398	23593454	39.465	37.69	32.235	0
chr6	81601879	81601935	23.03	7.21	17.11	0
chr6	85816254	85816310	56.635	11.265	37.89	1
chr5	114584206	114584260	27	13.815	17.66	0
chr10	42061999	42062055	45.33	2.705	17.195	0
chr8	91930794	91930848	37.96	8.56	24.37	1
chr3	130948787	130948841	30.395	16.365	11.45	0
chr11	57909272	57909326	112.375	37.24	44.145	1
chr5	24408740	24408796	39.075	23.275	8.325	0
chr5	138595805	138595861	54.78	21.02	36.33	0
chr11	78795690	78795744	69.705	51.055	22.855	0
chr16	78460248	78460304	7.175	6.155	10.395	0
chr11	57769703	57769759	131.435	48.65	39.5	1
chr11	102080226	102080282	48.145	34.235	61.255	0
chr8	70524710	70524766	19.635	12.465	6.76	0
chr11	120046282	120046338	44.365	46.095	31.18	0
chr11	100800972	100801028	40.775	40.99	42.075	0
chr5	53389747	53389803	39.275	11.71	11.955	0
chr5	104828687	104828743	32.285	4.505	20.28	0
chr8	11089095	11089151	27	13.815	10.395	0
chr11	7052600	7052656	148.6	46.7	15.085	1
chr19	29478131	29478187	17.935	10.66	7.265	0
chr1	193663328	193663384	48.34	7.96	28.555	0
chr4	115186673	115186729	110.835	21.17	48.33	0
chr4	55584496	55584552	27.195	28.08	20.235	0
chr4	87830198	87830254	27.195	9.31	4.14	0
chr13	53163490	53163546	45.715	26.575	25.475	0
chr13	59015665	59015721	68.55	21.17	23.365	0
chr9	43444786	43444842	58.33	73.125	90.275	0
chr9	21566854	21566910	50.035	39.64	21.8	1
chr9	50643326	50643382	47.22	50.905	56.06	0
chr9	60879658	60879714	34.18	41.745	32.145	0
chr9	74376513	74376569	137.645	78.53	38.95	0
chr15	85602455	85602511	81.205	43.545	52.425	0
chr15	98526158	98526214	51.735	30.78	33.2	0
chr2	92449549	92449605	19.825	6.155	10.395	0
chr2	169525817	169525871	31.9	7.505	18.12	0
chr15	10153593	10153649	40.775	25.525	24.88	0
chr13	112861545	112861601	13.035	11.71	7.265	0
chr5	145133228	145133284	65.54	55.405	78.915	0
chr5	113645777	113645833	84.02	83.785	65.945	0
chr5	135577041	135577097	75.34	67.42	68.015	0
chr9	79562420	79562476	25.305	28.675	7.265	1
chr5	65197605	65197661	100.26	52.55	75.28	0
chr5	124304679	124304735	53.625	6.605	26.4	0
chr5	31227837	31227893	51.735	28.83	35.82	0
chr5	120964480	120964536	78.35	48.8	33.2	0
chr17	85082324	85082380	37.38	38.29	36.42	0
chr17	24144490	24144546	48.53	41.295	19.225	0
chr1	90108478	90108532	65.155	44.3	44.1	0
chr9	64898971	64899027	24.92	13.665	12.97	0
chr17	10519693	10519749	47.955	31.985	40.56	0
chr17	74345790	74345846	20.405	14.415	9.38	0
chr5	21939626	21939682	28.89	36.94	15.59	0
chr11	45014557	45014613	23.03	47.9	51.41	0
chr11	72248641	72248697	28.7	7.81	12.505	0
chr17	32067137	32067193	49.11	26.275	25.475	0
chr11	49990027	49990083	37.77	15.465	15.635	0
chr11	87406367	87406423	34.565	13.065	22.35	0
chr8	89139113	89139169	32.285	26.425	14.535	0
chr11	121208483	121208539	16.815	11.115	15.04	0
chr11	79585208	79585264	51.735	16.815	26.99	1
chr8	11149433	11149489	32.095	7.505	28.555	0
chr1	122012512	122012568	94.205	32.58	41.57	0
chr4	119773991	119774047	78.93	42.495	38.44	0
chr19	10985484	10985540	23.415	2.1	2.07	0
chr1	95328847	95328903	23.415	19.22	14.025	0
chr12	105616927	105616983	32.675	27.78	19.175	0
chr1	155526367	155526423	50.42	43.095	44.61	0
chr4	125882825	125882881	21.91	17.27	17.61	0
chr1	71934521	71934577	50.805	30.635	23.365	0
chr4	132515694	132515750	40.235	35.735	35.82	0
chr1	74331389	74331443	42.28	39.49	34.26	0
chr4	128298003	128298059	28.89	7.96	12.97	0
chr4	149154808	149154864	35.295	70.725	28.005	0
chr19	36709485	36709541	43.245	35.885	19.225	0
chr11	101223720	101223774	75.535	23.42	47.23	0
chr4	96692318	96692374	48.53	11.71	27.04	0
chr19	3834508	3834564	76.845	52.255	23.915	0
chr13	96324102	96324158	26.425	41.445	30.12	0
chr13	102294315	102294371	34.18	23.875	44.06	0
chr7	77944401	77944457	28.7	24.175	20.28	0
chr13	28624296	28624352	39.465	42.795	29.615	0
chr13	37948603	37948659	68.71	24.775	68.385	0
chr3	87953183	87953239	64	18.62	36.88	0
chr13	9180469	9180525	36.265	22.675	18.21	0
chr13	16383598	16383654	37.575	33.635	28.555	0
chr13	36051737	36051793	70.055	46.85	53.99	0
chr13	37724863	37724919	43.245	42.645	37.385	0
chr3	130394412	130394468	32.485	4.805	17.155	1
chr3	52426629	52426685	54.2	22.22	16.095	1
chr3	69152983	69153039	17.935	34.535	8.325	0
chr15	83986603	83986659	113.11	36.485	71.555	0
chr15	84813418	84813474	46.64	27.175	37.935	0
chr2	143835526	143835582	36.07	37.835	44.145	0
chr15	59604374	59604430	47.605	9.61	44.015	0
chr15	75816950	75817006	48.875	13.815	52.47	0
chr2	172274076	172274132	58.56	42.945	37.935	0
chr2	172949961	172950017	94.785	56.455	48.79	1
chr2	160165476	160165532	48.915	30.935	42.58	0
chr2	26456249	26456305	73.995	44.595	31.68	0
chr1	182965499	182965555	28.89	20.27	53.99	0
chr15	80064217	80064273	20.02	20.87	12.465	0
chr2	69224362	69224418	142.74	48.65	43.13	1
chr15	82594225	82594281	32.285	19.52	8.325	0
chr15	89205733	89205789	51.925	25.375	34.81	0
chr15	101983223	101983279	54.2	28.08	39.5	0
chr2	30055661	30055717	23.995	36.34	38.95	0
chr9	108550586	108550642	26.615	7.21	15.545	0
chr17	8536389	8536445	33.985	25.225	49.76	0
chr4	133109158	133109214	65.89	45.5	63.83	0
chr1	176971647	176971701	26.425	4.055	5.195	0
chr5	125655821	125655877	41.74	43.245	20.235	0
chr5	130519778	130519834	41.74	30.785	8.28	0
chr4	35044160	35044216	26.81	17.57	9.335	0
chr5	22093379	22093435	31.9	37.99	15.085	0
chr4	45426723	45426779	94.975	47.75	68.015	1
chr4	128654051	128654107	27	12.015	47.65	0
chr4	53426965	53427021	48.34	43.09	61.21	0
chr4	115228185	115228239	51.54	33.485	28.555	0
chr3	81230824	81230880	74.185	4.505	34.26	0
chr8	73183936	73183992	25.305	8.86	29.525	0
chr4	115680646	115680700	79.315	49.695	69.16	0
chr4	57929221	57929277	35.68	23.12	10.395	0
chr16	21828398	21828454	156.125	41.445	43.595	1
chr5	122968506	122968562	25.495	17.715	19.68	0
chr16	24296602	24296658	16.43	2.4	6.21	0
chr11	74661948	74662004	25.305	8.26	50.31	0
chr11	93829714	93829770	37.185	25.075	43.09	0
chr12	63871039	63871095	30.98	7.21	3.125	0
chr11	101223812	101223868	100.46	25.525	53.48	0
chr11	108689864	108689920	122.33	64.27	53.525	0
chr1	134483476	134483532	57.595	19.52	7.265	0
chr19	3325596	3325652	51.925	31.985	44.695	0
chr4	11795874	11795930	67.815	21.77	36.925	1
chr4	62847588	62847644	28.89	5.555	22.855	0
chr6	30162334	30162390	32.675	16.965	12.42	0
chr6	48504795	48504851	44.56	21.77	46.68	0
chr19	54274437	54274493	59.445	42.345	30.12	0
chr19	30193536	30193592	37.575	28.525	28.555	0
chr6	111318687	111318743	48.915	51.5	38.44	0
chr7	29737971	29738027	38.155	40.095	20.74	0
chr6	71781221	71781277	35.88	19.37	12.97	0
chr11	112581924	112581980	31.9	10.36	8.83	0
chr6	134111088	134111144	43.44	18.92	40.56	0
chr13	53237845	53237901	23.22	14.415	32.19	0
chr7	140900909	140900965	27.775	22.975	13.52	0
chr18	76250131	76250187	17.55	11.71	2.07	0
chr11	49059148	49059204	79.505	27.325	28.055	1
chr13	34830104	34830160	45.33	15.765	24.465	0
chr11	60637350	60637406	33.985	15.465	39.455	1
chr13	70729229	70729285	196.17	21.475	21.295	0
chr13	70729442	70729498	182.625	11.71	6.76	0
chr6	119417292	119417348	30.205	40.245	20.28	0
chr6	72054749	72054805	25.495	8.56	14.025	0
chr3	87940412	87940468	58.715	15.015	10.395	0
chr8	122141609	122141665	36.8	15.465	14.025	0
chr8	122705996	122706052	40.43	23.42	30.165	0
chr9	72761326	72761382	21.14	3.155	13.475	0
chr6	54710014	54710070	48.34	11.115	15.04	0
chr6	116185317	116185373	30.205	20.575	9.335	0
chr8	47961542	47961598	25.695	12.015	12.505	0
chr6	125788358	125788414	21.715	4.505	19.175	0
chr4	141485037	141485091	39.465	35.285	56.65	0
chr6	128477555	128477611	28.89	6.91	12.97	0
chr19	32617781	32617835	50.23	36.04	16.645	1
chr8	11530998	11531054	113.07	81.83	65.9	0
chr2	167634882	167634938	21.525	1.05	19.73	0
chr8	107256047	107256103	88.575	48.5	51.37	0
chr16	23294413	23294469	50.42	55.255	56.61	0
chr16	5136844	5136900	37.575	21.625	51.37	0
chr8	123071616	123071672	39.465	14.115	14.025	0
chr2	147355079	147355135	21.33	39.185	5.195	0
chr2	147770100	147770156	51.54	26.575	31.18	1
chr5	106255983	106256039	17.36	33.78	8.83	0
chr15	7117983	7118039	45.52	17.115	15.04	0
chr2	33300123	33300179	33.6	11.86	20.28	0
chr16	24420935	24420991	28.7	21.475	32.145	0
chr15	67237359	67237415	47.18	9.61	10.395	0
chr2	153433930	153433986	103.655	43.545	41.02	0
chr9	115386815	115386871	52.505	20.575	16.095	0
chr17	31925394	31925450	30.205	33.485	14.575	0
chr4	101367339	101367395	41.935	40.54	28.055	0
chr9	73264197	73264253	52.89	11.71	15.085	0
chr4	135357755	135357811	64.965	63.515	57.665	0
chr17	10693826	10693882	86.68	68.02	21.245	0
chr12	88142349	88142405	48.145	27.475	31.18	0
chr12	106102108	106102164	46.1	24.175	22.81	0
chr4	104893604	104893660	31.17	22.97	19.225	0
chr7	151200540	151200596	19.635	0	9.845	0
chr4	154948188	154948242	25.11	12.015	22.81	1
chr17	30755651	30755707	50.615	39.045	34.81	0
chr12	113347149	113347205	66.66	53.455	29.615	0
chr4	144550596	144550652	63.075	61.86	60.79	0
chr19	34591870	34591924	45.33	21.02	13.52	0
chr17	45721596	45721652	62.11	25.375	23.865	0
chr4	119095329	119095385	36.07	30.03	39.41	0
chr4	129593021	129593077	158.205	36.785	61.805	1
chr15	36297237	36297291	28.12	27.325	10.9	0
chr11	16700753	16700809	48.34	31.23	18.715	0
chr12	72965236	72965292	57.21	27.625	23.405	0
chr12	81204647	81204703	52.12	29.88	37.89	0
chr11	94208618	94208674	21.525	9.01	34.215	0
chr5	122605709	122605765	23.605	7.21	8.325	0
chr12	113825762	113825818	37.38	37.985	38.905	0
chr12	100472669	100472725	85.525	56.605	57.62	0
chr11	4012113	4012169	46.45	47.9	48.79	0
chr12	111814273	111814329	63.65	4.505	11.915	0
chr11	106354766	106354822	37.38	36.04	27.545	0
chr8	71478122	71478178	101.96	58.41	32.19	0
chr4	135283901	135283957	17.935	15.32	16.645	0
chr11	112872397	112872453	50.42	6.91	15.59	0
chr1	91516829	91516885	14.925	2.1	9.845	0
chr4	32593581	32593637	32.095	22.675	33.2	0
chr6	54129601	54129657	34.18	30.63	36.835	0
chr6	90385316	90385372	85.95	58.855	54.03	0
chr4	127199548	127199604	68.01	36.035	39.41	0
chr19	44078889	44078945	37.96	15.915	26.49	0
chr4	137740539	137740595	17.935	26.275	29.615	0
chr19	7012446	7012502	37.035	20.27	25.935	0
chr6	128547374	128547430	35.88	14.565	28.055	0
chr6	51222444	51222500	40.58	30.935	24.37	0
chr13	43327432	43327488	34.565	34.385	33.75	0
chr7	105566695	105566751	30.785	19.97	4.14	0
chr19	55213967	55214023	43.975	35.735	22.35	0
chr13	102143937	102143993	43.44	28.23	20.28	0
chr7	77944468	77944522	23.22	13.665	19.775	0
chr13	69721458	69721514	39.275	15.465	8.28	1
chr11	106468734	106468790	14.54	3.755	5.705	0
chr11	120141838	120141894	26.81	1.35	0	0
chr3	79217630	79217686	23.22	30.48	11.955	0
chr13	46013152	46013208	66.275	19.065	21.335	0
chr11	119810337	119810393	26.81	8.86	8.325	0
chr11	84678958	84679014	59.68	42.04	26.99	0
chr6	141824386	141824442	55.705	9.915	7.265	0
chr8	10854769	10854825	68.36	31.68	45.75	1
chr6	85866874	85866930	74.38	7.21	33.2	0
chr8	38485849	38485905	35.68	36.485	48.24	0
chr6	48379090	48379146	25.305	18.92	10.395	0
chr8	73158268	73158324	45.135	44.895	32.145	0
chr7	119932114	119932168	38.345	11.71	14.575	0
chr2	59087057	59087113	48.34	41.445	39.5	0
chr2	32559730	32559786	79.89	68.02	33.295	0
chr2	104503740	104503796	25.11	28.08	11.955	0
chrX	74754667	74754723	30.59	60.66	47.735	0
chr2	38630745	38630801	16.045	16.22	17.155	0
chr2	132421480	132421536	30.395	25.825	32.19	0
chr2	110155115	110155171	45.675	34.835	22.3	1
chr15	62364908	62364964	34.375	47.445	22.855	0
chr15	66845267	66845323	175.375	73.73	84.065	0
chr2	157939707	157939763	28.12	32.43	49.76	0
chr2	167459994	167460050	40.195	19.82	34.305	0
chr15	3441084	3441140	29.82	22.07	13.475	0
chr2	32557054	32557110	92.51	45.5	46.72	1
chr15	34443863	34443919	51.735	59.01	33.71	0
chr2	160177051	160177107	40.775	7.96	24.465	1
chr2	164616105	164616161	82.325	55.405	46.72	0
chr13	74660041	74660095	33.985	16.815	11.405	0
chr17	29650078	29650134	98.76	72.075	65.305	0
chr4	125876949	125877005	55.32	12.015	29.11	0
chr4	132030672	132030728	46.065	24.325	21.75	0
chr5	9028592	9028648	51	34.835	20.785	0
chr4	40794481	40794537	38.5	24.175	19.175	0
chr4	86082359	86082415	39.275	14.865	28.605	1
chr16	8796183	8796239	32.285	8.56	21.295	0
chr11	75027370	75027426	50.42	43.395	30.715	0
chr10	80363724	80363780	46.835	57.51	76.29	0
chr8	129258845	129258901	43.44	19.97	26.49	0
chr11	77714347	77714403	32.87	19.52	34.81	0
chr6	88334133	88334189	31.17	1.05	11.405	0
chr13	47290964	47291018	28.89	13.815	4.69	0
chr1	37935013	37935069	23.995	11.71	9.335	0
chr4	39503476	39503532	34.76	16.065	14.575	1
chr6	71135461	71135517	48.915	26.125	16.14	0
chr6	72008571	72008627	42.28	34.535	56.1	1
chr4	105037384	105037440	25.11	18.015	18.715	0
chr19	61127260	61127316	85.14	13.515	33.75	0
chr19	4717403	4717459	25.495	25.225	32.745	1
chr4	118074211	118074267	31.9	18.92	12.505	0
chr6	49269152	49269208	26.81	12.015	25.43	0
chr3	52283373	52283427	26.615	18.165	25.43	0
chr18	61491900	61491956	30.59	40.84	16.095	0
chr11	95639297	95639353	47.565	37.54	19.175	0
chr6	71941348	71941404	46.835	25.675	33.75	1
chr13	60599087	60599143	84.985	23.42	22.855	1
chr13	4428506	4428560	54.55	13.515	34.26	0
chr3	81826740	81826796	19.44	9.61	13.52	0
chr13	54526778	54526834	26.615	21.925	31.18	0
chr13	41331561	41331617	34.375	12.465	35.78	0
chr13	47295561	47295617	25.305	14.415	11.915	0
chr6	82598170	82598226	25.495	25.375	20.74	0
chr3	18944432	18944488	24.725	5.405	12.465	0
chr8	41739179	41739235	44.17	42.795	41.525	0
chr6	101169181	101169237	28.505	47.45	25.935	0
chr8	73085875	73085931	32.095	16.065	11.915	0
chr6	134514737	134514793	26.23	27.03	45.71	0
chr17	48624437	48624493	29.28	11.115	3.125	0
chr8	126869107	126869163	33.6	21.32	30.625	0
chr8	129259918	129259974	60.415	12.015	23.365	1
chr6	85204409	85204465	33.985	14.715	33.2	0
chr8	36441509	36441565	52.31	19.07	26.49	0
chr8	47555953	47556009	25.11	36.635	29.06	0
chr15	27407627	27407683	25.11	46.245	26.99	0
chr2	137379715	137379771	14.35	1.05	7.265	0
chr2	144121155	144121211	23.22	2.1	14.025	0
chr2	145502503	145502559	16.045	22.37	16.605	0
chr15	99768526	99768582	31.365	11.41	13.475	0
chr2	5670505	5670561	38.155	20.87	13.52	0
chr15	100936246	100936302	35.49	28.685	30.675	0
chr15	60757519	60757575	40.045	33.035	44.06	0
chr2	131957071	131957127	19.825	32.88	29.11	0
chr2	158001408	158001464	43.055	51.2	35.27	0
chr15	97000712	97000768	18.13	31.68	24.925	0
chr15	98447421	98447477	23.22	4.505	11.405	0
chr2	172666648	172666704	53.24	26.275	34.305	0
chr15	37381175	37381231	36.65	20.575	19.175	0
chr9	48540322	48540378	28.505	10.06	11.45	0
chr17	27690042	27690098	59.485	28.525	25.43	0
chr4	119921576	119921632	30.785	19.82	13.015	0
chr4	149387436	149387492	30.01	38.29	41.06	0
chr16	23464197	23464253	15.12	14.865	15.04	0
chr5	31190936	31190992	34.375	27.175	8.83	0
chr17	85049757	85049813	43.055	7.505	27.04	0
chr4	15066387	15066443	27	32.885	42.58	0
chr4	45752714	45752770	21.525	5.255	16.095	0
chr16	28880958	28881014	25.11	14.115	12.465	0
chr16	31652281	31652337	21.525	27.78	7.815	0
chr5	87355613	87355669	32.285	15.17	17.66	0
chr11	108256490	108256546	32.285	14.715	19.225	0
chr8	119892751	119892807	20.405	22.97	23.865	0
chr8	127448043	127448099	25.11	35.735	7.815	0
chr1	163308879	163308935	43.44	21.925	25.475	0
chr1	181491343	181491399	36.07	42.495	32.745	0
chr11	96799400	96799456	77.965	21.625	43.55	0
chr19	7229687	7229743	40.775	11.71	10.35	0
chr19	14814886	14814942	19.825	14.415	17.66	1
chr6	144005452	144005508	42.125	40.84	28.005	0
chr19	34760210	34760266	30.395	24.175	20.785	0
chr19	34833305	34833361	23.415	15.765	16.05	0
chr4	108005050	108005106	37.38	14.265	36.37	0
chr6	71978156	71978212	30.59	31.985	56.1	0
chr6	72065137	72065193	59.68	59.16	51.96	0
chr19	44073743	44073799	17.55	39.79	23.315	0
chr4	119740318	119740374	44.75	15.465	37.935	1
chr6	85884120	85884176	39.465	13.815	30.625	0
chr19	23141364	23141420	42.67	25.225	27.04	0
chr4	138019341	138019397	21.33	30.33	27.5	0
chr19	30219750	30219806	77.04	25.975	38.4	0
chr6	141564007	141564063	43.055	18.165	13.52	0
chr18	12785050	12785106	21.715	4.805	5.195	0
chr19	37317415	37317471	48.915	50.605	47.82	0
chr7	6106821	6106877	28.7	16.22	18.165	1
chr19	44454746	44454802	32.87	30.63	22.35	0
chr11	63738983	63739039	23.605	27.625	8.83	0
chr6	112269610	112269666	41.935	17.115	6.255	0
chr6	120490087	120490143	54.01	50.755	32.745	0
chr13	54531613	54531669	43.44	7.21	34.765	1
chr13	55291295	55291351	16.24	17.27	25.43	0
chr3	120889993	120890049	45.33	16.22	15.59	0
chr11	115479436	115479492	40.045	6.605	13.015	0
chr6	140252693	140252749	39.275	7.96	7.815	0
chr6	51166541	51166597	24.725	38.89	20.83	0
chr10	95045722	95045778	19.635	1.05	4.69	0
chr6	81602105	81602161	41.165	18.165	14.025	0
chr8	95687467	95687523	52.505	34.685	42.54	0
chr17	46009300	46009356	25.305	16.965	16.095	0
chr8	119784260	119784316	76.11	58.41	42.58	0
chr6	95886546	95886602	25.11	36.485	17.66	0
chr6	99156642	99156698	28.7	12.015	9.335	0
chr8	122965655	122965711	45.135	39.19	45.75	1
chr8	125379234	125379290	39.075	7.21	9.885	0
chr2	62249486	62249542	30.395	2.1	15.59	0
chr15	10179126	10179182	35.68	23.725	30.675	0
chr13	52319217	52319273	37.185	7.505	11.955	0
chr2	93891290	93891346	37.77	6.91	25.43	0
chr2	167179660	167179716	23.605	18.02	36.285	0
chr2	172404812	172404868	32.095	6.455	16.605	0
chr2	5993308	5993364	65.35	28.38	19.775	0
chr13	60702870	60702926	28.505	14.865	15.59	0
chr15	79164012	79164068	105.55	35.585	45.665	0
chr15	79489314	79489370	18.905	5.86	8.325	0
chr15	75261485	75261539	109.87	17.72	23.915	1
chr13	21116966	21117022	18.13	0	18.675	0
chr4	135695735	135695791	46.45	18.62	22.3	0
chr17	47610017	47610073	102.115	15.17	32.785	1
chr17	86903041	86903097	51.19	27.175	33.75	1
chr17	87076403	87076459	20.02	14.415	6.76	0
chr17	26117200	26117256	47.22	11.41	21.295	0
chr4	144594297	144594353	42.67	4.805	14.575	0
chr8	108292996	108293052	28.7	5.255	15.635	0
chr4	35061285	35061341	21.33	17.42	8.83	1
chr4	43633375	43633431	35.88	34.385	26.49	1
chr15	10553793	10553847	56.285	44.445	27.04	0
chr11	113592219	113592275	25.11	31.53	40.005	0
chr11	116079729	116079785	48.915	48.65	38.95	0
chr11	120361938	120361994	37.96	10.81	5.705	0
chr12	87880564	87880620	45.33	26.125	35.87	0
chr1	13226311	13226367	21.33	22.525	5.195	0
chr8	87167061	87167117	49.11	12.015	46.17	1
chr1	36583910	36583966	73.995	26.58	19.73	0
chr19	5889401	5889457	43.44	30.03	31.64	1
chr19	14333892	14333948	49.845	30.935	16.605	0
chr19	17385699	17385755	26.81	3.45	16.605	0
chr1	74129496	74129552	31.17	26.73	12.97	0
chr2	172978135	172978189	60.415	50.605	34.35	0
chr13	52861871	52861927	68.36	34.685	20.28	1
chr19	27251251	27251307	27.195	4.805	13.52	0
chr13	98107442	98107498	23.03	2.1	8.325	0
chr11	20296072	20296128	52.12	33.185	26.025	0
chr7	56005915	56005971	28.89	8.86	18.715	0
chr13	35108012	35108068	35.49	24.175	57.62	0
chr15	96866493	96866547	37.38	29.58	25.935	0
chr13	42463441	42463497	43.825	31.985	21.295	0
chr2	35927288	35927342	21.715	60.365	54.495	0
chr13	60703126	60703182	32.285	24.78	23.865	0
chr13	102044506	102044562	22.685	8.86	10.9	0
chr8	127909587	127909643	43.825	26.425	33.245	0
chr8	129138239	129138295	70.985	39.045	31.68	0
chr13	34881196	34881252	111.605	9.61	57.03	0
chr13	42183942	42183998	59.1	37.09	15.635	0
chr8	36274792	36274848	81.905	30.935	40.005	0
chr8	129708084	129708140	33.79	41.89	48.24	0
chr2	162801838	162801892	48.53	7.655	16.14	0
chr8	127095848	127095904	52.695	37.835	35.315	0
chr8	25539160	25539216	69.865	50.3	29.57	0
chr8	41658896	41658952	55.515	29.88	27.5	0
chr8	129075096	129075152	54.01	27.93	37.985	0
chr6	48756883	48756939	31.365	6.91	19.175	0
chr8	95757939	95757995	65.35	33.635	22.855	0
chr8	108659246	108659302	43.44	32.58	34.26	0
chr15	103088858	103088912	32.095	33.335	47.27	0
chr6	71899789	71899845	52.695	8.41	29.11	0
chr8	72653622	72653678	52.505	27.93	30.12	0
chr10	80638748	80638804	25.11	12.015	10.9	0
chr8	108654577	108654633	55.32	59.16	48.835	0
chr2	172950042	172950096	82.13	42.795	52.975	1
chr8	5030878	5030934	28.89	11.71	26.49	0
chr8	28312085	28312141	32.87	3.155	6.76	0
chr8	77613555	77613611	37.77	71.625	44.65	0
chr2	126381359	126381415	77.615	60.81	64.93	0
chr15	80064321	80064375	18.32	20.575	21.295	0
chr2	156279693	156279749	74.765	42.795	47.315	0
chr2	132532190	132532246	43.245	21.02	33.2	0
chr2	160176842	160176898	34.375	5.105	21.335	0
chr2	58596019	58596075	36.265	25.525	21.295	0
chr13	102784355	102784411	33.6	14.415	13.985	0
chr4	71860085	71860141	54.585	57.51	37.89	0
chr8	35209089	35209145	53.045	22.07	4.69	0
chr4	46883090	46883146	84.755	68.47	70.13	1
chr4	139519188	139519244	37.38	25.975	29.06	0
chr4	45496867	45496923	38.69	33.035	30.625	0
chr4	118029552	118029608	43.975	49.85	30.625	0
chr4	148655999	148656055	10.375	14.415	16.605	0
chr17	31176713	31176769	41.74	32.135	9.335	0
chr4	95405035	95405091	35.68	15.615	25.935	0
chr4	140416420	140416476	35.68	19.52	12.97	0
chr17	31999166	31999222	62.88	35.285	16.095	1
chr4	151436649	151436705	25.11	13.665	36.285	0
chr11	113570021	113570077	25.11	9.915	6.255	0
chr17	24956634	24956690	46.835	21.77	34.765	0
chr11	80914468	80914524	34.18	39.94	39.455	0
chr11	90243865	90243921	36.455	15.465	17.66	0
chr15	67255619	67255673	128.23	74.63	56.565	0
chr16	30504249	30504305	37.96	18.32	22.3	1
chr17	31930528	31930584	19.44	16.52	14.535	0
chr2	27071185	27071239	43.825	28.23	30.12	0
chr8	125997018	125997074	35.68	10.66	4.69	0
chr16	90737114	90737170	47.025	30.785	19.73	0
chr13	63009691	63009747	49.07	39.94	61.85	0
chr16	22698312	22698368	30.59	4.205	5.705	0
chr11	86766853	86766909	40.97	23.875	23.915	0
chr12	78450656	78450712	90.075	11.56	34.26	0
chr15	68802789	68802843	8.87	17.87	21.295	0
chr11	109595855	109595911	29.09	11.86	10.9	0
chr12	100426003	100426059	28.7	29.28	29.57	0
chr12	104847470	104847526	34.76	3.755	15.59	0
chr12	110750780	110750836	28.89	4.805	9.335	0
chr6	31340392	31340448	45.675	21.32	45.71	0
chr4	102250348	102250404	30.785	32.73	24.42	0
chrX	100917966	100918022	48.53	23.725	36.79	1
chr15	78853485	78853541	29.28	21.625	30.625	0
chrX	11900563	11900619	37.77	18.015	12.97	0
chr15	53031704	53031760	26.81	7.96	8.83	0
chrX	17658680	17658736	17.935	4.805	10.395	0
chr6	124866177	124866233	43.245	16.52	30.12	1
chr19	5834402	5834458	16.43	7.96	9.845	0
chr19	29494572	29494628	46.64	25.525	30.58	0
chr19	34607056	34607112	27.195	26.275	20.83	0
chr6	87139973	87140029	69.285	38.44	38.44	0
chrX	14537570	14537626	19.635	9.915	29.06	0
chr13	81102245	81102301	34.375	10.965	17.11	0
chr11	115138828	115138884	25.695	16.665	17.155	0
chr3	98046645	98046701	40.045	27.78	14.025	0
chr13	48656996	48657052	50.805	10.06	17.155	0
chr3	138110643	138110699	27	3.755	34.765	0
chr13	98223184	98223240	32.485	10.21	19.225	0
chr13	105429285	105429341	37.38	16.815	17.11	0
chr3	35817248	35817304	25.305	5.555	21.335	0
chr6	137732544	137732600	13.23	10.06	25.43	0
chr8	73831938	73831994	37.38	7.355	26.99	0
chr8	91842105	91842161	54.78	24.925	40.51	1
chr8	124104612	124104668	46.835	35.585	33.295	0
chr2	158167197	158167253	24.92	15.17	22.35	0
chr8	47461583	47461639	60.45	9.31	29.02	0
chr13	110406050	110406106	32.095	20.27	17.66	0
chr2	5743706	5743762	52.695	60.215	26.99	0
chr10	108056705	108056761	16.24	16.065	15.59	0
chr8	47472568	47472624	87.415	61.265	48.835	0
chr8	64070087	64070143	32.285	22.525	6.76	0
chr2	128926633	128926689	17.935	15.615	20.235	0
chr15	76054171	76054227	26.425	16.965	36.285	0
chr2	50149180	50149236	51.35	32.285	31.73	0
chr2	60703323	60703379	48.34	22.975	14.025	0
chr15	83274939	83274995	25.11	25.225	19.225	0
chr13	24984235	24984291	27	7.81	23.365	0
chr15	3181198	3181254	45.865	16.52	8.83	0
chr15	4677108	4677164	28.7	13.065	23.315	0
chr13	36524008	36524064	39.66	16.065	15.085	0
chr15	74788514	74788570	45.135	22.07	18.675	0
chr15	75261416	75261472	111.18	28.685	35.365	1
chr1	173073583	173073639	23.8	7.655	0	0
chr15	76414746	76414802	66.47	10.21	43.685	0
chr4	155317881	155317937	30.785	25.375	28.51	0
chr7	30739324	30739380	32.485	11.71	3.125	0
chr17	36046726	36046782	57.405	42.04	36.33	0
chr17	37079528	37079584	32.87	19.52	17.155	0
chr9	94278080	94278134	38.69	34.385	14.535	0
chr17	24874287	24874343	18.32	4.505	19.73	0
chr4	141179745	141179801	39.075	15.17	16.095	0
chr17	31240945	31241001	16.43	9.46	12.505	0
chr4	41692025	41692081	36.07	28.23	28.555	0
chr4	44085923	44085979	20.02	12.315	42.58	0
chr4	46511518	46511574	55.13	42.495	36.33	1
chr11	29708589	29708645	128.775	45.795	58.635	0
chr11	57501885	57501941	41.165	21.625	20.28	0
chr14	70736389	70736445	41.355	56.605	63.41	0
chr3	52333393	52333449	21.33	25.68	4.69	0
chr17	34116709	34116763	42.47	50	41.02	0
chr19	10196930	10196986	39.075	16.52	21.295	1
chr11	93995820	93995876	37.38	22.22	15.59	0
chr12	72819798	72819854	44.015	15.765	31.13	0
chr12	84939008	84939064	25.11	11.265	14.575	0
chr6	5459752	5459808	38.345	13.515	6.255	0
chr19	46781481	46781537	32.285	13.815	18.165	0
chr12	112109662	112109718	72.68	46.85	46.68	0
chr4	19455084	19455140	38.5	36.34	4.69	0
chr4	135357651	135357705	51.19	45.945	48.835	0
chr12	89658983	89659039	32.485	24.63	8.325	0
chr15	36514986	36515042	19.825	2.705	0	0
chr19	44203237	44203293	40.235	32.58	37.435	0
chr18	62273995	62274051	23.415	8.26	7.815	0
chr19	55332341	55332397	35.49	33.935	20.235	0
chr6	108484800	108484856	24.725	23.42	51.875	0
chr15	9903652	9903708	34.18	40.245	16.605	0
chr19	3333383	3333439	27	38.89	21.845	0
chr6	114903802	114903858	17.935	20.87	17.11	0
chr19	4195460	4195516	55.705	19.97	31.64	0
chr11	72881303	72881359	21.525	9.61	14.025	0
chr13	56535923	56535979	30.395	19.67	25.43	0
chr19	39585129	39585185	25.305	11.41	11.45	0
chr19	47376832	47376888	125.53	73.58	51.41	0
chr19	56453503	56453559	37.77	35.135	23.315	0
chr13	70776935	70776991	26.615	17.27	7.265	0
chr11	35729230	35729286	37.575	17.27	11.955	0
chr19	4497795	4497851	34.565	39.49	29.06	0
chr19	42734439	42734495	29.28	15.465	10.9	0
chr13	47291040	47291096	45.135	15.17	11.405	0
chr11	108113798	108113854	28.7	30.63	9.335	0
chr14	51726291	51726347	31.75	32.58	9.335	0
chr11	3936008	3936064	41.55	19.67	43.64	0
chr3	98720899	98720955	23.22	8.86	11.405	0
chr10	17996067	17996123	40.235	12.76	36.33	0
chr10	18259470	18259526	29.09	2.4	5.195	0
chr4	106451376	106451430	48.915	15.01	18.715	1
chr8	75572188	75572244	29.435	15.015	30.675	0
chr6	144145909	144145965	31.325	22.675	15.04	0
chr4	120647683	120647737	36.84	16.815	31.64	0
chr17	12851896	12851952	32.675	5.555	10.9	0
chr15	33982173	33982229	85.525	42.19	21.295	0
chr5	30912942	30912998	75.38	8.86	10.9	0
chr15	88701472	88701528	101.19	66.065	55.64	0
chr2	157939359	157939415	40.775	9.01	19.775	0
chr2	164835217	164835273	69.67	18.32	24.37	0
chr15	77753390	77753446	42.32	33.78	47.82	0
chr15	102016840	102016896	207.35	101.51	149.415	0
chr5	43380726	43380780	36.265	8.86	21.845	0
chr15	79152279	79152335	100.07	70.42	53.525	0
chr2	67809161	67809217	32.87	13.665	15.04	0
chr15	3414958	3415014	32.095	34.685	26.025	0
chr17	83776322	83776378	25.305	6.155	7.815	0
chr4	129944504	129944560	35.49	14.115	28.605	0
chr11	31724952	31725008	76.11	53.455	49.3	0
chr17	26753726	26753782	17.935	15.915	34.215	0
chr11	102102720	102102776	114.04	74.775	57.16	0
chr11	69232409	69232465	49.845	25.68	23.405	0
chr11	101303584	101303640	29.82	29.13	17.11	0
chr11	53724659	53724715	153.5	66.37	46.72	0
chr11	118987862	118987918	25.11	15.465	31.73	0
chr15	76470641	76470697	25.495	13.815	25.935	0
chr2	29771149	29771203	27	10.36	15.085	0
chrX	57601977	57602033	16.43	17.115	22.3	0
chr15	89311319	89311375	30.205	13.515	12.465	0
chr6	23097372	23097428	57.21	24.925	32.745	0
chr6	30306554	30306610	26.81	25.075	5.195	0
chr6	34362185	34362241	70.25	28.38	18.165	0
chr17	3245537	3245591	57.405	31.53	24.42	0
chr6	37779171	37779227	62.69	15.915	41.48	0
chr18	74578412	74578468	35.295	7.81	17.155	0
chr6	108407118	108407174	43.44	11.41	11.955	0
chr8	91808991	91809045	50.42	18.02	24.925	0
chr6	122051799	122051855	37.38	29.58	30.675	0
chr11	73049969	73050025	57.21	25.675	1.565	0
chr2	169525552	169525608	12.46	4.505	6.255	0
chrX	48310172	48310228	20.02	6.305	16.095	0
chr18	76077681	76077737	26.615	12.615	7.815	0
chr6	23064866	23064922	32.285	21.475	19.175	0
chr11	85589196	85589252	25.305	23.42	30.625	0
chr11	100192335	100192391	91.39	41.445	63.325	0
chr5	119114197	119114251	28.89	27.93	13.015	0
chr14	90009878	90009934	46.1	38.14	34.305	0
chr6	37583566	37583622	73.8	16.52	42.54	0
chr6	51367421	51367477	32.675	8.56	17.66	1
chr6	53946717	53946773	35.88	15.17	29.06	0
chr8	96689199	96689253	18.515	15.17	9.335	0
chr14	63125237	63125293	57.595	34.235	15.59	1
chr17	28610814	28610870	21.715	17.42	17.155	0
chr5	122068879	122068933	41.005	23.42	17.66	0
chr8	116618614	116618670	76.695	29.88	22.855	1
chr6	94733628	94733684	37.96	6.91	26.44	0
chr8	129252268	129252324	30.395	13.965	6.255	0
chr2	13995393	13995449	35.49	33.485	16.605	0
chr2	27071267	27071323	42.125	30.63	22.855	0
chr2	29800394	29800450	59.68	35.585	59.095	0
chr2	143899953	143900009	62.88	25.375	59.14	0
chr8	97652723	97652779	25.11	19.37	12.465	0
chr4	135072710	135072766	57.98	17.27	19.73	0
chr4	141580690	141580746	39.66	19.22	53.48	0
chr8	24325690	24325744	37.38	6.605	8.28	0
chr7	134791457	134791513	32.285	4.505	20.785	0
chr4	103058945	103059001	60.8	7.655	39.5	0
chr4	125096917	125096973	23.03	19.52	4.69	0
chr4	135301657	135301713	45.675	16.22	13.015	0
chr16	35743609	35743665	28.89	5.105	0	0
chr11	113592310	113592364	32.285	37.54	47.27	0
chr18	59252351	59252407	33.79	7.21	18.675	0
chr18	70690670	70690726	19.635	5.86	20.235	0
chr11	88885704	88885760	48.53	46.095	35.365	0
chr11	94006220	94006276	43.055	12.76	35.82	0
chr11	107125330	107125386	66.47	27.475	16.645	1
chr11	62301172	62301228	14.35	3.755	3.635	0
chr3	39827499	39827555	30.01	1.35	10.395	0
chr3	40715974	40716030	35.88	14.565	3.125	0
chr11	59628643	59628699	28.505	16.22	21.845	0
chr6	51644159	51644215	32.095	15.17	11.45	0
chr8	47631937	47631993	16.625	8.56	10.395	0
chr6	90458405	90458461	28.12	14.715	8.28	0
chr8	117085273	117085329	32.485	12.315	4.69	0
chr8	122933403	122933459	60.8	25.525	42.625	0
chr8	123016644	123016700	37.96	42.795	28.605	0
chr17	88859714	88859770	20.405	5.86	14.535	0
chr17	32617184	32617240	37.96	14.565	45.75	0
chr10	98301714	98301770	44.17	4.805	11.955	0
chr6	23071926	23071982	79.12	20.42	24.925	0
chr11	45014670	45014724	26.81	62.315	56.61	0
chr17	80337588	80337644	20.21	34.685	28.055	0
chr11	49059247	49059301	40.62	25.825	24.925	1
chr17	13858517	13858573	26.425	27.175	14.025	0
chr5	144175845	144175901	56.86	20.27	8.325	0
chr2	162992285	162992341	37.77	8.86	10.395	0
chr2	170095647	170095703	14.35	5.555	11.955	0
chr2	7081289	7081345	33.79	24.925	20.28	0
chr1	184747307	184747363	28.505	10.965	12.465	0
chr12	75032014	75032068	19.25	14.115	10.395	0
chr1	155485557	155485613	25.11	12.015	16.095	0
chr4	53444790	53444846	49.845	10.51	16.555	0
chr11	79692042	79692098	23.22	13.815	19.175	0
chr19	8691094	8691150	21.91	34.385	47.69	0
chr6	55274121	55274177	36.65	8.26	3.125	0
chrX	11953403	11953459	19.825	9.61	3.635	0
chr2	49377494	49377550	23.8	11.71	4.69	0
chr11	53277579	53277635	36.07	10.965	7.775	0
chr14	47816625	47816681	83.285	35.585	18.715	1
chr17	28702019	28702075	28.7	12.76	15.085	0
chr10	27807363	27807419	34.18	13.815	24.37	0
chr2	32115611	32115667	54.745	15.465	29.615	1
chr2	54410894	54410950	34.18	16.22	5.195	0
chr5	43423639	43423695	35.68	15.17	10.9	0
chr10	61119930	61119986	26.81	25.525	18.165	0
chr13	32919250	32919306	100.65	41.89	41.02	0
chr8	71477922	71477978	57.595	41.595	14.025	0
chr1	72354041	72354095	25.11	18.32	12.97	0
chr13	94680792	94680848	21.33	14.865	1.565	0
chr10	127201190	127201246	32.095	23.575	29.615	0
chr10	59414604	59414660	26.81	10.965	27.545	0
chr4	132030738	132030792	36.995	25.375	21.75	0
chr10	80220515	80220571	47.025	14.115	32.19	0
chr10	82240879	82240935	43.245	11.41	32.19	0
chr10	87970769	87970825	46.45	31.685	44.19	0
chr4	132889389	132889443	47.605	17.27	14.07	0
chr10	79534055	79534111	95.17	68.015	48.835	0
chr10	110766508	110766564	53.43	30.78	40.93	0
chr10	24671528	24671584	28.505	28.685	25.935	0
chr4	115269166	115269222	29.28	10.06	6.76	0
chr4	124307759	124307815	34.375	10.965	11.45	0
chr12	103282094	103282150	35.68	30.03	40.005	0
chr12	33996827	33996883	50.42	33.185	49.85	0
chr12	82010706	82010762	28.89	25.225	17.155	0
chr12	104895381	104895437	47.41	29.58	25.475	0
chr18	64485567	64485623	41.55	46.095	31.64	0
chr18	64510345	64510401	23.605	33.79	24.42	0
chr18	65382527	65382583	65.315	26.575	23.865	0
chr12	112329124	112329180	38.345	24.47	30.12	0
chr12	79307347	79307403	40.58	45.195	51.92	0
chr4	135743118	135743172	52.855	40.99	38.4	0
chrX	74718947	74719003	26.81	44.6	9.335	0
chr2	165817805	165817861	32.87	21.32	3.635	0
chr18	61990401	61990457	43.63	20.72	31.13	0
chr14	69881104	69881160	36.455	54.96	42.03	0
chr11	31761673	31761729	100.61	51.955	31.13	0
chr11	88337586	88337642	26.81	6.91	9.885	0
chr7	134889507	134889563	47.41	16.365	26.025	0
chr4	140880765	140880819	43.055	14.115	33.245	0
chr7	121436208	121436264	82.71	40.545	46.26	0
chr7	28037153	28037209	34.18	11.71	0	0
chr7	106316693	106316749	37.96	17.27	17.155	0
chr7	25359402	25359458	110.835	59.31	72.705	0
chr19	10263070	10263124	40.045	32.88	26.99	0
chr7	120404232	120404288	49.46	68.47	54.075	0
chr10	17447330	17447386	57.21	26.58	31.13	0
chr17	28373324	28373380	23.605	27.325	7.815	0
chr10	44737852	44737908	83.445	34.385	31.64	0
chr9	96884659	96884715	27	3.755	6.21	0
chr2	17662245	17662301	37.96	39.045	25.985	0
chr16	24483681	24483737	38.155	17.72	24.925	0
chr16	43336103	43336159	26.615	20.87	12.465	0
chr16	6366975	6367031	71.21	32.135	19.175	0
chr16	90738392	90738448	50.23	41.295	27.545	0
chr16	30036346	30036402	37.96	31.53	52.93	0
chr16	33882738	33882794	44.4	5.86	27.545	0
chr15	97208541	97208595	50.615	16.065	11.915	0
chr10	60600527	60600583	30.98	7.96	11.405	0
chr10	91544946	91545002	38.925	9.31	32.745	0
chr10	95088154	95088210	26.81	19.67	18.21	0
chr10	127213209	127213265	51.735	22.22	24.42	0
chr8	122961297	122961353	17.935	15.015	13.52	0
chr8	72069138	72069194	16.24	10.66	13.985	0
chr10	79557010	79557066	70.79	23.42	51.92	0
chr3	104083540	104083596	44.945	40.235	22.855	1
chr3	95439984	95440040	70.635	25.375	59.185	0
chr10	67984976	67985032	43.245	38.14	34.215	0
chr4	155525304	155525360	12.65	15.32	16.645	0
chr3	120877377	120877433	58.175	39.34	35.23	0
chr4	135681254	135681310	16.625	5.555	6.255	0
chr3	58011145	58011201	16.045	19.37	29.57	0
chr18	21089969	21090025	32.285	39.19	10.395	0
chr18	46794988	46795044	37.575	19.97	19.225	1
chr18	61839339	61839395	63.075	19.67	21.295	0
chr18	76178468	76178524	52.12	18.47	30.12	0
chr4	48922112	48922166	24.725	6.91	13.015	0
chr12	83434362	83434418	53.625	27.625	28.055	0
chr12	112752769	112752825	57.79	10.66	40.975	0
chr16	23058054	23058110	37.38	37.09	24.465	0
chr18	68651321	68651375	65.505	6.155	22.35	0
chr12	72100333	72100389	18.32	10.66	11.955	0
chr6	149172766	149172822	39.66	19.82	26.99	0
chr14	79250766	79250822	61.57	41.145	45.62	0
chr1	65224849	65224905	31.9	36.04	31.64	1
chr1	82180727	82180783	30.59	35.435	45.665	0
chr14	55698613	55698669	53.815	9.76	15.04	0
chr1	31130055	31130111	49.26	30.63	42.03	0
chr14	37782115	37782171	33.79	19.67	33.295	0
chr1	58086633	58086689	59.485	62.165	71.05	0
chr14	51628012	51628068	60.03	36.785	26.99	0
chr1	74768441	74768497	64.58	58.41	36.37	0
chr1	135582579	135582635	34.375	55.255	33.71	0
chr1	176837903	176837959	45.135	40.69	20.74	0
chr1	21317025	21317081	25.11	7.96	16.605	0
chr14	67807649	67807705	46.64	58.41	45.2	0
chr14	26001076	26001132	79.47	65.47	47.78	0
chr14	70906208	70906264	32.87	21.02	27.04	0
chr18	12714073	12714129	27	19.67	13.985	0
chr14	31688718	31688774	28.7	27.475	24.925	0
chr9	115387091	115387147	65.54	24.025	7.265	0
chr17	32077647	32077703	27.195	15.17	19.225	0
chr10	96116875	96116931	30.395	15.765	10.9	0
chr19	20627000	20627054	57.98	56.16	37.435	0
chr3	85377882	85377938	36.455	27.625	40.975	0
chr3	116764322	116764378	98.18	81.83	58.635	0
chr19	32261133	32261187	35.88	29.28	38.49	0
chr6	49269263	49269317	30.395	19.82	24.42	0
chr5	53435008	53435064	28.505	9.01	20.785	0
chr3	116653846	116653902	46.64	54.655	32.19	0
chr3	107847678	107847734	37.575	17.57	30.625	0
chr16	29985773	29985829	66.085	43.245	42.03	0
chr16	93793694	93793750	37.185	15.465	29.06	0
chr3	90058109	90058165	43.44	35.585	70.17	0
chr13	63332404	63332460	22.1	18.77	8.28	0
chr10	86514719	86514775	44.4	57.96	27.545	0
chr13	41291390	41291444	45.715	42.495	21.8	1
chr10	95158767	95158823	26.425	19.37	25.43	0
chr4	87829956	87830012	24.725	6.91	5.195	0
chr18	38829586	38829642	49.46	26.275	30.12	1
chr5	143073763	143073819	38.155	16.52	19.775	1
chr18	21103336	21103392	30.59	27.325	14.575	1
chr5	30917952	30918008	111.255	50	65.395	0
chr5	31227742	31227798	43.975	34.835	44.145	0
chr5	136254359	136254415	21.715	13.665	17.61	0
chr5	91118998	91119054	68.55	85.435	56.06	0
chr5	8928702	8928758	106.13	65.315	57.58	1
chr12	100664538	100664594	36.455	24.325	16.605	0
chr18	68226392	68226448	24.92	41.89	32.695	0
chr12	79087919	79087975	83.485	55.86	54.075	1
chr12	111037222	111037278	40.97	16.52	21.8	0
chr12	111662598	111662654	52.505	14.415	56.565	0
chr3	83909882	83909938	23.03	10.06	10.945	0
chr12	33218387	33218443	30.395	3.45	2.07	0
chr12	119606001	119606057	75.15	37.09	22.855	1
chr12	75032095	75032151	24.535	13.065	10.395	0
chr1	137242156	137242210	37.185	7.505	11.915	0
chr7	86953694	86953750	39.465	14.265	43.64	0
chr6	133912439	133912495	26.81	12.76	3.125	0
chr6	134448688	134448744	14.35	0	2.07	0
chr7	35953240	35953296	62.495	34.835	23.865	1
chr7	75841480	75841536	38.345	16.965	20.785	0
chr12	104064784	104064840	32.485	3.45	3.125	0
chr18	60765852	60765908	63.265	51.5	52.93	0
chr18	65382385	65382441	56.825	26.575	34.765	0
chr7	108471824	108471880	52.12	59.31	38.95	0
chr18	20217367	20217423	30.395	16.815	21.8	0
chr7	119329018	119329074	79.12	53.46	44.745	0
chr3	95705696	95705750	32.675	8.86	4.14	0
chr7	119932001	119932057	30.98	13.365	13.015	0
chr15	41064101	41064157	50.42	30.03	17.155	0
chrX	165540774	165540830	23.415	9.61	4.14	0
chr1	186499705	186499761	45.33	36.19	42.58	0
chr1	186676262	186676318	32.87	12.465	31.13	0
chr18	21095095	21095151	47.22	33.335	33.75	0
chr15	64280938	64280994	28.505	21.32	7.265	0
chr1	21316917	21316973	28.7	7.96	10.9	0
chr18	39590427	39590483	30.395	33.185	30.675	0
chr1	74854524	74854580	48.725	21.77	32.19	0
chr1	51816690	51816746	39.075	46.55	31.73	1
chr1	120637930	120637986	49.65	20.27	34.765	0
chr14	23452983	23453039	32.285	19.22	26.025	0
chr9	65514037	65514093	28.505	16.67	23.865	0
chr9	34931524	34931580	25.695	27.175	9.885	0
chr9	61227059	61227115	66.51	37.24	51.37	0
chr17	31791928	31791984	36.07	23.725	19.73	0
chr9	115312669	115312725	99.875	56.01	51.37	0
chr13	23912338	23912392	7.365	27.475	22.855	0
chr5	117701940	117701996	19.825	10.965	5.195	0
chr3	115939958	115940014	40.235	14.415	30.075	0
chr3	145453827	145453883	40.195	33.635	25.43	0
chr5	122068991	122069047	28.355	29.88	10.9	0
chr16	9680783	9680839	21.715	11.265	30.675	0
chr14	120876860	120876916	21.715	15.615	20.74	0
chr3	122015970	122016026	39.85	39.94	13.475	0
chr13	105283733	105283789	23.03	28.98	17.66	0
chr5	146192030	146192086	56.635	31.385	31.64	1
chr5	147829006	147829062	16.815	14.565	16.605	0
chr5	148715040	148715096	21.715	9.31	35.82	1
chr11	94410408	94410462	29.09	30.18	17.61	0
chr3	28613478	28613534	30.205	25.68	3.125	0
chr14	9076743	9076799	87.265	38.44	26.49	0
chr16	24199690	24199746	38.345	17.42	20.74	1
chr3	133411924	133411980	80.05	29.58	50.44	0
chr16	43287225	43287281	23.03	17.57	23.365	0
chr14	76203068	76203124	67.625	72.675	34.26	0
chr3	126826469	126826525	52.695	24.47	29.615	0
chr10	118195942	118195998	34.91	39.045	13.52	0
chr10	122558168	122558224	43.44	26.88	33.245	0
chr10	127386803	127386859	34.76	19.97	20.235	0
chr10	5741414	5741470	54.585	44.745	46.305	0
chr5	143097438	143097494	40.775	20.575	28.005	0
chr18	75662714	75662770	21.91	39.035	22.855	0
chr7	105672819	105672875	23.415	19.07	13.015	0
chr18	11214848	11214904	49.65	35.585	22.855	0
chr5	120120831	120120887	31.9	20.27	28.055	0
chr18	65262860	65262916	32.675	30.78	30.12	0
chr5	125976251	125976307	35.88	30.48	60.75	0
chr5	135576838	135576894	91.235	53.455	57.62	0
chr10	127325901	127325957	46.255	24.775	48.79	0
chr7	126904087	126904143	12.46	8.56	17.11	0
chr10	127403601	127403657	52.12	46.245	30.675	0
chr10	120923541	120923597	64	8.705	43.595	1
chr5	65144890	65144946	42.32	38.885	36.42	0
chr10	76554399	76554455	55.9	52.255	48.24	0
chr10	76609788	76609844	59.295	36.635	24.37	0
chr12	111301245	111301301	54.2	3.755	21.335	0
chr10	95236318	95236374	50.035	19.37	16.605	0
chr12	16164935	16164991	64.93	19.22	34.26	0
chr10	95588614	95588670	58.715	18.47	20.28	0
chr12	20934043	20934099	44.75	3.755	7.775	0
chr12	84765441	84765497	58.715	38.74	5.195	0
chr12	27046138	27046194	77.425	24.025	19.73	0
chr6	67120383	67120437	43.825	20.27	17.66	0
chr7	133419380	133419436	53.08	44.3	41.525	0
chr4	135771016	135771072	53.625	69.67	55.045	0
chr2	128005777	128005833	26.81	10.66	3.125	0
chr7	88833444	88833500	30.59	21.77	19.73	0
chr8	95758123	95758177	74.22	47	20.785	0
chr7	20416240	20416296	57.555	54.81	15.59	1
chr1	182126847	182126903	58.91	17.87	18.675	0
chr14	19795927	19795983	45.135	31.385	47.27	0
chr8	23260560	23260616	15.855	8.86	0	0
chr6	84090056	84090110	31.9	26.73	11.45	0
chr2	132702914	132702970	23.605	7.81	5.195	0
chr3	89461226	89461280	38.155	10.965	20.235	0
chr1	167414956	167415012	80.05	62.915	55.09	0
chr8	73053819	73053873	83.485	74.78	61.255	0
chr9	66174893	66174949	39.465	18.165	5.195	0
chr9	74777978	74778034	42.28	18.62	22.855	0
chr9	21568867	21568923	39.075	30.78	35.27	0
chr14	67291331	67291387	21.715	6.605	13.015	0
chr17	35089609	35089665	23.8	28.525	22.35	0
chr9	61677228	61677284	63.265	38.44	61.805	0
chr9	20799627	20799683	32.485	9.61	11.405	0
chr9	21494742	21494798	48.34	32.43	34.35	0
chr9	50369962	50370018	38.885	33.635	23.865	0
chr10	80553558	80553614	20.02	9.31	11.955	0
chr5	115015381	115015437	36.07	3.755	11.405	0
chr17	31275510	31275566	21.715	12.015	13.985	0
chr13	112388435	112388491	28.89	18.62	14.535	0
chr8	129331379	129331433	67.045	15.765	23.915	0
chr10	19906872	19906928	45.33	23.42	24.88	0
chr10	80423480	80423536	87.8	30.63	15.085	0
chr8	47632193	47632249	30.98	7.96	7.265	0
chr10	53793714	53793770	37.575	30.18	23.315	0
chr5	124676710	124676766	111.415	42.645	37.89	0
chr5	136164537	136164593	76.495	50	42.03	0
chr18	13830080	13830136	47.025	17.27	15.59	0
chr18	39164802	39164858	38.5	23.725	21.8	0
chr5	122034319	122034375	54.01	33.935	32.785	0
chr5	124660499	124660555	33.985	24.775	28.605	0
chr18	84796129	84796185	16.815	19.97	10.395	0
chr18	12395073	12395129	60.605	27.175	29.06	0
chr7	39022003	39022059	31.515	21.77	42.075	0
chr18	55049539	55049595	35.105	6.91	10.9	0
chr11	98616115	98616171	89.885	21.77	23.915	0
chr5	99777511	99777567	41.935	33.635	11.405	0
chr9	64622520	64622574	33.79	7.505	31.13	0
chr8	122965716	122965770	47.025	35.435	46.26	0
chr6	124855628	124855684	33.79	5.555	5.195	0
chr8	127909699	127909753	31.94	25.825	24.97	0
chr5	37115601	37115657	65.155	57.655	40.005	0
chr6	37583641	37583695	56.25	17.27	51.37	0
chr7	26049712	26049768	25.495	52.4	27.545	0
chr14	47973920	47973976	39.275	8.11	7.775	0
chr7	99709629	99709685	38.155	10.36	23.865	0
chr14	63944880	63944936	42.67	25.825	19.775	0
chr1	93352628	93352684	32.675	12.015	17.66	0
chr14	70908675	70908731	42.125	30.18	25.475	0
chr1	192028510	192028566	56.475	24.925	40.56	0
chr8	11009836	11009890	46.835	26.73	12.97	0
chr8	12711858	12711912	84.79	55.705	47.27	0
chr14	77217260	77217316	44.945	48.65	29.06	1
chr14	79826173	79826229	32.095	14.115	11.955	0
chr9	33164326	33164382	23.415	8.56	9.335	0
chr11	97468829	97468885	49.65	61.71	29.06	0
chr15	102552646	102552700	37.38	37.99	33.2	0
chr9	20608953	20609009	75.15	45.35	49.34	0
chr16	10525394	10525448	57.21	20.87	23.865	1
chr9	61691441	61691497	65.35	25.98	27.545	0
chr9	68789070	68789126	45.52	34.685	27.5	0
chr9	22029694	22029750	64	23.875	24.97	0
chr9	96331651	96331707	92.55	34.535	52.975	0
chr3	37806667	37806723	48.915	27.025	28.51	0
chr16	18428155	18428211	37.96	14.865	11.955	1
chr3	82829931	82829987	40.58	41.145	30.625	0
chr3	95097613	95097669	55.515	32.58	21.845	0
chr3	148343278	148343334	42.28	9.61	47.27	0
chr15	10153515	10153569	46.255	32.43	24.37	0
chr8	37776060	37776116	14.35	8.705	7.265	0
chr15	37381072	37381126	26.81	22.07	26.95	0
chr10	94781019	94781075	32.675	20.27	24.37	0
chr16	24517286	24517342	32.095	10.965	22.35	0
chr10	80282277	80282333	80.435	35.585	55.045	0
chr10	62585515	62585571	36.265	28.08	7.815	0
chr10	70786636	70786692	31.365	33.185	20.28	0
chr4	141281788	141281844	61.955	25.075	22.855	1
chr5	125562116	125562172	84.79	32.43	39.96	0
chr5	147887010	147887066	50.615	25.98	15.085	0
chr16	13190678	13190732	67.975	46.095	44.145	0
chr16	76225579	76225633	110.68	45.795	47.735	0
chr5	138116161	138116217	35.105	37.39	38.905	0
chr18	51384535	51384591	67.24	22.22	50.44	0
chr18	75977422	75977478	62.11	32.285	18.21	0
chr11	108447955	108448011	23.605	9.01	7.265	0
chr5	115383346	115383402	21.14	19.82	17.155	0
chr7	134791277	134791333	41.355	7.96	49.3	0
chr5	130676743	130676799	60.22	42.04	28.095	0
chr16	23294549	23294603	52.12	54.205	48.285	0
chr2	167144656	167144710	32.285	25.825	17.61	1
chr6	124375178	124375234	31.17	9.61	16.095	0
chr7	140922609	140922665	45.33	10.965	27.5	0
chr6	90282688	90282744	51.35	59.46	27.545	0
chr18	61990595	61990651	25.885	8.705	33.75	0
chr14	29263983	29264039	47.41	36.34	33.16	0
chr7	147893546	147893602	35.68	27.475	30.625	0
chr1	92131346	92131402	56.825	21.475	43.13	1
chr10	111256973	111257029	20.02	22.675	7.775	0
chr16	34958964	34959018	28.89	11.86	17.66	0
chr1	37947195	37947251	50.42	35.435	38.44	0
chr14	46319964	46320020	82.71	38.74	51.455	1
chr1	180117673	180117729	45.865	18.165	17.705	0
chr14	28154139	28154195	31.515	24.325	25.43	0
chr9	7980302	7980358	14.54	9.01	24.42	0
chr9	114753587	114753643	39.66	28.38	14.025	1
chr9	43349468	43349524	43.825	46.85	45.75	0
chr9	43517009	43517065	39.275	9.61	20.235	0
chr16	4896774	4896828	41.74	39.34	32.19	0
chr9	104134484	104134540	42.085	41.445	41.06	0
chr9	44997170	44997226	80.09	16.065	21.295	0
chr3	126398657	126398713	41.935	31.38	23.365	0
chr10	79236235	79236291	43.245	6.155	10.9	0
chr5	28118018	28118074	20.02	8.56	10.9	0
chr5	30853784	30853840	17.935	2.1	6.76	0
chr8	32384915	32384971	29.665	6.91	5.195	0
chr13	31438223	31438279	30.59	19.065	16.095	0
chr2	70485886	70485940	60.99	15.465	21.295	1
chr9	69031850	69031904	37.96	13.365	33.75	0
chr1	21049984	21050040	25.11	23.42	19.225	0
chr1	67148896	67148952	28.505	7.21	6.76	0
chr13	74622017	74622073	49.845	43.995	34.81	0
chr8	109920330	109920386	14.35	5.86	11.405	0
chr10	39344875	39344931	48.915	23.875	25.43	0
chr4	144590211	144590267	31.13	14.715	18.165	0
chr4	150419316	150419372	38.345	8.86	26.49	0
chr7	147960567	147960623	57.245	15.465	46.72	0
chr18	39012714	39012770	49.46	14.415	23.865	0
chr5	51987018	51987074	24.15	18.92	13.52	0
chr7	77769581	77769637	20.405	21.625	9.845	0
chr18	83091037	83091093	28.505	10.66	31.73	0
chr5	92633287	92633343	36.265	32.43	22.855	0
chr7	35051064	35051120	21.14	16.67	3.635	0
chr7	56607375	56607431	75.535	30.33	49.3	0
chr7	54085408	54085464	21.715	21.02	9.885	0
chr7	71658706	71658762	48.145	27.175	39.92	0
chr1	95039590	95039646	44.365	31.08	33.8	0
chr14	121697876	121697932	75.885	24.78	20.74	0
chr1	170275166	170275222	28.315	15.01	19.225	0
chr1	170428033	170428089	53.815	62.015	39.455	0
chr6	6169917	6169973	39.075	36.635	49.3	0
chr6	72221160	72221216	46.45	20.27	38.4	1
chr6	6169773	6169829	28.89	27.93	46.17	0
chr6	124779031	124779087	40.62	44.745	40.975	0
chr9	70675860	70675916	38.345	35.435	21.75	0
chr9	42558386	42558442	80.09	41.44	31.64	0
chr4	109398975	109399031	17.935	4.805	1.565	0
chr6	125466092	125466148	50.805	35.135	53.945	0
chr6	129110315	129110371	34.375	31.985	35.315	0
chr6	134780202	134780258	29.475	18.165	10.9	0
chr10	41971221	41971277	28.505	24.775	24.88	0
chr9	70782587	70782643	64.385	42.94	18.675	0
chr16	30769216	30769272	36.265	41.745	41.06	0
chr3	97400911	97400967	30.01	20.575	16.645	0
chr5	124875724	124875780	27	9.61	0	0
chr13	97945915	97945971	23.415	14.565	6.21	0
chr7	52327782	52327838	17.935	10.81	8.83	0
chr5	145548956	145549012	40.775	27.175	21.335	0
chr3	116502366	116502422	26.04	34.235	23.365	0
chr10	127939639	127939695	33.6	24.775	17.66	0
chr16	78460546	78460602	29.82	30.18	21.75	0
chr3	153610374	153610430	48.53	26.575	37.34	0
chr9	48540432	48540486	33.985	7.96	11.45	0
chr10	77756430	77756486	39.465	28.38	27.5	0
chr9	51900559	51900613	31.365	12.76	15.59	0
chr10	84274154	84274210	119.165	30.935	28.555	1
chr2	31320163	31320219	49.46	20.27	39.37	0
chr4	71500336	71500392	12.845	13.065	8.28	0
chr4	44117462	44117516	21.33	18.015	14.575	0
chr2	152186347	152186403	61.955	39.64	28.055	0
chr2	172978235	172978291	76.845	59.91	37.985	0
chr5	138422664	138422720	26.425	31.23	16.605	0
chr12	111210964	111211020	39.85	14.865	18.76	0
chr2	72710012	72710068	108.02	45.645	56.565	0
chr2	58607222	58607278	44.75	19.97	38.995	0
chr2	75481403	75481459	50.23	33.79	24.465	0
chr2	118336230	118336286	61.375	44.745	59.185	0
chr5	134658757	134658813	46.835	29.725	29.06	0
chr5	135594571	135594627	42.47	35.135	41.06	0
chr7	56079217	56079273	37.38	25.68	13.52	0
chr5	32586041	32586097	27	5.405	1.565	0
chr7	77660403	77660459	19.055	13.815	4.69	0
chr12	104586828	104586884	22.835	28.375	8.325	0
chr12	118010671	118010727	32.095	17.57	20.785	0
chr4	45864714	45864768	58.91	30.33	35.87	0
chr3	90024637	90024693	16.24	3.45	3.125	0
chr9	119911338	119911392	17.935	20.12	18.12	0
chr8	98357715	98357771	79.315	69.22	70.085	0
chr8	91803886	91803942	79.89	43.395	57.115	0
chr7	105500212	105500268	87.995	14.115	23.365	0
chr7	129262341	129262395	88.225	62.765	38.905	0
chr1	135020873	135020929	39.075	27.175	18.76	0
chr1	184887374	184887430	59.295	29.43	23.315	0
chr9	119881792	119881848	20.755	22.22	20.235	0
chr9	119215143	119215199	39.465	21.77	14.535	0
chr9	48457375	48457431	40.39	29.28	26.99	1
chr10	127788557	127788613	38.155	18.015	37.475	0
chr9	100543274	100543330	18.32	12.165	8.325	0
chr3	83985177	83985233	87.225	42.04	26.95	0
chr9	57953676	57953732	45.33	21.02	20.28	0
chr10	42474339	42474395	17.935	13.965	6.255	0
chr16	52072087	52072143	45.52	6.91	12.97	0
chr3	121570516	121570572	50.615	40.095	45.665	0
chr16	10525321	10525377	58.91	21.475	24.37	1
chr3	10315782	10315838	64.965	22.825	31.13	1
chr16	16543418	16543474	31.9	12.465	10.945	0
chr5	115728233	115728289	29.28	2.1	0	0
chr3	84018636	84018692	40.39	22.07	33.2	0
chr3	104344849	104344905	85.375	54.355	35.87	0
chr1	164177454	164177510	61.92	24.775	15.545	0
chr10	87294943	87294999	26.81	40.245	15.59	0
chr19	3085608	3085664	43.44	13.965	23.365	0
chr5	31135979	31136033	43.63	20.12	27.5	0
chr17	33965919	33965973	54.01	40.39	58.68	0
chr15	102024248	102024304	30.205	12.76	16.14	0
chr5	125928559	125928615	39.075	9.61	17.155	0
chr18	46496740	46496796	32.87	1.05	14.535	0
chr5	53435143	53435197	24.92	6.91	19.225	0
chr18	82848659	82848715	51.54	51.955	34.305	0
chr5	106305369	106305425	14.735	19.52	8.83	0
chr5	127046401	127046457	25.11	9.01	18.21	0
chr12	76795527	76795583	42.67	2.705	34.765	0
chr5	146829944	146830000	46.45	75.98	40.975	0
chr12	85340352	85340408	53.815	30.18	33.75	0
chr11	70526847	70526903	28.505	14.115	18.165	0
chr3	18066148	18066204	24.725	8.11	18.675	0
chr11	94410332	94410388	21.91	24.025	15.545	0
chr6	38432291	38432347	28.505	8.56	16.605	0
chr17	85088826	85088880	32.095	37.39	23.365	0
chr7	5043178	5043234	59.835	23.27	27.545	0
chr7	87781982	87782038	25.495	11.41	6.255	0
chr7	108504411	108504467	48.875	32.285	18.165	0
chr17	24987363	24987419	29.09	21.925	48.705	0
chr7	126892508	126892564	30.395	20.27	16.645	0
chr14	23620225	23620281	25.11	15.315	10.395	0
chr14	23620459	23620515	5.67	5.555	15.085	0
chr17	26224093	26224149	96.48	35.435	93.995	0
chr7	71900186	71900242	41.55	4.805	9.845	0
chr14	35112347	35112403	35.68	21.925	32.695	0
chr1	181734446	181734502	57.02	28.23	21.245	0
chr17	34115794	34115850	55.9	47.9	27.5	1
chr17	45727022	45727078	53.815	28.525	24.42	1
chr17	46872433	46872489	50.23	33.78	37.89	0
chr17	57367639	57367695	98.18	90.545	73.67	0
chr2	23898813	23898869	23.22	12.465	21.8	0
chr14	74031488	74031544	108.945	42.04	47.78	1
chr1	108153953	108154009	32.285	21.625	32.745	0
chr17	45949804	45949860	43.055	23.875	14.025	0
chr2	27062643	27062699	48.53	19.52	21.8	0
chr1	172255556	172255612	35.68	23.725	12.465	0
chr1	36129850	36129906	25.11	29.58	21.75	1
chr12	52946148	52946202	65.35	53.905	52.93	0
chr17	26753800	26753854	25.305	15.915	32.145	0
chr9	108667500	108667556	45.135	48.05	48.24	0
chr9	45659030	45659086	30.785	14.565	3.635	0
chr11	22813305	22813359	18.32	8.26	3.635	0
chr9	14200611	14200667	69.285	21.92	38.905	0
chr16	32570289	32570343	20.02	28.98	25.985	0
chr9	78359523	78359579	14.735	12.465	10.945	0
chr9	94278208	94278264	24.725	25.225	11.405	0
chr9	57940079	57940135	45.715	17.115	10.395	0
chr3	121570253	121570309	55.32	26.575	39.455	0
chr5	147119187	147119243	43.055	23.575	37.435	0
chr13	46116510	46116566	182.55	41.295	83.605	1
chr5	30562373	30562429	68.55	34.385	11.45	0
chr13	40955330	40955386	23.415	34.085	28.055	0
chr5	54356997	54357053	86.295	33.035	35.78	1
chr3	75567388	75567444	21.91	7.505	21.245	0
chr5	36463621	36463677	27	21.775	19.225	0
chr13	36713072	36713128	35.49	39.94	48.835	0
chr13	59508742	59508798	38.345	36.635	34.26	0
chr5	91913520	91913576	55.9	19.52	17.155	0
chr5	114584060	114584116	30.98	17.57	15.085	0
chr3	106347989	106348045	49.685	15.465	17.66	0
chr13	23960836	23960892	55.32	28.83	32.745	0
chr13	41499342	41499398	56.825	39.64	50.86	0
chr13	47346149	47346205	85.14	17.57	31.73	1
chr3	29631703	29631759	48.53	72.38	29.66	0
chr12	70784736	70784790	35.49	37.39	18.675	0
chr4	138019641	138019697	26.23	26.88	25.935	0
chr19	21085682	21085738	15.66	2.1	5.195	0
chr1	167440546	167440602	32.095	23.725	19.175	1
chr4	149394193	149394249	66.085	38.89	17.11	0
chr17	36046788	36046842	59.295	32.43	44.61	0
chr5	115718494	115718548	63.23	23.12	44.65	0
chr18	12708897	12708953	26.81	16.22	24.42	0
chr5	97425775	97425831	34.375	11.71	9.38	0
chr4	104587366	104587422	28.7	6.155	13.52	0
chr11	45899142	45899198	7.365	12.76	8.83	0
chr3	120889857	120889913	32.675	14.115	5.705	0
chr7	148487536	148487592	32.485	17.115	16.645	0
chr17	73639227	73639283	18.32	1.05	7.775	0
chr11	17551554	17551608	15.47	37.985	27.5	0
chr2	35948430	35948486	23.22	10.965	7.775	0
chr8	23739033	23739087	34.18	23.575	6.21	1
chr1	138842721	138842777	32.285	19.67	30.165	0
chr1	61696769	61696825	20.755	6.455	12.465	0
chr9	116260171	116260227	56.67	26.425	18.21	1
chr9	64622593	64622649	28.505	7.505	28.005	0
chr9	77878852	77878908	93.085	24.925	36.835	0
chr3	84259742	84259798	43.055	13.515	0	0
chr11	69603460	69603516	35.295	5.255	1.565	0
chr16	22683827	22683883	32.095	7.21	8.325	0
chr5	146822916	146822972	39.275	16.965	40.425	0
chr8	19784497	19784553	83.445	42.795	115.75	0
chr5	151401978	151402034	57.02	24.625	39.37	0
chr5	31136034	31136090	42.125	24.32	31.13	0
chr8	13517624	13517680	22.26	22.675	17.66	0
chr8	23733939	23733995	48.915	3.45	3.635	0
chr5	44388957	44389013	28.89	29.13	26.44	0
chr1	166379946	166380002	30.98	19.97	16.645	0
chr8	114264512	114264568	30.395	21.625	18.21	0
chr8	125219557	125219613	45.865	38.44	16.605	0
chr4	134369937	134369993	30.01	11.265	15.545	0
chr1	166457020	166457076	54.585	26.73	8.83	0
chr1	181736150	181736206	55.705	22.825	29.57	0
chr5	105668698	105668754	67.59	40.84	44.1	0
chr5	119788793	119788849	26.425	16.065	14.535	0
chr7	78409129	78409185	47.22	7.96	20.235	1
chr4	61358907	61358961	32.675	24.175	31.13	0
chr7	119658521	119658577	43.055	11.86	20.235	0
chr11	94499050	94499106	28.315	2.4	15.085	0
chr3	50963273	50963341	30.395	13.96	11.405	0
chr3	52333178	52333276	20.21	33.335	8.83	0
chr11	96828574	96828630	35.88	43.995	12.465	0
chr19	55835742	55835796	19.825	10.51	8.83	0
chr6	6240624	6240683	16.815	4.805	9.38	0
chr7	86879640	86879703	70.635	39.94	22.855	0
chr6	21845480	21845541	25.305	4.805	10.395	0
chr6	29706548	29706612	54.2	16.52	21.335	0
chr7	125842601	125842658	32.675	47.75	17.11	0
chr7	134489715	134489772	37.96	23.725	26.49	0
chr7	134957484	134957541	41.74	16.065	18.715	1
chr7	139856690	139856747	81.785	16.965	17.66	0
chr5	91280553	91280613	37.575	20.27	3.125	0
chr10	95059086	95059142	18.32	15.01	5.195	0
chr7	151172352	151172435	44.945	25.975	25.935	0
chr2	157362361	157362429	32.87	18.165	5.705	0
chr7	26678366	26678428	92.355	19.22	32.695	0
chr7	50617560	50617630	17.935	12.615	23.82	0
chr7	63190590	63190646	26.81	18.32	18.165	0
chr7	75827496	75827552	20.02	14.115	5.705	0
chr7	80722815	80722871	30.205	29.88	33.71	0
chr2	25334017	25334078	37.38	14.715	15.04	0
chr2	44808720	44808776	21.33	17.42	11.405	0
chr8	111436760	111436870	28.7	19.22	6.255	0
chrX	58078661	58078754	36.07	9.31	11.955	0
chr9	62254545	62254627	23.8	24.925	27.085	0
chr4	106693323	106693377	50.23	25.525	11.45	0
chr9	102630308	102630373	68.36	16.52	30.075	0
chr4	108019807	108019861	27.39	30.78	51.96	0
chr9	116020882	116020938	53.045	33.63	35.365	0
chr4	60609607	60609687	23.22	10.965	11.45	0
chr9	123116252	123116309	39.465	20.72	20.785	0
chr5	97486032	97486091	28.315	32.58	33.2	0
chr9	65145051	65145135	51.35	27.93	28.51	0
chr5	73309411	73309467	62.145	20.42	27.04	0
chr5	121857978	121858051	40.58	31.23	19.73	0
chr5	136918166	136918250	44.75	25.225	11.405	1
chr5	143074033	143074142	39.465	25.68	29.06	0
chr5	145009243	145009300	39.85	11.71	21.245	0
chr8	71928888	71928944	33.215	9.01	41.11	0
chr1	134454802	134454875	44.365	16.52	16.095	0
chr8	91621483	91621553	74.22	52.255	29.615	0
chr1	186691707	186691806	28.505	54.355	15.04	0
chr8	10940070	10940130	68.165	61.265	24.88	0
chr1	138806873	138806930	30.205	7.655	7.815	0
chr1	39124940	39125016	57.98	22.525	23.915	0
chr8	124104465	124104521	62.305	41.145	52.975	0
chr1	72772714	72772801	73.1	54.505	49.3	0
chr8	33211053	33211109	45.865	23.875	26.49	0
chr8	37795190	37795261	48.145	16.065	17.66	1
chr8	45795046	45795105	64.035	21.17	28.055	0
chr1	153065852	153065911	14.35	8.26	24.925	0
chr4	34848477	34848557	30.01	39.195	28.055	1
chr8	77908963	77909022	31.17	18.92	12.97	0
chr1	156922162	156922218	51.35	43.095	18.165	0
chr4	43415343	43415427	21.715	7.355	6.255	0
chr4	62882684	62882740	23.605	7.505	7.775	0
chr1	181538799	181538856	19.825	30.18	18.715	0
chr1	182176064	182176142	32.87	17.42	21.8	0
chr4	97575425	97575494	45.135	24.775	10.35	0
chr4	101383099	101383170	48.875	23.42	6.76	0
chr1	195053923	195054023	74.995	51.955	49.805	0
chr4	55154931	55155006	31.17	11.265	5.195	0
chr1	21218946	21219038	30.395	16.815	24.88	0
chr1	52552595	52552652	26.81	13.815	31.09	0
chr1	60698450	60698528	31.17	9.61	14.535	1
chr4	115680515	115680584	56.285	43.845	38.49	0
chr4	120836262	120836354	50.035	7.355	24.42	0
chr4	125934444	125934500	32.095	27.33	31.13	0
chr4	140410406	140410470	30.59	17.57	21.335	0
chr4	140837075	140837132	91.195	27.625	26.99	1
chr4	115248084	115248141	43.245	23.42	25.43	1
chr4	8289257	8289315	26.81	22.525	12.465	0
chr4	15243439	15243501	45.48	22.675	23.365	0
chr4	41315406	41315483	31.71	19.97	52.975	0
chr6	116585705	116585759	42.86	57.805	45.71	0
chr11	100453883	100453948	32.095	12.76	7.265	0
chr7	47097550	47097635	24.92	11.265	6.76	0
chr7	56113132	56113196	37.96	9.915	12.465	0
chr7	86903010	86903068	29.435	18.47	9.845	0
chr6	144452792	144452846	30.395	25.525	17.155	0
chr10	21896489	21896547	60.99	11.265	22.3	0
chr6	124612688	124612744	21.14	21.77	9.885	0
chr2	13995659	13995730	30.59	34.835	21.845	0
[truncated: 3,319 more rows]
