# Supplementary material for: Multiple mechanisms regulate H3 acetylation of enhancers in response to thyroid hormone
Source: PLoS Genet. 2020 May 26;16(5):e1008770. doi: 10.1371/journal.pgen.1008770 (PMC7274477; doi:10.1371/journal.pgen.1008770)
Supplement: S4 Data — SE slope is indicated. (XLSX) [file pgen.1008770.s013.xlsx]

## Sheet: PGENETICS_SE_data
chr	start	end	superEnhancer.slope	lenght
chr11	100677942	100732414	54472	54472
chr1	90149082	90166465	17383	17383
chr19	4536313	4600464	64151	64151
chr17	26698092	26759446	61354	61354
chr11	60602241	60651602	49361	49361
chr15	54937777	54985416	555.264	47639
chr6	113588622	113646755	511.556	58133
chr3	28596920	28636734	487.472	39814
chr7	20369332	20417150	388.64	47818
chr10	79712231	79744801	378.237	32570
chr6	81979315	82038212	211.378	58897
chr10	127048822	127081481	206.647	32659
chr6	124428124	124478712	148.61	50588
chr18	64757802	64815442	126.37	57640
chr6	108380219	108422713	118.379	42494
chr18	46774907	46821081	114.692	46174
chr9	78353696	78380909	105.041	27213
chr1	135134163	135207291	106.421	73128
chr8	91796449	91842600	100.836	46151
chr2	3589595	3630604	104.309	41009
chr4	75964110	76024851	106.578	60741
chr1	90103013	90121679	109.234	18666
chr5	125863494	125889835	102.205	26341
chr7	74778597	74808035	69.4	29438
chr11	77577702	77615352	63.457	37650
chr2	154899485	154928238	63.568	28753
chr19	47520842	47547424	62.852	26582
chr13	34129668	34155031	68.298	25363
chr3	98039900	98071826	66.305	31926
chr1	51776487	51839682	93.583	63195
chr14	46096786	46170857	92.118	74071
chr5	90834343	90889690	87.85	55347
chr11	5385479	5420517	65.468	35038
chr2	69218530	69263476	65.047	44946
chr7	80721276	80770444	77.257	49168
chr11	98634616	98656216	81.738	21600
chr3	10285152	10315742	120.286	30590
chr15	3164948	3201602	116.688	36654
chr11	57769318	57824209	124.645	54891
chr1	59258058	59269870	94.704	11812
chr9	53141087	53165560	89.965	24473
chr12	76567507	76581731	89.852	14224
chr12	77355721	77390657	87.295	34936
chr9	110232376	110264934	88.733	32558
chr10	95220483	95243125	78.089	22642
chr15	77050193	77107976	84.766	57783
chr14	41953470	41984518	45.931	31048
chr3	121569887	121618202	44.29	48315
chr5	130498614	130536853	38.114	38239
chr12	56560369	56592779	37.019	32410
chr15	102225137	102249308	34.354	24171
chr10	126575311	126604971	42.209	29660
chr3	122177418	122215717	45.51	38299
chr11	120366613	120410656	43.322	44043
chr4	149594302	149611050	53.077	16748
chr10	5720589	5742385	56.93	21796
chr17	28545124	28597965	58.383	52841
chr10	98665198	98697096	61.248	31898
chr11	28585143	28603312	60.455	18169
chr8	126320360	126344950	57.558	24590
chr6	90425488	90465049	56.588	39561
chr1	180247885	180268855	53.028	20970
chr4	134470925	134486753	50.665	15828
chr13	91880162	91905809	49.854	25647
chr16	34958573	34994849	46.219	36276
chr5	135450157	135492552	28.528	42395
chr14	76202414	76244757	37.565	42343
chr5	122136178	122171930	33.997	35752
chr19	4492663	4522120	39.355	29457
chr11	66838937	66865976	44.693	27039
chr15	10153103	10193748	46.512	40645
chr13	96601263	96661366	56.39	60103
chr18	75816644	75837531	57.479	20887
chr19	60645763	60674241	57.956	28478
chr15	89000156	89009885	63.602	9729
chr5	90981198	91017927	64.849	36729
chr13	23790506	23854658	53.766	64152
chr13	37711256	37730302	54.35	19046
chr4	61444419	61470132	44.888	25713
chr3	52403796	52427109	46.594	23313
chr7	109044825	109082400	48.282	37575
chr9	48393158	48427010	33.139	33852
chr19	34570312	34607556	31.387	37244
chr2	131035489	131061152	36.051	25663
chr7	27813514	27845129	27.548	31615
chr18	85053994	85092534	26.383	38540
chr3	89213465	89234996	30.222	21531
chr6	90270359	90283752	29.458	13393
chr10	67984276	68004932	30.233	20656
chr7	16984890	17002955	25.07	18065
chr12	100644710	100683566	21.039	38856
chr15	38612061	38642989	23.413	30928
chr3	95449684	95479486	23.03	29802
chr4	107782137	107809636	18.793	27499
chr4	141277652	141298809	17.139	21157
chr2	180976261	181023618	18.2	47357
chr11	79559642	79571934	15.338	12292
chr6	21740886	21803083	14.509	62197
chr7	106240462	106295201	13.091	54739
chr18	39009831	39048142	11.784	38311
chr3	81778662	81795128	12.031	16466
chr5	92515094	92546901	9.346	31807
chr6	72533731	72586068	9.964	52337
chr13	60580535	60610448	9.531	29913
chr9	74777355	74801352	8.067	23997
chr15	99665508	99683804	8.14	18296
chr7	87177555	87203644	7.245	26089
chr2	64832700	64861320	10.322	28620
chr17	87663132	87704534	12.199	41402
chr8	47914808	47936497	11.906	21689
chr7	133810910	133833339	11.816	22429
chr4	141094877	141127244	11.685	32367
chr16	94747735	94790745	11.127	43010
chr6	117828942	117867750	11.054	38808
chr6	114863325	114904297	9.685	40972
chr6	116004782	116043188	9.561	38406
chr8	25539333	25568043	9.171	28710
chr18	38336217	38353708	8.131	17491
chr7	27950546	27982048	6.896	31502
chr15	10287534	10310450	6.989	22916
chr1	182139750	182160688	11.981	20938
chr6	48384327	48402945	15.05	18618
chr5	145978331	145992478	15.939	14147
chr10	93560555	93634646	16.328	74091
chr15	99706073	99747851	18.932	41778
chr4	128660636	128689717	17.889	29081
chr15	82210364	82238088	19.859	27724
chr15	77741854	77764875	19.345	23021
chr11	115948572	115961159	18.833	12587
chr12	105191468	105241787	19.821	50319
chr11	59841224	59862982	16.849	21758
chr19	34879302	34913790	17.494	34488
chr14	52548623	52562030	16.096	13407
chr1	21208920	21230427	17.008	21507
chr2	90393706	90417277	14.701	23571
chr13	36551622	36589367	20.208	37745
chr18	60808137	60821123	20.705	12986
chr18	21079070	21104896	19.246	25826
chr19	4315671	4333936	18.883	18265
chr9	31803781	31813959	19.458	10178
chr8	23579081	23592333	17.398	13252
chr4	120478658	120498805	13.684	20147
chr3	121382768	121397119	13.745	14351
chr7	82993378	83006804	12.193	13426
chr4	19608030	19647792	12.35	39762
chrX	137055099	137099936	7.126	44837
chr11	101561216	101576070	4.862	14854
chr17	33052961	33084328	4.806	31367
chr7	121912375	121935306	4.751	22931
chr6	71079820	71136047	2.543	56227
chr17	28632610	28660743	2.563	28133
chr2	131910419	131957717	2.9	47298
chr11	110098925	110130064	2.906	31139
chr7	56068589	56111003	4.792	42414
chr10	114766003	114799960	6.774	33957
chr5	125945562	125976736	7.244	31174
chr11	106361630	106389348	7.114	27718
chr12	88488615	88499211	7.631	10596
chr19	44181587	44210519	7.8	28932
chr7	75409226	75431263	10.002	22037
chr15	88905969	88921076	11.749	15107
chr5	37087404	37117725	13.582	30321
chr3	89096948	89110278	14.533	13330
chr11	106290801	106324487	15.547	33686
chr15	82168753	82192420	13.295	23667
chr7	26204846	26262753	12.949	57907
chr9	78002424	78024806	13.208	22382
chr2	38357775	38381188	15.236	23413
chr11	70543584	70578714	16.201	35130
chr4	134776853	134802348	15.904	25495
chr2	27062230	27074218	13.96	11988
chr5	116872275	116904081	11.691	31806
chr3	121118752	121162122	11.975	43370
chr8	25676473	25686726	9.113	10253
chr10	79786270	79795518	8.791	9248
chr6	141806500	141825062	8.407	18562
chr5	109088827	109104741	9.511	15914
chr16	57157424	57167356	8.715	9932
chr14	46310613	46327881	7.596	17268
chr5	114589114	114612129	9.098	23015
chr9	45993649	46024489	9.613	30840
chr11	90086355	90130857	14.69	44502
chr1	90302899	90320190	13.951	17291
chr8	73173539	73222627	15.114	49088
chr10	67674468	67712420	14.89	37952
chr18	51277572	51291048	15.433	13476
chr16	24449624	24484476	14.992	34852
chr1	40212403	40221752	14.876	9349
chr19	5873288	5889873	18.165	16585
chr18	12944934	12969790	18.447	24856
chr8	117079093	117093167	17.811	14074
chr19	21673450	21707403	12.687	33953
chr1	193893873	193961494	13.388	67621
chr9	107465004	107479262	11.984	14258
chr11	59224608	59257630	14.239	33022
chr16	32659816	32689700	14.231	29884
chr14	66723610	66772378	13.519	48768
chr10	19759641	19797872	11.871	38231
chr15	98860221	98873464	10.708	13243
chr17	56395559	56430407	9.927	34848
chr17	71172525	71202841	10.505	30316
chr2	119372408	119428873	12.498	56465
chr9	66441487	66454769	11.664	13282
chr6	71425180	71456442	12.077	31262
chr1	107850209	107886618	9.929	36409
chr10	76965540	76992024	9.36	26484
chr1	44175794	44205261	11.397	29467
chr10	94780170	94786752	12.897	6582
chr17	53783043	53795067	10.74	12024
chr2	103325533	103353138	8.616	27605
chr15	78236810	78262874	8.169	26064
chr17	80393966	80404236	6.358	10270
chr8	129963822	129986963	6.937	23141
chr4	70142661	70151190	7.744	8529
chr6	148142002	148161346	9.253	19344
chr8	93392774	93417035	11.536	24261
chr11	86409299	86428092	11.696	18793
chr4	135502638	135521078	10.598	18440
chr8	47960435	47969212	11.696	8777
chr13	37939211	37964307	10.976	25096
chr2	5857121	5872551	12.789	15430
chr8	47555637	47585302	13.054	29665
chr2	12787593	12828191	12.4	40598
chr1	82155287	82185614	12.013	30327
chr4	107875726	107913744	11.949	38018
chr6	83058466	83095909	10.642	37443
chr4	62008661	62069513	9.247	60852
chr11	20352975	20378088	10.188	25113
chr4	133102110	133126256	9.378	24146
chr14	75632504	75650274	9.657	17770
chr1	88497028	88515584	9.072	18556
chr5	92915446	92935174	9.017	19728
chr5	135504994	135530897	10.185	25903
chr8	108654058	108683998	9.979	29940
chr2	32091661	32116058	8.433	24397
chr16	24392476	24404366	7.57	11890
chr11	77997175	78025119	6.695	27944
chr1	59439536	59453178	5.437	13642
chr9	77555216	77578301	6.056	23085
chr6	124355720	124384360	6.317	28640
chr12	104869213	104894513	4.96	25300
chr10	76840326	76870003	5.106	29677
chr9	31087775	31118736	4.833	30961
chr7	148184700	148211363	4.254	26663
chr10	79556639	79578054	4.434	21415
chr8	95645677	95671345	4.702	25668
chr4	34906821	34960769	5.632	53948
chr8	126789037	126809920	7.346	20883
chr9	103176764	103207293	7.413	30529
chr9	114724801	114738972	7.506	14171
chr5	143657025	143678818	8.215	21793
chr14	77197153	77238190	7.785	41037
chr13	9056245	9081376	6.695	25131
chr10	110138103	110155055	7.724	16952
chr14	56196860	56234973	8.855	38113
chr5	88002048	88030853	9.302	28805
chr12	79306880	79320311	8.555	13431
chr2	146401354	146413411	7.893	12057
chr5	138516703	138536331	7.393	19628
chr11	69222468	69232240	8.052	9772
chr6	51473546	51504991	7.707	31445
chr9	54689553	54721512	8.7	31959
chr11	43692734	43725289	8.837	32555
chr11	75299855	75325307	7.718	25452
chr12	88259111	88274162	7.059	15051
chr4	46542393	46552260	6.678	9867
chr16	49855057	49906228	6.698	51171
chr2	152617917	152640375	6.361	22458
chr1	191866526	191893279	6.027	26753
chr11	120534693	120554346	5.039	19653
chr12	102016949	102033264	6.178	16315
chr10	95105059	95122965	6.259	17906
chr17	29388710	29411517	5.937	22807
chr2	92261659	92287442	7.451	25783
chr16	35923785	35939736	7.895	15951
chr11	55274920	55282779	8.142	7859
chr1	13650229	13667950	7.712	17721
chr11	94450556	94464118	6.82	13562
chr2	63880995	63917796	7.619	36801
chr6	124869849	124880898	8.311	11049
chr6	136467681	136503487	8.116	35806
chr8	73046314	73053489	8.099	7175
chr14	70892829	70920440	8.642	27611
chr5	20674958	20692619	8.378	17661
chr6	145750466	145778594	7.378	28128
chr11	70332282	70338782	6.777	6500
chr9	54330550	54368698	7.236	38148
chr9	92160915	92171213	7.776	10298
chr10	93512139	93544186	7.922	32047
chr16	44049351	44061636	7.756	12285
chr3	90051458	90070216	6.719	18758
chr15	10553103	10575695	5.914	22592
chr11	31724235	31739175	8.814	14940
chr11	90203738	90231015	8.125	27277
chr8	96877580	96911356	8.619	33776
chr5	120961317	120967041	11.359	5724
chr8	58748121	58792174	10.993	44053
chr17	74291102	74320685	10.4	29583
chr3	96044527	96073558	9.366	29031
chr11	53570935	53600349	11.673	29414
chr5	147079934	147105988	11.638	26054
chr6	72194444	72229178	11.414	34734
chr8	34909720	34926147	9.537	16427
chr8	116618168	116642240	9.311	24072
chr4	62162786	62181408	8.883	18622
chr6	17428161	17474435	6.643	46274
chr19	39576051	39585665	6.928	9614
chr16	21814896	21854522	6.954	39626
chr11	70642221	70670196	8.096	27975
chr12	73721519	73751139	5.248	29620
chr12	21179740	21216130	4.998	36390
chr8	87549042	87561026	5.173	11984
chr6	128476041	128499561	3.792	23520
chr11	74634124	74643839	4.144	9715
chr9	107198524	107226436	4.417	27912
chr12	81935425	81956467	4.812	21042
chr8	46366721	46391478	4.519	24757
chr4	117645266	117655972	4.783	10706
chr9	106059829	106074696	3.534	14867
chr1	138842910	138864341	3.662	21431
chr4	19897507	19919168	3.763	21661
chr3	59971367	59979673	3.473	8306
chr5	141291537	141305394	3.688	13857
chr8	59029565	59054871	3.464	25306
chr4	118896884	118916180	3.734	19296
chr3	104224575	104245957	2.799	21382
chr4	147976114	148001221	2.877	25107
chr4	131790211	131826665	2.601	36454
chr17	78779322	78807487	3.97	28165
chr2	155183235	155199707	3.693	16472
chr9	50468111	50510012	4.112	41901
chr13	96547466	96561996	4.132	14530
chr9	110891861	110897759	3.868	5898
chr11	5814801	5820411	3.423	5610
chr13	30431647	30460024	2.79	28377
chr15	8990701	9013187	2.772	22486
chr6	121088054	121116957	2.618	28903
chr19	30297310	30316697	2.9	19387
chr6	136403272	136413626	3.135	10354
chr5	31593661	31600455	3.075	6794
chr2	147786894	147807032	3.603	20138
chr11	83555141	83562170	4.432	7029
chr2	165807705	165828624	5.024	20919
chr8	125682623	125687570	5.115	4947
chr9	108166759	108209454	5.385	42695
chr2	35013052	35057253	7.323	44201
chr19	40538072	40595023	7.457	56951
chr13	115849750	115892628	7.956	42878
chr9	20666311	20703500	7.137	37189
chr2	180435493	180445613	8.54	10120
chr6	121279630	121302878	7.8	23248
chr13	69750643	69770664	7.683	20021
chr15	96565779	96580795	7.189	15016
chr4	35093371	35113884	7.596	20513
chr2	37425753	37444405	8.834	18652
chr14	64745081	64765724	6.931	20643
chr8	46681121	46707487	7.82	26366
chr15	27479923	27494524	7.093	14601
chr19	43588776	43599758	6.562	10982
chr1	89904379	89922048	5.164	17669
chr2	109766811	109806670	5.26	39859
chr1	174627295	174637175	4.94	9880
chr12	104565016	104586865	5.056	21849
chr19	12069324	12085618	4.679	16294
chr10	67898133	67928489	3.301	30356
chr7	52823104	52830905	3.24	7801
chr14	71096043	71113677	2.316	17634
chr2	157888469	157919794	2.79	31325
chr10	127519460	127529408	3.112	9948
chr5	146182943	146195330	3.821	12387
chr17	80317290	80338400	3.737	21110
chr19	10028596	10051715	3.542	23119
chr4	97418133	97439368	3.705	21235
chr2	4908209	4918485	3.673	10276
chr3	97560104	97572850	4.629	12746
chr6	134673705	134701758	4.795	28053
chr5	124676283	124686766	9.502	10483
chr1	186661816	186682667	9.287	20851
chr16	43328140	43342672	8.942	14532
chr13	24446945	24469976	8.857	23031
chr5	138011037	138042885	8.631	31848
chr15	3387457	3415524	8.817	28067
chr7	96475628	96487106	9.148	11478
chr16	10981680	11011348	9.171	29668
chr18	60384530	60412934	8.642	28404
chr11	48999962	49026203	8.674	26241
chr1	71934657	71959898	4.217	25241
chr14	31674388	31701425	4.054	27037
chr6	108042403	108065689	3.801	23286
chr13	41321632	41331937	4.304	10305
chr11	97673101	97684790	5.315	11689
chr1	87934590	87944327	5.019	9737
chr8	13025264	13050820	4.246	25556
chr10	66372211	66391976	4.78	19765
chr6	124633312	124663064	4.359	29752
chr10	117099888	117107455	4.803	7567
chr5	30473283	30497331	5.065	24048
chr2	157938655	157961968	5.347	23313
chr10	39782490	39798292	5.408	15802
chr6	72007545	72028867	4.71	21322
chr8	46409288	46428107	3.946	18819
chr13	46970545	46994810	4.513	24265
chr16	37524940	37542328	5.036	17388
chr16	4879455	4908125	4.461	28670
chr13	105425778	105441251	4.243	15473
chr11	102077556	102103332	3.641	25776
chr8	3220669	3262206	3.371	41537
chr1	142293641	142313149	3.298	19508
chr9	31779203	31787613	3.417	8410
chr2	103553740	103568376	3.109	14636
chr8	4837477	4839825	2.848	2348
chr5	128113871	128128533	2.615	14662
chr3	21884827	21914306	2.36	29479
chr12	72447060	72480708	3.069	33648
chr4	128984800	129013568	3.484	28768
chr2	25307754	25328123	3.473	20369
chr19	4811953	4839293	3.31	27340
chr7	52104015	52112609	2.952	8594
chr12	70458136	70472860	3.667	14724
chr1	39634477	39649647	3.74	15170
chr19	32670657	32689515	4.097	18858
chr9	21923353	21936831	3.784	13478
chr7	134605349	134622410	3.621	17061
chr16	36934562	36945717	3.104	11155
chr19	38265545	38298426	2.83	32881
chr17	36157177	36181001	3.388	23824
chr13	37542738	37560293	3.31	17555
chr10	61109058	61128557	3.58	19499
chr9	107973916	107998491	3.432	24575
chr6	31078893	31087262	3.237	8369
chr4	101347136	101384274	3.781	37138
chr5	51918649	51944515	4.423	25866
chr16	98118874	98162157	4.981	43283
chr9	77758591	77764989	5.268	6398
chr2	84596002	84616157	5.954	20155
chr7	25384175	25396199	5.341	12024
chr11	108246197	108257966	5.684	11769
chr10	41287938	41332499	6.756	44561
chr2	93578953	93587391	6.437	8438
chr15	85464484	85500113	7.099	35629
chr1	193445224	193472003	6.721	26779
chr1	107787875	107806065	6.073	18190
chr13	12626560	12643207	5.617	16647
chr9	45948557	45972130	5.382	23573
chr9	108686256	108698279	4.655	12023
chr9	106340061	106351317	4.737	11256
chr3	103595335	103624441	4.466	29106
chr4	15852784	15873027	3.467	20243
chr18	45729824	45741802	3.676	11978
chr2	146327914	146361337	3.066	33423
chr2	160158077	160175858	2.653	17781
chr19	12861895	12880810	2.566	18915
chr4	148464889	148478581	2.357	13692
chr1	67138617	67151337	2.188	12720
chr11	75252539	75257944	2.217	5405
chr19	40371519	40383114	2.447	11595
chr4	6836301	6873798	2.694	37497
chr6	54889988	54923102	2.363	33114
chr7	126693848	126704199	1.729	10351
chr8	109640280	109675138	1.622	34858
chr8	114148377	114168311	1.755	19934
chr11	106860014	106889063	2.72	29049
chr19	42576406	42605086	2.868	28680
chr12	7916782	7926856	2.737	10074
chr14	73561794	73579966	2.63	18172
chr4	11780667	11806588	2.502	25921
chr19	45056757	45065566	2.537	8809
chr4	125767715	125786026	2.485	18311
chr9	63225064	63247780	3.33	22716
chr19	41401010	41421066	5.068	20056
chr11	106099899	106135077	5.103	35178
chr15	81632622	81653673	4.132	21051
chr11	98299759	98309382	5.329	9623
chr4	131446417	131462299	5.489	15882
chr2	154417340	154447467	5.655	30127
chr2	103637829	103645113	5.594	7284
chr6	112987593	113027999	5.3	40406
chr8	35080249	35104121	5.3	23872
chr1	75138545	75146111	4.539	7566
chr8	48791711	48800391	2.949	8680
chr4	82038588	82066965	2.732	28377
chr9	113019995	113038167	2.749	18172
chr1	58661231	58682233	2.116	21002
chr5	91702866	91722943	2.502	20077
chr4	154690800	154698131	2.659	7331
chr16	93591318	93604785	2.601	13467
chr1	90062534	90076871	2.766	14337
chr14	35103676	35123546	2.88	19870
chr9	51785956	51821983	2.81	36027
chr19	44060290	44096795	2.621	36505
chr5	91291322	91320858	2.938	29536
chr5	134651878	134660266	3.202	8388
chr13	37987425	38010784	2.703	23359
chr6	94499252	94513987	2.118	14735
chr12	77636153	77655468	2.005	19315
chr3	88905360	88917730	2.287	12370
chr11	106441518	106450663	2.069	9145
chr16	30389086	30422843	2.377	33757
chr6	48544339	48552613	2.522	8274
chr2	11615999	11627365	2.912	11366
chr11	83982139	83992830	2.758	10691
chr14	9005912	9008857	2.45	2945
chr6	97220242	97228708	2.723	8466
chr15	75136396	75145453	3.202	9057
chr5	122033844	122044052	3.723	10208
chr12	81180621	81205454	3.464	24833
chr1	196832175	196844312	5.062	12137
chr7	91817819	91839336	4.667	21517
chr6	108436442	108469511	5.024	33069
chr3	129273773	129296118	4.699	22345
chr14	28480145	28496166	4.478	16021
chrX	45537396	45562482	4.684	25086
chr10	8632410	8672031	4.702	39621
chr5	108877911	108891103	5.016	13192
chr8	90722596	90734721	4.304	12125
chr17	79384421	79399820	4.202	15399
chr2	84466884	84476572	2.54	9688
chr6	145286687	145295397	2.676	8710
chr11	102868080	102890231	2.264	22151
chr3	157564942	157593110	2.743	28168
chr7	106340255	106373959	2.79	33704
chr2	143990850	144009755	3.168	18905
chr12	81317027	81331690	3.069	14663
chr17	85081976	85089287	2.639	7311
chr15	77207043	77241480	2.72	34437
chr4	62382674	62390864	2.961	8190
chr14	73530148	73543903	2.996	13755
chr9	54408288	54435300	3.147	27012
chr9	122756584	122782229	3.249	25645
chr4	149788469	149809030	2.856	20561
chr11	59622836	59629236	3.659	6400
chr13	34363849	34379552	3.336	15703
chr4	106450629	106472897	3.563	22268
chr5	149771320	149790712	4.08	19392
chr9	70979283	70988709	4.606	9426
chr16	14132218	14163240	4.804	31022
chr19	32617130	32626241	4.865	9111
chr4	47252249	47272270	4.597	20021
chr16	26749422	26756081	4.464	6659
chr16	23037530	23059101	4.885	21571
chr8	124456795	124474420	4.388	17625
chr11	79959180	79973317	4.356	14137
chr10	88968995	88982655	4.065	13660
chr17	49558715	49568613	3.179	9898
chr9	106138045	106150039	2.671	11994
chr2	113378147	113396376	2.421	18229
chr19	53969207	53990187	2.816	20980
chr7	4581375	4611188	2.961	29813
chr9	70778314	70788621	3.008	10307
chr19	20604145	20632389	2.621	28244
chr4	107991630	108019793	2.825	28163
chr15	75034838	75048034	2.592	13196
chr2	118131586	118152302	2.691	20716
chr9	119910737	119923613	3.362	12876
chr4	134355011	134386743	3.301	31732
chr7	3219847	3236223	3.371	16376
chr10	128025038	128035672	2.862	10634
chr9	103136600	103151054	3.002	14454
chr14	32898197	32907094	3.24	8897
chr3	133402688	133413702	3.153	11014
chr17	34257480	34259510	2.572	2030
chr10	84262506	84275024	2.871	12518
chr16	43539589	43560695	2.482	21106
chr4	150119900	150130691	1.81	10791
chr16	93324800	93355387	1.831	30587
chr4	154974998	154998733	2.15	23735
chr16	10524861	10533986	2.206	9125
chr9	32525847	32551420	2.258	25573
chr10	7904976	7916310	1.918	11334
chr11	120686171	120694005	1.993	7834
chr12	105271659	105280523	2.546	8864
chr5	66531190	66558844	2.325	27654
chr9	34833724	34847027	2.351	13303
chr7	52384626	52410038	2.354	25412
chr6	124755448	124763581	2.621	8133
chr6	113368948	113389229	2.226	20281
chr11	97288358	97297280	2.188	8922
chr3	146233263	146244071	1.921	10808
chr19	10666025	10679885	2.072	13860
chr6	90695586	90704317	2.185	8731
chr9	103965434	103974304	1.773	8870
chr14	30780887	30810117	1.68	29230
chr17	46574292	46585216	1.729	10924
chr1	92953560	92962165	1.912	8605
chr10	126725218	126727448	1.712	2230
chr8	46338050	46347395	1.694	9345
chr15	75253925	75262174	1.714	8249
chr1	132968519	132986902	1.761	18383
chr11	53114063	53123009	2.755	8946
chr5	36900235	36917993	2.767	17758
chr1	13551461	13579314	2.851	27853
chr13	41912655	41924503	3.295	11848
chr4	149946366	149981486	3.121	35120
chr18	59241452	59258033	3.557	16581
chr7	54076392	54095016	3.406	18624
chr7	148632801	148642770	3.394	9969
chr15	10799207	10832649	3.478	33442
chr2	166776011	166786855	3.557	10844
chr1	74105599	74116820	2.659	11221
chr8	34751621	34784345	2.374	32724
chr2	104572600	104583491	2.24	10891
chr11	78796166	78816110	2.235	19944
chr14	65058962	65066144	2.272	7182
chr2	126691005	126702556	2.868	11551
chr10	89183252	89193827	2.854	10575
chr13	115591703	115609476	2.723	17773
chr4	95245384	95256170	2.676	10786
chr13	112845001	112891807	2.543	46806
chr17	81174441	81186237	2.546	11796
chr2	91034342	91043441	2.618	9099
chr2	104429765	104457176	2.505	27411
chrX	100741756	100753000	2.072	11244
chr2	125431809	125450527	2.179	18718
chr8	37767427	37803187	1.067	35760
chr1	67102178	67125282	1.343	23104
chr6	122824563	122830296	1.314	5733
chr3	95237744	95263627	1.34	25883
chr2	29592143	29594049	2.264	1906
chr15	78277836	78301524	2.188	23688
chr9	85642171	85663824	2.092	21653
chr13	31638341	31670367	2.116	32026
chr2	122591165	122615728	2.206	24563
chr9	90192695	90211353	2.546	18658
chr4	135429368	135440087	2.665	10719
chr11	72390010	72401759	2.493	11749
chr2	152486513	152498506	2.72	11993
chr12	35967743	35980067	2.964	12324
chr15	75944563	75955536	2.057	10973
chr6	134096781	134122718	2.331	25937
chr1	59532721	59561337	2.813	28616
chr6	108779296	108787029	3.322	7733
chr2	155400020	155418331	3.29	18311
chr10	111045866	111074373	2.923	28507
chr6	48774545	48807718	3.135	33173
chrX	34334953	34365500	3.077	30547
chr8	113550922	113561188	2.857	10266
chr3	151855210	151872732	2.557	17522
chr11	102282481	102294111	2.54	11630
chr9	101109630	101119073	2.816	9443
chr2	5590204	5597993	3.824	7789
chr18	82837756	82862971	3.673	25215
chr9	42137495	42143906	3.612	6411
chr17	80014186	80023704	3.868	9518
chr8	5095214	5106965	3.461	11751
chr1	74415134	74444543	3.423	29409
chr1	53116156	53128372	3.743	12216
chr1	183186594	183188866	3.9	2272
chr11	45665998	45710646	4.603	44648
chr5	87961620	87976556	3.941	14936
chr10	43199804	43210841	2.569	11037
chr10	121022830	121064037	2.621	41207
chr4	129591182	129598789	3.045	7607
chr3	142002381	142012678	2.679	10297
chr9	70115248	70126166	2.903	10918
chr7	148066020	148068136	3.019	2116
chr5	151937720	151945823	2.961	8103
chr5	147499250	147504942	2.746	5692
chr9	77853865	77879639	2.339	25774
chr15	103103456	103116870	2.4	13414
chr10	90634770	90646344	2.522	11574
chr1	133806541	133814252	2.531	7711
chr2	160673228	160683026	2.403	9798
chr8	47877006	47897420	2.923	20414
chr4	116344974	116358089	3.586	13115
chr16	25040902	25068179	3.624	27277
chr18	80411196	80434193	3.664	22997
chr7	73051201	73060680	3.955	9479
chr18	20701574	20725590	3.847	24016
chr19	38471312	38473994	3.705	2682
chr14	29801338	29823791	3.72	22453
chr6	29608922	29610824	3.667	1902
chr18	39590485	39606970	3.42	16485
chr4	139178612	139188233	3.022	9621
chr9	53409362	53422699	2.177	13337
chr5	121834097	121858618	2.014	24521
chr14	37770126	37782940	1.712	12814
chr10	75335173	75355747	1.581	20574
chr6	137687138	137708435	1.325	21297
chr4	101042015	101047537	1.415	5522
chr14	20890819	20902868	2.011	12049
chr7	134064693	134072208	1.976	7515
chr2	11276981	11297546	2.185	20565
chr10	76032225	76039748	2.043	7523
chr19	36869559	36884136	2.002	14577
chr5	115934028	115964455	2.034	30427
chr9	120790655	120810643	2.133	19988
chr16	20716291	20730823	2.06	14532
chr13	41066452	41112421	2.264	45969
chr11	96828254	96839722	2.177	11468
chr9	121603685	121634985	1.313	31300
chr12	60194849	60208050	1.151	13201
