# Supplementary material for: Multiple mechanisms regulate H3 acetylation of enhancers in response to thyroid hormone
Source: PLoS Genet. 2020 May 26;16(5):e1008770. doi: 10.1371/journal.pgen.1008770 (PMC7274477; doi:10.1371/journal.pgen.1008770)
Supplement: S5 Data — Overlap with histone hyperacetylated regions and TRBS is indicated with 0/1. (XLSX) [file pgen.1008770.s014.xlsx]

## Sheet: PGENETICS_HiC_data
X.InteractionID	PeakID.1.	chr.1.	start.1.	end.1.	PeakID.2.	chr.2.	start.2.	end.2.	CP1_H3Ac_wTRBS	CP2_H3Ac_wTRBS	CP1_H3Ac_noTRBS	CP2_H3Ac_noTRBS	CP1_random	CP2_random	CP1_wTRBS	CP2_wTRBS	pair_wTRBS_wTRBS	pair_wTRBS_noTRBS	pair_noTRBS_wTRBS	pair_noTRBS_noTRBS	pair_wTRBS_random	pair_noTRBS_random	pair_random_noTRBS	pair_random_random	pair_random_wTRBS	pair_noTRBS_TR
chr3:98520000-98805000	chr3:98520000-98525000	chr3	98520000	98525000	chr3:98800000-98805000	chr3	98800000	98805000	0	0	0	0	0	0	0	0	0	0	0	0	0	0	0	0	0	0
chr12:74560000-74625000	chr12:74560000-74565000	chr12	74560000	74565000	chr12:74620000-74625000	chr12	74620000	74625000	0	0	0	0	0	0	0	0	0	0	0	0	0	0	0	0	0	0
chr4:106515000-106585000	chr4:106515000-106520000	chr4	106515000	106520000	chr4:106580000-106585000	chr4	106580000	106585000	0	0	0	0	0	0	0	0	0	0	0	0	0	0	0	0	0	0
chr9:13695000-14260000	chr9:13695000-13700000	chr9	13695000	13700000	chr9:14255000-14260000	chr9	14255000	14260000	0	1	0	0	0	0	0	1	1	0	1	0	0	0	0	0	1	1
chr3:54155000-54490000	chr3:54155000-54160000	chr3	54155000	54160000	chr3:54485000-54490000	chr3	54485000	54490000	0	0	0	0	0	0	0	0	0	0	0	0	0	0	0	0	0	0
chr2:60170000-60260000	chr2:60170000-60175000	chr2	60170000	60175000	chr2:60255000-60260000	chr2	60255000	60260000	0	0	0	0	0	0	0	0	0	0	0	0	0	0	0	0	0	0
chr2:122465000-122585000	chr2:122465000-122470000	chr2	122465000	122470000	chr2:122580000-122585000	chr2	122580000	122585000	0	0	0	0	0	0	0	0	0	0	0	0	0	0	0	0	0	0
chr8:114205000-114285000	chr8:114205000-114210000	chr8	114205000	114210000	chr8:114280000-114285000	chr8	114280000	114285000	0	0	0	0	0	0	0	0	0	0	0	0	0	0	0	0	0	0
chr1:61360000-61820000	chr1:61360000-61365000	chr1	61360000	61365000	chr1:61815000-61820000	chr1	61815000	61820000	0	0	0	0	0	0	0	0	0	0	0	0	0	0	0	0	0	0
chr12:33965000-34030000	chr12:33965000-33970000	chr12	33965000	33970000	chr12:34025000-34030000	chr12	34025000	34030000	0	0	0	0	0	0	0	0	0	0	0	0	0	0	0	0	0	0
chr3:67320000-67375000	chr3:67320000-67325000	chr3	67320000	67325000	chr3:67370000-67375000	chr3	67370000	67375000	0	0	1	0	1	0	0	1	0	0	1	1	0	1	1	1	1	2
chr14:118610000-119005000	chr14:118610000-118615000	chr14	118610000	118615000	chr14:119000000-119005000	chr14	119000000	119005000	0	0	0	0	0	0	0	0	0	0	0	0	0	0	0	0	0	0
chr3:15195000-15250000	chr3:15195000-15200000	chr3	15195000	15200000	chr3:15245000-15250000	chr3	15245000	15250000	0	0	0	0	0	0	0	0	0	0	0	0	0	0	0	0	0	0
chr18:44660000-44880000	chr18:44660000-44665000	chr18	44660000	44665000	chr18:44875000-44880000	chr18	44875000	44880000	0	0	0	0	0	0	0	0	0	0	0	0	0	0	0	0	0	0
chrX:160610000-160770000	chrX:160610000-160615000	chrX	160610000	160615000	chrX:160765000-160770000	chrX	160765000	160770000	0	0	0	0	0	0	0	0	0	0	0	0	0	0	0	0	0	0
chr3:50110000-50715000	chr3:50110000-50115000	chr3	50110000	50115000	chr3:50710000-50715000	chr3	50710000	50715000	0	0	0	0	0	0	0	0	0	0	0	0	0	0	0	0	0	0
chr6:142475000-142690000	chr6:142475000-142480000	chr6	142475000	142480000	chr6:142685000-142690000	chr6	142685000	142690000	0	0	0	0	0	0	0	0	0	0	0	0	0	0	0	0	0	0
chr4:71470000-72715000	chr4:71470000-71475000	chr4	71470000	71475000	chr4:72710000-72715000	chr4	72710000	72715000	0	0	0	0	0	0	0	1	0	0	0	0	0	0	0	0	0	1
chr2:22945000-24050000	chr2:22945000-22950000	chr2	22945000	22950000	chr2:24045000-24050000	chr2	24045000	24050000	0	0	0	0	0	0	0	0	0	0	0	0	0	0	0	0	0	0
chr12:25920000-26515000	chr12:25920000-25925000	chr12	25920000	25925000	chr12:26510000-26515000	chr12	26510000	26515000	0	0	0	0	0	0	1	0	0	0	0	0	0	0	0	0	0	0
chrX:14365000-14545000	chrX:14365000-14370000	chrX	14365000	14370000	chrX:14540000-14545000	chrX	14540000	14545000	0	0	0	0	0	1	0	0	0	0	0	0	1	1	0	1	0	0
chr4:114960000-115080000	chr4:114960000-114965000	chr4	114960000	114965000	chr4:115075000-115080000	chr4	115075000	115080000	0	0	0	0	0	0	0	0	0	0	0	0	0	0	0	0	0	0
chr15:34470000-34725000	chr15:34470000-34475000	chr15	34470000	34475000	chr15:34720000-34725000	chr15	34720000	34725000	0	0	0	0	0	0	0	0	0	0	0	0	0	0	0	0	0	0
chr2:163615000-163670000	chr2:163615000-163620000	chr2	163615000	163620000	chr2:163665000-163670000	chr2	163665000	163670000	0	0	0	0	0	0	0	0	0	0	0	0	0	0	0	0	0	0
chr11:93365000-93680000	chr11:93365000-93370000	chr11	93365000	93370000	chr11:93675000-93680000	chr11	93675000	93680000	0	0	0	0	0	0	0	0	0	0	0	0	0	0	0	0	0	0
chr3:81150000-81250000	chr3:81150000-81155000	chr3	81150000	81155000	chr3:81245000-81250000	chr3	81245000	81250000	0	0	0	0	0	0	0	0	0	0	0	0	0	0	0	0	0	0
chr3:35900000-36045000	chr3:35900000-35905000	chr3	35900000	35905000	chr3:36040000-36045000	chr3	36040000	36045000	0	0	0	0	0	0	0	0	0	0	0	0	0	0	0	0	0	0
chr10:8045000-8440000	chr10:8045000-8050000	chr10	8045000	8050000	chr10:8435000-8440000	chr10	8435000	8440000	0	0	0	0	0	0	0	0	0	0	0	0	0	0	0	0	0	0
chr13:96160000-96255000	chr13:96160000-96165000	chr13	96160000	96165000	chr13:96250000-96255000	chr13	96250000	96255000	0	0	0	0	0	0	0	0	0	0	0	0	0	0	0	0	0	0
chr8:41380000-41515000	chr8:41380000-41385000	chr8	41380000	41385000	chr8:41510000-41515000	chr8	41510000	41515000	0	0	0	0	0	0	0	0	0	0	0	0	0	0	0	0	0	0
chr3:32230000-32410000	chr3:32230000-32235000	chr3	32230000	32235000	chr3:32405000-32410000	chr3	32405000	32410000	0	0	0	0	0	0	0	0	0	0	0	0	0	0	0	0	0	0
chr10:81510000-81645000	chr10:81510000-81515000	chr10	81510000	81515000	chr10:81640000-81645000	chr10	81640000	81645000	0	0	0	0	0	0	0	0	0	0	0	0	0	0	0	0	0	0
chr12:76565000-76750000	chr12:76565000-76570000	chr12	76565000	76570000	chr12:76745000-76750000	chr12	76745000	76750000	0	1	0	0	0	0	1	1	1	0	1	0	0	0	0	0	1	1
chr10:121545000-121785000	chr10:121545000-121550000	chr10	121545000	121550000	chr10:121780000-121785000	chr10	121780000	121785000	0	0	0	0	0	0	0	0	0	0	0	0	0	0	0	0	0	0
chr2:124430000-124760000	chr2:124430000-124435000	chr2	124430000	124435000	chr2:124755000-124760000	chr2	124755000	124760000	0	0	0	0	0	0	0	0	0	0	0	0	0	0	0	0	0	0
chr1:52440000-52630000	chr1:52440000-52445000	chr1	52440000	52445000	chr1:52625000-52630000	chr1	52625000	52630000	0	0	0	0	0	0	0	0	0	0	0	0	0	0	0	0	0	0
chr13:69520000-69605000	chr13:69520000-69525000	chr13	69520000	69525000	chr13:69600000-69605000	chr13	69600000	69605000	0	0	0	0	0	0	0	0	0	0	0	0	0	0	0	0	0	0
chr6:23885000-24340000	chr6:23885000-23890000	chr6	23885000	23890000	chr6:24335000-24340000	chr6	24335000	24340000	0	0	0	0	0	0	0	0	0	0	0	0	0	0	0	0	0	0
chr19:55415000-55495000	chr19:55415000-55420000	chr19	55415000	55420000	chr19:55490000-55495000	chr19	55490000	55495000	0	0	0	0	0	0	0	0	0	0	0	0	0	0	0	0	0	0
chr6:27605000-28030000	chr6:27605000-27610000	chr6	27605000	27610000	chr6:28025000-28030000	chr6	28025000	28030000	0	0	0	0	0	0	0	0	0	0	0	0	0	0	0	0	0	0
chr9:121155000-121290000	chr9:121155000-121160000	chr9	121155000	121160000	chr9:121285000-121290000	chr9	121285000	121290000	0	0	0	0	0	0	0	1	0	0	0	0	0	0	0	0	0	1
chr1:132585000-132685000	chr1:132585000-132590000	chr1	132585000	132590000	chr1:132680000-132685000	chr1	132680000	132685000	0	0	0	0	0	0	0	0	0	0	0	0	0	0	0	0	0	0
chr11:22125000-22525000	chr11:22125000-22130000	chr11	22125000	22130000	chr11:22520000-22525000	chr11	22520000	22525000	0	0	0	0	0	0	0	0	0	0	0	0	0	0	0	0	0	0
chr3:10175000-10250000	chr3:10175000-10180000	chr3	10175000	10180000	chr3:10245000-10250000	chr3	10245000	10250000	0	0	0	0	0	0	0	0	0	0	0	0	0	0	0	0	0	0
chr15:60755000-60830000	chr15:60755000-60760000	chr15	60755000	60760000	chr15:60825000-60830000	chr15	60825000	60830000	0	0	0	1	0	0	0	0	0	1	0	1	0	0	1	0	0	0
chr14:122910000-123045000	chr14:122910000-122915000	chr14	122910000	122915000	chr14:123040000-123045000	chr14	123040000	123045000	0	0	0	0	0	0	0	0	0	0	0	0	0	0	0	0	0	0
chr2:32350000-32430000	chr2:32350000-32355000	chr2	32350000	32355000	chr2:32425000-32430000	chr2	32425000	32430000	0	0	0	0	0	0	0	0	0	0	0	0	0	0	0	0	0	0
chr15:12515000-12735000	chr15:12515000-12520000	chr15	12515000	12520000	chr15:12730000-12735000	chr15	12730000	12735000	0	0	0	0	0	0	0	0	0	0	0	0	0	0	0	0	0	0
chr4:150030000-150350000	chr4:150030000-150035000	chr4	150030000	150035000	chr4:150345000-150350000	chr4	150345000	150350000	0	0	0	0	0	0	0	0	0	0	0	0	0	0	0	0	0	0
chr3:7535000-7720000	chr3:7535000-7540000	chr3	7535000	7540000	chr3:7715000-7720000	chr3	7715000	7720000	0	0	0	0	0	0	0	0	0	0	0	0	0	0	0	0	0	0
chr1:82555000-82650000	chr1:82555000-82560000	chr1	82555000	82560000	chr1:82645000-82650000	chr1	82645000	82650000	0	0	0	0	0	0	0	0	0	0	0	0	0	0	0	0	0	0
chr13:32995000-33175000	chr13:32995000-33000000	chr13	32995000	33000000	chr13:33170000-33175000	chr13	33170000	33175000	0	0	0	0	0	0	0	0	0	0	0	0	0	0	0	0	0	0
chr9:32215000-32900000	chr9:32215000-32220000	chr9	32215000	32220000	chr9:32895000-32900000	chr9	32895000	32900000	0	0	0	0	0	0	0	0	0	0	0	0	0	0	0	0	0	0
chr9:48450000-48785000	chr9:48450000-48455000	chr9	48450000	48455000	chr9:48780000-48785000	chr9	48780000	48785000	0	0	0	0	0	0	1	0	0	0	0	0	0	0	0	0	0	0
chr16:52335000-52425000	chr16:52335000-52340000	chr16	52335000	52340000	chr16:52420000-52425000	chr16	52420000	52425000	0	0	0	0	0	0	0	0	0	0	0	0	0	0	0	0	0	0
chr1:175270000-175335000	chr1:175270000-175275000	chr1	175270000	175275000	chr1:175330000-175335000	chr1	175330000	175335000	0	0	0	0	0	0	0	0	0	0	0	0	0	0	0	0	0	0
chr3:79475000-79625000	chr3:79475000-79480000	chr3	79475000	79480000	chr3:79620000-79625000	chr3	79620000	79625000	0	0	0	0	0	0	0	0	0	0	0	0	0	0	0	0	0	0
chrX:160975000-162585000	chrX:160975000-160980000	chrX	160975000	160980000	chrX:162580000-162585000	chrX	162580000	162585000	0	0	0	0	0	0	0	0	0	0	0	0	0	0	0	0	0	0
chrX:18650000-18990000	chrX:18650000-18655000	chrX	18650000	18655000	chrX:18985000-18990000	chrX	18985000	18990000	0	0	0	0	0	0	0	0	0	0	0	0	0	0	0	0	0	0
chr12:53290000-53625000	chr12:53290000-53295000	chr12	53290000	53295000	chr12:53620000-53625000	chr12	53620000	53625000	0	0	0	0	0	0	0	0	0	0	0	0	0	0	0	0	0	0
chr7:77125000-78185000	chr7:77125000-77130000	chr7	77125000	77130000	chr7:78180000-78185000	chr7	78180000	78185000	0	0	0	0	0	0	0	0	0	0	0	0	0	0	0	0	0	0
chr5:36140000-36210000	chr5:36140000-36145000	chr5	36140000	36145000	chr5:36205000-36210000	chr5	36205000	36210000	0	0	0	0	0	0	0	0	0	0	0	0	0	0	0	0	0	0
chrX:155480000-155710000	chrX:155480000-155485000	chrX	155480000	155485000	chrX:155705000-155710000	chrX	155705000	155710000	0	0	0	0	0	0	0	0	0	0	0	0	0	0	0	0	0	0
chr4:59110000-59285000	chr4:59110000-59115000	chr4	59110000	59115000	chr4:59280000-59285000	chr4	59280000	59285000	0	0	0	0	0	0	0	0	0	0	0	0	0	0	0	0	0	0
chr4:40080000-40240000	chr4:40080000-40085000	chr4	40080000	40085000	chr4:40235000-40240000	chr4	40235000	40240000	0	0	0	0	0	0	1	0	0	0	0	0	0	0	0	0	0	0
chr19:21115000-21235000	chr19:21115000-21120000	chr19	21115000	21120000	chr19:21230000-21235000	chr19	21230000	21235000	0	0	0	0	0	0	1	0	0	0	0	0	0	0	0	0	0	0
chr8:75590000-75805000	chr8:75590000-75595000	chr8	75590000	75595000	chr8:75800000-75805000	chr8	75800000	75805000	0	0	0	0	0	0	0	0	0	0	0	0	0	0	0	0	0	0
chr4:14785000-15145000	chr4:14785000-14790000	chr4	14785000	14790000	chr4:15140000-15145000	chr4	15140000	15145000	0	0	0	0	0	0	0	1	0	0	0	0	0	0	0	0	0	1
chr12:28535000-28760000	chr12:28535000-28540000	chr12	28535000	28540000	chr12:28755000-28760000	chr12	28755000	28760000	0	0	0	0	0	0	0	0	0	0	0	0	0	0	0	0	0	0
chrX:49125000-49735000	chrX:49125000-49130000	chrX	49125000	49130000	chrX:49730000-49735000	chrX	49730000	49735000	0	0	0	0	0	0	0	0	0	0	0	0	0	0	0	0	0	0
chr11:61050000-61090000	chr11:61050000-61055000	chr11	61050000	61055000	chr11:61085000-61090000	chr11	61085000	61090000	0	0	0	0	0	0	0	0	0	0	0	0	0	0	0	0	0	0
chr13:93750000-93960000	chr13:93750000-93755000	chr13	93750000	93755000	chr13:93955000-93960000	chr13	93955000	93960000	0	0	0	0	0	0	0	0	0	0	0	0	0	0	0	0	0	0
chr4:88660000-88765000	chr4:88660000-88665000	chr4	88660000	88665000	chr4:88760000-88765000	chr4	88760000	88765000	0	0	0	0	0	0	0	0	0	0	0	0	0	0	0	0	0	0
chr2:123930000-125025000	chr2:123930000-123935000	chr2	123930000	123935000	chr2:125020000-125025000	chr2	125020000	125025000	0	0	0	0	0	0	0	0	0	0	0	0	0	0	0	0	0	0
chr13:3745000-3905000	chr13:3745000-3750000	chr13	3745000	3750000	chr13:3900000-3905000	chr13	3900000	3905000	0	0	0	0	0	0	0	0	0	0	0	0	0	0	0	0	0	0
chr13:115635000-115730000	chr13:115635000-115640000	chr13	115635000	115640000	chr13:115725000-115730000	chr13	115725000	115730000	0	0	0	0	1	0	0	0	0	0	0	0	0	0	1	1	1	0
chr13:109135000-110010000	chr13:109135000-109140000	chr13	109135000	109140000	chr13:110005000-110010000	chr13	110005000	110010000	0	0	0	0	0	0	0	0	0	0	0	0	0	0	0	0	0	0
chr8:49875000-50100000	chr8:49875000-49880000	chr8	49875000	49880000	chr8:50095000-50100000	chr8	50095000	50100000	0	0	0	0	0	0	0	0	0	0	0	0	0	0	0	0	0	0
chr13:77850000-78315000	chr13:77850000-77855000	chr13	77850000	77855000	chr13:78310000-78315000	chr13	78310000	78315000	0	0	0	0	0	0	0	0	0	0	0	0	0	0	0	0	0	0
chrX:105685000-106290000	chrX:105685000-105690000	chrX	105685000	105690000	chrX:106285000-106290000	chrX	106285000	106290000	0	0	0	0	0	1	0	0	0	0	0	0	1	1	0	1	0	0
chrX:48475000-48700000	chrX:48475000-48480000	chrX	48475000	48480000	chrX:48695000-48700000	chrX	48695000	48700000	0	0	0	0	0	0	0	0	0	0	0	0	0	0	0	0	0	0
chrX:162450000-163055000	chrX:162450000-162455000	chrX	162450000	162455000	chrX:163050000-163055000	chrX	163050000	163055000	0	0	0	0	0	0	0	0	0	0	0	0	0	0	0	0	0	0
chr9:53515000-53595000	chr9:53515000-53520000	chr9	53515000	53520000	chr9:53590000-53595000	chr9	53590000	53595000	0	0	0	0	0	0	0	0	0	0	0	0	0	0	0	0	0	0
chr13:90495000-90790000	chr13:90495000-90500000	chr13	90495000	90500000	chr13:90785000-90790000	chr13	90785000	90790000	0	0	0	0	0	0	0	0	0	0	0	0	0	0	0	0	0	0
chr9:106210000-106330000	chr9:106210000-106215000	chr9	106210000	106215000	chr9:106325000-106330000	chr9	106325000	106330000	0	0	0	0	0	0	0	1	0	0	0	0	0	0	0	0	0	1
chr10:30340000-30450000	chr10:30340000-30345000	chr10	30340000	30345000	chr10:30445000-30450000	chr10	30445000	30450000	0	0	0	0	0	0	0	0	0	0	0	0	0	0	0	0	0	0
chr7:35195000-35515000	chr7:35195000-35200000	chr7	35195000	35200000	chr7:35510000-35515000	chr7	35510000	35515000	0	0	0	0	0	0	0	0	0	0	0	0	0	0	0	0	0	0
chr10:121540000-121975000	chr10:121540000-121545000	chr10	121540000	121545000	chr10:121970000-121975000	chr10	121970000	121975000	0	0	0	0	0	0	0	0	0	0	0	0	0	0	0	0	0	0
chr8:70510000-70765000	chr8:70510000-70515000	chr8	70510000	70515000	chr8:70760000-70765000	chr8	70760000	70765000	0	0	0	0	0	0	0	0	0	0	0	0	0	0	0	0	0	0
chr6:115415000-115495000	chr6:115415000-115420000	chr6	115415000	115420000	chr6:115490000-115495000	chr6	115490000	115495000	0	0	0	0	0	0	0	0	0	0	0	0	0	0	0	0	0	0
chr1:173230000-173345000	chr1:173230000-173235000	chr1	173230000	173235000	chr1:173340000-173345000	chr1	173340000	173345000	0	0	0	0	0	0	0	0	0	0	0	0	0	0	0	0	0	0
chr14:25935000-26280000	chr14:25935000-25940000	chr14	25935000	25940000	chr14:26275000-26280000	chr14	26275000	26280000	0	0	0	0	0	0	0	0	0	0	0	0	0	0	0	0	0	0
chr4:11855000-11960000	chr4:11855000-11860000	chr4	11855000	11860000	chr4:11955000-11960000	chr4	11955000	11960000	0	0	1	1	0	0	0	0	0	1	1	2	0	1	1	0	0	1
chrX:156620000-156900000	chrX:156620000-156625000	chrX	156620000	156625000	chrX:156895000-156900000	chrX	156895000	156900000	0	0	0	0	0	0	0	0	0	0	0	0	0	0	0	0	0	0
chr13:4010000-4290000	chr13:4010000-4015000	chr13	4010000	4015000	chr13:4285000-4290000	chr13	4285000	4290000	0	0	0	0	0	0	0	0	0	0	0	0	0	0	0	0	0	0
chrX:18415000-19735000	chrX:18415000-18420000	chrX	18415000	18420000	chrX:19730000-19735000	chrX	19730000	19735000	0	0	0	0	0	0	0	0	0	0	0	0	0	0	0	0	0	0
chr14:67100000-67225000	chr14:67100000-67105000	chr14	67100000	67105000	chr14:67220000-67225000	chr14	67220000	67225000	0	0	0	0	0	0	0	0	0	0	0	0	0	0	0	0	0	0
chr2:135975000-136280000	chr2:135975000-135980000	chr2	135975000	135980000	chr2:136275000-136280000	chr2	136275000	136280000	0	0	0	0	0	0	0	0	0	0	0	0	0	0	0	0	0	0
chr13:92050000-92115000	chr13:92050000-92055000	chr13	92050000	92055000	chr13:92110000-92115000	chr13	92110000	92115000	0	0	0	0	0	0	0	0	0	0	0	0	0	0	0	0	0	0
chr15:38625000-38725000	chr15:38625000-38630000	chr15	38625000	38630000	chr15:38720000-38725000	chr15	38720000	38725000	1	0	1	0	0	0	1	0	1	1	1	1	1	1	0	0	0	1
chr1:33265000-33330000	chr1:33265000-33270000	chr1	33265000	33270000	chr1:33325000-33330000	chr1	33325000	33330000	0	0	0	0	0	0	0	0	0	0	0	0	0	0	0	0	0	0
chr3:24595000-24930000	chr3:24595000-24600000	chr3	24595000	24600000	chr3:24925000-24930000	chr3	24925000	24930000	0	0	0	0	0	0	0	0	0	0	0	0	0	0	0	0	0	0
chr14:123355000-123720000	chr14:123355000-123360000	chr14	123355000	123360000	chr14:123715000-123720000	chr14	123715000	123720000	0	0	0	0	0	0	0	0	0	0	0	0	0	0	0	0	0	0
chr7:3330000-3455000	chr7:3330000-3335000	chr7	3330000	3335000	chr7:3450000-3455000	chr7	3450000	3455000	0	0	0	0	0	0	0	0	0	0	0	0	0	0	0	0	0	0
chr11:68645000-68695000	chr11:68645000-68650000	chr11	68645000	68650000	chr11:68690000-68695000	chr11	68690000	68695000	0	0	1	0	0	0	1	0	0	0	1	1	0	1	0	0	0	1
chr2:75440000-75630000	chr2:75440000-75445000	chr2	75440000	75445000	chr2:75625000-75630000	chr2	75625000	75630000	0	0	0	0	0	0	0	0	0	0	0	0	0	0	0	0	0	0
chr2:50480000-51010000	chr2:50480000-50485000	chr2	50480000	50485000	chr2:51005000-51010000	chr2	51005000	51010000	0	0	0	0	0	0	0	0	0	0	0	0	0	0	0	0	0	0
chr13:16725000-16800000	chr13:16725000-16730000	chr13	16725000	16730000	chr13:16795000-16800000	chr13	16795000	16800000	0	0	0	0	0	0	0	0	0	0	0	0	0	0	0	0	0	0
chr14:119065000-119175000	chr14:119065000-119070000	chr14	119065000	119070000	chr14:119170000-119175000	chr14	119170000	119175000	0	0	0	0	0	0	0	0	0	0	0	0	0	0	0	0	0	0
chr18:12425000-12605000	chr18:12425000-12430000	chr18	12425000	12430000	chr18:12600000-12605000	chr18	12600000	12605000	0	0	0	0	0	0	0	0	0	0	0	0	0	0	0	0	0	0
chr9:40035000-40145000	chr9:40035000-40040000	chr9	40035000	40040000	chr9:40140000-40145000	chr9	40140000	40145000	0	0	0	0	0	0	0	0	0	0	0	0	0	0	0	0	0	0
chrX:55140000-55800000	chrX:55140000-55145000	chrX	55140000	55145000	chrX:55795000-55800000	chrX	55795000	55800000	0	0	0	0	0	0	0	0	0	0	0	0	0	0	0	0	0	0
chr2:77295000-77550000	chr2:77295000-77300000	chr2	77295000	77300000	chr2:77545000-77550000	chr2	77545000	77550000	0	0	0	0	0	0	0	0	0	0	0	0	0	0	0	0	0	0
chr12:3925000-4090000	chr12:3925000-3930000	chr12	3925000	3930000	chr12:4085000-4090000	chr12	4085000	4090000	0	0	0	0	0	0	0	0	0	0	0	0	0	0	0	0	0	0
chr6:88580000-88685000	chr6:88580000-88585000	chr6	88580000	88585000	chr6:88680000-88685000	chr6	88680000	88685000	1	0	0	1	0	1	1	1	1	2	0	1	2	1	1	1	0	1
chr1:153670000-154145000	chr1:153670000-153675000	chr1	153670000	153675000	chr1:154140000-154145000	chr1	154140000	154145000	0	0	0	0	0	0	0	0	0	0	0	0	0	0	0	0	0	0
chr2:84865000-85095000	chr2:84865000-84870000	chr2	84865000	84870000	chr2:85090000-85095000	chr2	85090000	85095000	0	0	0	0	0	0	0	0	0	0	0	0	0	0	0	0	0	0
chr12:16730000-16820000	chr12:16730000-16735000	chr12	16730000	16735000	chr12:16815000-16820000	chr12	16815000	16820000	0	0	1	0	0	0	0	0	0	0	1	1	0	1	0	0	0	1
chr2:118975000-119020000	chr2:118975000-118980000	chr2	118975000	118980000	chr2:119015000-119020000	chr2	119015000	119020000	0	0	0	0	0	0	0	0	0	0	0	0	0	0	0	0	0	0
chrX:18235000-19585000	chrX:18235000-18240000	chrX	18235000	18240000	chrX:19580000-19585000	chrX	19580000	19585000	0	0	0	0	0	0	0	0	0	0	0	0	0	0	0	0	0	0
chr2:31050000-31155000	chr2:31050000-31055000	chr2	31050000	31055000	chr2:31150000-31155000	chr2	31150000	31155000	0	0	0	0	0	0	0	0	0	0	0	0	0	0	0	0	0	0
chr5:93635000-93705000	chr5:93635000-93640000	chr5	93635000	93640000	chr5:93700000-93705000	chr5	93700000	93705000	0	0	0	0	0	0	0	0	0	0	0	0	0	0	0	0	0	0
chr18:66085000-66210000	chr18:66085000-66090000	chr18	66085000	66090000	chr18:66205000-66210000	chr18	66205000	66210000	0	0	0	0	0	0	0	0	0	0	0	0	0	0	0	0	0	0
chr3:66890000-67065000	chr3:66890000-66895000	chr3	66890000	66895000	chr3:67060000-67065000	chr3	67060000	67065000	0	0	0	0	0	0	0	0	0	0	0	0	0	0	0	0	0	0
chr5:17435000-17475000	chr5:17435000-17440000	chr5	17435000	17440000	chr5:17470000-17475000	chr5	17470000	17475000	0	0	0	0	0	0	0	0	0	0	0	0	0	0	0	0	0	0
chr1:174635000-174835000	chr1:174635000-174640000	chr1	174635000	174640000	chr1:174830000-174835000	chr1	174830000	174835000	0	0	0	1	0	1	0	0	0	1	0	1	1	1	1	1	0	0
chr4:126915000-127005000	chr4:126915000-126920000	chr4	126915000	126920000	chr4:127000000-127005000	chr4	127000000	127005000	0	0	0	0	0	0	0	0	0	0	0	0	0	0	0	0	0	0
chr15:85145000-85420000	chr15:85145000-85150000	chr15	85145000	85150000	chr15:85415000-85420000	chr15	85415000	85420000	0	0	0	0	0	0	0	1	0	0	0	0	0	0	0	0	0	1
chr10:53585000-53720000	chr10:53585000-53590000	chr10	53585000	53590000	chr10:53715000-53720000	chr10	53715000	53720000	0	0	0	0	0	0	0	0	0	0	0	0	0	0	0	0	0	0
chr11:108315000-108795000	chr11:108315000-108320000	chr11	108315000	108320000	chr11:108790000-108795000	chr11	108790000	108795000	0	0	0	0	0	0	0	0	0	0	0	0	0	0	0	0	0	0
chr2:172375000-172590000	chr2:172375000-172380000	chr2	172375000	172380000	chr2:172585000-172590000	chr2	172585000	172590000	0	0	0	0	0	0	0	0	0	0	0	0	0	0	0	0	0	0
chr6:72970000-73185000	chr6:72970000-72975000	chr6	72970000	72975000	chr6:73180000-73185000	chr6	73180000	73185000	0	0	0	0	0	0	0	0	0	0	0	0	0	0	0	0	0	0
chr14:114750000-114925000	chr14:114750000-114755000	chr14	114750000	114755000	chr14:114920000-114925000	chr14	114920000	114925000	0	0	0	0	0	0	0	0	0	0	0	0	0	0	0	0	0	0
chr3:52650000-52735000	chr3:52650000-52655000	chr3	52650000	52655000	chr3:52730000-52735000	chr3	52730000	52735000	0	0	0	0	0	0	0	0	0	0	0	0	0	0	0	0	0	0
chr14:12445000-12595000	chr14:12445000-12450000	chr14	12445000	12450000	chr14:12590000-12595000	chr14	12590000	12595000	0	0	0	0	0	0	0	0	0	0	0	0	0	0	0	0	0	0
chr3:18065000-18535000	chr3:18065000-18070000	chr3	18065000	18070000	chr3:18530000-18535000	chr3	18530000	18535000	0	0	0	0	0	0	0	0	0	0	0	0	0	0	0	0	0	0
chr11:61740000-62100000	chr11:61740000-61745000	chr11	61740000	61745000	chr11:62095000-62100000	chr11	62095000	62100000	0	0	0	0	0	0	0	0	0	0	0	0	0	0	0	0	0	0
chr4:108365000-108655000	chr4:108365000-108370000	chr4	108365000	108370000	chr4:108650000-108655000	chr4	108650000	108655000	0	0	0	0	0	0	0	0	0	0	0	0	0	0	0	0	0	0
chr2:43970000-44975000	chr2:43970000-43975000	chr2	43970000	43975000	chr2:44970000-44975000	chr2	44970000	44975000	0	0	0	0	0	0	0	0	0	0	0	0	0	0	0	0	0	0
chr2:136830000-136945000	chr2:136830000-136835000	chr2	136830000	136835000	chr2:136940000-136945000	chr2	136940000	136945000	0	0	0	0	0	1	0	0	0	0	0	0	1	1	0	1	0	0
chr1:21090000-21155000	chr1:21090000-21095000	chr1	21090000	21095000	chr1:21150000-21155000	chr1	21150000	21155000	0	0	0	0	0	0	0	0	0	0	0	0	0	0	0	0	0	0
chr10:25260000-25345000	chr10:25260000-25265000	chr10	25260000	25265000	chr10:25340000-25345000	chr10	25340000	25345000	0	0	0	1	0	0	1	0	0	1	0	1	0	0	1	0	0	0
chrX:156415000-156615000	chrX:156415000-156420000	chrX	156415000	156420000	chrX:156610000-156615000	chrX	156610000	156615000	0	0	0	0	0	0	0	0	0	0	0	0	0	0	0	0	0	0
chrX:162760000-163080000	chrX:162760000-162765000	chrX	162760000	162765000	chrX:163075000-163080000	chrX	163075000	163080000	0	0	1	0	0	0	0	0	0	0	1	1	0	1	0	0	0	1
chr1:162375000-162495000	chr1:162375000-162380000	chr1	162375000	162380000	chr1:162490000-162495000	chr1	162490000	162495000	0	0	0	0	0	0	0	0	0	0	0	0	0	0	0	0	0	0
chr1:157420000-157575000	chr1:157420000-157425000	chr1	157420000	157425000	chr1:157570000-157575000	chr1	157570000	157575000	0	0	1	0	0	0	0	0	0	0	1	1	0	1	0	0	0	1
chr1:164825000-164925000	chr1:164825000-164830000	chr1	164825000	164830000	chr1:164920000-164925000	chr1	164920000	164925000	0	0	0	0	0	0	0	0	0	0	0	0	0	0	0	0	0	0
chr4:99685000-100665000	chr4:99685000-99690000	chr4	99685000	99690000	chr4:100660000-100665000	chr4	100660000	100665000	0	0	0	0	0	0	0	0	0	0	0	0	0	0	0	0	0	0
chr8:35550000-35890000	chr8:35550000-35555000	chr8	35550000	35555000	chr8:35885000-35890000	chr8	35885000	35890000	0	0	0	0	0	0	0	0	0	0	0	0	0	0	0	0	0	0
chr16:88710000-88855000	chr16:88710000-88715000	chr16	88710000	88715000	chr16:88850000-88855000	chr16	88850000	88855000	0	0	0	0	0	0	0	0	0	0	0	0	0	0	0	0	0	0
chr19:34365000-34615000	chr19:34365000-34370000	chr19	34365000	34370000	chr19:34610000-34615000	chr19	34610000	34615000	0	0	0	0	0	0	0	0	0	0	0	0	0	0	0	0	0	0
chr3:148345000-148655000	chr3:148345000-148350000	chr3	148345000	148350000	chr3:148650000-148655000	chr3	148650000	148655000	0	0	0	0	0	0	0	0	0	0	0	0	0	0	0	0	0	0
chr11:20035000-20305000	chr11:20035000-20040000	chr11	20035000	20040000	chr11:20300000-20305000	chr11	20300000	20305000	0	0	0	0	0	0	0	0	0	0	0	0	0	0	0	0	0	0
chr9:32400000-32755000	chr9:32400000-32405000	chr9	32400000	32405000	chr9:32750000-32755000	chr9	32750000	32755000	0	0	0	0	0	0	0	0	0	0	0	0	0	0	0	0	0	0
chr10:98780000-98880000	chr10:98780000-98785000	chr10	98780000	98785000	chr10:98875000-98880000	chr10	98875000	98880000	0	0	0	0	0	0	0	0	0	0	0	0	0	0	0	0	0	0
chr13:102505000-102695000	chr13:102505000-102510000	chr13	102505000	102510000	chr13:102690000-102695000	chr13	102690000	102695000	0	0	0	0	0	0	0	0	0	0	0	0	0	0	0	0	0	0
chr3:151920000-151985000	chr3:151920000-151925000	chr3	151920000	151925000	chr3:151980000-151985000	chr3	151980000	151985000	0	0	0	0	0	0	0	0	0	0	0	0	0	0	0	0	0	0
chr5:97555000-98765000	chr5:97555000-97560000	chr5	97555000	97560000	chr5:98760000-98765000	chr5	98760000	98765000	0	0	0	0	1	0	0	0	0	0	0	0	0	0	1	1	1	0
chr3:75520000-75675000	chr3:75520000-75525000	chr3	75520000	75525000	chr3:75670000-75675000	chr3	75670000	75675000	0	0	0	0	0	0	0	0	0	0	0	0	0	0	0	0	0	0
chr13:22030000-23620000	chr13:22030000-22035000	chr13	22030000	22035000	chr13:23615000-23620000	chr13	23615000	23620000	0	0	0	0	0	0	0	0	0	0	0	0	0	0	0	0	0	0
chr2:50155000-50265000	chr2:50155000-50160000	chr2	50155000	50160000	chr2:50260000-50265000	chr2	50260000	50265000	0	0	0	0	0	0	0	0	0	0	0	0	0	0	0	0	0	0
chr3:62145000-62240000	chr3:62145000-62150000	chr3	62145000	62150000	chr3:62235000-62240000	chr3	62235000	62240000	0	0	0	0	0	0	0	0	0	0	0	0	0	0	0	0	0	0
chr18:13185000-13475000	chr18:13185000-13190000	chr18	13185000	13190000	chr18:13470000-13475000	chr18	13470000	13475000	0	0	0	0	0	0	0	0	0	0	0	0	0	0	0	0	0	0
chr10:29760000-30145000	chr10:29760000-29765000	chr10	29760000	29765000	chr10:30140000-30145000	chr10	30140000	30145000	0	0	0	0	0	0	0	0	0	0	0	0	0	0	0	0	0	0
chrX:36165000-36375000	chrX:36165000-36170000	chrX	36165000	36170000	chrX:36370000-36375000	chrX	36370000	36375000	0	0	0	0	0	0	0	0	0	0	0	0	0	0	0	0	0	0
chr14:77540000-78335000	chr14:77540000-77545000	chr14	77540000	77545000	chr14:78330000-78335000	chr14	78330000	78335000	0	0	0	0	0	0	0	0	0	0	0	0	0	0	0	0	0	0
chr2:134505000-134760000	chr2:134505000-134510000	chr2	134505000	134510000	chr2:134755000-134760000	chr2	134755000	134760000	0	0	0	0	0	0	0	0	0	0	0	0	0	0	0	0	0	0
chr18:45765000-46300000	chr18:45765000-45770000	chr18	45765000	45770000	chr18:46295000-46300000	chr18	46295000	46300000	0	0	0	0	0	0	0	0	0	0	0	0	0	0	0	0	0	0
chr3:129800000-130405000	chr3:129800000-129805000	chr3	129800000	129805000	chr3:130400000-130405000	chr3	130400000	130405000	0	0	0	0	0	1	0	1	0	0	0	0	1	1	0	1	0	1
chr18:56200000-56315000	chr18:56200000-56205000	chr18	56200000	56205000	chr18:56310000-56315000	chr18	56310000	56315000	0	0	0	0	0	0	0	0	0	0	0	0	0	0	0	0	0	0
chr13:102045000-102125000	chr13:102045000-102050000	chr13	102045000	102050000	chr13:102120000-102125000	chr13	102120000	102125000	0	0	0	0	0	0	0	1	0	0	0	0	0	0	0	0	0	1
chrX:16480000-17185000	chrX:16480000-16485000	chrX	16480000	16485000	chrX:17180000-17185000	chrX	17180000	17185000	0	0	0	0	0	0	0	0	0	0	0	0	0	0	0	0	0	0
chr4:36840000-36895000	chr4:36840000-36845000	chr4	36840000	36845000	chr4:36890000-36895000	chr4	36890000	36895000	0	0	0	0	0	0	0	0	0	0	0	0	0	0	0	0	0	0
chr1:40240000-40445000	chr1:40240000-40245000	chr1	40240000	40245000	chr1:40440000-40445000	chr1	40440000	40445000	0	0	0	0	0	0	1	0	0	0	0	0	0	0	0	0	0	0
chr4:102660000-102825000	chr4:102660000-102665000	chr4	102660000	102665000	chr4:102820000-102825000	chr4	102820000	102825000	0	0	0	0	0	0	0	0	0	0	0	0	0	0	0	0	0	0
chrX:140160000-140325000	chrX:140160000-140165000	chrX	140160000	140165000	chrX:140320000-140325000	chrX	140320000	140325000	0	0	0	0	0	0	0	0	0	0	0	0	0	0	0	0	0	0
chr3:36815000-37105000	chr3:36815000-36820000	chr3	36815000	36820000	chr3:37100000-37105000	chr3	37100000	37105000	0	0	1	0	0	0	0	0	0	0	1	1	0	1	0	0	0	1
chr3:116615000-116775000	chr3:116615000-116620000	chr3	116615000	116620000	chr3:116770000-116775000	chr3	116770000	116775000	0	0	0	0	0	0	0	0	0	0	0	0	0	0	0	0	0	0
chr1:63775000-64175000	chr1:63775000-63780000	chr1	63775000	63780000	chr1:64170000-64175000	chr1	64170000	64175000	0	0	0	0	0	0	0	1	0	0	0	0	0	0	0	0	0	1
chr4:81435000-82120000	chr4:81435000-81440000	chr4	81435000	81440000	chr4:82115000-82120000	chr4	82115000	82120000	0	0	0	0	1	0	0	0	0	0	0	0	0	0	1	1	1	0
chr10:67785000-67910000	chr10:67785000-67790000	chr10	67785000	67790000	chr10:67905000-67910000	chr10	67905000	67910000	0	0	0	0	0	0	0	0	0	0	0	0	0	0	0	0	0	0
chr10:106480000-106795000	chr10:106480000-106485000	chr10	106480000	106485000	chr10:106790000-106795000	chr10	106790000	106795000	0	0	0	0	0	1	1	0	0	0	0	0	1	1	0	1	0	0
chr13:96335000-96495000	chr13:96335000-96340000	chr13	96335000	96340000	chr13:96490000-96495000	chr13	96490000	96495000	0	0	1	0	0	0	0	0	0	0	1	1	0	1	0	0	0	1
chr9:62745000-62980000	chr9:62745000-62750000	chr9	62745000	62750000	chr9:62975000-62980000	chr9	62975000	62980000	0	0	0	0	0	0	0	0	0	0	0	0	0	0	0	0	0	0
chr6:128800000-129145000	chr6:128800000-128805000	chr6	128800000	128805000	chr6:129140000-129145000	chr6	129140000	129145000	0	0	0	0	0	0	0	1	0	0	0	0	0	0	0	0	0	1
chr16:31565000-31710000	chr16:31565000-31570000	chr16	31565000	31570000	chr16:31705000-31710000	chr16	31705000	31710000	0	0	0	0	0	0	0	0	0	0	0	0	0	0	0	0	0	0
chr17:35970000-36020000	chr17:35970000-35975000	chr17	35970000	35975000	chr17:36015000-36020000	chr17	36015000	36020000	0	0	0	0	0	0	0	0	0	0	0	0	0	0	0	0	0	0
chr2:167050000-167110000	chr2:167050000-167055000	chr2	167050000	167055000	chr2:167105000-167110000	chr2	167105000	167110000	0	0	1	0	0	0	0	0	0	0	1	1	0	1	0	0	0	1
chr3:92935000-93310000	chr3:92935000-92940000	chr3	92935000	92940000	chr3:93305000-93310000	chr3	93305000	93310000	0	0	0	0	0	0	0	0	0	0	0	0	0	0	0	0	0	0
chr1:136050000-136235000	chr1:136050000-136055000	chr1	136050000	136055000	chr1:136230000-136235000	chr1	136230000	136235000	0	0	1	0	0	0	0	0	0	0	1	1	0	1	0	0	0	1
chr19:49370000-49505000	chr19:49370000-49375000	chr19	49370000	49375000	chr19:49500000-49505000	chr19	49500000	49505000	0	0	0	0	0	0	0	0	0	0	0	0	0	0	0	0	0	0
chr8:4410000-4595000	chr8:4410000-4415000	chr8	4410000	4415000	chr8:4590000-4595000	chr8	4590000	4595000	0	0	0	0	0	0	0	0	0	0	0	0	0	0	0	0	0	0
chr12:45705000-46190000	chr12:45705000-45710000	chr12	45705000	45710000	chr12:46185000-46190000	chr12	46185000	46190000	0	0	0	0	0	0	0	0	0	0	0	0	0	0	0	0	0	0
chr5:38975000-39035000	chr5:38975000-38980000	chr5	38975000	38980000	chr5:39030000-39035000	chr5	39030000	39035000	0	0	0	0	0	0	0	0	0	0	0	0	0	0	0	0	0	0
chr4:80955000-81170000	chr4:80955000-80960000	chr4	80955000	80960000	chr4:81165000-81170000	chr4	81165000	81170000	0	0	1	0	0	0	0	0	0	0	1	1	0	1	0	0	0	1
chr17:53795000-53990000	chr17:53795000-53800000	chr17	53795000	53800000	chr17:53985000-53990000	chr17	53985000	53990000	0	0	0	0	0	0	1	0	0	0	0	0	0	0	0	0	0	0
chr6:146830000-146945000	chr6:146830000-146835000	chr6	146830000	146835000	chr6:146940000-146945000	chr6	146940000	146945000	0	0	0	0	0	0	0	0	0	0	0	0	0	0	0	0	0	0
chr3:52305000-52570000	chr3:52305000-52310000	chr3	52305000	52310000	chr3:52565000-52570000	chr3	52565000	52570000	1	1	0	0	0	0	1	1	2	1	1	0	1	0	0	0	1	1
chr3:152010000-152385000	chr3:152010000-152015000	chr3	152010000	152015000	chr3:152380000-152385000	chr3	152380000	152385000	0	0	0	0	0	0	0	0	0	0	0	0	0	0	0	0	0	0
chr1:184120000-184225000	chr1:184120000-184125000	chr1	184120000	184125000	chr1:184220000-184225000	chr1	184220000	184225000	0	0	0	0	1	0	0	0	0	0	0	0	0	0	1	1	1	0
chr14:11585000-12135000	chr14:11585000-11590000	chr14	11585000	11590000	chr14:12130000-12135000	chr14	12130000	12135000	0	0	0	0	0	0	0	0	0	0	0	0	0	0	0	0	0	0
chr2:125830000-126195000	chr2:125830000-125835000	chr2	125830000	125835000	chr2:126190000-126195000	chr2	126190000	126195000	0	0	0	0	0	0	0	1	0	0	0	0	0	0	0	0	0	1
chr7:91280000-91425000	chr7:91280000-91285000	chr7	91280000	91285000	chr7:91420000-91425000	chr7	91420000	91425000	0	0	0	0	0	0	1	0	0	0	0	0	0	0	0	0	0	0
chr6:50630000-50895000	chr6:50630000-50635000	chr6	50630000	50635000	chr6:50890000-50895000	chr6	50890000	50895000	0	0	0	0	0	0	0	0	0	0	0	0	0	0	0	0	0	0
chr17:70270000-70315000	chr17:70270000-70275000	chr17	70270000	70275000	chr17:70310000-70315000	chr17	70310000	70315000	0	0	0	1	0	0	0	0	0	1	0	1	0	0	1	0	0	0
chr6:6530000-6915000	chr6:6530000-6535000	chr6	6530000	6535000	chr6:6910000-6915000	chr6	6910000	6915000	0	0	0	0	0	1	0	0	0	0	0	0	1	1	0	1	0	0
chr4:39505000-39620000	chr4:39505000-39510000	chr4	39505000	39510000	chr4:39615000-39620000	chr4	39615000	39620000	0	0	0	1	0	0	1	0	0	1	0	1	0	0	1	0	0	0
chr10:30545000-31180000	chr10:30545000-30550000	chr10	30545000	30550000	chr10:31175000-31180000	chr10	31175000	31180000	0	0	0	0	0	0	0	0	0	0	0	0	0	0	0	0	0	0
chr5:89125000-89715000	chr5:89125000-89130000	chr5	89125000	89130000	chr5:89710000-89715000	chr5	89710000	89715000	0	0	0	0	0	0	1	0	0	0	0	0	0	0	0	0	0	0
chr2:155345000-155415000	chr2:155345000-155350000	chr2	155345000	155350000	chr2:155410000-155415000	chr2	155410000	155415000	0	0	0	0	0	0	0	0	0	0	0	0	0	0	0	0	0	0
chr9:82770000-82875000	chr9:82770000-82775000	chr9	82770000	82775000	chr9:82870000-82875000	chr9	82870000	82875000	0	0	0	0	0	0	0	0	0	0	0	0	0	0	0	0	0	0
chr11:16490000-16705000	chr11:16490000-16495000	chr11	16490000	16495000	chr11:16700000-16705000	chr11	16700000	16705000	0	0	0	0	0	0	0	0	0	0	0	0	0	0	0	0	0	0
chr18:34490000-34605000	chr18:34490000-34495000	chr18	34490000	34495000	chr18:34600000-34605000	chr18	34600000	34605000	0	0	0	0	0	0	0	0	0	0	0	0	0	0	0	0	0	0
chr12:36105000-36190000	chr12:36105000-36110000	chr12	36105000	36110000	chr12:36185000-36190000	chr12	36185000	36190000	0	0	0	0	0	0	0	0	0	0	0	0	0	0	0	0	0	0
chr10:36860000-37120000	chr10:36860000-36865000	chr10	36860000	36865000	chr10:37115000-37120000	chr10	37115000	37120000	0	0	0	0	0	0	0	0	0	0	0	0	0	0	0	0	0	0
chr16:28930000-29040000	chr16:28930000-28935000	chr16	28930000	28935000	chr16:29035000-29040000	chr16	29035000	29040000	0	0	0	0	0	0	0	0	0	0	0	0	0	0	0	0	0	0
chr6:17125000-17260000	chr6:17125000-17130000	chr6	17125000	17130000	chr6:17255000-17260000	chr6	17255000	17260000	0	0	0	0	0	0	0	0	0	0	0	0	0	0	0	0	0	0
chr3:145425000-145465000	chr3:145425000-145430000	chr3	145425000	145430000	chr3:145460000-145465000	chr3	145460000	145465000	0	0	0	0	0	0	0	0	0	0	0	0	0	0	0	0	0	0
chr10:107365000-107680000	chr10:107365000-107370000	chr10	107365000	107370000	chr10:107675000-107680000	chr10	107675000	107680000	0	0	0	0	0	0	0	0	0	0	0	0	0	0	0	0	0	0
chr4:19830000-19885000	chr4:19830000-19835000	chr4	19830000	19835000	chr4:19880000-19885000	chr4	19880000	19885000	0	0	0	0	0	0	1	0	0	0	0	0	0	0	0	0	0	0
chr1:166250000-167060000	chr1:166250000-166255000	chr1	166250000	166255000	chr1:167055000-167060000	chr1	167055000	167060000	0	0	1	0	0	0	0	0	0	0	1	1	0	1	0	0	0	1
chr16:14235000-14500000	chr16:14235000-14240000	chr16	14235000	14240000	chr16:14495000-14500000	chr16	14495000	14500000	0	0	0	0	0	0	0	0	0	0	0	0	0	0	0	0	0	0
chr4:106510000-106845000	chr4:106510000-106515000	chr4	106510000	106515000	chr4:106840000-106845000	chr4	106840000	106845000	0	0	0	0	0	0	0	0	0	0	0	0	0	0	0	0	0	0
chr10:95240000-95310000	chr10:95240000-95245000	chr10	95240000	95245000	chr10:95305000-95310000	chr10	95305000	95310000	0	0	0	0	0	0	1	0	0	0	0	0	0	0	0	0	0	0
chr15:37390000-37455000	chr15:37390000-37395000	chr15	37390000	37395000	chr15:37450000-37455000	chr15	37450000	37455000	0	0	0	0	0	0	0	0	0	0	0	0	0	0	0	0	0	0
chr13:81350000-81470000	chr13:81350000-81355000	chr13	81350000	81355000	chr13:81465000-81470000	chr13	81465000	81470000	0	0	0	0	0	0	0	1	0	0	0	0	0	0	0	0	0	1
chr2:114080000-115940000	chr2:114080000-114085000	chr2	114080000	114085000	chr2:115935000-115940000	chr2	115935000	115940000	0	0	0	0	0	0	0	0	0	0	0	0	0	0	0	0	0	0
chr16:19725000-20150000	chr16:19725000-19730000	chr16	19725000	19730000	chr16:20145000-20150000	chr16	20145000	20150000	0	0	0	0	0	0	0	0	0	0	0	0	0	0	0	0	0	0
chr3:35005000-35390000	chr3:35005000-35010000	chr3	35005000	35010000	chr3:35385000-35390000	chr3	35385000	35390000	0	0	0	0	0	0	0	0	0	0	0	0	0	0	0	0	0	0
chr1:178690000-178805000	chr1:178690000-178695000	chr1	178690000	178695000	chr1:178800000-178805000	chr1	178800000	178805000	0	0	0	0	0	0	0	0	0	0	0	0	0	0	0	0	0	0
chr5:119230000-120150000	chr5:119230000-119235000	chr5	119230000	119235000	chr5:120145000-120150000	chr5	120145000	120150000	0	0	0	0	0	0	0	0	0	0	0	0	0	0	0	0	0	0
chr3:83090000-83510000	chr3:83090000-83095000	chr3	83090000	83095000	chr3:83505000-83510000	chr3	83505000	83510000	0	0	0	0	0	0	0	0	0	0	0	0	0	0	0	0	0	0
chr19:59315000-59465000	chr19:59315000-59320000	chr19	59315000	59320000	chr19:59460000-59465000	chr19	59460000	59465000	0	0	0	0	0	0	0	0	0	0	0	0	0	0	0	0	0	0
chr9:88335000-88380000	chr9:88335000-88340000	chr9	88335000	88340000	chr9:88375000-88380000	chr9	88375000	88380000	0	0	0	0	0	0	0	0	0	0	0	0	0	0	0	0	0	0
chr13:28955000-29030000	chr13:28955000-28960000	chr13	28955000	28960000	chr13:29025000-29030000	chr13	29025000	29030000	1	0	0	0	0	0	1	0	1	1	0	0	1	0	0	0	0	0
chr11:79530000-79575000	chr11:79530000-79535000	chr11	79530000	79535000	chr11:79570000-79575000	chr11	79570000	79575000	0	1	0	0	0	0	0	1	1	0	1	0	0	0	0	0	1	1
chr1:167715000-167910000	chr1:167715000-167720000	chr1	167715000	167720000	chr1:167905000-167910000	chr1	167905000	167910000	0	0	0	0	0	0	0	0	0	0	0	0	0	0	0	0	0	0
chr13:5855000-6475000	chr13:5855000-5860000	chr13	5855000	5860000	chr13:6470000-6475000	chr13	6470000	6475000	0	0	0	0	0	0	0	0	0	0	0	0	0	0	0	0	0	0
chr15:52785000-53195000	chr15:52785000-52790000	chr15	52785000	52790000	chr15:53190000-53195000	chr15	53190000	53195000	0	0	0	0	0	0	0	0	0	0	0	0	0	0	0	0	0	0
chr5:104110000-104255000	chr5:104110000-104115000	chr5	104110000	104115000	chr5:104250000-104255000	chr5	104250000	104255000	0	1	0	0	0	1	0	1	1	0	1	0	1	1	0	1	1	1
chr11:106510000-106610000	chr11:106510000-106515000	chr11	106510000	106515000	chr11:106605000-106610000	chr11	106605000	106610000	0	0	0	0	0	0	0	0	0	0	0	0	0	0	0	0	0	0
chr1:196190000-196395000	chr1:196190000-196195000	chr1	196190000	196195000	chr1:196390000-196395000	chr1	196390000	196395000	0	0	0	0	0	0	0	0	0	0	0	0	0	0	0	0	0	0
chr4:98640000-98745000	chr4:98640000-98645000	chr4	98640000	98645000	chr4:98740000-98745000	chr4	98740000	98745000	0	0	0	0	0	0	0	0	0	0	0	0	0	0	0	0	0	0
chr1:59125000-59205000	chr1:59125000-59130000	chr1	59125000	59130000	chr1:59200000-59205000	chr1	59200000	59205000	0	0	0	0	0	1	0	0	0	0	0	0	1	1	0	1	0	0
chr8:95535000-96025000	chr8:95535000-95540000	chr8	95535000	95540000	chr8:96020000-96025000	chr8	96020000	96025000	0	0	0	0	0	0	0	0	0	0	0	0	0	0	0	0	0	0
chr1:102200000-102285000	chr1:102200000-102205000	chr1	102200000	102205000	chr1:102280000-102285000	chr1	102280000	102285000	0	0	0	0	1	0	0	0	0	0	0	0	0	0	1	1	1	0
chr1:195215000-195275000	chr1:195215000-195220000	chr1	195215000	195220000	chr1:195270000-195275000	chr1	195270000	195275000	0	0	0	0	0	0	0	0	0	0	0	0	0	0	0	0	0	0
chr16:77360000-77400000	chr16:77360000-77365000	chr16	77360000	77365000	chr16:77395000-77400000	chr16	77395000	77400000	0	0	0	0	0	0	0	0	0	0	0	0	0	0	0	0	0	0
chr7:141050000-141765000	chr7:141050000-141055000	chr7	141050000	141055000	chr7:141760000-141765000	chr7	141760000	141765000	0	0	0	0	0	0	0	0	0	0	0	0	0	0	0	0	0	0
chr2:109825000-110160000	chr2:109825000-109830000	chr2	109825000	109830000	chr2:110155000-110160000	chr2	110155000	110160000	0	0	0	0	0	0	1	1	0	0	0	0	0	0	0	0	0	1
chr6:6340000-6415000	chr6:6340000-6345000	chr6	6340000	6345000	chr6:6410000-6415000	chr6	6410000	6415000	0	0	0	0	0	0	0	0	0	0	0	0	0	0	0	0	0	0
chr3:78765000-79010000	chr3:78765000-78770000	chr3	78765000	78770000	chr3:79005000-79010000	chr3	79005000	79010000	0	0	0	0	0	0	0	0	0	0	0	0	0	0	0	0	0	0
chr1:109535000-110730000	chr1:109535000-109540000	chr1	109535000	109540000	chr1:110725000-110730000	chr1	110725000	110730000	0	0	0	0	0	0	0	0	0	0	0	0	0	0	0	0	0	0
chr1:14995000-16430000	chr1:14995000-15000000	chr1	14995000	15000000	chr1:16425000-16430000	chr1	16425000	16430000	0	0	0	0	0	0	0	0	0	0	0	0	0	0	0	0	0	0
chr13:3660000-4195000	chr13:3660000-3665000	chr13	3660000	3665000	chr13:4190000-4195000	chr13	4190000	4195000	0	0	0	0	0	0	0	0	0	0	0	0	0	0	0	0	0	0
chr14:37695000-37755000	chr14:37695000-37700000	chr14	37695000	37700000	chr14:37750000-37755000	chr14	37750000	37755000	0	0	0	1	0	0	0	0	0	1	0	1	0	0	1	0	0	0
chr18:54130000-55560000	chr18:54130000-54135000	chr18	54130000	54135000	chr18:55555000-55560000	chr18	55555000	55560000	0	0	0	0	0	0	0	0	0	0	0	0	0	0	0	0	0	0
chrX:110070000-110965000	chrX:110070000-110075000	chrX	110070000	110075000	chrX:110960000-110965000	chrX	110960000	110965000	0	0	0	0	0	0	0	0	0	0	0	0	0	0	0	0	0	0
chr2:127720000-127820000	chr2:127720000-127725000	chr2	127720000	127725000	chr2:127815000-127820000	chr2	127815000	127820000	0	0	0	0	0	0	0	0	0	0	0	0	0	0	0	0	0	0
chr2:61135000-61205000	chr2:61135000-61140000	chr2	61135000	61140000	chr2:61200000-61205000	chr2	61200000	61205000	0	0	0	0	0	0	0	0	0	0	0	0	0	0	0	0	0	0
chr5:74985000-75560000	chr5:74985000-74990000	chr5	74985000	74990000	chr5:75555000-75560000	chr5	75555000	75560000	0	0	0	0	0	0	0	0	0	0	0	0	0	0	0	0	0	0
chr3:157405000-157550000	chr3:157405000-157410000	chr3	157405000	157410000	chr3:157545000-157550000	chr3	157545000	157550000	0	0	0	0	0	0	0	0	0	0	0	0	0	0	0	0	0	0
chr18:56200000-56360000	chr18:56200000-56205000	chr18	56200000	56205000	chr18:56355000-56360000	chr18	56355000	56360000	0	0	0	0	0	0	0	0	0	0	0	0	0	0	0	0	0	0
chr5:110790000-111070000	chr5:110790000-110795000	chr5	110790000	110795000	chr5:111065000-111070000	chr5	111065000	111070000	0	0	0	0	0	0	0	0	0	0	0	0	0	0	0	0	0	0
chr8:89740000-90065000	chr8:89740000-89745000	chr8	89740000	89745000	chr8:90060000-90065000	chr8	90060000	90065000	0	0	0	0	0	0	0	0	0	0	0	0	0	0	0	0	0	0
chr6:91530000-91635000	chr6:91530000-91535000	chr6	91530000	91535000	chr6:91630000-91635000	chr6	91630000	91635000	0	0	0	0	0	0	0	1	0	0	0	0	0	0	0	0	0	1
chr13:78165000-78315000	chr13:78165000-78170000	chr13	78165000	78170000	chr13:78310000-78315000	chr13	78310000	78315000	0	0	0	0	0	0	0	0	0	0	0	0	0	0	0	0	0	0
chr3:60895000-60995000	chr3:60895000-60900000	chr3	60895000	60900000	chr3:60990000-60995000	chr3	60990000	60995000	0	0	0	0	0	0	0	0	0	0	0	0	0	0	0	0	0	0
chr2:84135000-84275000	chr2:84135000-84140000	chr2	84135000	84140000	chr2:84270000-84275000	chr2	84270000	84275000	0	0	0	0	0	0	0	0	0	0	0	0	0	0	0	0	0	0
chr7:121505000-121570000	chr7:121505000-121510000	chr7	121505000	121510000	chr7:121565000-121570000	chr7	121565000	121570000	0	0	0	0	0	0	0	0	0	0	0	0	0	0	0	0	0	0
chrX:136505000-136720000	chrX:136505000-136510000	chrX	136505000	136510000	chrX:136715000-136720000	chrX	136715000	136720000	0	0	0	0	0	0	0	0	0	0	0	0	0	0	0	0	0	0
chr6:8375000-8425000	chr6:8375000-8380000	chr6	8375000	8380000	chr6:8420000-8425000	chr6	8420000	8425000	0	0	0	0	0	0	0	0	0	0	0	0	0	0	0	0	0	0
chr7:91060000-91355000	chr7:91060000-91065000	chr7	91060000	91065000	chr7:91350000-91355000	chr7	91350000	91355000	0	0	0	0	0	0	0	0	0	0	0	0	0	0	0	0	0	0
chr6:50760000-51125000	chr6:50760000-50765000	chr6	50760000	50765000	chr6:51120000-51125000	chr6	51120000	51125000	0	0	0	0	0	0	0	0	0	0	0	0	0	0	0	0	0	0
chr7:75725000-75805000	chr7:75725000-75730000	chr7	75725000	75730000	chr7:75800000-75805000	chr7	75800000	75805000	0	0	0	0	0	0	0	0	0	0	0	0	0	0	0	0	0	0
chr4:154250000-154325000	chr4:154250000-154255000	chr4	154250000	154255000	chr4:154320000-154325000	chr4	154320000	154325000	0	0	0	0	0	0	0	0	0	0	0	0	0	0	0	0	0	0
chr10:68915000-69315000	chr10:68915000-68920000	chr10	68915000	68920000	chr10:69310000-69315000	chr10	69310000	69315000	0	0	0	0	0	0	0	0	0	0	0	0	0	0	0	0	0	0
chr15:55485000-55795000	chr15:55485000-55490000	chr15	55485000	55490000	chr15:55790000-55795000	chr15	55790000	55795000	0	0	0	0	0	0	0	0	0	0	0	0	0	0	0	0	0	0
chr10:17455000-17925000	chr10:17455000-17460000	chr10	17455000	17460000	chr10:17920000-17925000	chr10	17920000	17925000	0	0	0	0	0	0	1	0	0	0	0	0	0	0	0	0	0	0
chr8:87170000-87345000	chr8:87170000-87175000	chr8	87170000	87175000	chr8:87340000-87345000	chr8	87340000	87345000	0	1	0	0	0	0	1	0	1	0	1	0	0	0	0	0	1	0
chr6:59025000-59135000	chr6:59025000-59030000	chr6	59025000	59030000	chr6:59130000-59135000	chr6	59130000	59135000	0	0	0	0	0	0	0	0	0	0	0	0	0	0	0	0	0	0
chr1:83900000-84290000	chr1:83900000-83905000	chr1	83900000	83905000	chr1:84285000-84290000	chr1	84285000	84290000	0	0	0	0	0	0	0	1	0	0	0	0	0	0	0	0	0	1
chr19:46835000-47075000	chr19:46835000-46840000	chr19	46835000	46840000	chr19:47070000-47075000	chr19	47070000	47075000	0	0	0	0	1	0	0	1	0	0	0	0	0	0	1	1	1	1
chr17:40960000-41080000	chr17:40960000-40965000	chr17	40960000	40965000	chr17:41075000-41080000	chr17	41075000	41080000	0	0	0	0	0	0	0	0	0	0	0	0	0	0	0	0	0	0
chr2:4420000-4795000	chr2:4420000-4425000	chr2	4420000	4425000	chr2:4790000-4795000	chr2	4790000	4795000	0	0	0	0	0	0	0	0	0	0	0	0	0	0	0	0	0	0
chr2:38970000-39060000	chr2:38970000-38975000	chr2	38970000	38975000	chr2:39055000-39060000	chr2	39055000	39060000	0	0	0	0	0	0	0	0	0	0	0	0	0	0	0	0	0	0
chr14:98965000-99290000	chr14:98965000-98970000	chr14	98965000	98970000	chr14:99285000-99290000	chr14	99285000	99290000	0	0	0	0	0	0	0	0	0	0	0	0	0	0	0	0	0	0
chr12:41825000-42220000	chr12:41825000-41830000	chr12	41825000	41830000	chr12:42215000-42220000	chr12	42215000	42220000	0	0	0	0	0	0	0	0	0	0	0	0	0	0	0	0	0	0
chr3:9530000-9955000	chr3:9530000-9535000	chr3	9530000	9535000	chr3:9950000-9955000	chr3	9950000	9955000	0	0	0	0	0	0	0	0	0	0	0	0	0	0	0	0	0	0
chr3:18710000-18840000	chr3:18710000-18715000	chr3	18710000	18715000	chr3:18835000-18840000	chr3	18835000	18840000	0	0	0	0	0	0	0	0	0	0	0	0	0	0	0	0	0	0
chrX:165770000-166195000	chrX:165770000-165775000	chrX	165770000	165775000	chrX:166190000-166195000	chrX	166190000	166195000	0	0	0	0	0	0	1	0	0	0	0	0	0	0	0	0	0	0
chr1:75475000-75565000	chr1:75475000-75480000	chr1	75475000	75480000	chr1:75560000-75565000	chr1	75560000	75565000	0	0	0	0	0	0	0	0	0	0	0	0	0	0	0	0	0	0
chr1:196190000-196450000	chr1:196190000-196195000	chr1	196190000	196195000	chr1:196445000-196450000	chr1	196445000	196450000	0	0	0	0	0	0	0	0	0	0	0	0	0	0	0	0	0	0
chrX:140160000-142005000	chrX:140160000-140165000	chrX	140160000	140165000	chrX:142000000-142005000	chrX	142000000	142005000	0	0	0	0	0	0	0	0	0	0	0	0	0	0	0	0	0	0
chr13:59020000-59115000	chr13:59020000-59025000	chr13	59020000	59025000	chr13:59110000-59115000	chr13	59110000	59115000	0	0	0	0	0	0	0	1	0	0	0	0	0	0	0	0	0	1
chr10:20085000-20240000	chr10:20085000-20090000	chr10	20085000	20090000	chr10:20235000-20240000	chr10	20235000	20240000	0	0	0	0	0	0	0	0	0	0	0	0	0	0	0	0	0	0
chr5:36215000-36320000	chr5:36215000-36220000	chr5	36215000	36220000	chr5:36315000-36320000	chr5	36315000	36320000	0	0	0	0	0	0	0	0	0	0	0	0	0	0	0	0	0	0
chr2:3465000-3625000	chr2:3465000-3470000	chr2	3465000	3470000	chr2:3620000-3625000	chr2	3620000	3625000	0	0	0	1	0	0	0	1	0	1	0	1	0	0	1	0	0	1
chr7:139420000-139745000	chr7:139420000-139425000	chr7	139420000	139425000	chr7:139740000-139745000	chr7	139740000	139745000	0	0	0	0	0	0	0	0	0	0	0	0	0	0	0	0	0	0
chr6:35330000-35520000	chr6:35330000-35335000	chr6	35330000	35335000	chr6:35515000-35520000	chr6	35515000	35520000	0	0	0	0	0	0	0	0	0	0	0	0	0	0	0	0	0	0
chr9:66495000-66645000	chr9:66495000-66500000	chr9	66495000	66500000	chr9:66640000-66645000	chr9	66640000	66645000	0	0	0	0	0	0	0	0	0	0	0	0	0	0	0	0	0	0
chr1:167700000-168315000	chr1:167700000-167705000	chr1	167700000	167705000	chr1:168310000-168315000	chr1	168310000	168315000	0	0	0	0	0	0	0	0	0	0	0	0	0	0	0	0	0	0
chr2:18795000-19210000	chr2:18795000-18800000	chr2	18795000	18800000	chr2:19205000-19210000	chr2	19205000	19210000	0	0	0	0	0	0	0	0	0	0	0	0	0	0	0	0	0	0
chrX:40020000-41100000	chrX:40020000-40025000	chrX	40020000	40025000	chrX:41095000-41100000	chrX	41095000	41100000	0	0	0	0	0	0	0	0	0	0	0	0	0	0	0	0	0	0
chr10:41550000-42025000	chr10:41550000-41555000	chr10	41550000	41555000	chr10:42020000-42025000	chr10	42020000	42025000	0	0	0	0	0	0	0	0	0	0	0	0	0	0	0	0	0	0
chr12:4890000-4985000	chr12:4890000-4895000	chr12	4890000	4895000	chr12:4980000-4985000	chr12	4980000	4985000	0	0	0	0	0	0	0	0	0	0	0	0	0	0	0	0	0	0
chr3:125465000-126110000	chr3:125465000-125470000	chr3	125465000	125470000	chr3:126105000-126110000	chr3	126105000	126110000	0	0	0	0	0	0	0	0	0	0	0	0	0	0	0	0	0	0
chr3:42210000-42695000	chr3:42210000-42215000	chr3	42210000	42215000	chr3:42690000-42695000	chr3	42690000	42695000	0	0	0	0	0	0	0	0	0	0	0	0	0	0	0	0	0	0
chr12:72415000-72685000	chr12:72415000-72420000	chr12	72415000	72420000	chr12:72680000-72685000	chr12	72680000	72685000	0	0	0	0	0	0	0	0	0	0	0	0	0	0	0	0	0	0
chr8:18625000-18760000	chr8:18625000-18630000	chr8	18625000	18630000	chr8:18755000-18760000	chr8	18755000	18760000	0	0	0	0	0	0	0	0	0	0	0	0	0	0	0	0	0	0
chr18:20095000-20640000	chr18:20095000-20100000	chr18	20095000	20100000	chr18:20635000-20640000	chr18	20635000	20640000	0	0	0	0	0	0	0	0	0	0	0	0	0	0	0	0	0	0
chr13:115475000-115555000	chr13:115475000-115480000	chr13	115475000	115480000	chr13:115550000-115555000	chr13	115550000	115555000	0	0	0	0	0	0	0	0	0	0	0	0	0	0	0	0	0	0
chr5:142460000-142805000	chr5:142460000-142465000	chr5	142460000	142465000	chr5:142800000-142805000	chr5	142800000	142805000	0	0	0	0	0	0	0	0	0	0	0	0	0	0	0	0	0	0
chr4:135065000-135230000	chr4:135065000-135070000	chr4	135065000	135070000	chr4:135225000-135230000	chr4	135225000	135230000	0	0	0	0	0	0	0	0	0	0	0	0	0	0	0	0	0	0
chr19:11430000-11670000	chr19:11430000-11435000	chr19	11430000	11435000	chr19:11665000-11670000	chr19	11665000	11670000	0	0	0	0	0	0	0	0	0	0	0	0	0	0	0	0	0	0
chr7:126990000-127210000	chr7:126990000-126995000	chr7	126990000	126995000	chr7:127205000-127210000	chr7	127205000	127210000	1	0	0	0	0	0	1	0	1	1	0	0	1	0	0	0	0	0
chr9:42595000-42760000	chr9:42595000-42600000	chr9	42595000	42600000	chr9:42755000-42760000	chr9	42755000	42760000	0	0	0	0	0	0	0	0	0	0	0	0	0	0	0	0	0	0
chr15:37045000-37270000	chr15:37045000-37050000	chr15	37045000	37050000	chr15:37265000-37270000	chr15	37265000	37270000	0	0	0	0	0	0	0	0	0	0	0	0	0	0	0	0	0	0
chr7:139765000-139815000	chr7:139765000-139770000	chr7	139765000	139770000	chr7:139810000-139815000	chr7	139810000	139815000	0	0	0	0	0	0	0	0	0	0	0	0	0	0	0	0	0	0
chr13:75485000-75580000	chr13:75485000-75490000	chr13	75485000	75490000	chr13:75575000-75580000	chr13	75575000	75580000	0	0	0	0	0	0	0	1	0	0	0	0	0	0	0	0	0	1
chr8:130115000-130895000	chr8:130115000-130120000	chr8	130115000	130120000	chr8:130890000-130895000	chr8	130890000	130895000	0	1	0	1	0	0	0	1	1	1	1	1	0	0	1	0	1	1
chr14:76970000-77290000	chr14:76970000-76975000	chr14	76970000	76975000	chr14:77285000-77290000	chr14	77285000	77290000	0	0	0	0	0	0	0	0	0	0	0	0	0	0	0	0	0	0
chr5:114310000-114390000	chr5:114310000-114315000	chr5	114310000	114315000	chr5:114385000-114390000	chr5	114385000	114390000	0	0	0	0	0	0	0	0	0	0	0	0	0	0	0	0	0	0
chr2:142940000-143610000	chr2:142940000-142945000	chr2	142940000	142945000	chr2:143605000-143610000	chr2	143605000	143610000	0	0	0	0	0	0	0	0	0	0	0	0	0	0	0	0	0	0
chr11:22340000-22400000	chr11:22340000-22345000	chr11	22340000	22345000	chr11:22395000-22400000	chr11	22395000	22400000	0	0	0	0	0	0	0	0	0	0	0	0	0	0	0	0	0	0
chr10:116505000-116655000	chr10:116505000-116510000	chr10	116505000	116510000	chr10:116650000-116655000	chr10	116650000	116655000	0	0	0	0	0	0	0	0	0	0	0	0	0	0	0	0	0	0
chr2:105635000-105750000	chr2:105635000-105640000	chr2	105635000	105640000	chr2:105745000-105750000	chr2	105745000	105750000	0	0	0	0	0	0	0	0	0	0	0	0	0	0	0	0	0	0
chr15:53220000-53380000	chr15:53220000-53225000	chr15	53220000	53225000	chr15:53375000-53380000	chr15	53375000	53380000	0	0	0	0	0	0	0	0	0	0	0	0	0	0	0	0	0	0
chr6:84045000-84545000	chr6:84045000-84050000	chr6	84045000	84050000	chr6:84540000-84545000	chr6	84540000	84545000	0	0	0	0	0	0	0	0	0	0	0	0	0	0	0	0	0	0
chr10:17665000-17750000	chr10:17665000-17670000	chr10	17665000	17670000	chr10:17745000-17750000	chr10	17745000	17750000	0	0	0	0	0	0	0	0	0	0	0	0	0	0	0	0	0	0
chrX:48470000-48725000	chrX:48470000-48475000	chrX	48470000	48475000	chrX:48720000-48725000	chrX	48720000	48725000	0	0	0	0	0	0	0	0	0	0	0	0	0	0	0	0	0	0
chr11:20380000-20450000	chr11:20380000-20385000	chr11	20380000	20385000	chr11:20445000-20450000	chr11	20445000	20450000	0	0	0	0	0	0	0	0	0	0	0	0	0	0	0	0	0	0
chr10:33820000-34010000	chr10:33820000-33825000	chr10	33820000	33825000	chr10:34005000-34010000	chr10	34005000	34010000	0	0	0	0	0	0	0	0	0	0	0	0	0	0	0	0	0	0
chr14:119070000-119120000	chr14:119070000-119075000	chr14	119070000	119075000	chr14:119115000-119120000	chr14	119115000	119120000	0	0	0	0	0	0	0	0	0	0	0	0	0	0	0	0	0	0
chr15:8115000-8260000	chr15:8115000-8120000	chr15	8115000	8120000	chr15:8255000-8260000	chr15	8255000	8260000	0	0	0	0	0	0	0	0	0	0	0	0	0	0	0	0	0	0
chrX:74720000-74920000	chrX:74720000-74725000	chrX	74720000	74725000	chrX:74915000-74920000	chrX	74915000	74920000	0	0	1	0	0	0	0	0	0	0	1	1	0	1	0	0	0	1
chr18:45590000-45830000	chr18:45590000-45595000	chr18	45590000	45595000	chr18:45825000-45830000	chr18	45825000	45830000	0	0	0	0	0	0	0	0	0	0	0	0	0	0	0	0	0	0
chr12:26550000-26765000	chr12:26550000-26555000	chr12	26550000	26555000	chr12:26760000-26765000	chr12	26760000	26765000	0	0	0	0	0	0	0	0	0	0	0	0	0	0	0	0	0	0
chr8:108965000-109065000	chr8:108965000-108970000	chr8	108965000	108970000	chr8:109060000-109065000	chr8	109060000	109065000	0	0	0	0	0	0	0	0	0	0	0	0	0	0	0	0	0	0
chr12:56420000-56610000	chr12:56420000-56425000	chr12	56420000	56425000	chr12:56605000-56610000	chr12	56605000	56610000	0	0	0	0	0	0	0	0	0	0	0	0	0	0	0	0	0	0
chr3:81990000-82080000	chr3:81990000-81995000	chr3	81990000	81995000	chr3:82075000-82080000	chr3	82075000	82080000	0	0	0	0	0	0	0	0	0	0	0	0	0	0	0	0	0	0
chr1:107970000-108300000	chr1:107970000-107975000	chr1	107970000	107975000	chr1:108295000-108300000	chr1	108295000	108300000	0	0	0	0	0	0	0	0	0	0	0	0	0	0	0	0	0	0
chr15:78010000-78075000	chr15:78010000-78015000	chr15	78010000	78015000	chr15:78070000-78075000	chr15	78070000	78075000	0	0	0	0	0	0	0	0	0	0	0	0	0	0	0	0	0	0
chr2:153325000-153420000	chr2:153325000-153330000	chr2	153325000	153330000	chr2:153415000-153420000	chr2	153415000	153420000	0	0	0	0	0	0	0	0	0	0	0	0	0	0	0	0	0	0
chr3:75025000-75530000	chr3:75025000-75030000	chr3	75025000	75030000	chr3:75525000-75530000	chr3	75525000	75530000	0	0	0	0	0	0	0	0	0	0	0	0	0	0	0	0	0	0
chr4:75690000-76075000	chr4:75690000-75695000	chr4	75690000	75695000	chr4:76070000-76075000	chr4	76070000	76075000	0	0	0	0	0	0	0	0	0	0	0	0	0	0	0	0	0	0
chr18:11050000-11220000	chr18:11050000-11055000	chr18	11050000	11055000	chr18:11215000-11220000	chr18	11215000	11220000	0	0	0	0	0	0	0	0	0	0	0	0	0	0	0	0	0	0
chrX:134455000-135510000	chrX:134455000-134460000	chrX	134455000	134460000	chrX:135505000-135510000	chrX	135505000	135510000	0	0	0	0	0	0	0	0	0	0	0	0	0	0	0	0	0	0
chr15:51825000-51995000	chr15:51825000-51830000	chr15	51825000	51830000	chr15:51990000-51995000	chr15	51990000	51995000	0	0	0	1	0	0	0	0	0	1	0	1	0	0	1	0	0	0
chr13:92130000-93090000	chr13:92130000-92135000	chr13	92130000	92135000	chr13:93085000-93090000	chr13	93085000	93090000	0	0	0	0	0	0	0	0	0	0	0	0	0	0	0	0	0	0
chr9:117955000-118075000	chr9:117955000-117960000	chr9	117955000	117960000	chr9:118070000-118075000	chr9	118070000	118075000	0	0	0	0	0	0	0	0	0	0	0	0	0	0	0	0	0	0
chr2:11525000-11650000	chr2:11525000-11530000	chr2	11525000	11530000	chr2:11645000-11650000	chr2	11645000	11650000	0	0	0	0	0	0	0	1	0	0	0	0	0	0	0	0	0	1
chr6:133915000-134070000	chr6:133915000-133920000	chr6	133915000	133920000	chr6:134065000-134070000	chr6	134065000	134070000	0	0	0	0	0	0	0	0	0	0	0	0	0	0	0	0	0	0
chr7:35195000-35465000	chr7:35195000-35200000	chr7	35195000	35200000	chr7:35460000-35465000	chr7	35460000	35465000	0	0	0	0	0	0	0	0	0	0	0	0	0	0	0	0	0	0
chr7:35915000-35960000	chr7:35915000-35920000	chr7	35915000	35920000	chr7:35955000-35960000	chr7	35955000	35960000	0	0	0	0	0	0	0	1	0	0	0	0	0	0	0	0	0	1
chr1:83745000-84480000	chr1:83745000-83750000	chr1	83745000	83750000	chr1:84475000-84480000	chr1	84475000	84480000	0	0	0	0	0	0	0	0	0	0	0	0	0	0	0	0	0	0
chr9:24500000-24850000	chr9:24500000-24505000	chr9	24500000	24505000	chr9:24845000-24850000	chr9	24845000	24850000	0	0	0	0	0	0	0	0	0	0	0	0	0	0	0	0	0	0
chr15:33980000-34020000	chr15:33980000-33985000	chr15	33980000	33985000	chr15:34015000-34020000	chr15	34015000	34020000	0	0	1	0	0	0	0	0	0	0	1	1	0	1	0	0	0	1
chr7:138330000-138495000	chr7:138330000-138335000	chr7	138330000	138335000	chr7:138490000-138495000	chr7	138490000	138495000	0	0	0	0	0	0	0	0	0	0	0	0	0	0	0	0	0	0
chr9:47175000-47235000	chr9:47175000-47180000	chr9	47175000	47180000	chr9:47230000-47235000	chr9	47230000	47235000	0	0	0	0	0	0	0	0	0	0	0	0	0	0	0	0	0	0
chr10:126565000-126670000	chr10:126565000-126570000	chr10	126565000	126570000	chr10:126665000-126670000	chr10	126665000	126670000	0	0	0	0	0	0	0	0	0	0	0	0	0	0	0	0	0	0
chr12:105590000-105665000	chr12:105590000-105595000	chr12	105590000	105595000	chr12:105660000-105665000	chr12	105660000	105665000	0	0	0	0	0	0	0	0	0	0	0	0	0	0	0	0	0	0
chrX:13450000-14830000	chrX:13450000-13455000	chrX	13450000	13455000	chrX:14825000-14830000	chrX	14825000	14830000	0	0	0	0	0	0	0	0	0	0	0	0	0	0	0	0	0	0
chrX:106210000-106275000	chrX:106210000-106215000	chrX	106210000	106215000	chrX:106270000-106275000	chrX	106270000	106275000	0	0	0	0	0	1	0	0	0	0	0	0	1	1	0	1	0	0
chr19:42870000-43565000	chr19:42870000-42875000	chr19	42870000	42875000	chr19:43560000-43565000	chr19	43560000	43565000	0	0	0	0	0	0	0	0	0	0	0	0	0	0	0	0	0	0
chr17:15210000-15275000	chr17:15210000-15215000	chr17	15210000	15215000	chr17:15270000-15275000	chr17	15270000	15275000	0	0	0	0	0	0	0	0	0	0	0	0	0	0	0	0	0	0
chr3:24820000-24925000	chr3:24820000-24825000	chr3	24820000	24825000	chr3:24920000-24925000	chr3	24920000	24925000	0	0	0	0	0	0	0	0	0	0	0	0	0	0	0	0	0	0
chr5:37690000-37750000	chr5:37690000-37695000	chr5	37690000	37695000	chr5:37745000-37750000	chr5	37745000	37750000	0	0	0	0	0	0	0	0	0	0	0	0	0	0	0	0	0	0
chr15:82100000-82505000	chr15:82100000-82105000	chr15	82100000	82105000	chr15:82500000-82505000	chr15	82500000	82505000	0	0	0	0	0	0	0	0	0	0	0	0	0	0	0	0	0	0
chr5:39545000-39615000	chr5:39545000-39550000	chr5	39545000	39550000	chr5:39610000-39615000	chr5	39610000	39615000	0	0	0	0	0	0	0	0	0	0	0	0	0	0	0	0	0	0
chr3:100570000-100710000	chr3:100570000-100575000	chr3	100570000	100575000	chr3:100705000-100710000	chr3	100705000	100710000	0	0	1	0	0	0	0	0	0	0	1	1	0	1	0	0	0	1
chr14:67690000-67815000	chr14:67690000-67695000	chr14	67690000	67695000	chr14:67810000-67815000	chr14	67810000	67815000	0	0	0	0	0	0	1	0	0	0	0	0	0	0	0	0	0	0
chr11:33075000-33520000	chr11:33075000-33080000	chr11	33075000	33080000	chr11:33515000-33520000	chr11	33515000	33520000	0	0	0	0	0	0	0	0	0	0	0	0	0	0	0	0	0	0
chr13:103005000-103440000	chr13:103005000-103010000	chr13	103005000	103010000	chr13:103435000-103440000	chr13	103435000	103440000	0	0	0	0	0	0	0	0	0	0	0	0	0	0	0	0	0	0
chr12:46050000-46270000	chr12:46050000-46055000	chr12	46050000	46055000	chr12:46265000-46270000	chr12	46265000	46270000	0	0	0	0	0	0	0	0	0	0	0	0	0	0	0	0	0	0
chr3:97485000-97690000	chr3:97485000-97490000	chr3	97485000	97490000	chr3:97685000-97690000	chr3	97685000	97690000	0	0	0	0	0	0	0	0	0	0	0	0	0	0	0	0	0	0
chr14:69870000-69950000	chr14:69870000-69875000	chr14	69870000	69875000	chr14:69945000-69950000	chr14	69945000	69950000	0	0	0	0	0	0	0	0	0	0	0	0	0	0	0	0	0	0
chr3:18240000-18330000	chr3:18240000-18245000	chr3	18240000	18245000	chr3:18325000-18330000	chr3	18325000	18330000	0	0	0	0	1	0	0	0	0	0	0	0	0	0	1	1	1	0
chr19:27295000-27410000	chr19:27295000-27300000	chr19	27295000	27300000	chr19:27405000-27410000	chr19	27405000	27410000	0	0	0	0	0	0	0	0	0	0	0	0	0	0	0	0	0	0
chr11:29075000-29445000	chr11:29075000-29080000	chr11	29075000	29080000	chr11:29440000-29445000	chr11	29440000	29445000	0	0	0	0	0	0	0	0	0	0	0	0	0	0	0	0	0	0
chrX:92590000-92870000	chrX:92590000-92595000	chrX	92590000	92595000	chrX:92865000-92870000	chrX	92865000	92870000	0	0	0	0	0	0	0	0	0	0	0	0	0	0	0	0	0	0
chr15:10685000-10800000	chr15:10685000-10690000	chr15	10685000	10690000	chr15:10795000-10800000	chr15	10795000	10800000	0	0	0	0	0	0	0	0	0	0	0	0	0	0	0	0	0	0
chr2:79805000-80005000	chr2:79805000-79810000	chr2	79805000	79810000	chr2:80000000-80005000	chr2	80000000	80005000	0	0	0	0	0	0	0	0	0	0	0	0	0	0	0	0	0	0
chr15:27340000-27485000	chr15:27340000-27345000	chr15	27340000	27345000	chr15:27480000-27485000	chr15	27480000	27485000	0	1	0	1	0	0	1	1	1	1	1	1	0	0	1	0	1	1
chr5:51785000-51950000	chr5:51785000-51790000	chr5	51785000	51790000	chr5:51945000-51950000	chr5	51945000	51950000	0	0	0	0	1	0	0	1	0	0	0	0	0	0	1	1	1	1
chrX:131175000-131455000	chrX:131175000-131180000	chrX	131175000	131180000	chrX:131450000-131455000	chrX	131450000	131455000	0	0	0	0	0	0	0	0	0	0	0	0	0	0	0	0	0	0
chr12:27000000-27110000	chr12:27000000-27005000	chr12	27000000	27005000	chr12:27105000-27110000	chr12	27105000	27110000	0	0	0	0	0	0	0	0	0	0	0	0	0	0	0	0	0	0
chr4:140960000-141145000	chr4:140960000-140965000	chr4	140960000	140965000	chr4:141140000-141145000	chr4	141140000	141145000	0	0	0	0	0	0	0	1	0	0	0	0	0	0	0	0	0	1
chr9:42950000-43100000	chr9:42950000-42955000	chr9	42950000	42955000	chr9:43095000-43100000	chr9	43095000	43100000	0	0	0	0	0	0	0	0	0	0	0	0	0	0	0	0	0	0
chr6:13235000-13400000	chr6:13235000-13240000	chr6	13235000	13240000	chr6:13395000-13400000	chr6	13395000	13400000	0	0	0	0	0	0	0	0	0	0	0	0	0	0	0	0	0	0
chr3:19165000-19355000	chr3:19165000-19170000	chr3	19165000	19170000	chr3:19350000-19355000	chr3	19350000	19355000	0	0	0	0	0	0	0	1	0	0	0	0	0	0	0	0	0	1
chr5:91465000-91635000	chr5:91465000-91470000	chr5	91465000	91470000	chr5:91630000-91635000	chr5	91630000	91635000	0	0	0	0	0	0	0	0	0	0	0	0	0	0	0	0	0	0
chr1:108320000-108720000	chr1:108320000-108325000	chr1	108320000	108325000	chr1:108715000-108720000	chr1	108715000	108720000	0	0	0	0	0	0	0	0	0	0	0	0	0	0	0	0	0	0
chr11:110225000-110365000	chr11:110225000-110230000	chr11	110225000	110230000	chr11:110360000-110365000	chr11	110360000	110365000	0	0	0	0	0	0	0	0	0	0	0	0	0	0	0	0	0	0
chr9:25465000-26595000	chr9:25465000-25470000	chr9	25465000	25470000	chr9:26590000-26595000	chr9	26590000	26595000	0	0	0	0	0	0	0	0	0	0	0	0	0	0	0	0	0	0
chr11:57605000-57755000	chr11:57605000-57610000	chr11	57605000	57610000	chr11:57750000-57755000	chr11	57750000	57755000	0	1	0	0	0	0	0	1	1	0	1	0	0	0	0	0	1	1
chr7:117875000-118165000	chr7:117875000-117880000	chr7	117875000	117880000	chr7:118160000-118165000	chr7	118160000	118165000	0	0	0	0	0	0	0	0	0	0	0	0	0	0	0	0	0	0
chr18:16375000-16810000	chr18:16375000-16380000	chr18	16375000	16380000	chr18:16805000-16810000	chr18	16805000	16810000	0	0	0	0	0	0	0	1	0	0	0	0	0	0	0	0	0	1
chr4:109175000-109410000	chr4:109175000-109180000	chr4	109175000	109180000	chr4:109405000-109410000	chr4	109405000	109410000	0	0	0	0	0	0	0	0	0	0	0	0	0	0	0	0	0	0
chr10:88790000-88870000	chr10:88790000-88795000	chr10	88790000	88795000	chr10:88865000-88870000	chr10	88865000	88870000	0	0	0	0	0	0	0	0	0	0	0	0	0	0	0	0	0	0
chr3:145615000-145850000	chr3:145615000-145620000	chr3	145615000	145620000	chr3:145845000-145850000	chr3	145845000	145850000	0	0	0	0	0	0	0	0	0	0	0	0	0	0	0	0	0	0
chr14:64165000-64385000	chr14:64165000-64170000	chr14	64165000	64170000	chr14:64380000-64385000	chr14	64380000	64385000	0	0	0	0	0	0	0	0	0	0	0	0	0	0	0	0	0	0
chr1:45885000-45995000	chr1:45885000-45890000	chr1	45885000	45890000	chr1:45990000-45995000	chr1	45990000	45995000	0	0	1	0	0	0	0	0	0	0	1	1	0	1	0	0	0	1
chr19:32795000-32990000	chr19:32795000-32800000	chr19	32795000	32800000	chr19:32985000-32990000	chr19	32985000	32990000	0	0	0	0	0	0	0	0	0	0	0	0	0	0	0	0	0	0
chr6:142765000-142875000	chr6:142765000-142770000	chr6	142765000	142770000	chr6:142870000-142875000	chr6	142870000	142875000	0	0	0	0	0	0	0	0	0	0	0	0	0	0	0	0	0	0
chr6:55185000-55340000	chr6:55185000-55190000	chr6	55185000	55190000	chr6:55335000-55340000	chr6	55335000	55340000	0	0	0	0	0	0	0	0	0	0	0	0	0	0	0	0	0	0
chr15:94095000-94355000	chr15:94095000-94100000	chr15	94095000	94100000	chr15:94350000-94355000	chr15	94350000	94355000	0	0	0	0	0	0	0	0	0	0	0	0	0	0	0	0	0	0
chr18:42950000-43025000	chr18:42950000-42955000	chr18	42950000	42955000	chr18:43020000-43025000	chr18	43020000	43025000	0	0	0	0	0	0	0	0	0	0	0	0	0	0	0	0	0	0
chr6:127100000-127320000	chr6:127100000-127105000	chr6	127100000	127105000	chr6:127315000-127320000	chr6	127315000	127320000	0	0	0	0	0	0	0	0	0	0	0	0	0	0	0	0	0	0
chrX:162605000-162795000	chrX:162605000-162610000	chrX	162605000	162610000	chrX:162790000-162795000	chrX	162790000	162795000	0	0	0	0	0	0	0	0	0	0	0	0	0	0	0	0	0	0
chr3:41295000-41370000	chr3:41295000-41300000	chr3	41295000	41300000	chr3:41365000-41370000	chr3	41365000	41370000	0	0	0	0	0	0	0	0	0	0	0	0	0	0	0	0	0	0
chrX:17145000-17675000	chrX:17145000-17150000	chrX	17145000	17150000	chrX:17670000-17675000	chrX	17670000	17675000	0	0	0	0	0	0	0	0	0	0	0	0	0	0	0	0	0	0
chr7:77770000-77885000	chr7:77770000-77775000	chr7	77770000	77775000	chr7:77880000-77885000	chr7	77880000	77885000	0	0	0	0	0	0	0	0	0	0	0	0	0	0	0	0	0	0
chr9:86160000-86295000	chr9:86160000-86165000	chr9	86160000	86165000	chr9:86290000-86295000	chr9	86290000	86295000	0	0	0	0	0	0	0	0	0	0	0	0	0	0	0	0	0	0
chr4:96375000-96700000	chr4:96375000-96380000	chr4	96375000	96380000	chr4:96695000-96700000	chr4	96695000	96700000	0	0	0	0	0	0	0	1	0	0	0	0	0	0	0	0	0	1
chr14:20530000-20585000	chr14:20530000-20535000	chr14	20530000	20535000	chr14:20580000-20585000	chr14	20580000	20585000	0	0	0	0	1	0	0	0	0	0	0	0	0	0	1	1	1	0
chr16:18110000-18220000	chr16:18110000-18115000	chr16	18110000	18115000	chr16:18215000-18220000	chr16	18215000	18220000	0	0	0	0	1	0	0	0	0	0	0	0	0	0	1	1	1	0
chr11:87875000-88020000	chr11:87875000-87880000	chr11	87875000	87880000	chr11:88015000-88020000	chr11	88015000	88020000	0	0	0	0	0	0	0	0	0	0	0	0	0	0	0	0	0	0
chr9:48890000-49300000	chr9:48890000-48895000	chr9	48890000	48895000	chr9:49295000-49300000	chr9	49295000	49300000	0	0	0	0	0	0	0	0	0	0	0	0	0	0	0	0	0	0
chr8:67210000-67475000	chr8:67210000-67215000	chr8	67210000	67215000	chr8:67470000-67475000	chr8	67470000	67475000	0	0	0	0	0	0	1	0	0	0	0	0	0	0	0	0	0	0
chr17:12230000-12565000	chr17:12230000-12235000	chr17	12230000	12235000	chr17:12560000-12565000	chr17	12560000	12565000	0	0	0	0	0	0	0	0	0	0	0	0	0	0	0	0	0	0
chr18:39300000-39725000	chr18:39300000-39305000	chr18	39300000	39305000	chr18:39720000-39725000	chr18	39720000	39725000	0	0	0	0	0	0	0	0	0	0	0	0	0	0	0	0	0	0
chr17:24880000-24960000	chr17:24880000-24885000	chr17	24880000	24885000	chr17:24955000-24960000	chr17	24955000	24960000	0	0	0	0	0	0	0	0	0	0	0	0	0	0	0	0	0	0
chr2:150505000-150585000	chr2:150505000-150510000	chr2	150505000	150510000	chr2:150580000-150585000	chr2	150580000	150585000	0	0	0	0	0	0	0	0	0	0	0	0	0	0	0	0	0	0
chr4:104400000-104575000	chr4:104400000-104405000	chr4	104400000	104405000	chr4:104570000-104575000	chr4	104570000	104575000	0	0	0	0	0	0	0	0	0	0	0	0	0	0	0	0	0	0
chr4:54850000-55265000	chr4:54850000-54855000	chr4	54850000	54855000	chr4:55260000-55265000	chr4	55260000	55265000	0	0	0	0	0	0	0	0	0	0	0	0	0	0	0	0	0	0
chr14:40345000-41615000	chr14:40345000-40350000	chr14	40345000	40350000	chr14:41610000-41615000	chr14	41610000	41615000	0	0	0	0	0	0	0	0	0	0	0	0	0	0	0	0	0	0
chr9:45815000-46000000	chr9:45815000-45820000	chr9	45815000	45820000	chr9:45995000-46000000	chr9	45995000	46000000	0	0	0	0	0	0	0	0	0	0	0	0	0	0	0	0	0	0
chr14:100440000-100855000	chr14:100440000-100445000	chr14	100440000	100445000	chr14:100850000-100855000	chr14	100850000	100855000	0	0	0	0	0	0	0	0	0	0	0	0	0	0	0	0	0	0
chr1:71770000-71965000	chr1:71770000-71775000	chr1	71770000	71775000	chr1:71960000-71965000	chr1	71960000	71965000	0	0	0	0	0	0	0	0	0	0	0	0	0	0	0	0	0	0
chr3:35590000-35885000	chr3:35590000-35595000	chr3	35590000	35595000	chr3:35880000-35885000	chr3	35880000	35885000	0	0	0	0	0	0	0	0	0	0	0	0	0	0	0	0	0	0
chr17:73240000-73365000	chr17:73240000-73245000	chr17	73240000	73245000	chr17:73360000-73365000	chr17	73360000	73365000	0	0	0	0	0	0	0	1	0	0	0	0	0	0	0	0	0	1
chr2:102585000-102930000	chr2:102585000-102590000	chr2	102585000	102590000	chr2:102925000-102930000	chr2	102925000	102930000	0	0	0	0	0	0	0	0	0	0	0	0	0	0	0	0	0	0
chr17:88655000-88875000	chr17:88655000-88660000	chr17	88655000	88660000	chr17:88870000-88875000	chr17	88870000	88875000	0	0	0	0	0	0	0	0	0	0	0	0	0	0	0	0	0	0
chr2:140535000-140610000	chr2:140535000-140540000	chr2	140535000	140540000	chr2:140605000-140610000	chr2	140605000	140610000	0	0	0	0	0	0	0	0	0	0	0	0	0	0	0	0	0	0
chr2:135975000-136395000	chr2:135975000-135980000	chr2	135975000	135980000	chr2:136390000-136395000	chr2	136390000	136395000	0	0	0	0	0	0	0	0	0	0	0	0	0	0	0	0	0	0
chr4:150030000-150275000	chr4:150030000-150035000	chr4	150030000	150035000	chr4:150270000-150275000	chr4	150270000	150275000	0	0	0	0	0	0	0	0	0	0	0	0	0	0	0	0	0	0
chr3:73370000-73520000	chr3:73370000-73375000	chr3	73370000	73375000	chr3:73515000-73520000	chr3	73515000	73520000	0	0	0	0	0	0	0	0	0	0	0	0	0	0	0	0	0	0
chr8:17770000-18225000	chr8:17770000-17775000	chr8	17770000	17775000	chr8:18220000-18225000	chr8	18220000	18225000	0	0	0	0	0	0	0	0	0	0	0	0	0	0	0	0	0	0
chr18:20640000-20975000	chr18:20640000-20645000	chr18	20640000	20645000	chr18:20970000-20975000	chr18	20970000	20975000	0	0	0	0	0	0	0	0	0	0	0	0	0	0	0	0	0	0
chr17:79515000-80125000	chr17:79515000-79520000	chr17	79515000	79520000	chr17:80120000-80125000	chr17	80120000	80125000	0	0	0	0	0	0	0	0	0	0	0	0	0	0	0	0	0	0
chr16:56725000-57130000	chr16:56725000-56730000	chr16	56725000	56730000	chr16:57125000-57130000	chr16	57125000	57130000	0	0	0	0	0	0	0	0	0	0	0	0	0	0	0	0	0	0
chr3:18155000-18335000	chr3:18155000-18160000	chr3	18155000	18160000	chr3:18330000-18335000	chr3	18330000	18335000	0	0	0	0	0	0	1	0	0	0	0	0	0	0	0	0	0	0
chr16:65565000-65680000	chr16:65565000-65570000	chr16	65565000	65570000	chr16:65675000-65680000	chr16	65675000	65680000	0	0	0	0	0	0	0	0	0	0	0	0	0	0	0	0	0	0
chr10:98620000-99380000	chr10:98620000-98625000	chr10	98620000	98625000	chr10:99375000-99380000	chr10	99375000	99380000	0	0	0	0	0	0	0	0	0	0	0	0	0	0	0	0	0	0
chr4:117890000-117975000	chr4:117890000-117895000	chr4	117890000	117895000	chr4:117970000-117975000	chr4	117970000	117975000	0	0	0	0	0	0	0	0	0	0	0	0	0	0	0	0	0	0
chrX:90290000-90875000	chrX:90290000-90295000	chrX	90290000	90295000	chrX:90870000-90875000	chrX	90870000	90875000	0	0	0	0	0	0	0	0	0	0	0	0	0	0	0	0	0	0
chr2:70540000-70885000	chr2:70540000-70545000	chr2	70540000	70545000	chr2:70880000-70885000	chr2	70880000	70885000	0	0	0	0	0	0	0	0	0	0	0	0	0	0	0	0	0	0
chr13:9180000-9850000	chr13:9180000-9185000	chr13	9180000	9185000	chr13:9845000-9850000	chr13	9845000	9850000	0	0	1	0	0	0	0	0	0	0	1	1	0	1	0	0	0	1
chr12:42035000-42150000	chr12:42035000-42040000	chr12	42035000	42040000	chr12:42145000-42150000	chr12	42145000	42150000	0	0	0	0	0	0	0	0	0	0	0	0	0	0	0	0	0	0
chr19:14060000-15695000	chr19:14060000-14065000	chr19	14060000	14065000	chr19:15690000-15695000	chr19	15690000	15695000	0	0	0	0	0	0	0	0	0	0	0	0	0	0	0	0	0	0
chr9:82870000-83015000	chr9:82870000-82875000	chr9	82870000	82875000	chr9:83010000-83015000	chr9	83010000	83015000	0	0	0	0	0	0	0	0	0	0	0	0	0	0	0	0	0	0
chr6:23995000-24305000	chr6:23995000-24000000	chr6	23995000	24000000	chr6:24300000-24305000	chr6	24300000	24305000	0	0	0	0	0	0	0	0	0	0	0	0	0	0	0	0	0	0
chr4:55525000-56515000	chr4:55525000-55530000	chr4	55525000	55530000	chr4:56510000-56515000	chr4	56510000	56515000	0	0	0	0	0	0	0	0	0	0	0	0	0	0	0	0	0	0
chr9:78895000-79855000	chr9:78895000-78900000	chr9	78895000	78900000	chr9:79850000-79855000	chr9	79850000	79855000	0	0	0	0	0	0	0	0	0	0	0	0	0	0	0	0	0	0
chr4:53845000-55265000	chr4:53845000-53850000	chr4	53845000	53850000	chr4:55260000-55265000	chr4	55260000	55265000	0	0	0	0	0	0	0	0	0	0	0	0	0	0	0	0	0	0
chr7:63195000-63315000	chr7:63195000-63200000	chr7	63195000	63200000	chr7:63310000-63315000	chr7	63310000	63315000	0	0	0	0	0	0	0	0	0	0	0	0	0	0	0	0	0	0
chr13:28160000-28630000	chr13:28160000-28165000	chr13	28160000	28165000	chr13:28625000-28630000	chr13	28625000	28630000	0	1	0	0	0	0	0	1	1	0	1	0	0	0	0	0	1	1
chr16:23990000-24405000	chr16:23990000-23995000	chr16	23990000	23995000	chr16:24400000-24405000	chr16	24400000	24405000	0	0	0	0	0	0	1	0	0	0	0	0	0	0	0	0	0	0
chr12:33215000-33460000	chr12:33215000-33220000	chr12	33215000	33220000	chr12:33455000-33460000	chr12	33455000	33460000	0	0	0	0	0	1	0	1	0	0	0	0	1	1	0	1	0	1
chr8:107130000-107435000	chr8:107130000-107135000	chr8	107130000	107135000	chr8:107430000-107435000	chr8	107430000	107435000	1	0	0	0	0	0	1	0	1	1	0	0	1	0	0	0	0	0
chr1:106900000-107335000	chr1:106900000-106905000	chr1	106900000	106905000	chr1:107330000-107335000	chr1	107330000	107335000	0	0	0	0	0	0	0	0	0	0	0	0	0	0	0	0	0	0
chr3:72950000-74555000	chr3:72950000-72955000	chr3	72950000	72955000	chr3:74550000-74555000	chr3	74550000	74555000	0	0	0	0	0	0	0	0	0	0	0	0	0	0	0	0	0	0
chr19:38030000-38280000	chr19:38030000-38035000	chr19	38030000	38035000	chr19:38275000-38280000	chr19	38275000	38280000	0	0	0	0	0	0	0	0	0	0	0	0	0	0	0	0	0	0
chr15:42550000-42750000	chr15:42550000-42555000	chr15	42550000	42555000	chr15:42745000-42750000	chr15	42745000	42750000	0	0	1	0	0	0	0	0	0	0	1	1	0	1	0	0	0	1
chr15:67175000-67265000	chr15:67175000-67180000	chr15	67175000	67180000	chr15:67260000-67265000	chr15	67260000	67265000	0	0	0	0	0	0	0	0	0	0	0	0	0	0	0	0	0	0
chr12:33375000-33520000	chr12:33375000-33380000	chr12	33375000	33380000	chr12:33515000-33520000	chr12	33515000	33520000	0	0	0	0	0	0	1	0	0	0	0	0	0	0	0	0	0	0
chr19:9990000-10075000	chr19:9990000-9995000	chr19	9990000	9995000	chr19:10070000-10075000	chr19	10070000	10075000	0	0	0	0	0	0	0	0	0	0	0	0	0	0	0	0	0	0
chr13:32400000-32705000	chr13:32400000-32405000	chr13	32400000	32405000	chr13:32700000-32705000	chr13	32700000	32705000	0	0	0	0	0	0	0	0	0	0	0	0	0	0	0	0	0	0
chr6:16980000-17045000	chr6:16980000-16985000	chr6	16980000	16985000	chr6:17040000-17045000	chr6	17040000	17045000	0	0	0	0	0	0	0	0	0	0	0	0	0	0	0	0	0	0
chr1:184305000-184480000	chr1:184305000-184310000	chr1	184305000	184310000	chr1:184475000-184480000	chr1	184475000	184480000	0	0	0	0	0	0	0	1	0	0	0	0	0	0	0	0	0	1
chr10:26435000-26720000	chr10:26435000-26440000	chr10	26435000	26440000	chr10:26715000-26720000	chr10	26715000	26720000	0	0	0	0	0	0	0	0	0	0	0	0	0	0	0	0	0	0
chr4:71500000-71675000	chr4:71500000-71505000	chr4	71500000	71505000	chr4:71670000-71675000	chr4	71670000	71675000	0	0	0	0	0	0	0	0	0	0	0	0	0	0	0	0	0	0
chr9:108990000-109030000	chr9:108990000-108995000	chr9	108990000	108995000	chr9:109025000-109030000	chr9	109025000	109030000	0	0	0	0	1	0	0	0	0	0	0	0	0	0	1	1	1	0
chr7:106650000-106710000	chr7:106650000-106655000	chr7	106650000	106655000	chr7:106705000-106710000	chr7	106705000	106710000	0	0	0	0	0	0	0	0	0	0	0	0	0	0	0	0	0	0
chr2:148235000-148410000	chr2:148235000-148240000	chr2	148235000	148240000	chr2:148405000-148410000	chr2	148405000	148410000	0	0	0	0	0	0	0	0	0	0	0	0	0	0	0	0	0	0
chr6:15625000-15675000	chr6:15625000-15630000	chr6	15625000	15630000	chr6:15670000-15675000	chr6	15670000	15675000	0	0	0	0	0	0	0	0	0	0	0	0	0	0	0	0	0	0
chr12:66065000-66280000	chr12:66065000-66070000	chr12	66065000	66070000	chr12:66275000-66280000	chr12	66275000	66280000	0	0	0	0	0	1	0	0	0	0	0	0	1	1	0	1	0	0
chr10:28080000-28185000	chr10:28080000-28085000	chr10	28080000	28085000	chr10:28180000-28185000	chr10	28180000	28185000	0	0	0	0	0	0	0	0	0	0	0	0	0	0	0	0	0	0
chr2:127990000-128230000	chr2:127990000-127995000	chr2	127990000	127995000	chr2:128225000-128230000	chr2	128225000	128230000	0	0	0	0	0	0	1	0	0	0	0	0	0	0	0	0	0	0
chr1:99670000-100000000	chr1:99670000-99675000	chr1	99670000	99675000	chr1:99995000-100000000	chr1	99995000	100000000	0	0	0	0	0	0	1	0	0	0	0	0	0	0	0	0	0	0
chrX:135640000-135790000	chrX:135640000-135645000	chrX	135640000	135645000	chrX:135785000-135790000	chrX	135785000	135790000	0	0	0	0	0	0	0	0	0	0	0	0	0	0	0	0	0	0
chr11:84995000-85085000	chr11:84995000-85000000	chr11	84995000	85000000	chr11:85080000-85085000	chr11	85080000	85085000	0	0	0	0	0	0	0	0	0	0	0	0	0	0	0	0	0	0
chr10:121780000-121970000	chr10:121780000-121785000	chr10	121780000	121785000	chr10:121965000-121970000	chr10	121965000	121970000	0	0	0	0	0	0	0	0	0	0	0	0	0	0	0	0	0	0
chr2:24150000-24430000	chr2:24150000-24155000	chr2	24150000	24155000	chr2:24425000-24430000	chr2	24425000	24430000	0	0	0	0	0	0	0	0	0	0	0	0	0	0	0	0	0	0
chr5:4960000-5565000	chr5:4960000-4965000	chr5	4960000	4965000	chr5:5560000-5565000	chr5	5560000	5565000	1	0	0	0	1	0	1	0	1	1	0	0	1	0	1	1	1	0
chr7:59145000-59215000	chr7:59145000-59150000	chr7	59145000	59150000	chr7:59210000-59215000	chr7	59210000	59215000	0	0	0	0	0	0	0	0	0	0	0	0	0	0	0	0	0	0
chr5:105835000-106090000	chr5:105835000-105840000	chr5	105835000	105840000	chr5:106085000-106090000	chr5	106085000	106090000	0	0	0	0	0	0	0	0	0	0	0	0	0	0	0	0	0	0
chr12:8065000-8315000	chr12:8065000-8070000	chr12	8065000	8070000	chr12:8310000-8315000	chr12	8310000	8315000	0	0	0	0	0	0	0	0	0	0	0	0	0	0	0	0	0	0
chr5:99715000-99825000	chr5:99715000-99720000	chr5	99715000	99720000	chr5:99820000-99825000	chr5	99820000	99825000	0	0	0	0	0	1	0	0	0	0	0	0	1	1	0	1	0	0
chr6:5450000-5545000	chr6:5450000-5455000	chr6	5450000	5455000	chr6:5540000-5545000	chr6	5540000	5545000	0	0	0	0	0	0	0	0	0	0	0	0	0	0	0	0	0	0
chr18:58270000-58500000	chr18:58270000-58275000	chr18	58270000	58275000	chr18:58495000-58500000	chr18	58495000	58500000	0	0	0	0	0	0	0	0	0	0	0	0	0	0	0	0	0	0
chr7:79295000-79380000	chr7:79295000-79300000	chr7	79295000	79300000	chr7:79375000-79380000	chr7	79375000	79380000	0	0	0	0	0	0	1	0	0	0	0	0	0	0	0	0	0	0
chr2:79830000-80000000	chr2:79830000-79835000	chr2	79830000	79835000	chr2:79995000-80000000	chr2	79995000	80000000	0	0	0	0	0	0	0	0	0	0	0	0	0	0	0	0	0	0
chrX:160625000-160735000	chrX:160625000-160630000	chrX	160625000	160630000	chrX:160730000-160735000	chrX	160730000	160735000	0	0	0	0	0	0	0	0	0	0	0	0	0	0	0	0	0	0
chr2:93715000-93850000	chr2:93715000-93720000	chr2	93715000	93720000	chr2:93845000-93850000	chr2	93845000	93850000	0	0	0	0	0	0	0	0	0	0	0	0	0	0	0	0	0	0
chr10:28020000-28190000	chr10:28020000-28025000	chr10	28020000	28025000	chr10:28185000-28190000	chr10	28185000	28190000	0	0	0	0	0	0	0	0	0	0	0	0	0	0	0	0	0	0
chr1:94420000-94515000	chr1:94420000-94425000	chr1	94420000	94425000	chr1:94510000-94515000	chr1	94510000	94515000	0	0	0	0	0	0	0	0	0	0	0	0	0	0	0	0	0	0
chr3:103895000-104165000	chr3:103895000-103900000	chr3	103895000	103900000	chr3:104160000-104165000	chr3	104160000	104165000	0	1	0	0	0	0	0	1	1	0	1	0	0	0	0	0	1	1
chr9:7715000-8080000	chr9:7715000-7720000	chr9	7715000	7720000	chr9:8075000-8080000	chr9	8075000	8080000	0	0	0	0	0	0	0	0	0	0	0	0	0	0	0	0	0	0
chr3:79780000-81235000	chr3:79780000-79785000	chr3	79780000	79785000	chr3:81230000-81235000	chr3	81230000	81235000	0	0	0	0	0	0	0	0	0	0	0	0	0	0	0	0	0	0
chr5:101430000-102105000	chr5:101430000-101435000	chr5	101430000	101435000	chr5:102100000-102105000	chr5	102100000	102105000	0	0	0	0	0	0	0	0	0	0	0	0	0	0	0	0	0	0
chr8:50060000-50100000	chr8:50060000-50065000	chr8	50060000	50065000	chr8:50095000-50100000	chr8	50095000	50100000	0	0	0	0	0	0	0	0	0	0	0	0	0	0	0	0	0	0
chr1:135080000-135165000	chr1:135080000-135085000	chr1	135080000	135085000	chr1:135160000-135165000	chr1	135160000	135165000	0	0	1	0	0	0	0	1	0	0	1	1	0	1	0	0	0	2
chr12:41980000-42145000	chr12:41980000-41985000	chr12	41980000	41985000	chr12:42140000-42145000	chr12	42140000	42145000	0	0	0	0	0	0	0	0	0	0	0	0	0	0	0	0	0	0
chr10:108090000-108695000	chr10:108090000-108095000	chr10	108090000	108095000	chr10:108690000-108695000	chr10	108690000	108695000	0	0	0	0	0	0	0	0	0	0	0	0	0	0	0	0	0	0
chr3:65660000-65740000	chr3:65660000-65665000	chr3	65660000	65665000	chr3:65735000-65740000	chr3	65735000	65740000	0	0	1	0	0	0	0	0	0	0	1	1	0	1	0	0	0	1
chr6:8230000-8375000	chr6:8230000-8235000	chr6	8230000	8235000	chr6:8370000-8375000	chr6	8370000	8375000	0	0	0	0	0	0	0	0	0	0	0	0	0	0	0	0	0	0
chr1:174820000-175020000	chr1:174820000-174825000	chr1	174820000	174825000	chr1:175015000-175020000	chr1	175015000	175020000	0	0	1	0	1	0	0	0	0	0	1	1	0	1	1	1	1	1
chr5:31110000-31250000	chr5:31110000-31115000	chr5	31110000	31115000	chr5:31245000-31250000	chr5	31245000	31250000	0	0	0	0	0	0	0	1	0	0	0	0	0	0	0	0	0	1
chrX:97080000-97350000	chrX:97080000-97085000	chrX	97080000	97085000	chrX:97345000-97350000	chrX	97345000	97350000	0	0	0	0	0	0	0	0	0	0	0	0	0	0	0	0	0	0
chr12:26800000-26915000	chr12:26800000-26805000	chr12	26800000	26805000	chr12:26910000-26915000	chr12	26910000	26915000	0	0	0	0	0	0	0	0	0	0	0	0	0	0	0	0	0	0
chr10:10125000-10480000	chr10:10125000-10130000	chr10	10125000	10130000	chr10:10475000-10480000	chr10	10475000	10480000	0	0	0	0	0	0	0	0	0	0	0	0	0	0	0	0	0	0
chr13:81000000-81580000	chr13:81000000-81005000	chr13	81000000	81005000	chr13:81575000-81580000	chr13	81575000	81580000	0	0	0	0	0	0	0	0	0	0	0	0	0	0	0	0	0	0
chr8:14245000-14855000	chr8:14245000-14250000	chr8	14245000	14250000	chr8:14850000-14855000	chr8	14850000	14855000	0	0	0	0	0	0	0	0	0	0	0	0	0	0	0	0	0	0
chrX:164370000-164565000	chrX:164370000-164375000	chrX	164370000	164375000	chrX:164560000-164565000	chrX	164560000	164565000	0	0	0	0	0	0	0	0	0	0	0	0	0	0	0	0	0	0
chr19:21450000-21645000	chr19:21450000-21455000	chr19	21450000	21455000	chr19:21640000-21645000	chr19	21640000	21645000	0	0	0	0	0	0	0	0	0	0	0	0	0	0	0	0	0	0
chr18:9985000-10100000	chr18:9985000-9990000	chr18	9985000	9990000	chr18:10095000-10100000	chr18	10095000	10100000	0	0	0	0	0	0	0	0	0	0	0	0	0	0	0	0	0	0
chr11:94910000-94975000	chr11:94910000-94915000	chr11	94910000	94915000	chr11:94970000-94975000	chr11	94970000	94975000	0	0	0	0	0	0	0	0	0	0	0	0	0	0	0	0	0	0
chr1:169150000-169275000	chr1:169150000-169155000	chr1	169150000	169155000	chr1:169270000-169275000	chr1	169270000	169275000	0	0	0	0	0	0	0	0	0	0	0	0	0	0	0	0	0	0
chr6:142425000-142470000	chr6:142425000-142430000	chr6	142425000	142430000	chr6:142465000-142470000	chr6	142465000	142470000	0	0	0	0	0	0	0	0	0	0	0	0	0	0	0	0	0	0
chr2:11255000-11295000	chr2:11255000-11260000	chr2	11255000	11260000	chr2:11290000-11295000	chr2	11290000	11295000	0	1	0	0	0	0	0	1	1	0	1	0	0	0	0	0	1	1
chr19:20525000-20715000	chr19:20525000-20530000	chr19	20525000	20530000	chr19:20710000-20715000	chr19	20710000	20715000	0	1	0	0	0	1	0	1	1	0	1	0	1	1	0	1	1	1
chr1:188405000-188535000	chr1:188405000-188410000	chr1	188405000	188410000	chr1:188530000-188535000	chr1	188530000	188535000	0	0	0	0	0	0	0	0	0	0	0	0	0	0	0	0	0	0
chr3:66135000-66935000	chr3:66135000-66140000	chr3	66135000	66140000	chr3:66930000-66935000	chr3	66930000	66935000	0	0	0	0	0	0	0	0	0	0	0	0	0	0	0	0	0	0
chr17:50645000-50835000	chr17:50645000-50650000	chr17	50645000	50650000	chr17:50830000-50835000	chr17	50830000	50835000	0	0	0	0	0	0	0	0	0	0	0	0	0	0	0	0	0	0
chr7:29230000-29320000	chr7:29230000-29235000	chr7	29230000	29235000	chr7:29315000-29320000	chr7	29315000	29320000	0	0	0	0	0	0	0	0	0	0	0	0	0	0	0	0	0	0
chr16:31000000-31050000	chr16:31000000-31005000	chr16	31000000	31005000	chr16:31045000-31050000	chr16	31045000	31050000	0	0	0	0	0	0	0	0	0	0	0	0	0	0	0	0	0	0
chr13:105020000-105615000	chr13:105020000-105025000	chr13	105020000	105025000	chr13:105610000-105615000	chr13	105610000	105615000	0	0	0	0	0	0	0	0	0	0	0	0	0	0	0	0	0	0
chrX:48035000-48935000	chrX:48035000-48040000	chrX	48035000	48040000	chrX:48930000-48935000	chrX	48930000	48935000	0	0	0	0	0	0	0	0	0	0	0	0	0	0	0	0	0	0
chr4:81165000-81325000	chr4:81165000-81170000	chr4	81165000	81170000	chr4:81320000-81325000	chr4	81320000	81325000	0	0	0	0	0	0	0	0	0	0	0	0	0	0	0	0	0	0
chr17:79510000-79985000	chr17:79510000-79515000	chr17	79510000	79515000	chr17:79980000-79985000	chr17	79980000	79985000	0	0	0	0	0	0	0	0	0	0	0	0	0	0	0	0	0	0
chr8:42050000-42140000	chr8:42050000-42055000	chr8	42050000	42055000	chr8:42135000-42140000	chr8	42135000	42140000	0	0	0	0	0	0	0	0	0	0	0	0	0	0	0	0	0	0
chr13:73565000-73650000	chr13:73565000-73570000	chr13	73565000	73570000	chr13:73645000-73650000	chr13	73645000	73650000	0	0	0	0	0	0	0	0	0	0	0	0	0	0	0	0	0	0
chr1:156130000-156585000	chr1:156130000-156135000	chr1	156130000	156135000	chr1:156580000-156585000	chr1	156580000	156585000	0	0	0	0	0	0	0	0	0	0	0	0	0	0	0	0	0	0
chr1:141420000-141470000	chr1:141420000-141425000	chr1	141420000	141425000	chr1:141465000-141470000	chr1	141465000	141470000	0	0	0	0	0	0	0	0	0	0	0	0	0	0	0	0	0	0
chr4:48235000-48405000	chr4:48235000-48240000	chr4	48235000	48240000	chr4:48400000-48405000	chr4	48400000	48405000	0	0	0	0	0	0	0	0	0	0	0	0	0	0	0	0	0	0
chr10:67520000-67750000	chr10:67520000-67525000	chr10	67520000	67525000	chr10:67745000-67750000	chr10	67745000	67750000	0	0	0	0	0	0	0	0	0	0	0	0	0	0	0	0	0	0
chrX:46530000-46950000	chrX:46530000-46535000	chrX	46530000	46535000	chrX:46945000-46950000	chrX	46945000	46950000	0	0	0	0	0	0	0	0	0	0	0	0	0	0	0	0	0	0
chr11:99240000-99330000	chr11:99240000-99245000	chr11	99240000	99245000	chr11:99325000-99330000	chr11	99325000	99330000	0	0	0	0	0	0	0	0	0	0	0	0	0	0	0	0	0	0
chr14:86715000-86970000	chr14:86715000-86720000	chr14	86715000	86720000	chr14:86965000-86970000	chr14	86965000	86970000	0	0	0	0	0	0	0	0	0	0	0	0	0	0	0	0	0	0
chr12:25400000-25640000	chr12:25400000-25405000	chr12	25400000	25405000	chr12:25635000-25640000	chr12	25635000	25640000	0	0	1	0	0	0	0	0	0	0	1	1	0	1	0	0	0	1
chr9:115310000-115370000	chr9:115310000-115315000	chr9	115310000	115315000	chr9:115365000-115370000	chr9	115365000	115370000	0	0	0	0	0	0	0	0	0	0	0	0	0	0	0	0	0	0
chr14:32845000-32895000	chr14:32845000-32850000	chr14	32845000	32850000	chr14:32890000-32895000	chr14	32890000	32895000	0	0	0	0	0	0	0	0	0	0	0	0	0	0	0	0	0	0
chr2:113885000-113930000	chr2:113885000-113890000	chr2	113885000	113890000	chr2:113925000-113930000	chr2	113925000	113930000	0	0	0	0	0	0	0	0	0	0	0	0	0	0	0	0	0	0
chr14:70425000-70475000	chr14:70425000-70430000	chr14	70425000	70430000	chr14:70470000-70475000	chr14	70470000	70475000	0	0	0	0	0	0	0	0	0	0	0	0	0	0	0	0	0	0
chr13:98375000-98630000	chr13:98375000-98380000	chr13	98375000	98380000	chr13:98625000-98630000	chr13	98625000	98630000	0	0	0	0	0	0	0	0	0	0	0	0	0	0	0	0	0	0
chr3:58310000-58595000	chr3:58310000-58315000	chr3	58310000	58315000	chr3:58590000-58595000	chr3	58590000	58595000	0	0	0	0	1	0	0	0	0	0	0	0	0	0	1	1	1	0
chrX:57060000-57730000	chrX:57060000-57065000	chrX	57060000	57065000	chrX:57725000-57730000	chrX	57725000	57730000	0	0	0	0	0	0	0	0	0	0	0	0	0	0	0	0	0	0
chr13:91070000-91615000	chr13:91070000-91075000	chr13	91070000	91075000	chr13:91610000-91615000	chr13	91610000	91615000	0	0	0	0	0	0	0	0	0	0	0	0	0	0	0	0	0	0
chr1:176860000-176935000	chr1:176860000-176865000	chr1	176860000	176865000	chr1:176930000-176935000	chr1	176930000	176935000	0	0	0	0	0	0	0	0	0	0	0	0	0	0	0	0	0	0
chr17:64680000-64955000	chr17:64680000-64685000	chr17	64680000	64685000	chr17:64950000-64955000	chr17	64950000	64955000	0	0	0	0	0	0	0	0	0	0	0	0	0	0	0	0	0	0
chr12:84445000-84720000	chr12:84445000-84450000	chr12	84445000	84450000	chr12:84715000-84720000	chr12	84715000	84720000	0	1	0	0	0	0	0	1	1	0	1	0	0	0	0	0	1	1
chr11:12275000-12425000	chr11:12275000-12280000	chr11	12275000	12280000	chr11:12420000-12425000	chr11	12420000	12425000	0	0	0	0	0	0	0	0	0	0	0	0	0	0	0	0	0	0
chr14:17260000-17485000	chr14:17260000-17265000	chr14	17260000	17265000	chr14:17480000-17485000	chr14	17480000	17485000	0	0	0	0	0	0	0	0	0	0	0	0	0	0	0	0	0	0
chr8:4870000-6010000	chr8:4870000-4875000	chr8	4870000	4875000	chr8:6005000-6010000	chr8	6005000	6010000	0	0	0	0	0	0	0	0	0	0	0	0	0	0	0	0	0	0
chr13:16160000-16735000	chr13:16160000-16165000	chr13	16160000	16165000	chr13:16730000-16735000	chr13	16730000	16735000	0	0	0	0	0	0	0	0	0	0	0	0	0	0	0	0	0	0
chr12:25915000-26480000	chr12:25915000-25920000	chr12	25915000	25920000	chr12:26475000-26480000	chr12	26475000	26480000	0	0	0	0	0	0	1	0	0	0	0	0	0	0	0	0	0	0
chr12:58420000-58510000	chr12:58420000-58425000	chr12	58420000	58425000	chr12:58505000-58510000	chr12	58505000	58510000	0	0	0	0	0	0	0	0	0	0	0	0	0	0	0	0	0	0
chr6:87165000-87215000	chr6:87165000-87170000	chr6	87165000	87170000	chr6:87210000-87215000	chr6	87210000	87215000	0	0	0	0	0	0	0	1	0	0	0	0	0	0	0	0	0	1
chrX:138670000-139970000	chrX:138670000-138675000	chrX	138670000	138675000	chrX:139965000-139970000	chrX	139965000	139970000	0	0	0	0	0	0	0	0	0	0	0	0	0	0	0	0	0	0
chr7:6780000-6880000	chr7:6780000-6785000	chr7	6780000	6785000	chr7:6875000-6880000	chr7	6875000	6880000	0	0	0	0	0	0	0	0	0	0	0	0	0	0	0	0	0	0
chr4:59375000-59460000	chr4:59375000-59380000	chr4	59375000	59380000	chr4:59455000-59460000	chr4	59455000	59460000	0	0	0	0	0	0	0	0	0	0	0	0	0	0	0	0	0	0
chr14:51520000-51625000	chr14:51520000-51525000	chr14	51520000	51525000	chr14:51620000-51625000	chr14	51620000	51625000	1	0	0	0	0	0	1	0	1	1	0	0	1	0	0	0	0	0
chr14:116605000-116860000	chr14:116605000-116610000	chr14	116605000	116610000	chr14:116855000-116860000	chr14	116855000	116860000	0	0	0	0	0	0	0	0	0	0	0	0	0	0	0	0	0	0
chr15:97025000-97505000	chr15:97025000-97030000	chr15	97025000	97030000	chr15:97500000-97505000	chr15	97500000	97505000	0	0	0	0	1	0	0	0	0	0	0	0	0	0	1	1	1	0
chr16:8685000-8775000	chr16:8685000-8690000	chr16	8685000	8690000	chr16:8770000-8775000	chr16	8770000	8775000	0	0	0	0	0	0	0	0	0	0	0	0	0	0	0	0	0	0
chr12:79305000-79645000	chr12:79305000-79310000	chr12	79305000	79310000	chr12:79640000-79645000	chr12	79640000	79645000	0	0	0	0	0	0	0	0	0	0	0	0	0	0	0	0	0	0
chrX:147455000-147540000	chrX:147455000-147460000	chrX	147455000	147460000	chrX:147535000-147540000	chrX	147535000	147540000	0	0	0	0	0	0	0	0	0	0	0	0	0	0	0	0	0	0
chr19:23105000-23220000	chr19:23105000-23110000	chr19	23105000	23110000	chr19:23215000-23220000	chr19	23215000	23220000	0	0	0	0	0	0	1	1	0	0	0	0	0	0	0	0	0	1
chr6:47265000-47340000	chr6:47265000-47270000	chr6	47265000	47270000	chr6:47335000-47340000	chr6	47335000	47340000	0	0	0	0	0	0	0	0	0	0	0	0	0	0	0	0	0	0
chr16:4985000-5155000	chr16:4985000-4990000	chr16	4985000	4990000	chr16:5150000-5155000	chr16	5150000	5155000	0	0	0	0	0	0	0	0	0	0	0	0	0	0	0	0	0	0
chr6:72890000-73110000	chr6:72890000-72895000	chr6	72890000	72895000	chr6:73105000-73110000	chr6	73105000	73110000	0	0	0	0	0	0	0	0	0	0	0	0	0	0	0	0	0	0
chr4:15255000-15705000	chr4:15255000-15260000	chr4	15255000	15260000	chr4:15700000-15705000	chr4	15700000	15705000	0	0	0	0	0	0	0	0	0	0	0	0	0	0	0	0	0	0
chr16:10415000-10525000	chr16:10415000-10420000	chr16	10415000	10420000	chr16:10520000-10525000	chr16	10520000	10525000	0	1	0	1	0	0	0	1	1	1	1	1	0	0	1	0	1	1
chr3:79005000-79245000	chr3:79005000-79010000	chr3	79005000	79010000	chr3:79240000-79245000	chr3	79240000	79245000	0	0	0	0	0	0	0	0	0	0	0	0	0	0	0	0	0	0
chr6:27610000-27920000	chr6:27610000-27615000	chr6	27610000	27615000	chr6:27915000-27920000	chr6	27915000	27920000	0	0	0	0	0	0	0	0	0	0	0	0	0	0	0	0	0	0
chr17:85275000-85455000	chr17:85275000-85280000	chr17	85275000	85280000	chr17:85450000-85455000	chr17	85450000	85455000	0	1	0	1	0	0	0	1	1	1	1	1	0	0	1	0	1	1
chrX:90525000-90600000	chrX:90525000-90530000	chrX	90525000	90530000	chrX:90595000-90600000	chrX	90595000	90600000	0	0	0	0	0	0	0	0	0	0	0	0	0	0	0	0	0	0
chr3:115365000-115505000	chr3:115365000-115370000	chr3	115365000	115370000	chr3:115500000-115505000	chr3	115500000	115505000	0	0	0	0	0	0	0	1	0	0	0	0	0	0	0	0	0	1
chr10:95780000-96805000	chr10:95780000-95785000	chr10	95780000	95785000	chr10:96800000-96805000	chr10	96800000	96805000	0	0	0	0	0	0	0	0	0	0	0	0	0	0	0	0	0	0
chr14:122910000-123280000	chr14:122910000-122915000	chr14	122910000	122915000	chr14:123275000-123280000	chr14	123275000	123280000	0	0	0	0	0	0	0	0	0	0	0	0	0	0	0	0	0	0
chr4:83715000-84535000	chr4:83715000-83720000	chr4	83715000	83720000	chr4:84530000-84535000	chr4	84530000	84535000	1	0	1	0	0	0	1	0	1	1	1	1	1	1	0	0	0	1
chr16:17210000-17280000	chr16:17210000-17215000	chr16	17210000	17215000	chr16:17275000-17280000	chr16	17275000	17280000	0	0	0	0	0	0	0	0	0	0	0	0	0	0	0	0	0	0
chr19:27525000-27770000	chr19:27525000-27530000	chr19	27525000	27530000	chr19:27765000-27770000	chr19	27765000	27770000	0	0	0	0	0	0	0	0	0	0	0	0	0	0	0	0	0	0
chr4:90165000-90310000	chr4:90165000-90170000	chr4	90165000	90170000	chr4:90305000-90310000	chr4	90305000	90310000	0	0	0	0	0	0	0	0	0	0	0	0	0	0	0	0	0	0
chr7:90955000-91035000	chr7:90955000-90960000	chr7	90955000	90960000	chr7:91030000-91035000	chr7	91030000	91035000	0	0	0	0	0	0	0	0	0	0	0	0	0	0	0	0	0	0
chr15:60655000-60940000	chr15:60655000-60660000	chr15	60655000	60660000	chr15:60935000-60940000	chr15	60935000	60940000	0	0	1	0	0	0	0	0	0	0	1	1	0	1	0	0	0	1
chr16:23955000-25270000	chr16:23955000-23960000	chr16	23955000	23960000	chr16:25265000-25270000	chr16	25265000	25270000	0	0	0	0	0	0	1	0	0	0	0	0	0	0	0	0	0	0
chrX:164255000-164325000	chrX:164255000-164260000	chrX	164255000	164260000	chrX:164320000-164325000	chrX	164320000	164325000	0	0	0	0	0	0	0	0	0	0	0	0	0	0	0	0	0	0
chr4:41170000-41240000	chr4:41170000-41175000	chr4	41170000	41175000	chr4:41235000-41240000	chr4	41235000	41240000	0	0	0	0	0	0	0	0	0	0	0	0	0	0	0	0	0	0
chr15:83035000-83350000	chr15:83035000-83040000	chr15	83035000	83040000	chr15:83345000-83350000	chr15	83345000	83350000	0	1	0	0	0	0	0	1	1	0	1	0	0	0	0	0	1	1
chr13:69650000-69800000	chr13:69650000-69655000	chr13	69650000	69655000	chr13:69795000-69800000	chr13	69795000	69800000	0	0	0	0	0	0	0	1	0	0	0	0	0	0	0	0	0	1
chr10:96120000-96475000	chr10:96120000-96125000	chr10	96120000	96125000	chr10:96470000-96475000	chr10	96470000	96475000	0	0	0	0	0	0	0	0	0	0	0	0	0	0	0	0	0	0
chr7:147375000-148000000	chr7:147375000-147380000	chr7	147375000	147380000	chr7:147995000-148000000	chr7	147995000	148000000	0	0	0	0	0	0	0	1	0	0	0	0	0	0	0	0	0	1
chr7:90845000-91035000	chr7:90845000-90850000	chr7	90845000	90850000	chr7:91030000-91035000	chr7	91030000	91035000	0	0	0	0	0	0	0	0	0	0	0	0	0	0	0	0	0	0
chr2:60640000-61140000	chr2:60640000-60645000	chr2	60640000	60645000	chr2:61135000-61140000	chr2	61135000	61140000	0	0	0	0	0	0	0	0	0	0	0	0	0	0	0	0	0	0
chr4:71300000-71720000	chr4:71300000-71305000	chr4	71300000	71305000	chr4:71715000-71720000	chr4	71715000	71720000	0	0	0	0	0	0	0	0	0	0	0	0	0	0	0	0	0	0
chrX:162595000-163325000	chrX:162595000-162600000	chrX	162595000	162600000	chrX:163320000-163325000	chrX	163320000	163325000	0	0	0	0	0	0	0	0	0	0	0	0	0	0	0	0	0	0
chr15:90085000-90185000	chr15:90085000-90090000	chr15	90085000	90090000	chr15:90180000-90185000	chr15	90180000	90185000	0	0	0	0	0	0	0	0	0	0	0	0	0	0	0	0	0	0
chr4:64795000-64970000	chr4:64795000-64800000	chr4	64795000	64800000	chr4:64965000-64970000	chr4	64965000	64970000	0	0	0	0	0	0	0	0	0	0	0	0	0	0	0	0	0	0
chr13:53090000-53200000	chr13:53090000-53095000	chr13	53090000	53095000	chr13:53195000-53200000	chr13	53195000	53200000	0	0	0	0	0	0	0	0	0	0	0	0	0	0	0	0	0	0
chr10:96390000-96780000	chr10:96390000-96395000	chr10	96390000	96395000	chr10:96775000-96780000	chr10	96775000	96780000	0	0	0	0	0	0	0	0	0	0	0	0	0	0	0	0	0	0
chr4:3905000-4070000	chr4:3905000-3910000	chr4	3905000	3910000	chr4:4065000-4070000	chr4	4065000	4070000	0	0	0	0	0	0	0	0	0	0	0	0	0	0	0	0	0	0
chr4:87315000-87445000	chr4:87315000-87320000	chr4	87315000	87320000	chr4:87440000-87445000	chr4	87440000	87445000	0	0	0	0	0	0	0	0	0	0	0	0	0	0	0	0	0	0
chrX:14540000-15345000	chrX:14540000-14545000	chrX	14540000	14545000	chrX:15340000-15345000	chrX	15340000	15345000	0	0	0	0	1	0	0	0	0	0	0	0	0	0	1	1	1	0
chr3:80840000-81240000	chr3:80840000-80845000	chr3	80840000	80845000	chr3:81235000-81240000	chr3	81235000	81240000	0	0	0	0	0	0	0	0	0	0	0	0	0	0	0	0	0	0
chr4:99680000-99775000	chr4:99680000-99685000	chr4	99680000	99685000	chr4:99770000-99775000	chr4	99770000	99775000	0	0	0	0	0	0	0	0	0	0	0	0	0	0	0	0	0	0
chr6:88140000-88385000	chr6:88140000-88145000	chr6	88140000	88145000	chr6:88380000-88385000	chr6	88380000	88385000	0	0	0	0	0	0	0	0	0	0	0	0	0	0	0	0	0	0
chr16:85175000-85685000	chr16:85175000-85180000	chr16	85175000	85180000	chr16:85680000-85685000	chr16	85680000	85685000	0	0	0	0	0	0	0	0	0	0	0	0	0	0	0	0	0	0
chr11:93835000-93940000	chr11:93835000-93840000	chr11	93835000	93840000	chr11:93935000-93940000	chr11	93935000	93940000	0	0	0	0	0	0	0	0	0	0	0	0	0	0	0	0	0	0
chr11:50640000-50880000	chr11:50640000-50645000	chr11	50640000	50645000	chr11:50875000-50880000	chr11	50875000	50880000	0	0	0	0	0	0	0	0	0	0	0	0	0	0	0	0	0	0
chr6:125375000-125455000	chr6:125375000-125380000	chr6	125375000	125380000	chr6:125450000-125455000	chr6	125450000	125455000	0	0	1	0	0	0	0	0	0	0	1	1	0	1	0	0	0	1
chr4:41605000-41660000	chr4:41605000-41610000	chr4	41605000	41610000	chr4:41655000-41660000	chr4	41655000	41660000	0	0	0	0	0	0	0	0	0	0	0	0	0	0	0	0	0	0
chr3:116610000-116680000	chr3:116610000-116615000	chr3	116610000	116615000	chr3:116675000-116680000	chr3	116675000	116680000	0	0	0	0	0	0	0	0	0	0	0	0	0	0	0	0	0	0
chr17:44290000-44400000	chr17:44290000-44295000	chr17	44290000	44295000	chr17:44395000-44400000	chr17	44395000	44400000	0	0	0	0	0	0	0	0	0	0	0	0	0	0	0	0	0	0
chr5:98780000-99590000	chr5:98780000-98785000	chr5	98780000	98785000	chr5:99585000-99590000	chr5	99585000	99590000	0	0	0	0	0	0	0	0	0	0	0	0	0	0	0	0	0	0
chr16:8410000-8685000	chr16:8410000-8415000	chr16	8410000	8415000	chr16:8680000-8685000	chr16	8680000	8685000	0	0	0	0	0	0	0	0	0	0	0	0	0	0	0	0	0	0
chr2:72750000-72815000	chr2:72750000-72755000	chr2	72750000	72755000	chr2:72810000-72815000	chr2	72810000	72815000	0	0	0	0	0	0	0	0	0	0	0	0	0	0	0	0	0	0
chr16:72805000-72985000	chr16:72805000-72810000	chr16	72805000	72810000	chr16:72980000-72985000	chr16	72980000	72985000	0	0	0	0	0	0	0	0	0	0	0	0	0	0	0	0	0	0
chr3:34385000-34545000	chr3:34385000-34390000	chr3	34385000	34390000	chr3:34540000-34545000	chr3	34540000	34545000	0	0	0	0	0	0	0	0	0	0	0	0	0	0	0	0	0	0
chr16:78200000-78590000	chr16:78200000-78205000	chr16	78200000	78205000	chr16:78585000-78590000	chr16	78585000	78590000	0	0	0	1	0	0	0	0	0	1	0	1	0	0	1	0	0	0
chr4:104825000-105620000	chr4:104825000-104830000	chr4	104825000	104830000	chr4:105615000-105620000	chr4	105615000	105620000	0	0	0	0	0	0	0	0	0	0	0	0	0	0	0	0	0	0
chr14:88595000-88875000	chr14:88595000-88600000	chr14	88595000	88600000	chr14:88870000-88875000	chr14	88870000	88875000	0	0	0	0	0	0	0	0	0	0	0	0	0	0	0	0	0	0
chr16:56075000-56135000	chr16:56075000-56080000	chr16	56075000	56080000	chr16:56130000-56135000	chr16	56130000	56135000	0	0	0	0	0	0	0	0	0	0	0	0	0	0	0	0	0	0
chr17:15200000-15610000	chr17:15200000-15205000	chr17	15200000	15205000	chr17:15605000-15610000	chr17	15605000	15610000	0	0	0	0	0	0	0	0	0	0	0	0	0	0	0	0	0	0
chrX:103030000-104980000	chrX:103030000-103035000	chrX	103030000	103035000	chrX:104975000-104980000	chrX	104975000	104980000	0	0	0	0	0	0	0	0	0	0	0	0	0	0	0	0	0	0
chr13:52805000-53090000	chr13:52805000-52810000	chr13	52805000	52810000	chr13:53085000-53090000	chr13	53085000	53090000	0	0	0	0	0	0	0	0	0	0	0	0	0	0	0	0	0	0
chr5:72745000-72905000	chr5:72745000-72750000	chr5	72745000	72750000	chr5:72900000-72905000	chr5	72900000	72905000	0	0	0	0	0	0	0	0	0	0	0	0	0	0	0	0	0	0
chr14:67985000-68295000	chr14:67985000-67990000	chr14	67985000	67990000	chr14:68290000-68295000	chr14	68290000	68295000	0	0	0	0	0	0	0	0	0	0	0	0	0	0	0	0	0	0
chrX:153825000-155790000	chrX:153825000-153830000	chrX	153825000	153830000	chrX:155785000-155790000	chrX	155785000	155790000	0	0	0	0	0	0	0	0	0	0	0	0	0	0	0	0	0	0
chr10:6815000-7020000	chr10:6815000-6820000	chr10	6815000	6820000	chr10:7015000-7020000	chr10	7015000	7020000	0	0	0	0	0	0	0	0	0	0	0	0	0	0	0	0	0	0
chr16:13120000-13450000	chr16:13120000-13125000	chr16	13120000	13125000	chr16:13445000-13450000	chr16	13445000	13450000	0	0	0	0	0	0	0	0	0	0	0	0	0	0	0	0	0	0
chr14:99170000-99290000	chr14:99170000-99175000	chr14	99170000	99175000	chr14:99285000-99290000	chr14	99285000	99290000	0	0	0	0	0	0	0	0	0	0	0	0	0	0	0	0	0	0
chr1:155880000-156035000	chr1:155880000-155885000	chr1	155880000	155885000	chr1:156030000-156035000	chr1	156030000	156035000	0	0	1	1	0	0	0	0	0	1	1	2	0	1	1	0	0	1
chr1:81595000-82300000	chr1:81595000-81600000	chr1	81595000	81600000	chr1:82295000-82300000	chr1	82295000	82300000	0	0	0	0	0	0	0	0	0	0	0	0	0	0	0	0	0	0
chr2:8595000-10070000	chr2:8595000-8600000	chr2	8595000	8600000	chr2:10065000-10070000	chr2	10065000	10070000	0	0	0	0	0	1	0	0	0	0	0	0	1	1	0	1	0	0
chr14:56495000-56545000	chr14:56495000-56500000	chr14	56495000	56500000	chr14:56540000-56545000	chr14	56540000	56545000	0	0	0	0	0	0	0	0	0	0	0	0	0	0	0	0	0	0
chr2:79705000-80120000	chr2:79705000-79710000	chr2	79705000	79710000	chr2:80115000-80120000	chr2	80115000	80120000	0	0	0	0	0	0	0	0	0	0	0	0	0	0	0	0	0	0
chr2:144215000-144365000	chr2:144215000-144220000	chr2	144215000	144220000	chr2:144360000-144365000	chr2	144360000	144365000	0	0	0	0	0	0	0	0	0	0	0	0	0	0	0	0	0	0
chr10:80860000-80915000	chr10:80860000-80865000	chr10	80860000	80865000	chr10:80910000-80915000	chr10	80910000	80915000	0	0	0	0	0	0	1	0	0	0	0	0	0	0	0	0	0	0
chrX:158295000-158570000	chrX:158295000-158300000	chrX	158295000	158300000	chrX:158565000-158570000	chrX	158565000	158570000	0	0	0	0	0	0	0	0	0	0	0	0	0	0	0	0	0	0
chr4:120735000-120830000	chr4:120735000-120740000	chr4	120735000	120740000	chr4:120825000-120830000	chr4	120825000	120830000	0	0	0	0	0	0	0	0	0	0	0	0	0	0	0	0	0	0
chr15:9050000-9275000	chr15:9050000-9055000	chr15	9050000	9055000	chr15:9270000-9275000	chr15	9270000	9275000	0	0	0	0	0	0	1	0	0	0	0	0	0	0	0	0	0	0
chr3:69120000-69290000	chr3:69120000-69125000	chr3	69120000	69125000	chr3:69285000-69290000	chr3	69285000	69290000	0	0	0	0	0	0	0	0	0	0	0	0	0	0	0	0	0	0
chr2:61130000-61245000	chr2:61130000-61135000	chr2	61130000	61135000	chr2:61240000-61245000	chr2	61240000	61245000	0	0	0	0	0	0	0	0	0	0	0	0	0	0	0	0	0	0
chr16:42970000-43175000	chr16:42970000-42975000	chr16	42970000	42975000	chr16:43170000-43175000	chr16	43170000	43175000	0	0	0	0	0	0	1	0	0	0	0	0	0	0	0	0	0	0
chr2:126680000-126835000	chr2:126680000-126685000	chr2	126680000	126685000	chr2:126830000-126835000	chr2	126830000	126835000	0	0	0	0	0	0	0	0	0	0	0	0	0	0	0	0	0	0
chr18:3510000-3675000	chr18:3510000-3515000	chr18	3510000	3515000	chr18:3670000-3675000	chr18	3670000	3675000	0	0	0	0	0	0	0	0	0	0	0	0	0	0	0	0	0	0
chr5:147515000-147720000	chr5:147515000-147520000	chr5	147515000	147520000	chr5:147715000-147720000	chr5	147715000	147720000	1	0	1	0	0	0	1	0	1	1	1	1	1	1	0	0	0	1
chr4:8170000-8300000	chr4:8170000-8175000	chr4	8170000	8175000	chr4:8295000-8300000	chr4	8295000	8300000	0	0	0	0	0	0	0	0	0	0	0	0	0	0	0	0	0	0
chrX:101225000-101645000	chrX:101225000-101230000	chrX	101225000	101230000	chrX:101640000-101645000	chrX	101640000	101645000	0	0	0	0	0	0	0	0	0	0	0	0	0	0	0	0	0	0
chr2:48300000-48675000	chr2:48300000-48305000	chr2	48300000	48305000	chr2:48670000-48675000	chr2	48670000	48675000	0	0	0	0	0	0	0	0	0	0	0	0	0	0	0	0	0	0
chr6:23885000-24260000	chr6:23885000-23890000	chr6	23885000	23890000	chr6:24255000-24260000	chr6	24255000	24260000	0	0	0	0	0	0	0	0	0	0	0	0	0	0	0	0	0	0
chr16:65560000-66015000	chr16:65560000-65565000	chr16	65560000	65565000	chr16:66010000-66015000	chr16	66010000	66015000	0	0	0	0	0	0	0	0	0	0	0	0	0	0	0	0	0	0
chr15:7405000-7770000	chr15:7405000-7410000	chr15	7405000	7410000	chr15:7765000-7770000	chr15	7765000	7770000	0	0	0	0	0	0	0	0	0	0	0	0	0	0	0	0	0	0
chr2:109760000-110160000	chr2:109760000-109765000	chr2	109760000	109765000	chr2:110155000-110160000	chr2	110155000	110160000	0	0	0	0	0	0	0	1	0	0	0	0	0	0	0	0	0	1
chr16:24400000-24490000	chr16:24400000-24405000	chr16	24400000	24405000	chr16:24485000-24490000	chr16	24485000	24490000	0	0	0	0	0	0	0	1	0	0	0	0	0	0	0	0	0	1
chr2:48255000-48955000	chr2:48255000-48260000	chr2	48255000	48260000	chr2:48950000-48955000	chr2	48950000	48955000	0	0	0	0	0	0	0	0	0	0	0	0	0	0	0	0	0	0
chr11:98900000-98990000	chr11:98900000-98905000	chr11	98900000	98905000	chr11:98985000-98990000	chr11	98985000	98990000	0	0	0	0	0	0	0	0	0	0	0	0	0	0	0	0	0	0
chr1:138450000-138520000	chr1:138450000-138455000	chr1	138450000	138455000	chr1:138515000-138520000	chr1	138515000	138520000	0	0	0	0	0	0	1	0	0	0	0	0	0	0	0	0	0	0
chr9:82870000-83155000	chr9:82870000-82875000	chr9	82870000	82875000	chr9:83150000-83155000	chr9	83150000	83155000	0	0	0	0	0	0	0	0	0	0	0	0	0	0	0	0	0	0
chr8:119005000-119195000	chr8:119005000-119010000	chr8	119005000	119010000	chr8:119190000-119195000	chr8	119190000	119195000	0	0	0	0	0	0	0	0	0	0	0	0	0	0	0	0	0	0
chr2:72630000-72820000	chr2:72630000-72635000	chr2	72630000	72635000	chr2:72815000-72820000	chr2	72815000	72820000	0	0	0	0	0	0	0	0	0	0	0	0	0	0	0	0	0	0
chr19:20875000-21650000	chr19:20875000-20880000	chr19	20875000	20880000	chr19:21645000-21650000	chr19	21645000	21650000	0	0	0	0	0	0	0	0	0	0	0	0	0	0	0	0	0	0
chr7:24900000-25110000	chr7:24900000-24905000	chr7	24900000	24905000	chr7:25105000-25110000	chr7	25105000	25110000	0	0	0	0	0	0	0	0	0	0	0	0	0	0	0	0	0	0
chr9:76240000-76515000	chr9:76240000-76245000	chr9	76240000	76245000	chr9:76510000-76515000	chr9	76510000	76515000	0	0	0	0	0	0	0	0	0	0	0	0	0	0	0	0	0	0
chr5:91405000-91840000	chr5:91405000-91410000	chr5	91405000	91410000	chr5:91835000-91840000	chr5	91835000	91840000	0	0	0	0	0	0	0	0	0	0	0	0	0	0	0	0	0	0
chr4:137410000-137510000	chr4:137410000-137415000	chr4	137410000	137415000	chr4:137505000-137510000	chr4	137505000	137510000	0	0	0	0	0	0	0	0	0	0	0	0	0	0	0	0	0	0
chrX:49500000-49730000	chrX:49500000-49505000	chrX	49500000	49505000	chrX:49725000-49730000	chrX	49725000	49730000	0	0	0	0	0	0	0	0	0	0	0	0	0	0	0	0	0	0
chr15:38630000-38770000	chr15:38630000-38635000	chr15	38630000	38635000	chr15:38765000-38770000	chr15	38765000	38770000	1	0	1	0	0	0	1	0	1	1	1	1	1	1	0	0	0	1
chr2:67800000-67905000	chr2:67800000-67805000	chr2	67800000	67805000	chr2:67900000-67905000	chr2	67900000	67905000	0	0	0	0	0	0	1	0	0	0	0	0	0	0	0	0	0	0
chr5:123050000-123130000	chr5:123050000-123055000	chr5	123050000	123055000	chr5:123125000-123130000	chr5	123125000	123130000	0	0	0	0	0	1	0	1	0	0	0	0	1	1	0	1	0	1
chr3:66890000-67150000	chr3:66890000-66895000	chr3	66890000	66895000	chr3:67145000-67150000	chr3	67145000	67150000	0	0	0	0	0	0	0	0	0	0	0	0	0	0	0	0	0	0
chr11:45870000-46035000	chr11:45870000-45875000	chr11	45870000	45875000	chr11:46030000-46035000	chr11	46030000	46035000	1	0	0	0	0	0	1	0	1	1	0	0	1	0	0	0	0	0
chr1:84045000-84475000	chr1:84045000-84050000	chr1	84045000	84050000	chr1:84470000-84475000	chr1	84470000	84475000	0	0	0	0	0	0	0	0	0	0	0	0	0	0	0	0	0	0
chr4:129875000-129975000	chr4:129875000-129880000	chr4	129875000	129880000	chr4:129970000-129975000	chr4	129970000	129975000	0	0	0	0	0	0	0	0	0	0	0	0	0	0	0	0	0	0
chr19:37835000-37965000	chr19:37835000-37840000	chr19	37835000	37840000	chr19:37960000-37965000	chr19	37960000	37965000	0	0	0	0	0	0	0	0	0	0	0	0	0	0	0	0	0	0
chr2:61370000-61435000	chr2:61370000-61375000	chr2	61370000	61375000	chr2:61430000-61435000	chr2	61430000	61435000	0	0	0	0	0	0	0	0	0	0	0	0	0	0	0	0	0	0
chr1:36425000-36535000	chr1:36425000-36430000	chr1	36425000	36430000	chr1:36530000-36535000	chr1	36530000	36535000	0	0	0	0	0	0	0	1	0	0	0	0	0	0	0	0	0	1
chr12:113385000-113790000	chr12:113385000-113390000	chr12	113385000	113390000	chr12:113785000-113790000	chr12	113785000	113790000	0	0	0	0	0	1	0	0	0	0	0	0	1	1	0	1	0	0
chr3:80760000-81245000	chr3:80760000-80765000	chr3	80760000	80765000	chr3:81240000-81245000	chr3	81240000	81245000	0	0	0	0	0	0	0	0	0	0	0	0	0	0	0	0	0	0
chr1:167810000-168085000	chr1:167810000-167815000	chr1	167810000	167815000	chr1:168080000-168085000	chr1	168080000	168085000	0	0	0	0	0	0	0	0	0	0	0	0	0	0	0	0	0	0
chr3:55810000-56560000	chr3:55810000-55815000	chr3	55810000	55815000	chr3:56555000-56560000	chr3	56555000	56560000	0	0	0	0	0	0	0	0	0	0	0	0	0	0	0	0	0	0
chr4:85955000-86035000	chr4:85955000-85960000	chr4	85955000	85960000	chr4:86030000-86035000	chr4	86030000	86035000	0	0	0	0	0	0	0	0	0	0	0	0	0	0	0	0	0	0
chr14:48215000-48280000	chr14:48215000-48220000	chr14	48215000	48220000	chr14:48275000-48280000	chr14	48275000	48280000	0	0	0	0	0	0	0	0	0	0	0	0	0	0	0	0	0	0
chr17:21405000-21570000	chr17:21405000-21410000	chr17	21405000	21410000	chr17:21565000-21570000	chr17	21565000	21570000	0	0	0	0	0	0	0	0	0	0	0	0	0	0	0	0	0	0
chr1:129395000-129670000	chr1:129395000-129400000	chr1	129395000	129400000	chr1:129665000-129670000	chr1	129665000	129670000	0	0	0	0	0	0	0	0	0	0	0	0	0	0	0	0	0	0
chr13:114860000-115480000	chr13:114860000-114865000	chr13	114860000	114865000	chr13:115475000-115480000	chr13	115475000	115480000	0	0	0	0	0	0	0	0	0	0	0	0	0	0	0	0	0	0
chr13:109275000-110010000	chr13:109275000-109280000	chr13	109275000	109280000	chr13:110005000-110010000	chr13	110005000	110010000	0	0	0	0	0	0	0	0	0	0	0	0	0	0	0	0	0	0
chr11:99275000-99330000	chr11:99275000-99280000	chr11	99275000	99280000	chr11:99325000-99330000	chr11	99325000	99330000	0	0	0	0	0	0	0	0	0	0	0	0	0	0	0	0	0	0
chr8:11255000-11400000	chr8:11255000-11260000	chr8	11255000	11260000	chr8:11395000-11400000	chr8	11395000	11400000	0	0	0	0	0	0	0	0	0	0	0	0	0	0	0	0	0	0
chr4:80895000-81095000	chr4:80895000-80900000	chr4	80895000	80900000	chr4:81090000-81095000	chr4	81090000	81095000	0	0	0	0	0	0	0	0	0	0	0	0	0	0	0	0	0	0
chr4:137885000-137940000	chr4:137885000-137890000	chr4	137885000	137890000	chr4:137935000-137940000	chr4	137935000	137940000	0	0	0	0	0	0	0	0	0	0	0	0	0	0	0	0	0	0
chr11:80510000-80630000	chr11:80510000-80515000	chr11	80510000	80515000	chr11:80625000-80630000	chr11	80625000	80630000	0	0	0	0	0	0	0	0	0	0	0	0	0	0	0	0	0	0
chr13:92055000-93005000	chr13:92055000-92060000	chr13	92055000	92060000	chr13:93000000-93005000	chr13	93000000	93005000	0	0	0	0	0	0	0	0	0	0	0	0	0	0	0	0	0	0
chr15:36450000-36515000	chr15:36450000-36455000	chr15	36450000	36455000	chr15:36510000-36515000	chr15	36510000	36515000	0	0	0	0	0	0	0	0	0	0	0	0	0	0	0	0	0	0
chrX:5835000-6055000	chrX:5835000-5840000	chrX	5835000	5840000	chrX:6050000-6055000	chrX	6050000	6055000	0	0	0	0	0	0	0	0	0	0	0	0	0	0	0	0	0	0
chr10:67820000-67915000	chr10:67820000-67825000	chr10	67820000	67825000	chr10:67910000-67915000	chr10	67910000	67915000	0	0	0	0	0	0	0	0	0	0	0	0	0	0	0	0	0	0
chr13:111290000-111765000	chr13:111290000-111295000	chr13	111290000	111295000	chr13:111760000-111765000	chr13	111760000	111765000	0	0	0	0	0	0	0	0	0	0	0	0	0	0	0	0	0	0
chr3:23855000-24925000	chr3:23855000-23860000	chr3	23855000	23860000	chr3:24920000-24925000	chr3	24920000	24925000	0	0	0	0	0	0	0	0	0	0	0	0	0	0	0	0	0	0
chr5:51430000-51545000	chr5:51430000-51435000	chr5	51430000	51435000	chr5:51540000-51545000	chr5	51540000	51545000	0	0	0	0	0	0	0	0	0	0	0	0	0	0	0	0	0	0
chr18:51315000-51390000	chr18:51315000-51320000	chr18	51315000	51320000	chr18:51385000-51390000	chr18	51385000	51390000	0	0	0	0	0	0	0	0	0	0	0	0	0	0	0	0	0	0
chr11:20695000-20820000	chr11:20695000-20700000	chr11	20695000	20700000	chr11:20815000-20820000	chr11	20815000	20820000	0	0	0	1	0	0	0	0	0	1	0	1	0	0	1	0	0	0
chr7:74165000-74320000	chr7:74165000-74170000	chr7	74165000	74170000	chr7:74315000-74320000	chr7	74315000	74320000	0	1	0	1	0	0	0	1	1	1	1	1	0	0	1	0	1	1
chr10:119740000-120145000	chr10:119740000-119745000	chr10	119740000	119745000	chr10:120140000-120145000	chr10	120140000	120145000	0	0	0	0	0	0	0	0	0	0	0	0	0	0	0	0	0	0
chr1:176960000-177900000	chr1:176960000-176965000	chr1	176960000	176965000	chr1:177895000-177900000	chr1	177895000	177900000	0	0	0	0	0	0	0	0	0	0	0	0	0	0	0	0	0	0
chr13:89920000-90990000	chr13:89920000-89925000	chr13	89920000	89925000	chr13:90985000-90990000	chr13	90985000	90990000	0	0	0	0	0	0	0	0	0	0	0	0	0	0	0	0	0	0
chr10:88995000-89095000	chr10:88995000-89000000	chr10	88995000	89000000	chr10:89090000-89095000	chr10	89090000	89095000	0	0	0	0	0	0	0	0	0	0	0	0	0	0	0	0	0	0
chr6:95175000-96965000	chr6:95175000-95180000	chr6	95175000	95180000	chr6:96960000-96965000	chr6	96960000	96965000	0	0	0	0	0	0	0	0	0	0	0	0	0	0	0	0	0	0
chr4:153820000-154055000	chr4:153820000-153825000	chr4	153820000	153825000	chr4:154050000-154055000	chr4	154050000	154055000	0	0	0	0	0	0	0	0	0	0	0	0	0	0	0	0	0	0
chr5:43380000-43535000	chr5:43380000-43385000	chr5	43380000	43385000	chr5:43530000-43535000	chr5	43530000	43535000	0	0	0	0	0	0	0	1	0	0	0	0	0	0	0	0	0	1
chr12:55415000-55565000	chr12:55415000-55420000	chr12	55415000	55420000	chr12:55560000-55565000	chr12	55560000	55565000	0	0	0	0	0	0	0	0	0	0	0	0	0	0	0	0	0	0
chr5:92625000-92675000	chr5:92625000-92630000	chr5	92625000	92630000	chr5:92670000-92675000	chr5	92670000	92675000	0	0	0	0	1	0	0	0	0	0	0	0	0	0	1	1	1	0
chrX:105255000-105965000	chrX:105255000-105260000	chrX	105255000	105260000	chrX:105960000-105965000	chrX	105960000	105965000	0	0	0	0	0	0	0	0	0	0	0	0	0	0	0	0	0	0
chr1:173050000-173195000	chr1:173050000-173055000	chr1	173050000	173055000	chr1:173190000-173195000	chr1	173190000	173195000	0	0	0	0	0	1	0	0	0	0	0	0	1	1	0	1	0	0
chr1:20065000-20240000	chr1:20065000-20070000	chr1	20065000	20070000	chr1:20235000-20240000	chr1	20235000	20240000	0	0	0	0	0	0	0	0	0	0	0	0	0	0	0	0	0	0
chr16:32390000-32470000	chr16:32390000-32395000	chr16	32390000	32395000	chr16:32465000-32470000	chr16	32465000	32470000	0	0	0	0	0	0	0	0	0	0	0	0	0	0	0	0	0	0
chr6:17205000-17550000	chr6:17205000-17210000	chr6	17205000	17210000	chr6:17545000-17550000	chr6	17545000	17550000	0	0	0	0	0	0	0	0	0	0	0	0	0	0	0	0	0	0
chr1:154375000-154535000	chr1:154375000-154380000	chr1	154375000	154380000	chr1:154530000-154535000	chr1	154530000	154535000	0	0	0	0	0	0	0	0	0	0	0	0	0	0	0	0	0	0
chr11:21360000-21455000	chr11:21360000-21365000	chr11	21360000	21365000	chr11:21450000-21455000	chr11	21450000	21455000	0	0	0	0	0	0	0	0	0	0	0	0	0	0	0	0	0	0
chr14:17265000-17415000	chr14:17265000-17270000	chr14	17265000	17270000	chr14:17410000-17415000	chr14	17410000	17415000	0	0	0	0	0	0	0	0	0	0	0	0	0	0	0	0	0	0
chr10:100205000-101885000	chr10:100205000-100210000	chr10	100205000	100210000	chr10:101880000-101885000	chr10	101880000	101885000	0	0	0	0	0	0	0	0	0	0	0	0	0	0	0	0	0	0
chr15:102530000-102580000	chr15:102530000-102535000	chr15	102530000	102535000	chr15:102575000-102580000	chr15	102575000	102580000	0	0	0	0	0	0	0	0	0	0	0	0	0	0	0	0	0	0
chr1:127275000-127480000	chr1:127275000-127280000	chr1	127275000	127280000	chr1:127475000-127480000	chr1	127475000	127480000	0	0	0	0	0	0	0	0	0	0	0	0	0	0	0	0	0	0
chrX:56450000-56870000	chrX:56450000-56455000	chrX	56450000	56455000	chrX:56865000-56870000	chrX	56865000	56870000	0	0	0	0	0	0	0	0	0	0	0	0	0	0	0	0	0	0
chr13:108245000-108840000	chr13:108245000-108250000	chr13	108245000	108250000	chr13:108835000-108840000	chr13	108835000	108840000	0	0	0	0	0	0	0	0	0	0	0	0	0	0	0	0	0	0
chr3:65480000-65670000	chr3:65480000-65485000	chr3	65480000	65485000	chr3:65665000-65670000	chr3	65665000	65670000	0	0	1	1	0	0	0	0	0	1	1	2	0	1	1	0	0	1
chr9:22515000-22835000	chr9:22515000-22520000	chr9	22515000	22520000	chr9:22830000-22835000	chr9	22830000	22835000	0	0	0	0	0	0	0	0	0	0	0	0	0	0	0	0	0	0
chr2:20440000-20600000	chr2:20440000-20445000	chr2	20440000	20445000	chr2:20595000-20600000	chr2	20595000	20600000	0	0	0	0	0	0	0	0	0	0	0	0	0	0	0	0	0	0
chrX:19125000-19335000	chrX:19125000-19130000	chrX	19125000	19130000	chrX:19330000-19335000	chrX	19330000	19335000	0	0	0	0	0	0	0	0	0	0	0	0	0	0	0	0	0	0
chr2:35865000-36075000	chr2:35865000-35870000	chr2	35865000	35870000	chr2:36070000-36075000	chr2	36070000	36075000	0	0	0	0	0	0	0	0	0	0	0	0	0	0	0	0	0	0
chr4:54600000-54755000	chr4:54600000-54605000	chr4	54600000	54605000	chr4:54750000-54755000	chr4	54750000	54755000	0	0	0	0	0	0	0	0	0	0	0	0	0	0	0	0	0	0
chr2:49675000-50140000	chr2:49675000-49680000	chr2	49675000	49680000	chr2:50135000-50140000	chr2	50135000	50140000	0	0	0	0	0	0	0	0	0	0	0	0	0	0	0	0	0	0
chrX:157425000-158400000	chrX:157425000-157430000	chrX	157425000	157430000	chrX:158395000-158400000	chrX	158395000	158400000	0	0	0	0	0	0	0	0	0	0	0	0	0	0	0	0	0	0
chr11:8330000-8770000	chr11:8330000-8335000	chr11	8330000	8335000	chr11:8765000-8770000	chr11	8765000	8770000	0	0	0	0	0	0	0	0	0	0	0	0	0	0	0	0	0	0
chr8:109085000-109180000	chr8:109085000-109090000	chr8	109085000	109090000	chr8:109175000-109180000	chr8	109175000	109180000	0	0	0	0	0	0	0	0	0	0	0	0	0	0	0	0	0	0
chr12:14035000-14105000	chr12:14035000-14040000	chr12	14035000	14040000	chr12:14100000-14105000	chr12	14100000	14105000	0	0	0	0	0	0	0	0	0	0	0	0	0	0	0	0	0	0
chr13:34560000-34840000	chr13:34560000-34565000	chr13	34560000	34565000	chr13:34835000-34840000	chr13	34835000	34840000	0	0	0	0	0	1	0	0	0	0	0	0	1	1	0	1	0	0
chrX:48545000-50355000	chrX:48545000-48550000	chrX	48545000	48550000	chrX:50350000-50355000	chrX	50350000	50355000	0	0	0	0	0	0	0	0	0	0	0	0	0	0	0	0	0	0
chr13:38155000-38270000	chr13:38155000-38160000	chr13	38155000	38160000	chr13:38265000-38270000	chr13	38265000	38270000	0	0	0	0	0	0	0	0	0	0	0	0	0	0	0	0	0	0
chr9:9085000-9380000	chr9:9085000-9090000	chr9	9085000	9090000	chr9:9375000-9380000	chr9	9375000	9380000	0	0	0	0	0	0	0	0	0	0	0	0	0	0	0	0	0	0
chr12:37440000-38010000	chr12:37440000-37445000	chr12	37440000	37445000	chr12:38005000-38010000	chr12	38005000	38010000	0	0	0	0	0	0	0	0	0	0	0	0	0	0	0	0	0	0
chr4:34755000-34820000	chr4:34755000-34760000	chr4	34755000	34760000	chr4:34815000-34820000	chr4	34815000	34820000	0	0	0	1	0	0	0	0	0	1	0	1	0	0	1	0	0	0
chr16:23900000-23960000	chr16:23900000-23905000	chr16	23900000	23905000	chr16:23955000-23960000	chr16	23955000	23960000	0	0	0	0	0	0	0	1	0	0	0	0	0	0	0	0	0	1
chr1:128195000-128270000	chr1:128195000-128200000	chr1	128195000	128200000	chr1:128265000-128270000	chr1	128265000	128270000	0	0	0	0	0	0	0	0	0	0	0	0	0	0	0	0	0	0
chr12:92655000-92825000	chr12:92655000-92660000	chr12	92655000	92660000	chr12:92820000-92825000	chr12	92820000	92825000	0	0	0	0	0	0	0	0	0	0	0	0	0	0	0	0	0	0
chr15:62635000-63495000	chr15:62635000-62640000	chr15	62635000	62640000	chr15:63490000-63495000	chr15	63490000	63495000	0	0	0	0	0	0	0	0	0	0	0	0	0	0	0	0	0	0
chr12:42020000-42705000	chr12:42020000-42025000	chr12	42020000	42025000	chr12:42700000-42705000	chr12	42700000	42705000	0	0	0	0	0	0	0	0	0	0	0	0	0	0	0	0	0	0
chr13:40950000-41335000	chr13:40950000-40955000	chr13	40950000	40955000	chr13:41330000-41335000	chr13	41330000	41335000	0	0	0	0	0	0	0	1	0	0	0	0	0	0	0	0	0	1
chrX:104985000-106710000	chrX:104985000-104990000	chrX	104985000	104990000	chrX:106705000-106710000	chrX	106705000	106710000	0	0	0	0	0	0	0	0	0	0	0	0	0	0	0	0	0	0
chr4:106510000-106670000	chr4:106510000-106515000	chr4	106510000	106515000	chr4:106665000-106670000	chr4	106665000	106670000	0	0	0	0	0	0	0	1	0	0	0	0	0	0	0	0	0	1
chr3:145290000-145515000	chr3:145290000-145295000	chr3	145290000	145295000	chr3:145510000-145515000	chr3	145510000	145515000	0	0	0	0	0	0	1	0	0	0	0	0	0	0	0	0	0	0
chr5:33310000-33380000	chr5:33310000-33315000	chr5	33310000	33315000	chr5:33375000-33380000	chr5	33375000	33380000	0	0	0	0	0	0	0	0	0	0	0	0	0	0	0	0	0	0
chr4:97420000-97780000	chr4:97420000-97425000	chr4	97420000	97425000	chr4:97775000-97780000	chr4	97775000	97780000	0	0	0	0	0	1	0	0	0	0	0	0	1	1	0	1	0	0
chr12:57875000-58305000	chr12:57875000-57880000	chr12	57875000	57880000	chr12:58300000-58305000	chr12	58300000	58305000	0	0	0	0	0	0	0	0	0	0	0	0	0	0	0	0	0	0
chr5:111845000-111945000	chr5:111845000-111850000	chr5	111845000	111850000	chr5:111940000-111945000	chr5	111940000	111945000	0	0	0	0	0	0	0	0	0	0	0	0	0	0	0	0	0	0
chr2:167515000-167660000	chr2:167515000-167520000	chr2	167515000	167520000	chr2:167655000-167660000	chr2	167655000	167660000	1	0	0	0	0	0	1	1	1	1	0	0	1	0	0	0	0	1
chr14:59330000-59385000	chr14:59330000-59335000	chr14	59330000	59335000	chr14:59380000-59385000	chr14	59380000	59385000	0	0	0	0	0	0	0	0	0	0	0	0	0	0	0	0	0	0
chr1:35785000-35905000	chr1:35785000-35790000	chr1	35785000	35790000	chr1:35900000-35905000	chr1	35900000	35905000	0	0	0	0	0	0	0	0	0	0	0	0	0	0	0	0	0	0
chr6:92730000-93405000	chr6:92730000-92735000	chr6	92730000	92735000	chr6:93400000-93405000	chr6	93400000	93405000	0	0	0	0	0	0	0	0	0	0	0	0	0	0	0	0	0	0
chr10:26095000-26435000	chr10:26095000-26100000	chr10	26095000	26100000	chr10:26430000-26435000	chr10	26430000	26435000	0	0	0	0	0	0	0	0	0	0	0	0	0	0	0	0	0	0
chr7:4575000-4755000	chr7:4575000-4580000	chr7	4575000	4580000	chr7:4750000-4755000	chr7	4750000	4755000	0	0	0	0	0	0	0	0	0	0	0	0	0	0	0	0	0	0
chr3:35705000-35865000	chr3:35705000-35710000	chr3	35705000	35710000	chr3:35860000-35865000	chr3	35860000	35865000	0	0	0	0	0	0	0	0	0	0	0	0	0	0	0	0	0	0
chrX:95200000-95735000	chrX:95200000-95205000	chrX	95200000	95205000	chrX:95730000-95735000	chrX	95730000	95735000	0	0	0	0	0	0	0	0	0	0	0	0	0	0	0	0	0	0
chr17:24010000-24105000	chr17:24010000-24015000	chr17	24010000	24015000	chr17:24100000-24105000	chr17	24100000	24105000	0	0	0	0	0	0	0	0	0	0	0	0	0	0	0	0	0	0
chr5:34025000-34085000	chr5:34025000-34030000	chr5	34025000	34030000	chr5:34080000-34085000	chr5	34080000	34085000	0	0	0	0	0	0	0	0	0	0	0	0	0	0	0	0	0	0
chr5:147830000-148140000	chr5:147830000-147835000	chr5	147830000	147835000	chr5:148135000-148140000	chr5	148135000	148140000	0	0	0	0	0	0	0	0	0	0	0	0	0	0	0	0	0	0
chr6:91535000-91590000	chr6:91535000-91540000	chr6	91535000	91540000	chr6:91585000-91590000	chr6	91585000	91590000	0	0	0	0	0	0	0	0	0	0	0	0	0	0	0	0	0	0
chr4:108365000-108455000	chr4:108365000-108370000	chr4	108365000	108370000	chr4:108450000-108455000	chr4	108450000	108455000	0	0	0	0	0	0	0	0	0	0	0	0	0	0	0	0	0	0
chr18:76635000-76780000	chr18:76635000-76640000	chr18	76635000	76640000	chr18:76775000-76780000	chr18	76775000	76780000	0	0	0	0	0	0	0	0	0	0	0	0	0	0	0	0	0	0
chr3:23640000-23715000	chr3:23640000-23645000	chr3	23640000	23645000	chr3:23710000-23715000	chr3	23710000	23715000	0	0	0	0	0	0	0	0	0	0	0	0	0	0	0	0	0	0
chr4:109315000-109400000	chr4:109315000-109320000	chr4	109315000	109320000	chr4:109395000-109400000	chr4	109395000	109400000	1	0	0	0	0	0	1	0	1	1	0	0	1	0	0	0	0	0
chr9:43350000-43455000	chr9:43350000-43355000	chr9	43350000	43355000	chr9:43450000-43455000	chr9	43450000	43455000	0	0	0	0	0	0	0	1	0	0	0	0	0	0	0	0	0	1
chr4:14890000-15015000	chr4:14890000-14895000	chr4	14890000	14895000	chr4:15010000-15015000	chr4	15010000	15015000	0	0	0	0	0	0	0	0	0	0	0	0	0	0	0	0	0	0
chr18:77165000-77225000	chr18:77165000-77170000	chr18	77165000	77170000	chr18:77220000-77225000	chr18	77220000	77225000	0	0	0	0	0	0	0	0	0	0	0	0	0	0	0	0	0	0
chr17:57140000-57315000	chr17:57140000-57145000	chr17	57140000	57145000	chr17:57310000-57315000	chr17	57310000	57315000	0	0	0	0	0	0	0	0	0	0	0	0	0	0	0	0	0	0
chr4:54855000-54925000	chr4:54855000-54860000	chr4	54855000	54860000	chr4:54920000-54925000	chr4	54920000	54925000	0	0	0	0	0	0	0	0	0	0	0	0	0	0	0	0	0	0
chr4:114670000-114770000	chr4:114670000-114675000	chr4	114670000	114675000	chr4:114765000-114770000	chr4	114765000	114770000	0	0	0	0	0	0	0	0	0	0	0	0	0	0	0	0	0	0
chr4:62845000-62980000	chr4:62845000-62850000	chr4	62845000	62850000	chr4:62975000-62980000	chr4	62975000	62980000	0	0	0	0	0	0	0	0	0	0	0	0	0	0	0	0	0	0
chr4:48790000-49040000	chr4:48790000-48795000	chr4	48790000	48795000	chr4:49035000-49040000	chr4	49035000	49040000	0	0	0	0	0	0	0	0	0	0	0	0	0	0	0	0	0	0
chr10:24035000-24355000	chr10:24035000-24040000	chr10	24035000	24040000	chr10:24350000-24355000	chr10	24350000	24355000	0	0	0	0	0	0	0	0	0	0	0	0	0	0	0	0	0	0
chr17:48060000-48185000	chr17:48060000-48065000	chr17	48060000	48065000	chr17:48180000-48185000	chr17	48180000	48185000	0	0	0	0	0	0	0	0	0	0	0	0	0	0	0	0	0	0
chr5:19030000-20110000	chr5:19030000-19035000	chr5	19030000	19035000	chr5:20105000-20110000	chr5	20105000	20110000	0	0	0	0	0	0	0	0	0	0	0	0	0	0	0	0	0	0
chr17:80095000-80245000	chr17:80095000-80100000	chr17	80095000	80100000	chr17:80240000-80245000	chr17	80240000	80245000	0	0	0	0	0	0	0	0	0	0	0	0	0	0	0	0	0	0
chr2:38050000-38235000	chr2:38050000-38055000	chr2	38050000	38055000	chr2:38230000-38235000	chr2	38230000	38235000	0	0	0	0	0	0	0	0	0	0	0	0	0	0	0	0	0	0
chr15:3590000-3740000	chr15:3590000-3595000	chr15	3590000	3595000	chr15:3735000-3740000	chr15	3735000	3740000	0	0	0	0	0	0	0	0	0	0	0	0	0	0	0	0	0	0
chr14:37680000-37950000	chr14:37680000-37685000	chr14	37680000	37685000	chr14:37945000-37950000	chr14	37945000	37950000	0	0	0	0	0	0	0	0	0	0	0	0	0	0	0	0	0	0
chr1:172875000-173425000	chr1:172875000-172880000	chr1	172875000	172880000	chr1:173420000-173425000	chr1	173420000	173425000	0	0	0	0	0	0	0	0	0	0	0	0	0	0	0	0	0	0
chrX:147885000-148765000	chrX:147885000-147890000	chrX	147885000	147890000	chrX:148760000-148765000	chrX	148760000	148765000	0	0	0	0	0	0	0	0	0	0	0	0	0	0	0	0	0	0
chr2:160625000-160710000	chr2:160625000-160630000	chr2	160625000	160630000	chr2:160705000-160710000	chr2	160705000	160710000	0	0	0	0	0	0	0	1	0	0	0	0	0	0	0	0	0	1
chr4:6625000-7130000	chr4:6625000-6630000	chr4	6625000	6630000	chr4:7125000-7130000	chr4	7125000	7130000	0	0	0	0	0	0	0	0	0	0	0	0	0	0	0	0	0	0
chr19:17235000-17365000	chr19:17235000-17240000	chr19	17235000	17240000	chr19:17360000-17365000	chr19	17360000	17365000	0	0	0	0	0	0	0	0	0	0	0	0	0	0	0	0	0	0
chr3:18205000-18330000	chr3:18205000-18210000	chr3	18205000	18210000	chr3:18325000-18330000	chr3	18325000	18330000	0	0	0	0	0	0	0	0	0	0	0	0	0	0	0	0	0	0
chr16:36100000-36465000	chr16:36100000-36105000	chr16	36100000	36105000	chr16:36460000-36465000	chr16	36460000	36465000	0	0	0	0	0	0	0	0	0	0	0	0	0	0	0	0	0	0
chr12:71595000-72020000	chr12:71595000-71600000	chr12	71595000	71600000	chr12:72015000-72020000	chr12	72015000	72020000	0	0	0	0	0	0	0	0	0	0	0	0	0	0	0	0	0	0
chr1:9780000-9930000	chr1:9780000-9785000	chr1	9780000	9785000	chr1:9925000-9930000	chr1	9925000	9930000	0	0	0	0	0	0	0	0	0	0	0	0	0	0	0	0	0	0
chr1:43200000-43330000	chr1:43200000-43205000	chr1	43200000	43205000	chr1:43325000-43330000	chr1	43325000	43330000	0	0	0	0	0	0	0	0	0	0	0	0	0	0	0	0	0	0
chrX:33415000-33540000	chrX:33415000-33420000	chrX	33415000	33420000	chrX:33535000-33540000	chrX	33535000	33540000	0	0	0	0	0	0	0	0	0	0	0	0	0	0	0	0	0	0
chr18:53335000-53525000	chr18:53335000-53340000	chr18	53335000	53340000	chr18:53520000-53525000	chr18	53520000	53525000	0	0	0	0	0	0	0	0	0	0	0	0	0	0	0	0	0	0
chr6:53985000-54125000	chr6:53985000-53990000	chr6	53985000	53990000	chr6:54120000-54125000	chr6	54120000	54125000	0	0	0	0	0	0	0	0	0	0	0	0	0	0	0	0	0	0
chrX:100495000-101235000	chrX:100495000-100500000	chrX	100495000	100500000	chrX:101230000-101235000	chrX	101230000	101235000	0	0	1	0	0	0	0	0	0	0	1	1	0	1	0	0	0	1
chr11:83630000-83755000	chr11:83630000-83635000	chr11	83630000	83635000	chr11:83750000-83755000	chr11	83750000	83755000	0	0	0	0	0	0	0	0	0	0	0	0	0	0	0	0	0	0
chr11:103500000-103630000	chr11:103500000-103505000	chr11	103500000	103505000	chr11:103625000-103630000	chr11	103625000	103630000	0	0	0	0	0	0	0	0	0	0	0	0	0	0	0	0	0	0
chr15:72380000-72860000	chr15:72380000-72385000	chr15	72380000	72385000	chr15:72855000-72860000	chr15	72855000	72860000	0	0	0	0	0	0	0	0	0	0	0	0	0	0	0	0	0	0
chr9:9130000-9220000	chr9:9130000-9135000	chr9	9130000	9135000	chr9:9215000-9220000	chr9	9215000	9220000	0	0	0	0	0	0	0	0	0	0	0	0	0	0	0	0	0	0
chr17:44400000-45400000	chr17:44400000-44405000	chr17	44400000	44405000	chr17:45395000-45400000	chr17	45395000	45400000	0	0	0	0	0	0	0	0	0	0	0	0	0	0	0	0	0	0
chr3:9710000-9955000	chr3:9710000-9715000	chr3	9710000	9715000	chr3:9950000-9955000	chr3	9950000	9955000	0	0	0	0	0	0	0	0	0	0	0	0	0	0	0	0	0	0
chrX:18995000-20000000	chrX:18995000-19000000	chrX	18995000	19000000	chrX:19995000-20000000	chrX	19995000	20000000	0	0	0	0	0	0	0	0	0	0	0	0	0	0	0	0	0	0
chr2:80225000-80345000	chr2:80225000-80230000	chr2	80225000	80230000	chr2:80340000-80345000	chr2	80340000	80345000	0	0	0	0	0	0	0	0	0	0	0	0	0	0	0	0	0	0
chr15:39190000-39965000	chr15:39190000-39195000	chr15	39190000	39195000	chr15:39960000-39965000	chr15	39960000	39965000	0	0	0	0	0	0	0	0	0	0	0	0	0	0	0	0	0	0
chr8:90240000-90555000	chr8:90240000-90245000	chr8	90240000	90245000	chr8:90550000-90555000	chr8	90550000	90555000	0	0	0	0	0	0	0	0	0	0	0	0	0	0	0	0	0	0
chr1:55110000-55235000	chr1:55110000-55115000	chr1	55110000	55115000	chr1:55230000-55235000	chr1	55230000	55235000	0	0	0	0	0	0	1	0	0	0	0	0	0	0	0	0	0	0
chr2:44860000-44970000	chr2:44860000-44865000	chr2	44860000	44865000	chr2:44965000-44970000	chr2	44965000	44970000	0	0	0	0	0	0	0	0	0	0	0	0	0	0	0	0	0	0
chr10:7810000-7960000	chr10:7810000-7815000	chr10	7810000	7815000	chr10:7955000-7960000	chr10	7955000	7960000	1	0	0	1	0	0	1	0	1	2	0	1	1	0	1	0	0	0
chr11:11715000-11880000	chr11:11715000-11720000	chr11	11715000	11720000	chr11:11875000-11880000	chr11	11875000	11880000	0	0	0	0	0	0	0	0	0	0	0	0	0	0	0	0	0	0
chr4:131980000-132075000	chr4:131980000-131985000	chr4	131980000	131985000	chr4:132070000-132075000	chr4	132070000	132075000	0	0	0	0	0	0	0	0	0	0	0	0	0	0	0	0	0	0
chr16:37295000-37695000	chr16:37295000-37300000	chr16	37295000	37300000	chr16:37690000-37695000	chr16	37690000	37695000	0	0	0	0	0	0	0	0	0	0	0	0	0	0	0	0	0	0
chrX:46665000-48470000	chrX:46665000-46670000	chrX	46665000	46670000	chrX:48465000-48470000	chrX	48465000	48470000	0	0	0	0	0	0	0	0	0	0	0	0	0	0	0	0	0	0
chr1:108430000-108720000	chr1:108430000-108435000	chr1	108430000	108435000	chr1:108715000-108720000	chr1	108715000	108720000	0	0	0	0	0	0	0	0	0	0	0	0	0	0	0	0	0	0
chrX:139260000-139890000	chrX:139260000-139265000	chrX	139260000	139265000	chrX:139885000-139890000	chrX	139885000	139890000	0	0	0	0	0	0	0	0	0	0	0	0	0	0	0	0	0	0
chrX:46285000-47670000	chrX:46285000-46290000	chrX	46285000	46290000	chrX:47665000-47670000	chrX	47665000	47670000	0	0	0	0	0	0	0	0	0	0	0	0	0	0	0	0	0	0
chr1:59205000-59305000	chr1:59205000-59210000	chr1	59205000	59210000	chr1:59300000-59305000	chr1	59300000	59305000	0	0	0	0	1	0	0	0	0	0	0	0	0	0	1	1	1	0
chr7:54220000-54280000	chr7:54220000-54225000	chr7	54220000	54225000	chr7:54275000-54280000	chr7	54275000	54280000	0	0	0	0	0	0	0	0	0	0	0	0	0	0	0	0	0	0
chr1:18345000-19180000	chr1:18345000-18350000	chr1	18345000	18350000	chr1:19175000-19180000	chr1	19175000	19180000	0	0	0	0	0	0	0	0	0	0	0	0	0	0	0	0	0	0
chr2:114480000-115350000	chr2:114480000-114485000	chr2	114480000	114485000	chr2:115345000-115350000	chr2	115345000	115350000	0	0	0	0	0	1	0	0	0	0	0	0	1	1	0	1	0	0
chr3:121250000-121445000	chr3:121250000-121255000	chr3	121250000	121255000	chr3:121440000-121445000	chr3	121440000	121445000	0	0	0	0	0	0	0	0	0	0	0	0	0	0	0	0	0	0
chr3:20560000-21725000	chr3:20560000-20565000	chr3	20560000	20565000	chr3:21720000-21725000	chr3	21720000	21725000	0	0	0	0	0	0	0	0	0	0	0	0	0	0	0	0	0	0
chr2:105310000-105825000	chr2:105310000-105315000	chr2	105310000	105315000	chr2:105820000-105825000	chr2	105820000	105825000	0	0	0	0	0	0	0	0	0	0	0	0	0	0	0	0	0	0
chr11:61005000-61215000	chr11:61005000-61010000	chr11	61005000	61010000	chr11:61210000-61215000	chr11	61210000	61215000	0	0	0	0	0	0	0	0	0	0	0	0	0	0	0	0	0	0
chr12:52600000-52725000	chr12:52600000-52605000	chr12	52600000	52605000	chr12:52720000-52725000	chr12	52720000	52725000	0	0	0	0	0	0	0	0	0	0	0	0	0	0	0	0	0	0
chr14:69350000-69590000	chr14:69350000-69355000	chr14	69350000	69355000	chr14:69585000-69590000	chr14	69585000	69590000	1	0	0	0	0	0	1	0	1	1	0	0	1	0	0	0	0	0
chr19:28245000-28810000	chr19:28245000-28250000	chr19	28245000	28250000	chr19:28805000-28810000	chr19	28805000	28810000	0	0	0	0	0	0	0	0	0	0	0	0	0	0	0	0	0	0
chr10:106710000-106760000	chr10:106710000-106715000	chr10	106710000	106715000	chr10:106755000-106760000	chr10	106755000	106760000	0	1	0	0	0	0	0	1	1	0	1	0	0	0	0	0	1	1
chr1:71150000-71285000	chr1:71150000-71155000	chr1	71150000	71155000	chr1:71280000-71285000	chr1	71280000	71285000	0	0	0	0	1	0	0	0	0	0	0	0	0	0	1	1	1	0
chr2:79270000-79345000	chr2:79270000-79275000	chr2	79270000	79275000	chr2:79340000-79345000	chr2	79340000	79345000	0	0	0	0	0	0	0	0	0	0	0	0	0	0	0	0	0	0
chr2:136780000-136945000	chr2:136780000-136785000	chr2	136780000	136785000	chr2:136940000-136945000	chr2	136940000	136945000	0	0	0	0	0	1	0	0	0	0	0	0	1	1	0	1	0	0
chr8:120455000-121380000	chr8:120455000-120460000	chr8	120455000	120460000	chr8:121375000-121380000	chr8	121375000	121380000	0	0	0	0	0	0	0	0	0	0	0	0	0	0	0	0	0	0
chr8:58545000-58710000	chr8:58545000-58550000	chr8	58545000	58550000	chr8:58705000-58710000	chr8	58705000	58710000	0	0	0	0	0	0	0	0	0	0	0	0	0	0	0	0	0	0
chr19:28620000-28810000	chr19:28620000-28625000	chr19	28620000	28625000	chr19:28805000-28810000	chr19	28805000	28810000	0	0	0	0	0	0	0	0	0	0	0	0	0	0	0	0	0	0
chr4:14755000-15075000	chr4:14755000-14760000	chr4	14755000	14760000	chr4:15070000-15075000	chr4	15070000	15075000	0	0	0	0	0	0	0	0	0	0	0	0	0	0	0	0	0	0
chr13:75490000-75810000	chr13:75490000-75495000	chr13	75490000	75495000	chr13:75805000-75810000	chr13	75805000	75810000	0	0	0	0	0	0	0	0	0	0	0	0	0	0	0	0	0	0
chr14:28410000-28565000	chr14:28410000-28415000	chr14	28410000	28415000	chr14:28560000-28565000	chr14	28560000	28565000	0	0	0	0	0	0	0	0	0	0	0	0	0	0	0	0	0	0
chr2:137155000-137560000	chr2:137155000-137160000	chr2	137155000	137160000	chr2:137555000-137560000	chr2	137555000	137560000	0	0	0	0	0	0	0	0	0	0	0	0	0	0	0	0	0	0
chr15:10260000-10380000	chr15:10260000-10265000	chr15	10260000	10265000	chr15:10375000-10380000	chr15	10375000	10380000	1	0	0	0	0	0	1	0	1	1	0	0	1	0	0	0	0	0
chr3:10320000-10400000	chr3:10320000-10325000	chr3	10320000	10325000	chr3:10395000-10400000	chr3	10395000	10400000	1	0	0	0	0	0	1	0	1	1	0	0	1	0	0	0	0	0
chrX:165625000-165690000	chrX:165625000-165630000	chrX	165625000	165630000	chrX:165685000-165690000	chrX	165685000	165690000	0	0	0	0	0	0	0	0	0	0	0	0	0	0	0	0	0	0
chr12:25830000-26475000	chr12:25830000-25835000	chr12	25830000	25835000	chr12:26470000-26475000	chr12	26470000	26475000	1	0	1	0	0	0	1	0	1	1	1	1	1	1	0	0	0	1
chr7:78610000-78695000	chr7:78610000-78615000	chr7	78610000	78615000	chr7:78690000-78695000	chr7	78690000	78695000	0	0	0	0	0	0	0	1	0	0	0	0	0	0	0	0	0	1
chr16:32505000-32695000	chr16:32505000-32510000	chr16	32505000	32510000	chr16:32690000-32695000	chr16	32690000	32695000	0	0	0	1	0	0	0	0	0	1	0	1	0	0	1	0	0	0
chrX:101440000-101680000	chrX:101440000-101445000	chrX	101440000	101445000	chrX:101675000-101680000	chrX	101675000	101680000	0	0	0	0	0	0	0	0	0	0	0	0	0	0	0	0	0	0
chr3:18065000-18145000	chr3:18065000-18070000	chr3	18065000	18070000	chr3:18140000-18145000	chr3	18140000	18145000	0	0	0	0	0	0	0	1	0	0	0	0	0	0	0	0	0	1
chr8:47930000-48030000	chr8:47930000-47935000	chr8	47930000	47935000	chr8:48025000-48030000	chr8	48025000	48030000	0	1	0	0	0	0	0	1	1	0	1	0	0	0	0	0	1	1
chr4:64495000-65255000	chr4:64495000-64500000	chr4	64495000	64500000	chr4:65250000-65255000	chr4	65250000	65255000	0	0	0	0	0	0	0	0	0	0	0	0	0	0	0	0	0	0
chr14:46100000-46155000	chr14:46100000-46105000	chr14	46100000	46105000	chr14:46150000-46155000	chr14	46150000	46155000	0	0	0	1	0	0	0	0	0	1	0	1	0	0	1	0	0	0
chr16:76375000-76770000	chr16:76375000-76380000	chr16	76375000	76380000	chr16:76765000-76770000	chr16	76765000	76770000	0	0	0	0	0	0	0	0	0	0	0	0	0	0	0	0	0	0
chr4:94720000-95260000	chr4:94720000-94725000	chr4	94720000	94725000	chr4:95255000-95260000	chr4	95255000	95260000	0	0	0	0	0	0	0	1	0	0	0	0	0	0	0	0	0	1
chr11:105545000-105780000	chr11:105545000-105550000	chr11	105545000	105550000	chr11:105775000-105780000	chr11	105775000	105780000	0	0	0	0	0	0	0	0	0	0	0	0	0	0	0	0	0	0
chr13:75300000-76045000	chr13:75300000-75305000	chr13	75300000	75305000	chr13:76040000-76045000	chr13	76040000	76045000	0	0	0	0	0	0	0	0	0	0	0	0	0	0	0	0	0	0
chr6:21800000-21905000	chr6:21800000-21805000	chr6	21800000	21805000	chr6:21900000-21905000	chr6	21900000	21905000	0	0	0	0	0	0	0	0	0	0	0	0	0	0	0	0	0	0
chr5:46145000-46580000	chr5:46145000-46150000	chr5	46145000	46150000	chr5:46575000-46580000	chr5	46575000	46580000	0	0	0	0	0	0	0	0	0	0	0	0	0	0	0	0	0	0
chr18:5590000-6000000	chr18:5590000-5595000	chr18	5590000	5595000	chr18:5995000-6000000	chr18	5995000	6000000	0	0	0	0	1	0	0	0	0	0	0	0	0	0	1	1	1	0
chr15:41020000-41500000	chr15:41020000-41025000	chr15	41020000	41025000	chr15:41495000-41500000	chr15	41495000	41500000	0	0	0	0	0	0	0	0	0	0	0	0	0	0	0	0	0	0
chr8:55130000-55250000	chr8:55130000-55135000	chr8	55130000	55135000	chr8:55245000-55250000	chr8	55245000	55250000	0	0	0	0	0	0	0	0	0	0	0	0	0	0	0	0	0	0
chr9:96250000-96400000	chr9:96250000-96255000	chr9	96250000	96255000	chr9:96395000-96400000	chr9	96395000	96400000	0	0	0	0	0	0	0	0	0	0	0	0	0	0	0	0	0	0
chr11:23050000-23175000	chr11:23050000-23055000	chr11	23050000	23055000	chr11:23170000-23175000	chr11	23170000	23175000	0	0	0	0	0	0	0	0	0	0	0	0	0	0	0	0	0	0
chr19:38295000-38435000	chr19:38295000-38300000	chr19	38295000	38300000	chr19:38430000-38435000	chr19	38430000	38435000	0	0	0	0	0	0	0	0	0	0	0	0	0	0	0	0	0	0
chr8:38055000-38130000	chr8:38055000-38060000	chr8	38055000	38060000	chr8:38125000-38130000	chr8	38125000	38130000	0	0	0	0	0	0	0	0	0	0	0	0	0	0	0	0	0	0
chrX:55195000-55740000	chrX:55195000-55200000	chrX	55195000	55200000	chrX:55735000-55740000	chrX	55735000	55740000	0	0	0	0	0	0	0	0	0	0	0	0	0	0	0	0	0	0
chr2:51965000-52100000	chr2:51965000-51970000	chr2	51965000	51970000	chr2:52095000-52100000	chr2	52095000	52100000	0	0	0	0	0	0	0	0	0	0	0	0	0	0	0	0	0	0
chr10:69430000-69770000	chr10:69430000-69435000	chr10	69430000	69435000	chr10:69765000-69770000	chr10	69765000	69770000	0	0	0	0	0	0	0	0	0	0	0	0	0	0	0	0	0	0
chr1:134060000-134115000	chr1:134060000-134065000	chr1	134060000	134065000	chr1:134110000-134115000	chr1	134110000	134115000	0	0	0	0	0	0	1	0	0	0	0	0	0	0	0	0	0	0
chr4:141530000-141710000	chr4:141530000-141535000	chr4	141530000	141535000	chr4:141705000-141710000	chr4	141705000	141710000	0	0	0	0	0	0	0	0	0	0	0	0	0	0	0	0	0	0
chr7:14705000-14805000	chr7:14705000-14710000	chr7	14705000	14710000	chr7:14800000-14805000	chr7	14800000	14805000	0	0	0	0	0	1	0	0	0	0	0	0	1	1	0	1	0	0
chr14:21625000-21700000	chr14:21625000-21630000	chr14	21625000	21630000	chr14:21695000-21700000	chr14	21695000	21700000	0	0	0	0	0	0	0	0	0	0	0	0	0	0	0	0	0	0
chr11:33080000-33460000	chr11:33080000-33085000	chr11	33080000	33085000	chr11:33455000-33460000	chr11	33455000	33460000	0	0	0	0	0	0	0	0	0	0	0	0	0	0	0	0	0	0
chrX:99410000-99680000	chrX:99410000-99415000	chrX	99410000	99415000	chrX:99675000-99680000	chrX	99675000	99680000	0	0	0	0	0	0	0	0	0	0	0	0	0	0	0	0	0	0
chr19:38030000-38135000	chr19:38030000-38035000	chr19	38030000	38035000	chr19:38130000-38135000	chr19	38130000	38135000	0	0	0	0	0	0	0	0	0	0	0	0	0	0	0	0	0	0
chr2:32570000-32620000	chr2:32570000-32575000	chr2	32570000	32575000	chr2:32615000-32620000	chr2	32615000	32620000	0	0	0	0	0	0	1	0	0	0	0	0	0	0	0	0	0	0
chrX:70835000-70905000	chrX:70835000-70840000	chrX	70835000	70840000	chrX:70900000-70905000	chrX	70900000	70905000	0	0	0	0	0	0	0	0	0	0	0	0	0	0	0	0	0	0
chr1:166415000-166730000	chr1:166415000-166420000	chr1	166415000	166420000	chr1:166725000-166730000	chr1	166725000	166730000	0	0	0	0	0	0	0	0	0	0	0	0	0	0	0	0	0	0
chr13:19445000-19735000	chr13:19445000-19450000	chr13	19445000	19450000	chr13:19730000-19735000	chr13	19730000	19735000	0	0	0	0	0	0	0	0	0	0	0	0	0	0	0	0	0	0
chr6:23995000-24105000	chr6:23995000-24000000	chr6	23995000	24000000	chr6:24100000-24105000	chr6	24100000	24105000	0	0	0	0	0	0	0	0	0	0	0	0	0	0	0	0	0	0
chr6:12360000-12405000	chr6:12360000-12365000	chr6	12360000	12365000	chr6:12400000-12405000	chr6	12400000	12405000	0	0	0	0	0	0	0	0	0	0	0	0	0	0	0	0	0	0
chr3:130595000-130925000	chr3:130595000-130600000	chr3	130595000	130600000	chr3:130920000-130925000	chr3	130920000	130925000	0	0	0	0	0	0	0	0	0	0	0	0	0	0	0	0	0	0
chr6:27780000-28090000	chr6:27780000-27785000	chr6	27780000	27785000	chr6:28085000-28090000	chr6	28085000	28090000	0	0	0	0	0	0	0	0	0	0	0	0	0	0	0	0	0	0
chr6:27610000-28095000	chr6:27610000-27615000	chr6	27610000	27615000	chr6:28090000-28095000	chr6	28090000	28095000	0	0	0	0	0	0	0	0	0	0	0	0	0	0	0	0	0	0
chr13:39795000-40850000	chr13:39795000-39800000	chr13	39795000	39800000	chr13:40845000-40850000	chr13	40845000	40850000	0	0	0	0	0	0	0	0	0	0	0	0	0	0	0	0	0	0
chr13:98005000-98715000	chr13:98005000-98010000	chr13	98005000	98010000	chr13:98710000-98715000	chr13	98710000	98715000	0	0	0	0	0	0	0	0	0	0	0	0	0	0	0	0	0	0
chr9:54465000-54530000	chr9:54465000-54470000	chr9	54465000	54470000	chr9:54525000-54530000	chr9	54525000	54530000	0	0	0	0	0	0	0	0	0	0	0	0	0	0	0	0	0	0
chr19:34320000-34630000	chr19:34320000-34325000	chr19	34320000	34325000	chr19:34625000-34630000	chr19	34625000	34630000	0	0	0	0	0	0	0	0	0	0	0	0	0	0	0	0	0	0
chrX:135555000-135795000	chrX:135555000-135560000	chrX	135555000	135560000	chrX:135790000-135795000	chrX	135790000	135795000	0	0	0	0	0	0	0	0	0	0	0	0	0	0	0	0	0	0
chr14:119220000-119430000	chr14:119220000-119225000	chr14	119220000	119225000	chr14:119425000-119430000	chr14	119425000	119430000	0	0	0	0	0	0	0	0	0	0	0	0	0	0	0	0	0	0
chr12:113545000-113720000	chr12:113545000-113550000	chr12	113545000	113550000	chr12:113715000-113720000	chr12	113715000	113720000	0	0	0	0	1	0	0	0	0	0	0	0	0	0	1	1	1	0
chr2:117610000-117945000	chr2:117610000-117615000	chr2	117610000	117615000	chr2:117940000-117945000	chr2	117940000	117945000	0	0	0	0	0	0	0	0	0	0	0	0	0	0	0	0	0	0
chrX:135960000-136305000	chrX:135960000-135965000	chrX	135960000	135965000	chrX:136300000-136305000	chrX	136300000	136305000	0	0	0	0	0	0	0	0	0	0	0	0	0	0	0	0	0	0
chr15:32180000-32375000	chr15:32180000-32185000	chr15	32180000	32185000	chr15:32370000-32375000	chr15	32370000	32375000	0	0	0	0	0	0	0	0	0	0	0	0	0	0	0	0	0	0
chr2:115345000-115550000	chr2:115345000-115350000	chr2	115345000	115350000	chr2:115545000-115550000	chr2	115545000	115550000	0	0	0	0	1	0	0	0	0	0	0	0	0	0	1	1	1	0
chr18:43150000-43345000	chr18:43150000-43155000	chr18	43150000	43155000	chr18:43340000-43345000	chr18	43340000	43345000	0	0	0	0	0	0	0	0	0	0	0	0	0	0	0	0	0	0
chr1:83745000-84435000	chr1:83745000-83750000	chr1	83745000	83750000	chr1:84430000-84435000	chr1	84430000	84435000	0	0	0	0	0	0	0	0	0	0	0	0	0	0	0	0	0	0
chr4:64905000-65050000	chr4:64905000-64910000	chr4	64905000	64910000	chr4:65045000-65050000	chr4	65045000	65050000	0	0	0	0	0	0	0	0	0	0	0	0	0	0	0	0	0	0
chr11:22125000-22255000	chr11:22125000-22130000	chr11	22125000	22130000	chr11:22250000-22255000	chr11	22250000	22255000	0	0	0	0	0	0	0	0	0	0	0	0	0	0	0	0	0	0
chr2:11925000-12235000	chr2:11925000-11930000	chr2	11925000	11930000	chr2:12230000-12235000	chr2	12230000	12235000	0	0	0	0	0	0	0	0	0	0	0	0	0	0	0	0	0	0
chr6:117120000-117250000	chr6:117120000-117125000	chr6	117120000	117125000	chr6:117245000-117250000	chr6	117245000	117250000	0	0	0	0	0	0	0	1	0	0	0	0	0	0	0	0	0	1
chr13:60575000-60925000	chr13:60575000-60580000	chr13	60575000	60580000	chr13:60920000-60925000	chr13	60920000	60925000	1	0	0	0	1	0	1	0	1	1	0	0	1	0	1	1	1	0
chr3:59910000-60310000	chr3:59910000-59915000	chr3	59910000	59915000	chr3:60305000-60310000	chr3	60305000	60310000	0	0	0	0	0	0	0	0	0	0	0	0	0	0	0	0	0	0
chr13:29950000-30085000	chr13:29950000-29955000	chr13	29950000	29955000	chr13:30080000-30085000	chr13	30080000	30085000	0	0	0	0	0	0	0	0	0	0	0	0	0	0	0	0	0	0
chr13:60605000-60685000	chr13:60605000-60610000	chr13	60605000	60610000	chr13:60680000-60685000	chr13	60680000	60685000	1	0	0	0	1	0	1	0	1	1	0	0	1	0	1	1	1	0
chr14:33040000-33300000	chr14:33040000-33045000	chr14	33040000	33045000	chr14:33295000-33300000	chr14	33295000	33300000	0	0	0	0	0	0	0	0	0	0	0	0	0	0	0	0	0	0
chr1:189065000-189145000	chr1:189065000-189070000	chr1	189065000	189070000	chr1:189140000-189145000	chr1	189140000	189145000	0	0	0	1	0	0	0	0	0	1	0	1	0	0	1	0	0	0
chr4:41510000-41660000	chr4:41510000-41515000	chr4	41510000	41515000	chr4:41655000-41660000	chr4	41655000	41660000	0	0	0	0	0	0	0	0	0	0	0	0	0	0	0	0	0	0
chr5:90835000-90935000	chr5:90835000-90840000	chr5	90835000	90840000	chr5:90930000-90935000	chr5	90930000	90935000	0	0	0	0	1	0	0	0	0	0	0	0	0	0	1	1	1	0
chr7:112545000-112810000	chr7:112545000-112550000	chr7	112545000	112550000	chr7:112805000-112810000	chr7	112805000	112810000	0	0	0	0	0	0	0	0	0	0	0	0	0	0	0	0	0	0
chr14:48795000-48985000	chr14:48795000-48800000	chr14	48795000	48800000	chr14:48980000-48985000	chr14	48980000	48985000	0	0	0	0	0	0	0	0	0	0	0	0	0	0	0	0	0	0
chr3:50790000-50935000	chr3:50790000-50795000	chr3	50790000	50795000	chr3:50930000-50935000	chr3	50930000	50935000	0	0	0	0	0	0	0	0	0	0	0	0	0	0	0	0	0	0
chr12:92830000-93095000	chr12:92830000-92835000	chr12	92830000	92835000	chr12:93090000-93095000	chr12	93090000	93095000	0	0	0	0	0	0	0	0	0	0	0	0	0	0	0	0	0	0
chrX:13380000-13515000	chrX:13380000-13385000	chrX	13380000	13385000	chrX:13510000-13515000	chrX	13510000	13515000	0	0	0	0	0	0	0	0	0	0	0	0	0	0	0	0	0	0
chr13:89915000-90690000	chr13:89915000-89920000	chr13	89915000	89920000	chr13:90685000-90690000	chr13	90685000	90690000	0	0	0	0	0	0	0	0	0	0	0	0	0	0	0	0	0	0
chr15:3385000-3865000	chr15:3385000-3390000	chr15	3385000	3390000	chr15:3860000-3865000	chr15	3860000	3865000	0	0	0	0	0	0	0	0	0	0	0	0	0	0	0	0	0	0
chr12:88140000-88255000	chr12:88140000-88145000	chr12	88140000	88145000	chr12:88250000-88255000	chr12	88250000	88255000	0	1	0	0	0	0	0	1	1	0	1	0	0	0	0	0	1	1
chr3:17950000-18975000	chr3:17950000-17955000	chr3	17950000	17955000	chr3:18970000-18975000	chr3	18970000	18975000	0	0	0	0	0	0	1	0	0	0	0	0	0	0	0	0	0	0
chr14:88680000-88870000	chr14:88680000-88685000	chr14	88680000	88685000	chr14:88865000-88870000	chr14	88865000	88870000	0	0	0	0	0	0	0	0	0	0	0	0	0	0	0	0	0	0
chr4:20050000-21300000	chr4:20050000-20055000	chr4	20050000	20055000	chr4:21295000-21300000	chr4	21295000	21300000	0	0	0	0	0	0	0	0	0	0	0	0	0	0	0	0	0	0
chrX:97895000-98150000	chrX:97895000-97900000	chrX	97895000	97900000	chrX:98145000-98150000	chrX	98145000	98150000	0	0	0	0	0	0	0	0	0	0	0	0	0	0	0	0	0	0
chr10:68650000-68735000	chr10:68650000-68655000	chr10	68650000	68655000	chr10:68730000-68735000	chr10	68730000	68735000	0	0	0	0	0	0	0	0	0	0	0	0	0	0	0	0	0	0
chr1:166300000-166420000	chr1:166300000-166305000	chr1	166300000	166305000	chr1:166415000-166420000	chr1	166415000	166420000	0	0	0	0	0	0	0	0	0	0	0	0	0	0	0	0	0	0
chr14:70870000-70945000	chr14:70870000-70875000	chr14	70870000	70875000	chr14:70940000-70945000	chr14	70940000	70945000	0	0	0	1	0	0	0	1	0	1	0	1	0	0	1	0	0	1
chr9:114410000-114495000	chr9:114410000-114415000	chr9	114410000	114415000	chr9:114490000-114495000	chr9	114490000	114495000	0	0	0	0	0	0	0	0	0	0	0	0	0	0	0	0	0	0
chr19:16200000-16685000	chr19:16200000-16205000	chr19	16200000	16205000	chr19:16680000-16685000	chr19	16680000	16685000	0	0	0	0	0	0	0	0	0	0	0	0	0	0	0	0	0	0
chr10:69335000-69435000	chr10:69335000-69340000	chr10	69335000	69340000	chr10:69430000-69435000	chr10	69430000	69435000	0	0	0	0	0	0	0	0	0	0	0	0	0	0	0	0	0	0
chr4:123215000-123355000	chr4:123215000-123220000	chr4	123215000	123220000	chr4:123350000-123355000	chr4	123350000	123355000	0	0	0	0	0	0	0	0	0	0	0	0	0	0	0	0	0	0
chr5:49525000-49745000	chr5:49525000-49530000	chr5	49525000	49530000	chr5:49740000-49745000	chr5	49740000	49745000	0	0	0	0	0	0	0	0	0	0	0	0	0	0	0	0	0	0
chr3:103910000-104030000	chr3:103910000-103915000	chr3	103910000	103915000	chr3:104025000-104030000	chr3	104025000	104030000	0	0	0	0	0	0	0	0	0	0	0	0	0	0	0	0	0	0
chr11:107130000-107250000	chr11:107130000-107135000	chr11	107130000	107135000	chr11:107245000-107250000	chr11	107245000	107250000	0	0	0	0	0	0	1	0	0	0	0	0	0	0	0	0	0	0
chr4:82905000-82995000	chr4:82905000-82910000	chr4	82905000	82910000	chr4:82990000-82995000	chr4	82990000	82995000	1	0	0	0	1	0	1	1	1	1	0	0	1	0	1	1	1	1
chr8:91810000-91935000	chr8:91810000-91815000	chr8	91810000	91815000	chr8:91930000-91935000	chr8	91930000	91935000	0	0	1	0	0	0	1	1	0	0	1	1	0	1	0	0	0	2
chr17:74890000-75000000	chr17:74890000-74895000	chr17	74890000	74895000	chr17:74995000-75000000	chr17	74995000	75000000	0	0	0	0	0	0	0	0	0	0	0	0	0	0	0	0	0	0
chr11:109310000-109455000	chr11:109310000-109315000	chr11	109310000	109315000	chr11:109450000-109455000	chr11	109450000	109455000	0	0	0	0	0	0	0	0	0	0	0	0	0	0	0	0	0	0
chr11:33630000-33825000	chr11:33630000-33635000	chr11	33630000	33635000	chr11:33820000-33825000	chr11	33820000	33825000	0	0	0	0	0	0	0	0	0	0	0	0	0	0	0	0	0	0
chrX:16310000-16825000	chrX:16310000-16315000	chrX	16310000	16315000	chrX:16820000-16825000	chrX	16820000	16825000	0	0	0	0	0	0	0	0	0	0	0	0	0	0	0	0	0	0
chr1:176600000-176665000	chr1:176600000-176605000	chr1	176600000	176605000	chr1:176660000-176665000	chr1	176660000	176665000	0	0	0	0	0	0	0	0	0	0	0	0	0	0	0	0	0	0
chrX:14295000-14545000	chrX:14295000-14300000	chrX	14295000	14300000	chrX:14540000-14545000	chrX	14540000	14545000	0	0	0	0	0	1	0	0	0	0	0	0	1	1	0	1	0	0
chr2:37445000-37550000	chr2:37445000-37450000	chr2	37445000	37450000	chr2:37545000-37550000	chr2	37545000	37550000	1	0	1	0	0	0	1	0	1	1	1	1	1	1	0	0	0	1
chr10:18555000-18630000	chr10:18555000-18560000	chr10	18555000	18560000	chr10:18625000-18630000	chr10	18625000	18630000	0	0	0	0	0	0	0	0	0	0	0	0	0	0	0	0	0	0
chr14:114625000-114760000	chr14:114625000-114630000	chr14	114625000	114630000	chr14:114755000-114760000	chr14	114755000	114760000	0	0	0	0	0	0	0	0	0	0	0	0	0	0	0	0	0	0
chr9:71835000-71965000	chr9:71835000-71840000	chr9	71835000	71840000	chr9:71960000-71965000	chr9	71960000	71965000	0	0	0	0	0	0	0	0	0	0	0	0	0	0	0	0	0	0
chr8:37265000-37420000	chr8:37265000-37270000	chr8	37265000	37270000	chr8:37415000-37420000	chr8	37415000	37420000	0	1	1	0	0	0	0	0	1	0	2	1	0	1	0	0	1	1
chr2:67660000-67730000	chr2:67660000-67665000	chr2	67660000	67665000	chr2:67725000-67730000	chr2	67725000	67730000	0	0	0	1	0	0	0	1	0	1	0	1	0	0	1	0	0	1
chr11:18920000-19665000	chr11:18920000-18925000	chr11	18920000	18925000	chr11:19660000-19665000	chr11	19660000	19665000	0	0	0	0	0	0	0	0	0	0	0	0	0	0	0	0	0	0
chr11:72045000-72140000	chr11:72045000-72050000	chr11	72045000	72050000	chr11:72135000-72140000	chr11	72135000	72140000	1	0	0	1	0	0	0	0	1	2	0	1	1	0	1	0	0	0
chr12:120275000-121225000	chr12:120275000-120280000	chr12	120275000	120280000	chr12:121220000-121225000	chr12	121220000	121225000	0	0	0	0	0	0	0	0	0	0	0	0	0	0	0	0	0	0
chr7:152125000-152240000	chr7:152125000-152130000	chr7	152125000	152130000	chr7:152235000-152240000	chr7	152235000	152240000	1	0	0	1	0	0	1	0	1	2	0	1	1	0	1	0	0	0
chrX:161420000-161495000	chrX:161420000-161425000	chrX	161420000	161425000	chrX:161490000-161495000	chrX	161490000	161495000	0	0	0	0	0	0	0	0	0	0	0	0	0	0	0	0	0	0
chr3:38025000-38105000	chr3:38025000-38030000	chr3	38025000	38030000	chr3:38100000-38105000	chr3	38100000	38105000	0	0	0	0	0	0	0	0	0	0	0	0	0	0	0	0	0	0
chr8:25940000-26065000	chr8:25940000-25945000	chr8	25940000	25945000	chr8:26060000-26065000	chr8	26060000	26065000	0	0	0	0	0	0	0	0	0	0	0	0	0	0	0	0	0	0
chr5:86620000-87235000	chr5:86620000-86625000	chr5	86620000	86625000	chr5:87230000-87235000	chr5	87230000	87235000	0	0	0	0	0	0	0	0	0	0	0	0	0	0	0	0	0	0
chr3:148345000-149105000	chr3:148345000-148350000	chr3	148345000	148350000	chr3:149100000-149105000	chr3	149100000	149105000	0	0	0	0	0	0	0	0	0	0	0	0	0	0	0	0	0	0
chr14:63125000-63175000	chr14:63125000-63130000	chr14	63125000	63130000	chr14:63170000-63175000	chr14	63170000	63175000	0	0	0	0	0	0	1	0	0	0	0	0	0	0	0	0	0	0
chr6:100620000-101175000	chr6:100620000-100625000	chr6	100620000	100625000	chr6:101170000-101175000	chr6	101170000	101175000	0	0	0	0	0	0	0	0	0	0	0	0	0	0	0	0	0	0
chr15:30855000-31160000	chr15:30855000-30860000	chr15	30855000	30860000	chr15:31155000-31160000	chr15	31155000	31160000	0	0	0	0	0	0	0	1	0	0	0	0	0	0	0	0	0	1
chr8:83275000-83410000	chr8:83275000-83280000	chr8	83275000	83280000	chr8:83405000-83410000	chr8	83405000	83410000	0	0	0	1	0	0	0	0	0	1	0	1	0	0	1	0	0	0
chr8:129515000-129675000	chr8:129515000-129520000	chr8	129515000	129520000	chr8:129670000-129675000	chr8	129670000	129675000	0	0	0	0	0	0	0	0	0	0	0	0	0	0	0	0	0	0
chr3:129005000-129240000	chr3:129005000-129010000	chr3	129005000	129010000	chr3:129235000-129240000	chr3	129235000	129240000	0	0	0	1	0	0	0	0	0	1	0	1	0	0	1	0	0	0
chr1:128195000-128310000	chr1:128195000-128200000	chr1	128195000	128200000	chr1:128305000-128310000	chr1	128305000	128310000	0	0	0	0	0	0	0	0	0	0	0	0	0	0	0	0	0	0
chr13:60225000-60280000	chr13:60225000-60230000	chr13	60225000	60230000	chr13:60275000-60280000	chr13	60275000	60280000	0	0	0	0	0	0	0	1	0	0	0	0	0	0	0	0	0	1
chr13:23885000-24050000	chr13:23885000-23890000	chr13	23885000	23890000	chr13:24045000-24050000	chr13	24045000	24050000	0	0	0	0	0	0	0	0	0	0	0	0	0	0	0	0	0	0
chrX:53680000-53750000	chrX:53680000-53685000	chrX	53680000	53685000	chrX:53745000-53750000	chrX	53745000	53750000	0	0	0	0	0	0	0	0	0	0	0	0	0	0	0	0	0	0
chr13:9885000-10455000	chr13:9885000-9890000	chr13	9885000	9890000	chr13:10450000-10455000	chr13	10450000	10455000	0	0	0	0	0	0	0	0	0	0	0	0	0	0	0	0	0	0
chr7:99890000-99980000	chr7:99890000-99895000	chr7	99890000	99895000	chr7:99975000-99980000	chr7	99975000	99980000	0	0	0	0	0	0	0	0	0	0	0	0	0	0	0	0	0	0
chr2:140600000-141115000	chr2:140600000-140605000	chr2	140600000	140605000	chr2:141110000-141115000	chr2	141110000	141115000	0	0	0	0	0	0	0	0	0	0	0	0	0	0	0	0	0	0
chr11:114065000-114505000	chr11:114065000-114070000	chr11	114065000	114070000	chr11:114500000-114505000	chr11	114500000	114505000	0	0	0	0	0	0	0	0	0	0	0	0	0	0	0	0	0	0
chr11:107870000-108285000	chr11:107870000-107875000	chr11	107870000	107875000	chr11:108280000-108285000	chr11	108280000	108285000	0	0	0	0	0	0	0	0	0	0	0	0	0	0	0	0	0	0
chr18:78030000-78120000	chr18:78030000-78035000	chr18	78030000	78035000	chr18:78115000-78120000	chr18	78115000	78120000	0	0	0	0	0	0	1	0	0	0	0	0	0	0	0	0	0	0
chr3:102365000-102500000	chr3:102365000-102370000	chr3	102365000	102370000	chr3:102495000-102500000	chr3	102495000	102500000	0	0	0	0	0	0	0	0	0	0	0	0	0	0	0	0	0	0
chr15:66800000-66935000	chr15:66800000-66805000	chr15	66800000	66805000	chr15:66930000-66935000	chr15	66930000	66935000	0	0	0	0	0	0	0	0	0	0	0	0	0	0	0	0	0	0
chr8:48100000-48465000	chr8:48100000-48105000	chr8	48100000	48105000	chr8:48460000-48465000	chr8	48460000	48465000	0	0	0	0	0	0	0	0	0	0	0	0	0	0	0	0	0	0
chr13:74110000-74170000	chr13:74110000-74115000	chr13	74110000	74115000	chr13:74165000-74170000	chr13	74165000	74170000	0	0	0	0	0	0	0	0	0	0	0	0	0	0	0	0	0	0
chr19:39360000-40010000	chr19:39360000-39365000	chr19	39360000	39365000	chr19:40005000-40010000	chr19	40005000	40010000	0	0	0	0	0	0	0	0	0	0	0	0	0	0	0	0	0	0
chr12:78400000-78540000	chr12:78400000-78405000	chr12	78400000	78405000	chr12:78535000-78540000	chr12	78535000	78540000	0	0	0	0	0	0	0	0	0	0	0	0	0	0	0	0	0	0
chr8:130550000-131025000	chr8:130550000-130555000	chr8	130550000	130555000	chr8:131020000-131025000	chr8	131020000	131025000	0	0	0	0	0	0	0	0	0	0	0	0	0	0	0	0	0	0
chrX:130550000-131055000	chrX:130550000-130555000	chrX	130550000	130555000	chrX:131050000-131055000	chrX	131050000	131055000	0	0	0	0	0	0	0	0	0	0	0	0	0	0	0	0	0	0
chr19:16205000-16410000	chr19:16205000-16210000	chr19	16205000	16210000	chr19:16405000-16410000	chr19	16405000	16410000	0	0	0	0	0	0	0	0	0	0	0	0	0	0	0	0	0	0
chr18:9715000-9870000	chr18:9715000-9720000	chr18	9715000	9720000	chr18:9865000-9870000	chr18	9865000	9870000	0	0	0	0	0	0	0	0	0	0	0	0	0	0	0	0	0	0
chr11:57360000-57600000	chr11:57360000-57365000	chr11	57360000	57365000	chr11:57595000-57600000	chr11	57595000	57600000	0	0	0	0	0	0	0	0	0	0	0	0	0	0	0	0	0	0
chr3:58880000-59025000	chr3:58880000-58885000	chr3	58880000	58885000	chr3:59020000-59025000	chr3	59020000	59025000	0	0	0	0	0	0	0	0	0	0	0	0	0	0	0	0	0	0
chr19:59495000-60230000	chr19:59495000-59500000	chr19	59495000	59500000	chr19:60225000-60230000	chr19	60225000	60230000	0	0	0	0	0	0	0	0	0	0	0	0	0	0	0	0	0	0
chr6:3580000-5075000	chr6:3580000-3585000	chr6	3580000	3585000	chr6:5070000-5075000	chr6	5070000	5075000	0	0	0	0	0	0	0	0	0	0	0	0	0	0	0	0	0	0
chrX:161070000-162115000	chrX:161070000-161075000	chrX	161070000	161075000	chrX:162110000-162115000	chrX	162110000	162115000	0	0	0	0	0	0	0	0	0	0	0	0	0	0	0	0	0	0
chr15:74595000-74715000	chr15:74595000-74600000	chr15	74595000	74600000	chr15:74710000-74715000	chr15	74710000	74715000	0	0	0	0	0	0	0	0	0	0	0	0	0	0	0	0	0	0
chr10:124860000-124940000	chr10:124860000-124865000	chr10	124860000	124865000	chr10:124935000-124940000	chr10	124935000	124940000	0	0	0	0	0	0	0	0	0	0	0	0	0	0	0	0	0	0
chr1:158350000-158475000	chr1:158350000-158355000	chr1	158350000	158355000	chr1:158470000-158475000	chr1	158470000	158475000	0	0	0	0	0	0	0	0	0	0	0	0	0	0	0	0	0	0
chr4:97415000-97995000	chr4:97415000-97420000	chr4	97415000	97420000	chr4:97990000-97995000	chr4	97990000	97995000	0	0	0	0	0	0	0	0	0	0	0	0	0	0	0	0	0	0
chr3:133540000-134295000	chr3:133540000-133545000	chr3	133540000	133545000	chr3:134290000-134295000	chr3	134290000	134295000	0	0	0	0	0	0	0	0	0	0	0	0	0	0	0	0	0	0
chr6:54535000-54585000	chr6:54535000-54540000	chr6	54535000	54540000	chr6:54580000-54585000	chr6	54580000	54585000	0	0	0	0	0	0	0	0	0	0	0	0	0	0	0	0	0	0
chr10:116800000-116880000	chr10:116800000-116805000	chr10	116800000	116805000	chr10:116875000-116880000	chr10	116875000	116880000	0	0	0	0	0	0	0	0	0	0	0	0	0	0	0	0	0	0
chr1:156945000-157070000	chr1:156945000-156950000	chr1	156945000	156950000	chr1:157065000-157070000	chr1	157065000	157070000	1	0	0	0	0	0	1	0	1	1	0	0	1	0	0	0	0	0
chr5:91650000-91695000	chr5:91650000-91655000	chr5	91650000	91655000	chr5:91690000-91695000	chr5	91690000	91695000	0	0	0	0	0	0	0	0	0	0	0	0	0	0	0	0	0	0
chr7:25915000-25980000	chr7:25915000-25920000	chr7	25915000	25920000	chr7:25975000-25980000	chr7	25975000	25980000	0	0	0	0	0	0	0	0	0	0	0	0	0	0	0	0	0	0
chr2:128770000-128960000	chr2:128770000-128775000	chr2	128770000	128775000	chr2:128955000-128960000	chr2	128955000	128960000	0	0	0	0	0	0	1	0	0	0	0	0	0	0	0	0	0	0
chr19:10525000-10565000	chr19:10525000-10530000	chr19	10525000	10530000	chr19:10560000-10565000	chr19	10560000	10565000	0	0	0	0	0	0	0	0	0	0	0	0	0	0	0	0	0	0
chr6:56430000-56645000	chr6:56430000-56435000	chr6	56430000	56435000	chr6:56640000-56645000	chr6	56640000	56645000	0	0	0	0	0	0	0	0	0	0	0	0	0	0	0	0	0	0
chr17:88655000-88710000	chr17:88655000-88660000	chr17	88655000	88660000	chr17:88705000-88710000	chr17	88705000	88710000	0	0	0	0	0	0	0	0	0	0	0	0	0	0	0	0	0	0
chr7:108695000-108775000	chr7:108695000-108700000	chr7	108695000	108700000	chr7:108770000-108775000	chr7	108770000	108775000	0	0	0	0	0	0	0	0	0	0	0	0	0	0	0	0	0	0
chr11:5195000-5330000	chr11:5195000-5200000	chr11	5195000	5200000	chr11:5325000-5330000	chr11	5325000	5330000	0	0	0	0	0	0	0	0	0	0	0	0	0	0	0	0	0	0
chr1:168140000-168305000	chr1:168140000-168145000	chr1	168140000	168145000	chr1:168300000-168305000	chr1	168300000	168305000	0	0	0	0	0	0	0	0	0	0	0	0	0	0	0	0	0	0
chr6:67245000-67395000	chr6:67245000-67250000	chr6	67245000	67250000	chr6:67390000-67395000	chr6	67390000	67395000	0	0	0	0	0	0	0	0	0	0	0	0	0	0	0	0	0	0
chr8:119910000-119995000	chr8:119910000-119915000	chr8	119910000	119915000	chr8:119990000-119995000	chr8	119990000	119995000	0	0	0	0	0	0	0	0	0	0	0	0	0	0	0	0	0	0
chrX:22945000-23275000	chrX:22945000-22950000	chrX	22945000	22950000	chrX:23270000-23275000	chrX	23270000	23275000	0	0	0	0	0	0	0	0	0	0	0	0	0	0	0	0	0	0
chr8:58540000-59095000	chr8:58540000-58545000	chr8	58540000	58545000	chr8:59090000-59095000	chr8	59090000	59095000	0	0	0	0	0	0	0	0	0	0	0	0	0	0	0	0	0	0
chr3:73460000-74385000	chr3:73460000-73465000	chr3	73460000	73465000	chr3:74380000-74385000	chr3	74380000	74385000	0	0	0	0	0	0	0	0	0	0	0	0	0	0	0	0	0	0
chr11:5380000-5600000	chr11:5380000-5385000	chr11	5380000	5385000	chr11:5595000-5600000	chr11	5595000	5600000	0	0	0	0	0	0	0	0	0	0	0	0	0	0	0	0	0	0
chr14:19660000-19805000	chr14:19660000-19665000	chr14	19660000	19665000	chr14:19800000-19805000	chr14	19800000	19805000	0	0	0	0	0	0	0	0	0	0	0	0	0	0	0	0	0	0
chr9:45110000-45205000	chr9:45110000-45115000	chr9	45110000	45115000	chr9:45200000-45205000	chr9	45200000	45205000	0	0	0	0	0	0	0	0	0	0	0	0	0	0	0	0	0	0
chr7:73020000-73065000	chr7:73020000-73025000	chr7	73020000	73025000	chr7:73060000-73065000	chr7	73060000	73065000	0	0	0	0	0	0	0	0	0	0	0	0	0	0	0	0	0	0
chr2:93905000-94090000	chr2:93905000-93910000	chr2	93905000	93910000	chr2:94085000-94090000	chr2	94085000	94090000	0	0	0	0	0	0	1	0	0	0	0	0	0	0	0	0	0	0
chr6:53985000-54085000	chr6:53985000-53990000	chr6	53985000	53990000	chr6:54080000-54085000	chr6	54080000	54085000	0	0	0	0	0	0	0	0	0	0	0	0	0	0	0	0	0	0
chr6:87050000-87245000	chr6:87050000-87055000	chr6	87050000	87055000	chr6:87240000-87245000	chr6	87240000	87245000	0	0	0	0	0	0	0	1	0	0	0	0	0	0	0	0	0	1
chr6:58785000-58985000	chr6:58785000-58790000	chr6	58785000	58790000	chr6:58980000-58985000	chr6	58980000	58985000	0	0	0	0	0	0	0	0	0	0	0	0	0	0	0	0	0	0
chr9:74135000-74510000	chr9:74135000-74140000	chr9	74135000	74140000	chr9:74505000-74510000	chr9	74505000	74510000	0	0	0	0	0	0	0	0	0	0	0	0	0	0	0	0	0	0
chr7:128305000-128790000	chr7:128305000-128310000	chr7	128305000	128310000	chr7:128785000-128790000	chr7	128785000	128790000	0	0	0	0	0	0	0	0	0	0	0	0	0	0	0	0	0	0
chr7:121210000-121365000	chr7:121210000-121215000	chr7	121210000	121215000	chr7:121360000-121365000	chr7	121360000	121365000	0	0	1	0	0	0	0	0	0	0	1	1	0	1	0	0	0	1
chrX:20970000-22940000	chrX:20970000-20975000	chrX	20970000	20975000	chrX:22935000-22940000	chrX	22935000	22940000	0	0	0	0	0	0	0	0	0	0	0	0	0	0	0	0	0	0
chr3:67000000-67160000	chr3:67000000-67005000	chr3	67000000	67005000	chr3:67155000-67160000	chr3	67155000	67160000	0	0	0	0	0	0	0	0	0	0	0	0	0	0	0	0	0	0
chr17:85280000-85430000	chr17:85280000-85285000	chr17	85280000	85285000	chr17:85425000-85430000	chr17	85425000	85430000	0	1	0	1	0	0	0	1	1	1	1	1	0	0	1	0	1	1
chr7:149795000-149865000	chr7:149795000-149800000	chr7	149795000	149800000	chr7:149860000-149865000	chr7	149860000	149865000	0	0	0	0	0	0	0	0	0	0	0	0	0	0	0	0	0	0
chr3:132405000-132750000	chr3:132405000-132410000	chr3	132405000	132410000	chr3:132745000-132750000	chr3	132745000	132750000	0	0	0	0	0	0	0	0	0	0	0	0	0	0	0	0	0	0
chrX:13885000-14235000	chrX:13885000-13890000	chrX	13885000	13890000	chrX:14230000-14235000	chrX	14230000	14235000	0	0	0	0	0	0	0	0	0	0	0	0	0	0	0	0	0	0
chr13:95330000-95720000	chr13:95330000-95335000	chr13	95330000	95335000	chr13:95715000-95720000	chr13	95715000	95720000	0	0	0	0	0	0	0	0	0	0	0	0	0	0	0	0	0	0
chrX:163680000-164565000	chrX:163680000-163685000	chrX	163680000	163685000	chrX:164560000-164565000	chrX	164560000	164565000	0	0	0	0	0	0	0	0	0	0	0	0	0	0	0	0	0	0
chr13:112730000-112860000	chr13:112730000-112735000	chr13	112730000	112735000	chr13:112855000-112860000	chr13	112855000	112860000	0	0	0	0	0	0	1	0	0	0	0	0	0	0	0	0	0	0
chr11:27655000-27950000	chr11:27655000-27660000	chr11	27655000	27660000	chr11:27945000-27950000	chr11	27945000	27950000	0	0	0	0	0	0	0	0	0	0	0	0	0	0	0	0	0	0
chr18:23570000-23735000	chr18:23570000-23575000	chr18	23570000	23575000	chr18:23730000-23735000	chr18	23730000	23735000	0	0	0	0	0	0	0	0	0	0	0	0	0	0	0	0	0	0
chr2:114480000-115415000	chr2:114480000-114485000	chr2	114480000	114485000	chr2:115410000-115415000	chr2	115410000	115415000	0	0	0	0	0	0	0	0	0	0	0	0	0	0	0	0	0	0
chr2:116730000-116955000	chr2:116730000-116735000	chr2	116730000	116735000	chr2:116950000-116955000	chr2	116950000	116955000	0	0	0	0	0	0	0	0	0	0	0	0	0	0	0	0	0	0
chrX:158505000-158720000	chrX:158505000-158510000	chrX	158505000	158510000	chrX:158715000-158720000	chrX	158715000	158720000	0	0	0	0	0	0	0	0	0	0	0	0	0	0	0	0	0	0
chrX:17115000-17270000	chrX:17115000-17120000	chrX	17115000	17120000	chrX:17265000-17270000	chrX	17265000	17270000	0	0	0	0	0	0	0	0	0	0	0	0	0	0	0	0	0	0
chrX:33955000-34730000	chrX:33955000-33960000	chrX	33955000	33960000	chrX:34725000-34730000	chrX	34725000	34730000	0	0	0	0	0	0	0	0	0	0	0	0	0	0	0	0	0	0
chr15:43445000-43490000	chr15:43445000-43450000	chr15	43445000	43450000	chr15:43485000-43490000	chr15	43485000	43490000	0	0	0	0	0	0	0	0	0	0	0	0	0	0	0	0	0	0
chr6:51160000-51465000	chr6:51160000-51165000	chr6	51160000	51165000	chr6:51460000-51465000	chr6	51460000	51465000	0	0	0	0	0	0	0	0	0	0	0	0	0	0	0	0	0	0
chr6:82475000-82660000	chr6:82475000-82480000	chr6	82475000	82480000	chr6:82655000-82660000	chr6	82655000	82660000	0	0	0	0	0	0	0	0	0	0	0	0	0	0	0	0	0	0
chr14:62270000-62670000	chr14:62270000-62275000	chr14	62270000	62275000	chr14:62665000-62670000	chr14	62665000	62670000	0	0	0	0	0	0	0	0	0	0	0	0	0	0	0	0	0	0
chr10:124760000-124940000	chr10:124760000-124765000	chr10	124760000	124765000	chr10:124935000-124940000	chr10	124935000	124940000	0	0	0	0	0	0	0	0	0	0	0	0	0	0	0	0	0	0
chr6:17310000-17420000	chr6:17310000-17315000	chr6	17310000	17315000	chr6:17415000-17420000	chr6	17415000	17420000	0	0	0	0	0	0	0	0	0	0	0	0	0	0	0	0	0	0
chr12:55855000-55985000	chr12:55855000-55860000	chr12	55855000	55860000	chr12:55980000-55985000	chr12	55980000	55985000	0	0	0	0	0	0	0	0	0	0	0	0	0	0	0	0	0	0
chr16:86305000-86890000	chr16:86305000-86310000	chr16	86305000	86310000	chr16:86885000-86890000	chr16	86885000	86890000	0	0	0	0	0	0	0	0	0	0	0	0	0	0	0	0	0	0
chr18:50105000-50280000	chr18:50105000-50110000	chr18	50105000	50110000	chr18:50275000-50280000	chr18	50275000	50280000	0	0	0	0	0	0	0	0	0	0	0	0	0	0	0	0	0	0
chr4:75780000-76600000	chr4:75780000-75785000	chr4	75780000	75785000	chr4:76595000-76600000	chr4	76595000	76600000	0	0	0	0	0	0	0	0	0	0	0	0	0	0	0	0	0	0
chr6:21805000-21850000	chr6:21805000-21810000	chr6	21805000	21810000	chr6:21845000-21850000	chr6	21845000	21850000	0	0	0	0	0	0	0	0	0	0	0	0	0	0	0	0	0	0
chrX:16335000-17775000	chrX:16335000-16340000	chrX	16335000	16340000	chrX:17770000-17775000	chrX	17770000	17775000	0	0	0	0	0	0	0	0	0	0	0	0	0	0	0	0	0	0
chr13:75485000-75530000	chr13:75485000-75490000	chr13	75485000	75490000	chr13:75525000-75530000	chr13	75525000	75530000	0	0	0	0	0	0	0	0	0	0	0	0	0	0	0	0	0	0
chr11:55945000-57290000	chr11:55945000-55950000	chr11	55945000	55950000	chr11:57285000-57290000	chr11	57285000	57290000	0	0	0	0	0	0	0	0	0	0	0	0	0	0	0	0	0	0
chrX:140805000-141610000	chrX:140805000-140810000	chrX	140805000	140810000	chrX:141605000-141610000	chrX	141605000	141610000	0	0	0	0	0	0	0	0	0	0	0	0	0	0	0	0	0	0
chr1:186790000-187020000	chr1:186790000-186795000	chr1	186790000	186795000	chr1:187015000-187020000	chr1	187015000	187020000	0	0	0	0	0	0	0	0	0	0	0	0	0	0	0	0	0	0
chr2:50230000-51310000	chr2:50230000-50235000	chr2	50230000	50235000	chr2:51305000-51310000	chr2	51305000	51310000	0	0	0	0	0	0	0	0	0	0	0	0	0	0	0	0	0	0
chr18:50390000-51275000	chr18:50390000-50395000	chr18	50390000	50395000	chr18:51270000-51275000	chr18	51270000	51275000	0	0	0	0	0	0	0	0	0	0	0	0	0	0	0	0	0	0
chr5:72170000-72495000	chr5:72170000-72175000	chr5	72170000	72175000	chr5:72490000-72495000	chr5	72490000	72495000	0	0	0	0	0	0	0	0	0	0	0	0	0	0	0	0	0	0
chr3:87815000-87885000	chr3:87815000-87820000	chr3	87815000	87820000	chr3:87880000-87885000	chr3	87880000	87885000	0	0	0	0	1	0	0	0	0	0	0	0	0	0	1	1	1	0
chr10:33850000-34010000	chr10:33850000-33855000	chr10	33850000	33855000	chr10:34005000-34010000	chr10	34005000	34010000	0	0	0	0	0	0	0	0	0	0	0	0	0	0	0	0	0	0
chr2:144425000-145495000	chr2:144425000-144430000	chr2	144425000	144430000	chr2:145490000-145495000	chr2	145490000	145495000	0	0	0	0	0	0	0	0	0	0	0	0	0	0	0	0	0	0
chr2:63700000-64760000	chr2:63700000-63705000	chr2	63700000	63705000	chr2:64755000-64760000	chr2	64755000	64760000	0	0	0	0	0	0	0	0	0	0	0	0	0	0	0	0	0	0
chr19:29955000-30030000	chr19:29955000-29960000	chr19	29955000	29960000	chr19:30025000-30030000	chr19	30025000	30030000	0	0	0	0	0	0	0	0	0	0	0	0	0	0	0	0	0	0
chr2:113380000-113495000	chr2:113380000-113385000	chr2	113380000	113385000	chr2:113490000-113495000	chr2	113490000	113495000	0	0	1	0	0	0	0	0	0	0	1	1	0	1	0	0	0	1
chr3:52405000-52565000	chr3:52405000-52410000	chr3	52405000	52410000	chr3:52560000-52565000	chr3	52560000	52565000	1	1	0	0	0	0	1	1	2	1	1	0	1	0	0	0	1	1
chr8:78900000-79045000	chr8:78900000-78905000	chr8	78900000	78905000	chr8:79040000-79045000	chr8	79040000	79045000	0	1	0	1	0	1	0	1	1	1	1	1	1	1	1	1	1	1
chr9:42135000-42235000	chr9:42135000-42140000	chr9	42135000	42140000	chr9:42230000-42235000	chr9	42230000	42235000	1	0	1	1	0	0	1	0	1	2	1	2	1	1	1	0	0	1
chr7:71205000-71305000	chr7:71205000-71210000	chr7	71205000	71210000	chr7:71300000-71305000	chr7	71300000	71305000	0	0	0	0	0	0	0	0	0	0	0	0	0	0	0	0	0	0
chr4:144805000-144880000	chr4:144805000-144810000	chr4	144805000	144810000	chr4:144875000-144880000	chr4	144875000	144880000	0	0	0	0	0	0	1	0	0	0	0	0	0	0	0	0	0	0
chr6:23130000-23605000	chr6:23130000-23135000	chr6	23130000	23135000	chr6:23600000-23605000	chr6	23600000	23605000	0	0	0	0	0	0	0	0	0	0	0	0	0	0	0	0	0	0
chr6:23590000-24270000	chr6:23590000-23595000	chr6	23590000	23595000	chr6:24265000-24270000	chr6	24265000	24270000	0	0	0	0	0	0	0	0	0	0	0	0	0	0	0	0	0	0
chr14:124915000-124980000	chr14:124915000-124920000	chr14	124915000	124920000	chr14:124975000-124980000	chr14	124975000	124980000	0	0	0	0	0	0	0	0	0	0	0	0	0	0	0	0	0	0
chr2:146460000-147010000	chr2:146460000-146465000	chr2	146460000	146465000	chr2:147005000-147010000	chr2	147005000	147010000	0	0	0	0	0	0	0	0	0	0	0	0	0	0	0	0	0	0
chr18:81445000-81520000	chr18:81445000-81450000	chr18	81445000	81450000	chr18:81515000-81520000	chr18	81515000	81520000	0	0	0	0	0	0	0	0	0	0	0	0	0	0	0	0	0	0
chrX:94475000-95445000	chrX:94475000-94480000	chrX	94475000	94480000	chrX:95440000-95445000	chrX	95440000	95445000	0	0	0	0	0	0	0	0	0	0	0	0	0	0	0	0	0	0
chr5:52260000-52330000	chr5:52260000-52265000	chr5	52260000	52265000	chr5:52325000-52330000	chr5	52325000	52330000	0	0	0	0	0	0	0	0	0	0	0	0	0	0	0	0	0	0
chr7:133625000-133680000	chr7:133625000-133630000	chr7	133625000	133630000	chr7:133675000-133680000	chr7	133675000	133680000	0	0	0	0	0	0	0	0	0	0	0	0	0	0	0	0	0	0
chr10:24055000-24350000	chr10:24055000-24060000	chr10	24055000	24060000	chr10:24345000-24350000	chr10	24345000	24350000	0	0	0	0	0	0	0	0	0	0	0	0	0	0	0	0	0	0
chr17:31895000-32170000	chr17:31895000-31900000	chr17	31895000	31900000	chr17:32165000-32170000	chr17	32165000	32170000	0	0	0	0	0	0	0	0	0	0	0	0	0	0	0	0	0	0
chr10:9295000-9405000	chr10:9295000-9300000	chr10	9295000	9300000	chr10:9400000-9405000	chr10	9400000	9405000	0	0	0	0	0	0	0	0	0	0	0	0	0	0	0	0	0	0
chr16:76205000-76905000	chr16:76205000-76210000	chr16	76205000	76210000	chr16:76900000-76905000	chr16	76900000	76905000	0	0	1	0	0	0	0	0	0	0	1	1	0	1	0	0	0	1
chr6:21845000-21905000	chr6:21845000-21850000	chr6	21845000	21850000	chr6:21900000-21905000	chr6	21900000	21905000	0	0	0	0	0	0	0	0	0	0	0	0	0	0	0	0	0	0
chr12:33325000-33590000	chr12:33325000-33330000	chr12	33325000	33330000	chr12:33585000-33590000	chr12	33585000	33590000	0	0	0	0	0	0	0	0	0	0	0	0	0	0	0	0	0	0
chr3:82110000-82895000	chr3:82110000-82115000	chr3	82110000	82115000	chr3:82890000-82895000	chr3	82890000	82895000	0	0	0	0	0	0	0	0	0	0	0	0	0	0	0	0	0	0
chr9:24225000-24325000	chr9:24225000-24230000	chr9	24225000	24230000	chr9:24320000-24325000	chr9	24320000	24325000	0	0	0	0	0	0	1	0	0	0	0	0	0	0	0	0	0	0
chr17:57030000-57095000	chr17:57030000-57035000	chr17	57030000	57035000	chr17:57090000-57095000	chr17	57090000	57095000	0	0	0	0	0	0	0	0	0	0	0	0	0	0	0	0	0	0
chr1:71725000-72140000	chr1:71725000-71730000	chr1	71725000	71730000	chr1:72135000-72140000	chr1	72135000	72140000	0	0	0	0	0	0	0	0	0	0	0	0	0	0	0	0	0	0
chr1:182650000-182700000	chr1:182650000-182655000	chr1	182650000	182655000	chr1:182695000-182700000	chr1	182695000	182700000	0	0	0	0	0	0	0	0	0	0	0	0	0	0	0	0	0	0
chr1:58265000-58360000	chr1:58265000-58270000	chr1	58265000	58270000	chr1:58355000-58360000	chr1	58355000	58360000	0	0	0	0	0	0	0	0	0	0	0	0	0	0	0	0	0	0
chr5:138660000-139105000	chr5:138660000-138665000	chr5	138660000	138665000	chr5:139100000-139105000	chr5	139100000	139105000	0	0	0	0	0	0	0	0	0	0	0	0	0	0	0	0	0	0
chrX:99780000-101105000	chrX:99780000-99785000	chrX	99780000	99785000	chrX:101100000-101105000	chrX	101100000	101105000	0	0	0	0	0	0	0	0	0	0	0	0	0	0	0	0	0	0
chrX:138670000-139155000	chrX:138670000-138675000	chrX	138670000	138675000	chrX:139150000-139155000	chrX	139150000	139155000	0	0	0	0	0	0	0	0	0	0	0	0	0	0	0	0	0	0
chr13:93760000-94020000	chr13:93760000-93765000	chr13	93760000	93765000	chr13:94015000-94020000	chr13	94015000	94020000	0	0	0	0	0	0	0	0	0	0	0	0	0	0	0	0	0	0
chrX:141985000-142110000	chrX:141985000-141990000	chrX	141985000	141990000	chrX:142105000-142110000	chrX	142105000	142110000	0	0	0	0	0	0	0	0	0	0	0	0	0	0	0	0	0	0
chrX:18495000-19270000	chrX:18495000-18500000	chrX	18495000	18500000	chrX:19265000-19270000	chrX	19265000	19270000	0	0	0	0	0	0	0	0	0	0	0	0	0	0	0	0	0	0
chrX:137655000-138535000	chrX:137655000-137660000	chrX	137655000	137660000	chrX:138530000-138535000	chrX	138530000	138535000	0	0	0	0	0	0	0	0	0	0	0	0	0	0	0	0	0	0
chr10:107770000-107880000	chr10:107770000-107775000	chr10	107770000	107775000	chr10:107875000-107880000	chr10	107875000	107880000	0	0	0	0	0	0	0	0	0	0	0	0	0	0	0	0	0	0
chr10:22805000-23340000	chr10:22805000-22810000	chr10	22805000	22810000	chr10:23335000-23340000	chr10	23335000	23340000	0	0	0	0	0	0	0	0	0	0	0	0	0	0	0	0	0	0
chrX:161490000-161635000	chrX:161490000-161495000	chrX	161490000	161495000	chrX:161630000-161635000	chrX	161630000	161635000	0	0	0	0	0	0	0	0	0	0	0	0	0	0	0	0	0	0
chr1:64080000-64425000	chr1:64080000-64085000	chr1	64080000	64085000	chr1:64420000-64425000	chr1	64420000	64425000	0	0	0	0	0	0	0	0	0	0	0	0	0	0	0	0	0	0
chrX:48650000-49850000	chrX:48650000-48655000	chrX	48650000	48655000	chrX:49845000-49850000	chrX	49845000	49850000	0	0	0	0	0	0	0	0	0	0	0	0	0	0	0	0	0	0
chr15:50135000-50535000	chr15:50135000-50140000	chr15	50135000	50140000	chr15:50530000-50535000	chr15	50530000	50535000	0	0	0	0	0	0	1	0	0	0	0	0	0	0	0	0	0	0
chr1:15795000-16010000	chr1:15795000-15800000	chr1	15795000	15800000	chr1:16005000-16010000	chr1	16005000	16010000	0	0	0	1	0	0	0	0	0	1	0	1	0	0	1	0	0	0
chr10:67635000-67750000	chr10:67635000-67640000	chr10	67635000	67640000	chr10:67745000-67750000	chr10	67745000	67750000	0	0	0	0	0	0	0	0	0	0	0	0	0	0	0	0	0	0
chrX:165120000-165500000	chrX:165120000-165125000	chrX	165120000	165125000	chrX:165495000-165500000	chrX	165495000	165500000	0	0	0	0	0	0	0	0	0	0	0	0	0	0	0	0	0	0
chr2:60090000-60265000	chr2:60090000-60095000	chr2	60090000	60095000	chr2:60260000-60265000	chr2	60260000	60265000	0	0	0	0	1	0	0	0	0	0	0	0	0	0	1	1	1	0
chr1:42560000-42735000	chr1:42560000-42565000	chr1	42560000	42565000	chr1:42730000-42735000	chr1	42730000	42735000	0	0	0	0	0	0	0	0	0	0	0	0	0	0	0	0	0	0
chr16:37295000-37505000	chr16:37295000-37300000	chr16	37295000	37300000	chr16:37500000-37505000	chr16	37500000	37505000	0	0	0	0	0	0	0	0	0	0	0	0	0	0	0	0	0	0
chr9:74400000-74460000	chr9:74400000-74405000	chr9	74400000	74405000	chr9:74455000-74460000	chr9	74455000	74460000	0	0	0	0	0	0	0	0	0	0	0	0	0	0	0	0	0	0
chr10:100955000-101240000	chr10:100955000-100960000	chr10	100955000	100960000	chr10:101235000-101240000	chr10	101235000	101240000	0	0	0	0	0	0	0	0	0	0	0	0	0	0	0	0	0	0
chr3:151545000-151915000	chr3:151545000-151550000	chr3	151545000	151550000	chr3:151910000-151915000	chr3	151910000	151915000	0	0	0	0	0	0	0	0	0	0	0	0	0	0	0	0	0	0
chr10:18040000-18115000	chr10:18040000-18045000	chr10	18040000	18045000	chr10:18110000-18115000	chr10	18110000	18115000	0	0	0	0	0	0	0	0	0	0	0	0	0	0	0	0	0	0
chr13:46410000-46900000	chr13:46410000-46415000	chr13	46410000	46415000	chr13:46895000-46900000	chr13	46895000	46900000	0	0	0	0	0	0	0	0	0	0	0	0	0	0	0	0	0	0
chr13:4770000-5865000	chr13:4770000-4775000	chr13	4770000	4775000	chr13:5860000-5865000	chr13	5860000	5865000	0	0	0	0	0	0	0	0	0	0	0	0	0	0	0	0	0	0
chr10:115645000-115760000	chr10:115645000-115650000	chr10	115645000	115650000	chr10:115755000-115760000	chr10	115755000	115760000	0	0	0	0	0	0	0	0	0	0	0	0	0	0	0	0	0	0
chr7:121875000-121970000	chr7:121875000-121880000	chr7	121875000	121880000	chr7:121965000-121970000	chr7	121965000	121970000	0	0	0	0	0	0	0	0	0	0	0	0	0	0	0	0	0	0
chr3:101310000-101410000	chr3:101310000-101315000	chr3	101310000	101315000	chr3:101405000-101410000	chr3	101405000	101410000	0	0	0	0	0	0	1	0	0	0	0	0	0	0	0	0	0	0
chr13:90060000-90660000	chr13:90060000-90065000	chr13	90060000	90065000	chr13:90655000-90660000	chr13	90655000	90660000	0	0	0	0	0	0	0	0	0	0	0	0	0	0	0	0	0	0
chr10:74405000-74490000	chr10:74405000-74410000	chr10	74405000	74410000	chr10:74485000-74490000	chr10	74485000	74490000	0	0	0	0	0	0	0	0	0	0	0	0	0	0	0	0	0	0
chr4:48845000-49090000	chr4:48845000-48850000	chr4	48845000	48850000	chr4:49085000-49090000	chr4	49085000	49090000	0	0	0	0	0	0	0	0	0	0	0	0	0	0	0	0	0	0
chrX:10320000-10665000	chrX:10320000-10325000	chrX	10320000	10325000	chrX:10660000-10665000	chrX	10660000	10665000	0	0	0	0	0	0	0	0	0	0	0	0	0	0	0	0	0	0
chr6:72890000-72975000	chr6:72890000-72895000	chr6	72890000	72895000	chr6:72970000-72975000	chr6	72970000	72975000	0	0	0	0	0	0	0	0	0	0	0	0	0	0	0	0	0	0
chr10:26095000-26615000	chr10:26095000-26100000	chr10	26095000	26100000	chr10:26610000-26615000	chr10	26610000	26615000	0	0	0	0	0	0	0	0	0	0	0	0	0	0	0	0	0	0
chr2:144990000-145090000	chr2:144990000-144995000	chr2	144990000	144995000	chr2:145085000-145090000	chr2	145085000	145090000	0	0	0	0	0	0	0	0	0	0	0	0	0	0	0	0	0	0
chr3:105535000-105765000	chr3:105535000-105540000	chr3	105535000	105540000	chr3:105760000-105765000	chr3	105760000	105765000	0	0	0	0	0	0	0	0	0	0	0	0	0	0	0	0	0	0
chr13:90495000-90655000	chr13:90495000-90500000	chr13	90495000	90500000	chr13:90650000-90655000	chr13	90650000	90655000	0	0	0	0	0	0	0	0	0	0	0	0	0	0	0	0	0	0
chr6:39625000-39740000	chr6:39625000-39630000	chr6	39625000	39630000	chr6:39735000-39740000	chr6	39735000	39740000	0	0	0	0	0	0	0	0	0	0	0	0	0	0	0	0	0	0
chr3:101300000-101620000	chr3:101300000-101305000	chr3	101300000	101305000	chr3:101615000-101620000	chr3	101615000	101620000	0	0	0	0	0	0	1	1	0	0	0	0	0	0	0	0	0	1
chr2:72355000-72915000	chr2:72355000-72360000	chr2	72355000	72360000	chr2:72910000-72915000	chr2	72910000	72915000	0	0	0	1	0	0	0	0	0	1	0	1	0	0	1	0	0	0
chr10:16885000-17395000	chr10:16885000-16890000	chr10	16885000	16890000	chr10:17390000-17395000	chr10	17390000	17395000	0	0	0	0	0	0	0	0	0	0	0	0	0	0	0	0	0	0
chr6:5250000-5340000	chr6:5250000-5255000	chr6	5250000	5255000	chr6:5335000-5340000	chr6	5335000	5340000	0	0	0	0	0	0	0	0	0	0	0	0	0	0	0	0	0	0
chr19:23310000-23390000	chr19:23310000-23315000	chr19	23310000	23315000	chr19:23385000-23390000	chr19	23385000	23390000	0	0	0	1	0	0	0	0	0	1	0	1	0	0	1	0	0	0
chr16:72830000-72930000	chr16:72830000-72835000	chr16	72830000	72835000	chr16:72925000-72930000	chr16	72925000	72930000	0	0	0	0	0	0	0	0	0	0	0	0	0	0	0	0	0	0
chr15:42550000-42695000	chr15:42550000-42555000	chr15	42550000	42555000	chr15:42690000-42695000	chr15	42690000	42695000	0	0	1	1	0	0	0	0	0	1	1	2	0	1	1	0	0	1
chrX:92495000-92745000	chrX:92495000-92500000	chrX	92495000	92500000	chrX:92740000-92745000	chrX	92740000	92745000	0	0	0	0	0	0	0	0	0	0	0	0	0	0	0	0	0	0
chr2:84800000-85095000	chr2:84800000-84805000	chr2	84800000	84805000	chr2:85090000-85095000	chr2	85090000	85095000	1	0	0	0	0	0	1	0	1	1	0	0	1	0	0	0	0	0
chr5:96735000-96890000	chr5:96735000-96740000	chr5	96735000	96740000	chr5:96885000-96890000	chr5	96885000	96890000	0	0	0	1	0	0	0	0	0	1	0	1	0	0	1	0	0	0
chr14:96350000-97320000	chr14:96350000-96355000	chr14	96350000	96355000	chr14:97315000-97320000	chr14	97315000	97320000	0	0	0	0	0	0	0	0	0	0	0	0	0	0	0	0	0	0
chr1:106825000-107615000	chr1:106825000-106830000	chr1	106825000	106830000	chr1:107610000-107615000	chr1	107610000	107615000	0	0	0	0	0	0	0	0	0	0	0	0	0	0	0	0	0	0
chr13:16585000-16860000	chr13:16585000-16590000	chr13	16585000	16590000	chr13:16855000-16860000	chr13	16855000	16860000	0	0	0	0	0	0	0	0	0	0	0	0	0	0	0	0	0	0
chr2:101745000-102300000	chr2:101745000-101750000	chr2	101745000	101750000	chr2:102295000-102300000	chr2	102295000	102300000	0	0	0	0	0	0	0	0	0	0	0	0	0	0	0	0	0	0
chr10:39330000-39450000	chr10:39330000-39335000	chr10	39330000	39335000	chr10:39445000-39450000	chr10	39445000	39450000	0	0	0	0	0	0	0	0	0	0	0	0	0	0	0	0	0	0
chr15:54705000-54760000	chr15:54705000-54710000	chr15	54705000	54710000	chr15:54755000-54760000	chr15	54755000	54760000	0	0	0	0	0	1	0	0	0	0	0	0	1	1	0	1	0	0
chr5:36670000-36745000	chr5:36670000-36675000	chr5	36670000	36675000	chr5:36740000-36745000	chr5	36740000	36745000	0	0	0	0	0	0	0	0	0	0	0	0	0	0	0	0	0	0
chr3:102135000-102500000	chr3:102135000-102140000	chr3	102135000	102140000	chr3:102495000-102500000	chr3	102495000	102500000	0	0	0	0	0	0	0	0	0	0	0	0	0	0	0	0	0	0
chr11:99275000-99875000	chr11:99275000-99280000	chr11	99275000	99280000	chr11:99870000-99875000	chr11	99870000	99875000	0	0	0	0	0	0	0	0	0	0	0	0	0	0	0	0	0	0
chr11:77130000-77270000	chr11:77130000-77135000	chr11	77130000	77135000	chr11:77265000-77270000	chr11	77265000	77270000	0	1	0	0	0	0	0	1	1	0	1	0	0	0	0	0	1	1
chr10:125165000-125775000	chr10:125165000-125170000	chr10	125165000	125170000	chr10:125770000-125775000	chr10	125770000	125775000	0	0	0	0	0	0	0	0	0	0	0	0	0	0	0	0	0	0
chrX:109405000-110280000	chrX:109405000-109410000	chrX	109405000	109410000	chrX:110275000-110280000	chrX	110275000	110280000	0	0	0	0	0	0	0	0	0	0	0	0	0	0	0	0	0	0
chr14:90005000-90320000	chr14:90005000-90010000	chr14	90005000	90010000	chr14:90315000-90320000	chr14	90315000	90320000	0	0	0	0	0	0	0	0	0	0	0	0	0	0	0	0	0	0
chr3:57275000-57385000	chr3:57275000-57280000	chr3	57275000	57280000	chr3:57380000-57385000	chr3	57380000	57385000	0	0	0	0	0	0	0	0	0	0	0	0	0	0	0	0	0	0
chr11:22185000-22525000	chr11:22185000-22190000	chr11	22185000	22190000	chr11:22520000-22525000	chr11	22520000	22525000	0	0	0	0	0	0	0	0	0	0	0	0	0	0	0	0	0	0
chr14:61465000-61600000	chr14:61465000-61470000	chr14	61465000	61470000	chr14:61595000-61600000	chr14	61595000	61600000	0	0	0	0	0	0	0	0	0	0	0	0	0	0	0	0	0	0
chr13:115430000-115590000	chr13:115430000-115435000	chr13	115430000	115435000	chr13:115585000-115590000	chr13	115585000	115590000	0	0	0	0	0	0	0	0	0	0	0	0	0	0	0	0	0	0
chr5:111845000-111910000	chr5:111845000-111850000	chr5	111845000	111850000	chr5:111905000-111910000	chr5	111905000	111910000	0	0	0	0	0	0	0	0	0	0	0	0	0	0	0	0	0	0
chr2:68780000-68840000	chr2:68780000-68785000	chr2	68780000	68785000	chr2:68835000-68840000	chr2	68835000	68840000	0	0	0	0	0	0	0	0	0	0	0	0	0	0	0	0	0	0
chr2:67800000-68195000	chr2:67800000-67805000	chr2	67800000	67805000	chr2:68190000-68195000	chr2	68190000	68195000	0	0	0	0	0	0	1	0	0	0	0	0	0	0	0	0	0	0
chr13:68740000-69235000	chr13:68740000-68745000	chr13	68740000	68745000	chr13:69230000-69235000	chr13	69230000	69235000	0	0	0	0	0	0	0	0	0	0	0	0	0	0	0	0	0	0
chr16:46525000-47095000	chr16:46525000-46530000	chr16	46525000	46530000	chr16:47090000-47095000	chr16	47090000	47095000	0	0	0	0	0	0	0	0	0	0	0	0	0	0	0	0	0	0
chr2:7080000-7180000	chr2:7080000-7085000	chr2	7080000	7085000	chr2:7175000-7180000	chr2	7175000	7180000	0	0	0	0	0	0	0	0	0	0	0	0	0	0	0	0	0	0
chr2:113380000-113615000	chr2:113380000-113385000	chr2	113380000	113385000	chr2:113610000-113615000	chr2	113610000	113615000	0	0	1	0	0	0	0	0	0	0	1	1	0	1	0	0	0	1
chr19:12545000-12670000	chr19:12545000-12550000	chr19	12545000	12550000	chr19:12665000-12670000	chr19	12665000	12670000	0	0	0	0	0	0	0	0	0	0	0	0	0	0	0	0	0	0
chr6:133910000-134035000	chr6:133910000-133915000	chr6	133910000	133915000	chr6:134030000-134035000	chr6	134030000	134035000	0	0	0	0	0	0	0	0	0	0	0	0	0	0	0	0	0	0
chr16:77250000-77560000	chr16:77250000-77255000	chr16	77250000	77255000	chr16:77555000-77560000	chr16	77555000	77560000	0	0	0	0	0	0	0	0	0	0	0	0	0	0	0	0	0	0
chr6:84540000-84870000	chr6:84540000-84545000	chr6	84540000	84545000	chr6:84865000-84870000	chr6	84865000	84870000	0	0	0	0	0	0	0	0	0	0	0	0	0	0	0	0	0	0
chr2:131810000-131945000	chr2:131810000-131815000	chr2	131810000	131815000	chr2:131940000-131945000	chr2	131940000	131945000	0	1	0	1	0	0	0	1	1	1	1	1	0	0	1	0	1	1
chr14:116895000-117935000	chr14:116895000-116900000	chr14	116895000	116900000	chr14:117930000-117935000	chr14	117930000	117935000	0	0	0	0	0	0	0	0	0	0	0	0	0	0	0	0	0	0
chr3:18680000-18790000	chr3:18680000-18685000	chr3	18680000	18685000	chr3:18785000-18790000	chr3	18785000	18790000	0	0	0	0	0	0	0	0	0	0	0	0	0	0	0	0	0	0
chr13:20395000-21255000	chr13:20395000-20400000	chr13	20395000	20400000	chr13:21250000-21255000	chr13	21250000	21255000	0	0	0	0	0	0	0	0	0	0	0	0	0	0	0	0	0	0
chr1:154950000-155085000	chr1:154950000-154955000	chr1	154950000	154955000	chr1:155080000-155085000	chr1	155080000	155085000	0	0	0	0	0	0	0	0	0	0	0	0	0	0	0	0	0	0
chr13:16105000-16550000	chr13:16105000-16110000	chr13	16105000	16110000	chr13:16545000-16550000	chr13	16545000	16550000	0	0	0	0	0	0	0	0	0	0	0	0	0	0	0	0	0	0
chr13:38180000-38250000	chr13:38180000-38185000	chr13	38180000	38185000	chr13:38245000-38250000	chr13	38245000	38250000	0	0	0	0	0	0	0	0	0	0	0	0	0	0	0	0	0	0
chr1:141865000-142065000	chr1:141865000-141870000	chr1	141865000	141870000	chr1:142060000-142065000	chr1	142060000	142065000	0	0	0	0	0	0	0	0	0	0	0	0	0	0	0	0	0	0
chr16:95875000-96175000	chr16:95875000-95880000	chr16	95875000	95880000	chr16:96170000-96175000	chr16	96170000	96175000	0	0	0	0	0	0	0	0	0	0	0	0	0	0	0	0	0	0
chrX:146940000-147405000	chrX:146940000-146945000	chrX	146940000	146945000	chrX:147400000-147405000	chrX	147400000	147405000	0	0	0	0	0	0	0	0	0	0	0	0	0	0	0	0	0	0
chr16:77355000-78220000	chr16:77355000-77360000	chr16	77355000	77360000	chr16:78215000-78220000	chr16	78215000	78220000	0	0	0	0	0	0	0	0	0	0	0	0	0	0	0	0	0	0
chr5:91635000-91730000	chr5:91635000-91640000	chr5	91635000	91640000	chr5:91725000-91730000	chr5	91725000	91730000	0	0	0	0	0	0	0	0	0	0	0	0	0	0	0	0	0	0
chr10:107890000-108330000	chr10:107890000-107895000	chr10	107890000	107895000	chr10:108325000-108330000	chr10	108325000	108330000	0	0	0	0	0	0	0	0	0	0	0	0	0	0	0	0	0	0
chr3:145250000-145575000	chr3:145250000-145255000	chr3	145250000	145255000	chr3:145570000-145575000	chr3	145570000	145575000	0	0	0	0	0	0	0	0	0	0	0	0	0	0	0	0	0	0
chr8:118810000-118885000	chr8:118810000-118815000	chr8	118810000	118815000	chr8:118880000-118885000	chr8	118880000	118885000	0	0	0	0	0	0	0	0	0	0	0	0	0	0	0	0	0	0
chr6:66845000-66990000	chr6:66845000-66850000	chr6	66845000	66850000	chr6:66985000-66990000	chr6	66985000	66990000	0	0	0	0	0	0	0	1	0	0	0	0	0	0	0	0	0	1
chr11:22895000-23305000	chr11:22895000-22900000	chr11	22895000	22900000	chr11:23300000-23305000	chr11	23300000	23305000	0	0	0	0	0	0	0	0	0	0	0	0	0	0	0	0	0	0
chr12:53195000-53705000	chr12:53195000-53200000	chr12	53195000	53200000	chr12:53700000-53705000	chr12	53700000	53705000	0	0	0	0	0	0	0	0	0	0	0	0	0	0	0	0	0	0
chr5:134860000-134960000	chr5:134860000-134865000	chr5	134860000	134865000	chr5:134955000-134960000	chr5	134955000	134960000	0	0	0	0	0	0	0	0	0	0	0	0	0	0	0	0	0	0
chr9:66380000-66470000	chr9:66380000-66385000	chr9	66380000	66385000	chr9:66465000-66470000	chr9	66465000	66470000	0	0	0	0	0	0	0	1	0	0	0	0	0	0	0	0	0	1
chr10:41430000-41535000	chr10:41430000-41435000	chr10	41430000	41435000	chr10:41530000-41535000	chr10	41530000	41535000	0	0	0	0	0	0	0	0	0	0	0	0	0	0	0	0	0	0
chr8:83405000-83525000	chr8:83405000-83410000	chr8	83405000	83410000	chr8:83520000-83525000	chr8	83520000	83525000	0	0	1	0	0	0	0	0	0	0	1	1	0	1	0	0	0	1
chr12:29325000-29445000	chr12:29325000-29330000	chr12	29325000	29330000	chr12:29440000-29445000	chr12	29440000	29445000	0	0	0	0	0	0	0	0	0	0	0	0	0	0	0	0	0	0
chr4:32860000-33115000	chr4:32860000-32865000	chr4	32860000	32865000	chr4:33110000-33115000	chr4	33110000	33115000	0	0	0	0	0	0	0	0	0	0	0	0	0	0	0	0	0	0
chr10:36865000-36975000	chr10:36865000-36870000	chr10	36865000	36870000	chr10:36970000-36975000	chr10	36970000	36975000	0	0	0	0	0	0	0	0	0	0	0	0	0	0	0	0	0	0
chr11:101965000-102005000	chr11:101965000-101970000	chr11	101965000	101970000	chr11:102000000-102005000	chr11	102000000	102005000	0	0	0	0	0	0	0	0	0	0	0	0	0	0	0	0	0	0
chr17:40960000-41040000	chr17:40960000-40965000	chr17	40960000	40965000	chr17:41035000-41040000	chr17	41035000	41040000	0	0	0	0	0	0	0	0	0	0	0	0	0	0	0	0	0	0
chr6:126450000-126510000	chr6:126450000-126455000	chr6	126450000	126455000	chr6:126505000-126510000	chr6	126505000	126510000	0	0	0	0	0	0	0	0	0	0	0	0	0	0	0	0	0	0
chr7:80685000-80770000	chr7:80685000-80690000	chr7	80685000	80690000	chr7:80765000-80770000	chr7	80765000	80770000	0	0	0	0	0	0	0	0	0	0	0	0	0	0	0	0	0	0
chr2:110160000-110205000	chr2:110160000-110165000	chr2	110160000	110165000	chr2:110200000-110205000	chr2	110200000	110205000	0	0	0	0	0	0	1	0	0	0	0	0	0	0	0	0	0	0
chr15:6660000-7090000	chr15:6660000-6665000	chr15	6660000	6665000	chr15:7085000-7090000	chr15	7085000	7090000	0	0	0	0	0	0	0	0	0	0	0	0	0	0	0	0	0	0
chr10:31195000-31370000	chr10:31195000-31200000	chr10	31195000	31200000	chr10:31365000-31370000	chr10	31365000	31370000	0	0	0	0	0	0	0	0	0	0	0	0	0	0	0	0	0	0
chr7:76635000-77125000	chr7:76635000-76640000	chr7	76635000	76640000	chr7:77120000-77125000	chr7	77120000	77125000	0	0	0	0	0	0	0	0	0	0	0	0	0	0	0	0	0	0
chr7:4515000-5005000	chr7:4515000-4520000	chr7	4515000	4520000	chr7:5000000-5005000	chr7	5000000	5005000	0	0	0	0	0	0	0	0	0	0	0	0	0	0	0	0	0	0
chr3:48895000-49930000	chr3:48895000-48900000	chr3	48895000	48900000	chr3:49925000-49930000	chr3	49925000	49930000	0	0	0	0	0	0	0	0	0	0	0	0	0	0	0	0	0	0
chrX:95440000-95815000	chrX:95440000-95445000	chrX	95440000	95445000	chrX:95810000-95815000	chrX	95810000	95815000	0	0	0	0	0	0	0	0	0	0	0	0	0	0	0	0	0	0
chr11:7180000-8210000	chr11:7180000-7185000	chr11	7180000	7185000	chr11:8205000-8210000	chr11	8205000	8210000	0	0	0	0	0	0	0	0	0	0	0	0	0	0	0	0	0	0
chr10:57465000-57520000	chr10:57465000-57470000	chr10	57465000	57470000	chr10:57515000-57520000	chr10	57515000	57520000	0	0	0	1	0	0	0	0	0	1	0	1	0	0	1	0	0	0
chrX:95245000-95820000	chrX:95245000-95250000	chrX	95245000	95250000	chrX:95815000-95820000	chrX	95815000	95820000	0	0	0	0	0	0	0	0	0	0	0	0	0	0	0	0	0	0
chr7:62095000-62975000	chr7:62095000-62100000	chr7	62095000	62100000	chr7:62970000-62975000	chr7	62970000	62975000	0	0	0	0	0	0	0	0	0	0	0	0	0	0	0	0	0	0
chr2:170345000-170705000	chr2:170345000-170350000	chr2	170345000	170350000	chr2:170700000-170705000	chr2	170700000	170705000	0	0	0	0	0	0	0	0	0	0	0	0	0	0	0	0	0	0
chr1:9890000-9990000	chr1:9890000-9895000	chr1	9890000	9895000	chr1:9985000-9990000	chr1	9985000	9990000	0	0	0	0	0	0	0	0	0	0	0	0	0	0	0	0	0	0
chr18:33420000-33955000	chr18:33420000-33425000	chr18	33420000	33425000	chr18:33950000-33955000	chr18	33950000	33955000	0	0	0	0	0	0	0	0	0	0	0	0	0	0	0	0	0	0
chr1:20125000-20200000	chr1:20125000-20130000	chr1	20125000	20130000	chr1:20195000-20200000	chr1	20195000	20200000	0	0	1	0	0	0	0	0	0	0	1	1	0	1	0	0	0	1
chr15:68090000-68200000	chr15:68090000-68095000	chr15	68090000	68095000	chr15:68195000-68200000	chr15	68195000	68200000	0	0	0	0	0	0	0	0	0	0	0	0	0	0	0	0	0	0
chrX:100890000-101050000	chrX:100890000-100895000	chrX	100890000	100895000	chrX:101045000-101050000	chrX	101045000	101050000	1	0	0	0	0	0	0	0	1	1	0	0	1	0	0	0	0	0
chr2:114480000-115080000	chr2:114480000-114485000	chr2	114480000	114485000	chr2:115075000-115080000	chr2	115075000	115080000	0	0	0	0	0	0	0	0	0	0	0	0	0	0	0	0	0	0
chr2:135970000-136435000	chr2:135970000-135975000	chr2	135970000	135975000	chr2:136430000-136435000	chr2	136430000	136435000	0	0	0	0	0	0	0	0	0	0	0	0	0	0	0	0	0	0
chr15:73145000-73295000	chr15:73145000-73150000	chr15	73145000	73150000	chr15:73290000-73295000	chr15	73290000	73295000	0	0	0	0	0	0	0	0	0	0	0	0	0	0	0	0	0	0
chr4:71465000-71870000	chr4:71465000-71470000	chr4	71465000	71470000	chr4:71865000-71870000	chr4	71865000	71870000	0	0	0	0	0	0	0	0	0	0	0	0	0	0	0	0	0	0
chr13:34380000-34565000	chr13:34380000-34385000	chr13	34380000	34385000	chr13:34560000-34565000	chr13	34560000	34565000	0	0	0	0	0	0	0	0	0	0	0	0	0	0	0	0	0	0
chr13:75680000-75860000	chr13:75680000-75685000	chr13	75680000	75685000	chr13:75855000-75860000	chr13	75855000	75860000	0	0	0	0	0	0	0	0	0	0	0	0	0	0	0	0	0	0
chrX:48470000-49750000	chrX:48470000-48475000	chrX	48470000	48475000	chrX:49745000-49750000	chrX	49745000	49750000	0	0	0	0	0	0	0	0	0	0	0	0	0	0	0	0	0	0
chr13:111390000-111460000	chr13:111390000-111395000	chr13	111390000	111395000	chr13:111455000-111460000	chr13	111455000	111460000	0	0	0	0	0	0	0	0	0	0	0	0	0	0	0	0	0	0
chr19:34320000-34560000	chr19:34320000-34325000	chr19	34320000	34325000	chr19:34555000-34560000	chr19	34555000	34560000	0	0	0	0	0	0	0	0	0	0	0	0	0	0	0	0	0	0
chr16:86645000-86890000	chr16:86645000-86650000	chr16	86645000	86650000	chr16:86885000-86890000	chr16	86885000	86890000	0	0	0	0	0	0	0	0	0	0	0	0	0	0	0	0	0	0
chr2:93260000-93320000	chr2:93260000-93265000	chr2	93260000	93265000	chr2:93315000-93320000	chr2	93315000	93320000	0	0	0	0	0	0	0	0	0	0	0	0	0	0	0	0	0	0
chr3:10010000-10315000	chr3:10010000-10015000	chr3	10010000	10015000	chr3:10310000-10315000	chr3	10310000	10315000	0	1	1	0	0	0	0	1	1	0	2	1	0	1	0	0	1	2
chr8:119005000-119290000	chr8:119005000-119010000	chr8	119005000	119010000	chr8:119285000-119290000	chr8	119285000	119290000	0	0	0	0	0	0	0	0	0	0	0	0	0	0	0	0	0	0
chr9:108040000-108190000	chr9:108040000-108045000	chr9	108040000	108045000	chr9:108185000-108190000	chr9	108185000	108190000	0	0	0	0	0	0	0	0	0	0	0	0	0	0	0	0	0	0
chr8:37595000-37890000	chr8:37595000-37600000	chr8	37595000	37600000	chr8:37885000-37890000	chr8	37885000	37890000	0	0	0	0	0	0	0	0	0	0	0	0	0	0	0	0	0	0
chr13:38090000-38140000	chr13:38090000-38095000	chr13	38090000	38095000	chr13:38135000-38140000	chr13	38135000	38140000	0	0	0	0	0	0	0	0	0	0	0	0	0	0	0	0	0	0
chr12:57160000-57650000	chr12:57160000-57165000	chr12	57160000	57165000	chr12:57645000-57650000	chr12	57645000	57650000	0	0	0	0	0	0	0	0	0	0	0	0	0	0	0	0	0	0
chr10:127125000-127470000	chr10:127125000-127130000	chr10	127125000	127130000	chr10:127465000-127470000	chr10	127465000	127470000	0	0	0	0	0	0	0	0	0	0	0	0	0	0	0	0	0	0
chr2:128525000-128650000	chr2:128525000-128530000	chr2	128525000	128530000	chr2:128645000-128650000	chr2	128645000	128650000	0	0	0	0	0	0	0	0	0	0	0	0	0	0	0	0	0	0
chr11:116550000-116675000	chr11:116550000-116555000	chr11	116550000	116555000	chr11:116670000-116675000	chr11	116670000	116675000	0	0	0	0	0	0	0	0	0	0	0	0	0	0	0	0	0	0
chr18:34825000-34895000	chr18:34825000-34830000	chr18	34825000	34830000	chr18:34890000-34895000	chr18	34890000	34895000	0	0	0	0	0	0	0	0	0	0	0	0	0	0	0	0	0	0
chr6:121320000-121490000	chr6:121320000-121325000	chr6	121320000	121325000	chr6:121485000-121490000	chr6	121485000	121490000	1	0	0	0	0	0	0	0	1	1	0	0	1	0	0	0	0	0
chrX:105925000-106280000	chrX:105925000-105930000	chrX	105925000	105930000	chrX:106275000-106280000	chrX	106275000	106280000	0	0	0	0	0	1	0	0	0	0	0	0	1	1	0	1	0	0
chr5:75010000-75555000	chr5:75010000-75015000	chr5	75010000	75015000	chr5:75550000-75555000	chr5	75550000	75555000	0	0	0	0	0	0	0	0	0	0	0	0	0	0	0	0	0	0
chr7:3275000-3455000	chr7:3275000-3280000	chr7	3275000	3280000	chr7:3450000-3455000	chr7	3450000	3455000	0	0	0	0	0	0	0	0	0	0	0	0	0	0	0	0	0	0
chr11:100695000-100820000	chr11:100695000-100700000	chr11	100695000	100700000	chr11:100815000-100820000	chr11	100815000	100820000	1	0	0	0	0	0	1	0	1	1	0	0	1	0	0	0	0	0
chr6:137565000-137680000	chr6:137565000-137570000	chr6	137565000	137570000	chr6:137675000-137680000	chr6	137675000	137680000	0	0	0	0	0	0	0	0	0	0	0	0	0	0	0	0	0	0
chr14:87080000-87190000	chr14:87080000-87085000	chr14	87080000	87085000	chr14:87185000-87190000	chr14	87185000	87190000	0	0	0	0	0	0	0	0	0	0	0	0	0	0	0	0	0	0
chr8:46150000-46330000	chr8:46150000-46155000	chr8	46150000	46155000	chr8:46325000-46330000	chr8	46325000	46330000	0	0	1	0	0	0	0	0	0	0	1	1	0	1	0	0	0	1
chr2:102585000-102870000	chr2:102585000-102590000	chr2	102585000	102590000	chr2:102865000-102870000	chr2	102865000	102870000	0	0	0	0	0	0	0	0	0	0	0	0	0	0	0	0	0	0
chrX:13315000-13470000	chrX:13315000-13320000	chrX	13315000	13320000	chrX:13465000-13470000	chrX	13465000	13470000	0	0	0	0	0	0	0	0	0	0	0	0	0	0	0	0	0	0
chrX:139635000-139875000	chrX:139635000-139640000	chrX	139635000	139640000	chrX:139870000-139875000	chrX	139870000	139875000	0	0	0	0	0	0	0	0	0	0	0	0	0	0	0	0	0	0
chr3:66785000-67160000	chr3:66785000-66790000	chr3	66785000	66790000	chr3:67155000-67160000	chr3	67155000	67160000	0	0	0	0	0	0	0	0	0	0	0	0	0	0	0	0	0	0
chr1:136885000-137010000	chr1:136885000-136890000	chr1	136885000	136890000	chr1:137005000-137010000	chr1	137005000	137010000	0	0	0	0	0	0	0	0	0	0	0	0	0	0	0	0	0	0
chr6:37805000-38020000	chr6:37805000-37810000	chr6	37805000	37810000	chr6:38015000-38020000	chr6	38015000	38020000	0	0	0	0	0	0	0	0	0	0	0	0	0	0	0	0	0	0
chr7:152285000-152435000	chr7:152285000-152290000	chr7	152285000	152290000	chr7:152430000-152435000	chr7	152430000	152435000	0	0	0	0	0	0	0	0	0	0	0	0	0	0	0	0	0	0
chr3:18355000-18780000	chr3:18355000-18360000	chr3	18355000	18360000	chr3:18775000-18780000	chr3	18775000	18780000	0	0	0	0	0	0	0	0	0	0	0	0	0	0	0	0	0	0
chrX:165515000-165700000	chrX:165515000-165520000	chrX	165515000	165520000	chrX:165695000-165700000	chrX	165695000	165700000	0	0	0	0	0	0	0	0	0	0	0	0	0	0	0	0	0	0
chr3:82170000-82670000	chr3:82170000-82175000	chr3	82170000	82175000	chr3:82665000-82670000	chr3	82665000	82670000	1	0	0	0	0	0	1	0	1	1	0	0	1	0	0	0	0	0
chr5:117960000-118405000	chr5:117960000-117965000	chr5	117960000	117965000	chr5:118400000-118405000	chr5	118400000	118405000	0	0	0	0	0	1	0	0	0	0	0	0	1	1	0	1	0	0
chr6:120925000-121090000	chr6:120925000-120930000	chr6	120925000	120930000	chr6:121085000-121090000	chr6	121085000	121090000	0	0	0	0	0	0	0	0	0	0	0	0	0	0	0	0	0	0
chr6:95770000-95885000	chr6:95770000-95775000	chr6	95770000	95775000	chr6:95880000-95885000	chr6	95880000	95885000	0	0	0	0	0	0	0	0	0	0	0	0	0	0	0	0	0	0
chr3:15010000-15200000	chr3:15010000-15015000	chr3	15010000	15015000	chr3:15195000-15200000	chr3	15195000	15200000	0	0	0	0	0	0	0	0	0	0	0	0	0	0	0	0	0	0
chr9:21170000-21225000	chr9:21170000-21175000	chr9	21170000	21175000	chr9:21220000-21225000	chr9	21220000	21225000	0	1	0	0	0	0	0	1	1	0	1	0	0	0	0	0	1	1
chr2:159995000-160205000	chr2:159995000-160000000	chr2	159995000	160000000	chr2:160200000-160205000	chr2	160200000	160205000	0	0	0	0	0	0	0	0	0	0	0	0	0	0	0	0	0	0
chr18:13300000-13475000	chr18:13300000-13305000	chr18	13300000	13305000	chr18:13470000-13475000	chr18	13470000	13475000	0	0	0	0	0	0	0	0	0	0	0	0	0	0	0	0	0	0
chr12:72455000-72555000	chr12:72455000-72460000	chr12	72455000	72460000	chr12:72550000-72555000	chr12	72550000	72555000	0	0	0	0	0	1	0	0	0	0	0	0	1	1	0	1	0	0
chr13:91160000-91790000	chr13:91160000-91165000	chr13	91160000	91165000	chr13:91785000-91790000	chr13	91785000	91790000	0	0	0	0	0	0	0	0	0	0	0	0	0	0	0	0	0	0
chr10:106475000-106825000	chr10:106475000-106480000	chr10	106475000	106480000	chr10:106820000-106825000	chr10	106820000	106825000	0	0	0	0	0	0	1	0	0	0	0	0	0	0	0	0	0	0
chr3:84415000-84655000	chr3:84415000-84420000	chr3	84415000	84420000	chr3:84650000-84655000	chr3	84650000	84655000	0	0	0	0	0	0	0	0	0	0	0	0	0	0	0	0	0	0
chr7:122870000-123185000	chr7:122870000-122875000	chr7	122870000	122875000	chr7:123180000-123185000	chr7	123180000	123185000	0	0	0	0	0	0	0	0	0	0	0	0	0	0	0	0	0	0
chr15:32950000-33240000	chr15:32950000-32955000	chr15	32950000	32955000	chr15:33235000-33240000	chr15	33235000	33240000	0	0	0	0	0	0	0	0	0	0	0	0	0	0	0	0	0	0
chr12:92620000-92830000	chr12:92620000-92625000	chr12	92620000	92625000	chr12:92825000-92830000	chr12	92825000	92830000	0	0	0	0	0	0	0	0	0	0	0	0	0	0	0	0	0	0
chr18:6715000-7510000	chr18:6715000-6720000	chr18	6715000	6720000	chr18:7505000-7510000	chr18	7505000	7510000	0	0	0	0	0	0	0	0	0	0	0	0	0	0	0	0	0	0
chrX:20240000-20360000	chrX:20240000-20245000	chrX	20240000	20245000	chrX:20355000-20360000	chrX	20355000	20360000	0	0	0	0	0	0	0	0	0	0	0	0	0	0	0	0	0	0
chr5:97570000-98630000	chr5:97570000-97575000	chr5	97570000	97575000	chr5:98625000-98630000	chr5	98625000	98630000	0	0	0	0	0	0	0	0	0	0	0	0	0	0	0	0	0	0
chr7:91355000-91430000	chr7:91355000-91360000	chr7	91355000	91360000	chr7:91425000-91430000	chr7	91425000	91430000	0	0	0	0	0	0	0	0	0	0	0	0	0	0	0	0	0	0
chrX:67925000-68180000	chrX:67925000-67930000	chrX	67925000	67930000	chrX:68175000-68180000	chrX	68175000	68180000	0	0	0	0	0	0	0	0	0	0	0	0	0	0	0	0	0	0
chr9:98545000-98720000	chr9:98545000-98550000	chr9	98545000	98550000	chr9:98715000-98720000	chr9	98715000	98720000	0	0	0	0	0	0	0	0	0	0	0	0	0	0	0	0	0	0
chr7:36550000-36655000	chr7:36550000-36555000	chr7	36550000	36555000	chr7:36650000-36655000	chr7	36650000	36655000	0	0	0	0	0	0	0	0	0	0	0	0	0	0	0	0	0	0
chr10:29850000-30055000	chr10:29850000-29855000	chr10	29850000	29855000	chr10:30050000-30055000	chr10	30050000	30055000	0	0	0	0	0	0	0	1	0	0	0	0	0	0	0	0	0	1
chr10:112365000-112470000	chr10:112365000-112370000	chr10	112365000	112370000	chr10:112465000-112470000	chr10	112465000	112470000	0	0	0	0	0	0	0	0	0	0	0	0	0	0	0	0	0	0
chr6:24090000-24225000	chr6:24090000-24095000	chr6	24090000	24095000	chr6:24220000-24225000	chr6	24220000	24225000	0	0	0	0	0	0	0	0	0	0	0	0	0	0	0	0	0	0
chr10:60660000-60870000	chr10:60660000-60665000	chr10	60660000	60665000	chr10:60865000-60870000	chr10	60865000	60870000	0	0	0	0	0	0	0	0	0	0	0	0	0	0	0	0	0	0
chr6:148770000-149080000	chr6:148770000-148775000	chr6	148770000	148775000	chr6:149075000-149080000	chr6	149075000	149080000	0	0	0	0	1	0	0	1	0	0	0	0	0	0	1	1	1	1
chr12:73565000-73690000	chr12:73565000-73570000	chr12	73565000	73570000	chr12:73685000-73690000	chr12	73685000	73690000	0	0	0	0	0	0	0	0	0	0	0	0	0	0	0	0	0	0
chr1:71925000-72065000	chr1:71925000-71930000	chr1	71925000	71930000	chr1:72060000-72065000	chr1	72060000	72065000	0	1	0	1	0	0	1	1	1	1	1	1	0	0	1	0	1	1
chr13:28160000-28335000	chr13:28160000-28165000	chr13	28160000	28165000	chr13:28330000-28335000	chr13	28330000	28335000	0	0	0	0	0	0	0	0	0	0	0	0	0	0	0	0	0	0
chr2:63350000-63940000	chr2:63350000-63355000	chr2	63350000	63355000	chr2:63935000-63940000	chr2	63935000	63940000	0	0	0	0	0	0	0	0	0	0	0	0	0	0	0	0	0	0
chr10:20240000-20350000	chr10:20240000-20245000	chr10	20240000	20245000	chr10:20345000-20350000	chr10	20345000	20350000	0	0	0	0	0	0	0	0	0	0	0	0	0	0	0	0	0	0
chr16:48235000-48575000	chr16:48235000-48240000	chr16	48235000	48240000	chr16:48570000-48575000	chr16	48570000	48575000	0	0	0	0	0	0	0	0	0	0	0	0	0	0	0	0	0	0
chr16:56280000-56605000	chr16:56280000-56285000	chr16	56280000	56285000	chr16:56600000-56605000	chr16	56600000	56605000	0	0	0	0	1	0	0	0	0	0	0	0	0	0	1	1	1	0
chr4:94350000-94505000	chr4:94350000-94355000	chr4	94350000	94355000	chr4:94500000-94505000	chr4	94500000	94505000	0	0	0	0	0	0	0	0	0	0	0	0	0	0	0	0	0	0
chr12:41955000-42075000	chr12:41955000-41960000	chr12	41955000	41960000	chr12:42070000-42075000	chr12	42070000	42075000	0	0	0	0	0	0	0	0	0	0	0	0	0	0	0	0	0	0
chr16:87590000-87755000	chr16:87590000-87595000	chr16	87590000	87595000	chr16:87750000-87755000	chr16	87750000	87755000	0	0	0	0	0	0	0	0	0	0	0	0	0	0	0	0	0	0
chrX:138645000-138895000	chrX:138645000-138650000	chrX	138645000	138650000	chrX:138890000-138895000	chrX	138890000	138895000	0	0	0	0	0	0	0	0	0	0	0	0	0	0	0	0	0	0
chr4:53215000-53370000	chr4:53215000-53220000	chr4	53215000	53220000	chr4:53365000-53370000	chr4	53365000	53370000	0	0	0	0	0	0	1	0	0	0	0	0	0	0	0	0	0	0
chr3:28065000-28650000	chr3:28065000-28070000	chr3	28065000	28070000	chr3:28645000-28650000	chr3	28645000	28650000	0	0	0	0	0	0	0	0	0	0	0	0	0	0	0	0	0	0
chrX:148690000-148785000	chrX:148690000-148695000	chrX	148690000	148695000	chrX:148780000-148785000	chrX	148780000	148785000	0	0	0	0	0	0	0	0	0	0	0	0	0	0	0	0	0	0
chrX:100680000-100825000	chrX:100680000-100685000	chrX	100680000	100685000	chrX:100820000-100825000	chrX	100820000	100825000	0	0	0	0	0	0	0	0	0	0	0	0	0	0	0	0	0	0
chr2:115685000-115770000	chr2:115685000-115690000	chr2	115685000	115690000	chr2:115765000-115770000	chr2	115765000	115770000	0	0	0	0	0	0	0	0	0	0	0	0	0	0	0	0	0	0
chr3:157220000-157540000	chr3:157220000-157225000	chr3	157220000	157225000	chr3:157535000-157540000	chr3	157535000	157540000	0	0	0	0	0	0	0	0	0	0	0	0	0	0	0	0	0	0
chr15:39775000-39840000	chr15:39775000-39780000	chr15	39775000	39780000	chr15:39835000-39840000	chr15	39835000	39840000	0	0	0	0	0	0	0	0	0	0	0	0	0	0	0	0	0	0
chr14:116645000-116945000	chr14:116645000-116650000	chr14	116645000	116650000	chr14:116940000-116945000	chr14	116940000	116945000	0	0	0	0	0	0	0	0	0	0	0	0	0	0	0	0	0	0
chr5:148530000-148665000	chr5:148530000-148535000	chr5	148530000	148535000	chr5:148660000-148665000	chr5	148660000	148665000	0	0	0	0	0	0	0	0	0	0	0	0	0	0	0	0	0	0
chrX:38495000-38905000	chrX:38495000-38500000	chrX	38495000	38500000	chrX:38900000-38905000	chrX	38900000	38905000	0	0	0	0	0	0	0	0	0	0	0	0	0	0	0	0	0	0
chr9:66495000-66560000	chr9:66495000-66500000	chr9	66495000	66500000	chr9:66555000-66560000	chr9	66555000	66560000	0	0	0	0	0	0	0	0	0	0	0	0	0	0	0	0	0	0
chr3:80965000-81240000	chr3:80965000-80970000	chr3	80965000	80970000	chr3:81235000-81240000	chr3	81235000	81240000	0	0	0	0	0	0	0	0	0	0	0	0	0	0	0	0	0	0
chr1:66945000-67045000	chr1:66945000-66950000	chr1	66945000	66950000	chr1:67040000-67045000	chr1	67040000	67045000	0	0	0	0	0	0	0	0	0	0	0	0	0	0	0	0	0	0
chr5:131235000-131335000	chr5:131235000-131240000	chr5	131235000	131240000	chr5:131330000-131335000	chr5	131330000	131335000	0	0	0	0	0	0	0	0	0	0	0	0	0	0	0	0	0	0
chr1:23880000-24025000	chr1:23880000-23885000	chr1	23880000	23885000	chr1:24020000-24025000	chr1	24020000	24025000	0	0	0	0	0	0	0	1	0	0	0	0	0	0	0	0	0	1
chr16:96905000-97045000	chr16:96905000-96910000	chr16	96905000	96910000	chr16:97040000-97045000	chr16	97040000	97045000	0	0	0	0	0	0	0	0	0	0	0	0	0	0	0	0	0	0
chr15:84980000-85090000	chr15:84980000-84985000	chr15	84980000	84985000	chr15:85085000-85090000	chr15	85085000	85090000	0	0	0	0	0	0	0	0	0	0	0	0	0	0	0	0	0	0
chr2:60570000-61305000	chr2:60570000-60575000	chr2	60570000	60575000	chr2:61300000-61305000	chr2	61300000	61305000	0	0	0	0	0	0	0	0	0	0	0	0	0	0	0	0	0	0
chr12:74160000-74280000	chr12:74160000-74165000	chr12	74160000	74165000	chr12:74275000-74280000	chr12	74275000	74280000	0	0	0	0	0	0	0	0	0	0	0	0	0	0	0	0	0	0
chr15:53115000-53180000	chr15:53115000-53120000	chr15	53115000	53120000	chr15:53175000-53180000	chr15	53175000	53180000	0	0	0	0	0	0	0	0	0	0	0	0	0	0	0	0	0	0
chr4:55260000-55370000	chr4:55260000-55265000	chr4	55260000	55265000	chr4:55365000-55370000	chr4	55365000	55370000	0	0	0	0	0	0	0	0	0	0	0	0	0	0	0	0	0	0
chr11:12275000-12380000	chr11:12275000-12280000	chr11	12275000	12280000	chr11:12375000-12380000	chr11	12375000	12380000	0	0	0	1	0	0	0	0	0	1	0	1	0	0	1	0	0	0
chr9:80180000-81530000	chr9:80180000-80185000	chr9	80180000	80185000	chr9:81525000-81530000	chr9	81525000	81530000	0	0	0	0	0	0	0	0	0	0	0	0	0	0	0	0	0	0
chr5:91570000-91635000	chr5:91570000-91575000	chr5	91570000	91575000	chr5:91630000-91635000	chr5	91630000	91635000	0	0	0	0	0	0	0	0	0	0	0	0	0	0	0	0	0	0
chr5:17595000-17960000	chr5:17595000-17600000	chr5	17595000	17600000	chr5:17955000-17960000	chr5	17955000	17960000	0	0	0	0	0	0	0	0	0	0	0	0	0	0	0	0	0	0
chr10:36860000-37210000	chr10:36860000-36865000	chr10	36860000	36865000	chr10:37205000-37210000	chr10	37205000	37210000	0	0	0	0	0	0	0	0	0	0	0	0	0	0	0	0	0	0
chr10:87840000-87895000	chr10:87840000-87845000	chr10	87840000	87845000	chr10:87890000-87895000	chr10	87890000	87895000	0	0	0	0	0	0	0	0	0	0	0	0	0	0	0	0	0	0
chr10:19015000-19420000	chr10:19015000-19020000	chr10	19015000	19020000	chr10:19415000-19420000	chr10	19415000	19420000	0	0	0	0	0	0	0	0	0	0	0	0	0	0	0	0	0	0
chr13:92130000-92805000	chr13:92130000-92135000	chr13	92130000	92135000	chr13:92800000-92805000	chr13	92800000	92805000	0	0	0	0	0	0	0	0	0	0	0	0	0	0	0	0	0	0
chr15:43115000-44240000	chr15:43115000-43120000	chr15	43115000	43120000	chr15:44235000-44240000	chr15	44235000	44240000	0	0	0	0	0	0	0	0	0	0	0	0	0	0	0	0	0	0
chr4:84815000-85460000	chr4:84815000-84820000	chr4	84815000	84820000	chr4:85455000-85460000	chr4	85455000	85460000	0	0	0	0	0	0	0	0	0	0	0	0	0	0	0	0	0	0
chrX:138675000-138755000	chrX:138675000-138680000	chrX	138675000	138680000	chrX:138750000-138755000	chrX	138750000	138755000	0	0	0	0	0	0	0	0	0	0	0	0	0	0	0	0	0	0
chr6:100620000-100830000	chr6:100620000-100625000	chr6	100620000	100625000	chr6:100825000-100830000	chr6	100825000	100830000	0	0	0	0	0	0	0	0	0	0	0	0	0	0	0	0	0	0
chr2:37390000-37635000	chr2:37390000-37395000	chr2	37390000	37395000	chr2:37630000-37635000	chr2	37630000	37635000	0	0	0	0	0	0	0	0	0	0	0	0	0	0	0	0	0	0
chr2:118565000-118715000	chr2:118565000-118570000	chr2	118565000	118570000	chr2:118710000-118715000	chr2	118710000	118715000	0	0	0	0	0	0	0	0	0	0	0	0	0	0	0	0	0	0
chrX:161310000-161615000	chrX:161310000-161315000	chrX	161310000	161315000	chrX:161610000-161615000	chrX	161610000	161615000	0	0	0	0	0	0	0	0	0	0	0	0	0	0	0	0	0	0
chr8:10580000-11025000	chr8:10580000-10585000	chr8	10580000	10585000	chr8:11020000-11025000	chr8	11020000	11025000	0	0	0	0	0	0	0	1	0	0	0	0	0	0	0	0	0	1
chrX:46850000-47120000	chrX:46850000-46855000	chrX	46850000	46855000	chrX:47115000-47120000	chrX	47115000	47120000	0	0	0	0	0	0	0	0	0	0	0	0	0	0	0	0	0	0
chr2:167505000-167730000	chr2:167505000-167510000	chr2	167505000	167510000	chr2:167725000-167730000	chr2	167725000	167730000	0	0	0	0	1	0	0	0	0	0	0	0	0	0	1	1	1	0
chr3:24000000-24625000	chr3:24000000-24005000	chr3	24000000	24005000	chr3:24620000-24625000	chr3	24620000	24625000	0	0	0	0	0	0	0	0	0	0	0	0	0	0	0	0	0	0
chr1:138185000-138365000	chr1:138185000-138190000	chr1	138185000	138190000	chr1:138360000-138365000	chr1	138360000	138365000	0	0	0	0	0	0	0	0	0	0	0	0	0	0	0	0	0	0
chr9:40220000-40295000	chr9:40220000-40225000	chr9	40220000	40225000	chr9:40290000-40295000	chr9	40290000	40295000	0	0	0	0	0	0	0	0	0	0	0	0	0	0	0	0	0	0
chr4:44980000-45300000	chr4:44980000-44985000	chr4	44980000	44985000	chr4:45295000-45300000	chr4	45295000	45300000	0	0	0	0	0	0	1	0	0	0	0	0	0	0	0	0	0	0
chr4:8610000-8695000	chr4:8610000-8615000	chr4	8610000	8615000	chr4:8690000-8695000	chr4	8690000	8695000	1	0	0	0	0	0	1	0	1	1	0	0	1	0	0	0	0	0
chr1:132775000-132885000	chr1:132775000-132780000	chr1	132775000	132780000	chr1:132880000-132885000	chr1	132880000	132885000	0	0	0	0	0	0	0	0	0	0	0	0	0	0	0	0	0	0
chr14:10230000-10490000	chr14:10230000-10235000	chr14	10230000	10235000	chr14:10485000-10490000	chr14	10485000	10490000	0	0	0	0	0	0	0	0	0	0	0	0	0	0	0	0	0	0
chrX:17645000-17745000	chrX:17645000-17650000	chrX	17645000	17650000	chrX:17740000-17745000	chrX	17740000	17745000	0	0	0	0	0	0	0	0	0	0	0	0	0	0	0	0	0	0
chr4:54850000-54975000	chr4:54850000-54855000	chr4	54850000	54855000	chr4:54970000-54975000	chr4	54970000	54975000	0	0	0	0	0	1	0	0	0	0	0	0	1	1	0	1	0	0
chr1:142070000-142385000	chr1:142070000-142075000	chr1	142070000	142075000	chr1:142380000-142385000	chr1	142380000	142385000	0	0	0	0	0	0	0	0	0	0	0	0	0	0	0	0	0	0
chr13:29990000-30180000	chr13:29990000-29995000	chr13	29990000	29995000	chr13:30175000-30180000	chr13	30175000	30180000	0	0	0	0	0	1	0	0	0	0	0	0	1	1	0	1	0	0
chr6:37625000-37875000	chr6:37625000-37630000	chr6	37625000	37630000	chr6:37870000-37875000	chr6	37870000	37875000	0	0	1	0	0	0	0	0	0	0	1	1	0	1	0	0	0	1
chr9:40800000-41005000	chr9:40800000-40805000	chr9	40800000	40805000	chr9:41000000-41005000	chr9	41000000	41005000	0	0	0	0	0	0	0	0	0	0	0	0	0	0	0	0	0	0
chr11:80100000-80170000	chr11:80100000-80105000	chr11	80100000	80105000	chr11:80165000-80170000	chr11	80165000	80170000	0	0	0	0	0	0	0	0	0	0	0	0	0	0	0	0	0	0
chr3:93165000-93305000	chr3:93165000-93170000	chr3	93165000	93170000	chr3:93300000-93305000	chr3	93300000	93305000	0	0	0	0	0	0	0	0	0	0	0	0	0	0	0	0	0	0
chr3:148260000-148490000	chr3:148260000-148265000	chr3	148260000	148265000	chr3:148485000-148490000	chr3	148485000	148490000	0	0	0	0	0	0	0	0	0	0	0	0	0	0	0	0	0	0
chr3:81230000-81285000	chr3:81230000-81235000	chr3	81230000	81235000	chr3:81280000-81285000	chr3	81280000	81285000	0	0	0	0	0	0	0	0	0	0	0	0	0	0	0	0	0	0
chr11:121335000-121435000	chr11:121335000-121340000	chr11	121335000	121340000	chr11:121430000-121435000	chr11	121430000	121435000	0	0	0	0	0	0	0	0	0	0	0	0	0	0	0	0	0	0
chr9:48455000-48675000	chr9:48455000-48460000	chr9	48455000	48460000	chr9:48670000-48675000	chr9	48670000	48675000	0	0	0	0	0	0	1	0	0	0	0	0	0	0	0	0	0	0
chr16:29945000-29995000	chr16:29945000-29950000	chr16	29945000	29950000	chr16:29990000-29995000	chr16	29990000	29995000	0	0	0	0	0	0	0	1	0	0	0	0	0	0	0	0	0	1
chr13:3610000-3900000	chr13:3610000-3615000	chr13	3610000	3615000	chr13:3895000-3900000	chr13	3895000	3900000	0	0	0	0	0	0	0	0	0	0	0	0	0	0	0	0	0	0
chr6:144600000-144665000	chr6:144600000-144605000	chr6	144600000	144605000	chr6:144660000-144665000	chr6	144660000	144665000	0	0	0	1	0	0	0	0	0	1	0	1	0	0	1	0	0	0
chr12:72870000-73075000	chr12:72870000-72875000	chr12	72870000	72875000	chr12:73070000-73075000	chr12	73070000	73075000	0	0	0	0	0	0	0	0	0	0	0	0	0	0	0	0	0	0
chr3:5400000-5570000	chr3:5400000-5405000	chr3	5400000	5405000	chr3:5565000-5570000	chr3	5565000	5570000	1	0	0	0	0	0	1	1	1	1	0	0	1	0	0	0	0	1
chr13:16255000-16575000	chr13:16255000-16260000	chr13	16255000	16260000	chr13:16570000-16575000	chr13	16570000	16575000	0	0	0	0	0	0	0	0	0	0	0	0	0	0	0	0	0	0
chr11:115585000-115735000	chr11:115585000-115590000	chr11	115585000	115590000	chr11:115730000-115735000	chr11	115730000	115735000	0	0	0	0	0	0	0	0	0	0	0	0	0	0	0	0	0	0
chr2:151700000-151765000	chr2:151700000-151705000	chr2	151700000	151705000	chr2:151760000-151765000	chr2	151760000	151765000	0	0	0	0	0	0	0	0	0	0	0	0	0	0	0	0	0	0
chr5:152230000-152455000	chr5:152230000-152235000	chr5	152230000	152235000	chr5:152450000-152455000	chr5	152450000	152455000	0	0	0	0	0	0	0	0	0	0	0	0	0	0	0	0	0	0
chr1:102195000-102455000	chr1:102195000-102200000	chr1	102195000	102200000	chr1:102450000-102455000	chr1	102450000	102455000	0	0	0	0	1	0	0	0	0	0	0	0	0	0	1	1	1	0
chr5:65140000-65260000	chr5:65140000-65145000	chr5	65140000	65145000	chr5:65255000-65260000	chr5	65255000	65260000	0	0	0	0	0	0	1	0	0	0	0	0	0	0	0	0	0	0
chr7:122720000-123185000	chr7:122720000-122725000	chr7	122720000	122725000	chr7:123180000-123185000	chr7	123180000	123185000	0	0	0	0	0	0	0	0	0	0	0	0	0	0	0	0	0	0
chr2:104280000-104485000	chr2:104280000-104285000	chr2	104280000	104285000	chr2:104480000-104485000	chr2	104480000	104485000	0	0	0	0	0	0	0	0	0	0	0	0	0	0	0	0	0	0
chr4:55530000-56385000	chr4:55530000-55535000	chr4	55530000	55535000	chr4:56380000-56385000	chr4	56380000	56385000	0	0	0	0	0	0	0	0	0	0	0	0	0	0	0	0	0	0
chr4:94335000-94575000	chr4:94335000-94340000	chr4	94335000	94340000	chr4:94570000-94575000	chr4	94570000	94575000	0	0	0	0	0	0	0	0	0	0	0	0	0	0	0	0	0	0
chr10:10185000-10570000	chr10:10185000-10190000	chr10	10185000	10190000	chr10:10565000-10570000	chr10	10565000	10570000	0	0	0	0	0	0	0	0	0	0	0	0	0	0	0	0	0	0
chr17:71440000-71560000	chr17:71440000-71445000	chr17	71440000	71445000	chr17:71555000-71560000	chr17	71555000	71560000	0	0	0	0	0	0	0	0	0	0	0	0	0	0	0	0	0	0
chrX:50380000-50615000	chrX:50380000-50385000	chrX	50380000	50385000	chrX:50610000-50615000	chrX	50610000	50615000	0	0	0	0	0	0	0	0	0	0	0	0	0	0	0	0	0	0
chr3:88505000-88660000	chr3:88505000-88510000	chr3	88505000	88510000	chr3:88655000-88660000	chr3	88655000	88660000	0	0	0	0	0	0	0	0	0	0	0	0	0	0	0	0	0	0
chr13:113460000-113715000	chr13:113460000-113465000	chr13	113460000	113465000	chr13:113710000-113715000	chr13	113710000	113715000	0	0	0	0	0	0	0	0	0	0	0	0	0	0	0	0	0	0
chrX:116325000-117410000	chrX:116325000-116330000	chrX	116325000	116330000	chrX:117405000-117410000	chrX	117405000	117410000	0	0	0	0	0	0	0	0	0	0	0	0	0	0	0	0	0	0
chr13:105080000-105440000	chr13:105080000-105085000	chr13	105080000	105085000	chr13:105435000-105440000	chr13	105435000	105440000	0	0	0	1	0	0	0	0	0	1	0	1	0	0	1	0	0	0
chr16:31580000-31660000	chr16:31580000-31585000	chr16	31580000	31585000	chr16:31655000-31660000	chr16	31655000	31660000	0	1	0	0	0	0	0	1	1	0	1	0	0	0	0	0	1	1
chrX:74750000-74975000	chrX:74750000-74755000	chrX	74750000	74755000	chrX:74970000-74975000	chrX	74970000	74975000	0	0	0	0	0	0	0	0	0	0	0	0	0	0	0	0	0	0
chr9:44870000-44925000	chr9:44870000-44875000	chr9	44870000	44875000	chr9:44920000-44925000	chr9	44920000	44925000	0	0	1	0	1	0	0	0	0	0	1	1	0	1	1	1	1	1
chr11:78170000-78260000	chr11:78170000-78175000	chr11	78170000	78175000	chr11:78255000-78260000	chr11	78255000	78260000	0	0	0	0	0	0	0	0	0	0	0	0	0	0	0	0	0	0
chr18:5595000-5825000	chr18:5595000-5600000	chr18	5595000	5600000	chr18:5820000-5825000	chr18	5820000	5825000	0	1	0	0	1	0	0	1	1	0	1	0	0	0	1	1	2	1
chr5:122325000-122545000	chr5:122325000-122330000	chr5	122325000	122330000	chr5:122540000-122545000	chr5	122540000	122545000	0	0	0	0	0	0	0	0	0	0	0	0	0	0	0	0	0	0
chr11:48685000-49085000	chr11:48685000-48690000	chr11	48685000	48690000	chr11:49080000-49085000	chr11	49080000	49085000	0	0	0	0	0	0	0	0	0	0	0	0	0	0	0	0	0	0
chr1:137360000-137445000	chr1:137360000-137365000	chr1	137360000	137365000	chr1:137440000-137445000	chr1	137440000	137445000	0	0	0	0	0	0	0	0	0	0	0	0	0	0	0	0	0	0
chr16:95830000-96190000	chr16:95830000-95835000	chr16	95830000	95835000	chr16:96185000-96190000	chr16	96185000	96190000	0	0	0	0	0	0	0	0	0	0	0	0	0	0	0	0	0	0
chrX:9445000-9775000	chrX:9445000-9450000	chrX	9445000	9450000	chrX:9770000-9775000	chrX	9770000	9775000	0	0	0	0	0	0	0	0	0	0	0	0	0	0	0	0	0	0
chr18:33055000-33420000	chr18:33055000-33060000	chr18	33055000	33060000	chr18:33415000-33420000	chr18	33415000	33420000	0	0	0	0	0	0	0	0	0	0	0	0	0	0	0	0	0	0
chr1:104455000-104645000	chr1:104455000-104460000	chr1	104455000	104460000	chr1:104640000-104645000	chr1	104640000	104645000	0	0	0	0	0	0	0	0	0	0	0	0	0	0	0	0	0	0
chr10:95650000-96470000	chr10:95650000-95655000	chr10	95650000	95655000	chr10:96465000-96470000	chr10	96465000	96470000	0	0	0	0	0	0	0	0	0	0	0	0	0	0	0	0	0	0
chrX:163955000-164160000	chrX:163955000-163960000	chrX	163955000	163960000	chrX:164155000-164160000	chrX	164155000	164160000	0	0	0	0	0	0	0	0	0	0	0	0	0	0	0	0	0	0
chr8:67550000-67640000	chr8:67550000-67555000	chr8	67550000	67555000	chr8:67635000-67640000	chr8	67635000	67640000	0	0	0	0	0	0	0	0	0	0	0	0	0	0	0	0	0	0
chr7:119360000-119480000	chr7:119360000-119365000	chr7	119360000	119365000	chr7:119475000-119480000	chr7	119475000	119480000	0	0	0	1	0	0	0	0	0	1	0	1	0	0	1	0	0	0
chr9:100355000-100820000	chr9:100355000-100360000	chr9	100355000	100360000	chr9:100815000-100820000	chr9	100815000	100820000	0	0	0	0	0	0	0	0	0	0	0	0	0	0	0	0	0	0
chrX:45620000-45900000	chrX:45620000-45625000	chrX	45620000	45625000	chrX:45895000-45900000	chrX	45895000	45900000	0	0	0	0	0	0	0	0	0	0	0	0	0	0	0	0	0	0
chr12:32060000-32150000	chr12:32060000-32065000	chr12	32060000	32065000	chr12:32145000-32150000	chr12	32145000	32150000	0	0	0	0	0	0	0	0	0	0	0	0	0	0	0	0	0	0
chr10:96115000-96395000	chr10:96115000-96120000	chr10	96115000	96120000	chr10:96390000-96395000	chr10	96390000	96395000	0	0	0	0	0	0	0	0	0	0	0	0	0	0	0	0	0	0
chr8:23915000-23980000	chr8:23915000-23920000	chr8	23915000	23920000	chr8:23975000-23980000	chr8	23975000	23980000	0	0	0	0	0	0	0	0	0	0	0	0	0	0	0	0	0	0
chr16:28840000-29040000	chr16:28840000-28845000	chr16	28840000	28845000	chr16:29035000-29040000	chr16	29035000	29040000	0	0	0	0	0	0	0	0	0	0	0	0	0	0	0	0	0	0
chr8:75880000-77465000	chr8:75880000-75885000	chr8	75880000	75885000	chr8:77460000-77465000	chr8	77460000	77465000	0	0	0	0	0	0	0	0	0	0	0	0	0	0	0	0	0	0
chr3:115415000-115595000	chr3:115415000-115420000	chr3	115415000	115420000	chr3:115590000-115595000	chr3	115590000	115595000	0	0	0	0	0	0	0	0	0	0	0	0	0	0	0	0	0	0
chr5:138100000-138210000	chr5:138100000-138105000	chr5	138100000	138105000	chr5:138205000-138210000	chr5	138205000	138210000	0	0	0	0	0	0	0	0	0	0	0	0	0	0	0	0	0	0
chr16:9590000-9685000	chr16:9590000-9595000	chr16	9590000	9595000	chr16:9680000-9685000	chr16	9680000	9685000	0	0	0	0	0	0	0	0	0	0	0	0	0	0	0	0	0	0
chr13:41380000-41675000	chr13:41380000-41385000	chr13	41380000	41385000	chr13:41670000-41675000	chr13	41670000	41675000	0	0	0	0	0	0	0	0	0	0	0	0	0	0	0	0	0	0
chr15:25920000-26315000	chr15:25920000-25925000	chr15	25920000	25925000	chr15:26310000-26315000	chr15	26310000	26315000	0	0	0	0	0	0	0	0	0	0	0	0	0	0	0	0	0	0
chr6:59165000-59405000	chr6:59165000-59170000	chr6	59165000	59170000	chr6:59400000-59405000	chr6	59400000	59405000	0	0	0	0	0	0	0	0	0	0	0	0	0	0	0	0	0	0
chr15:61820000-62055000	chr15:61820000-61825000	chr15	61820000	61825000	chr15:62050000-62055000	chr15	62050000	62055000	0	0	0	0	0	0	0	0	0	0	0	0	0	0	0	0	0	0
chrX:154170000-155370000	chrX:154170000-154175000	chrX	154170000	154175000	chrX:155365000-155370000	chrX	155365000	155370000	0	0	0	0	0	0	0	0	0	0	0	0	0	0	0	0	0	0
chr12:66175000-66280000	chr12:66175000-66180000	chr12	66175000	66180000	chr12:66275000-66280000	chr12	66275000	66280000	0	0	0	0	0	1	0	0	0	0	0	0	1	1	0	1	0	0
chr1:130175000-130730000	chr1:130175000-130180000	chr1	130175000	130180000	chr1:130725000-130730000	chr1	130725000	130730000	0	0	0	0	0	0	0	0	0	0	0	0	0	0	0	0	0	0
chr3:14680000-15110000	chr3:14680000-14685000	chr3	14680000	14685000	chr3:15105000-15110000	chr3	15105000	15110000	0	0	0	0	0	0	0	0	0	0	0	0	0	0	0	0	0	0
chrX:73060000-73125000	chrX:73060000-73065000	chrX	73060000	73065000	chrX:73120000-73125000	chrX	73120000	73125000	0	0	0	0	0	0	0	0	0	0	0	0	0	0	0	0	0	0
chr14:122060000-122150000	chr14:122060000-122065000	chr14	122060000	122065000	chr14:122145000-122150000	chr14	122145000	122150000	0	0	0	0	0	0	0	0	0	0	0	0	0	0	0	0	0	0
chr18:74595000-74735000	chr18:74595000-74600000	chr18	74595000	74600000	chr18:74730000-74735000	chr18	74730000	74735000	0	0	0	0	0	0	0	0	0	0	0	0	0	0	0	0	0	0
chr5:93440000-93525000	chr5:93440000-93445000	chr5	93440000	93445000	chr5:93520000-93525000	chr5	93520000	93525000	0	0	0	0	0	0	0	0	0	0	0	0	0	0	0	0	0	0
chr17:63035000-63145000	chr17:63035000-63040000	chr17	63035000	63040000	chr17:63140000-63145000	chr17	63140000	63145000	0	0	0	0	0	0	0	0	0	0	0	0	0	0	0	0	0	0
chr14:62185000-62880000	chr14:62185000-62190000	chr14	62185000	62190000	chr14:62875000-62880000	chr14	62875000	62880000	0	0	1	0	0	0	0	0	0	0	1	1	0	1	0	0	0	1
chrX:155415000-155775000	chrX:155415000-155420000	chrX	155415000	155420000	chrX:155770000-155775000	chrX	155770000	155775000	0	0	0	0	0	0	0	0	0	0	0	0	0	0	0	0	0	0
chr2:75725000-75920000	chr2:75725000-75730000	chr2	75725000	75730000	chr2:75915000-75920000	chr2	75915000	75920000	0	0	0	0	0	0	0	0	0	0	0	0	0	0	0	0	0	0
chr10:85645000-85765000	chr10:85645000-85650000	chr10	85645000	85650000	chr10:85760000-85765000	chr10	85760000	85765000	0	0	0	0	0	0	0	0	0	0	0	0	0	0	0	0	0	0
chr2:172930000-173390000	chr2:172930000-172935000	chr2	172930000	172935000	chr2:173385000-173390000	chr2	173385000	173390000	0	0	0	0	0	0	1	0	0	0	0	0	0	0	0	0	0	0
chr7:105635000-105735000	chr7:105635000-105640000	chr7	105635000	105640000	chr7:105730000-105735000	chr7	105730000	105735000	0	0	0	0	0	1	0	0	0	0	0	0	1	1	0	1	0	0
chr10:116585000-116655000	chr10:116585000-116590000	chr10	116585000	116590000	chr10:116650000-116655000	chr10	116650000	116655000	0	0	0	0	0	0	0	0	0	0	0	0	0	0	0	0	0	0
chr1:51700000-52010000	chr1:51700000-51705000	chr1	51700000	51705000	chr1:52005000-52010000	chr1	52005000	52010000	1	0	0	0	0	0	1	0	1	1	0	0	1	0	0	0	0	0
chr6:48595000-48730000	chr6:48595000-48600000	chr6	48595000	48600000	chr6:48725000-48730000	chr6	48725000	48730000	0	0	0	0	0	0	0	0	0	0	0	0	0	0	0	0	0	0
chr12:55865000-56175000	chr12:55865000-55870000	chr12	55865000	55870000	chr12:56170000-56175000	chr12	56170000	56175000	0	0	0	0	0	0	0	0	0	0	0	0	0	0	0	0	0	0
chr12:25785000-25915000	chr12:25785000-25790000	chr12	25785000	25790000	chr12:25910000-25915000	chr12	25910000	25915000	0	0	0	0	0	0	0	1	0	0	0	0	0	0	0	0	0	1
chr3:145615000-145725000	chr3:145615000-145620000	chr3	145615000	145620000	chr3:145720000-145725000	chr3	145720000	145725000	0	0	0	0	0	0	0	0	0	0	0	0	0	0	0	0	0	0
chr2:43325000-43415000	chr2:43325000-43330000	chr2	43325000	43330000	chr2:43410000-43415000	chr2	43410000	43415000	0	0	0	0	0	0	0	0	0	0	0	0	0	0	0	0	0	0
chr1:35895000-36130000	chr1:35895000-35900000	chr1	35895000	35900000	chr1:36125000-36130000	chr1	36125000	36130000	0	0	0	0	0	0	0	1	0	0	0	0	0	0	0	0	0	1
chr3:132170000-132310000	chr3:132170000-132175000	chr3	132170000	132175000	chr3:132305000-132310000	chr3	132305000	132310000	0	0	0	0	0	0	0	0	0	0	0	0	0	0	0	0	0	0
chr19:47200000-47250000	chr19:47200000-47205000	chr19	47200000	47205000	chr19:47245000-47250000	chr19	47245000	47250000	0	0	0	0	0	0	0	0	0	0	0	0	0	0	0	0	0	0
chr4:46625000-46675000	chr4:46625000-46630000	chr4	46625000	46630000	chr4:46670000-46675000	chr4	46670000	46675000	0	0	0	0	0	0	0	0	0	0	0	0	0	0	0	0	0	0
chrX:20545000-20640000	chrX:20545000-20550000	chrX	20545000	20550000	chrX:20635000-20640000	chrX	20635000	20640000	0	0	0	0	0	0	0	0	0	0	0	0	0	0	0	0	0	0
chrX:141710000-142105000	chrX:141710000-141715000	chrX	141710000	141715000	chrX:142100000-142105000	chrX	142100000	142105000	0	0	0	0	0	0	0	0	0	0	0	0	0	0	0	0	0	0
chr17:86280000-86335000	chr17:86280000-86285000	chr17	86280000	86285000	chr17:86330000-86335000	chr17	86330000	86335000	0	0	0	0	0	0	0	1	0	0	0	0	0	0	0	0	0	1
chr4:142755000-142805000	chr4:142755000-142760000	chr4	142755000	142760000	chr4:142800000-142805000	chr4	142800000	142805000	0	0	0	0	0	0	0	0	0	0	0	0	0	0	0	0	0	0
chr14:35425000-35595000	chr14:35425000-35430000	chr14	35425000	35430000	chr14:35590000-35595000	chr14	35590000	35595000	0	0	0	0	0	0	0	0	0	0	0	0	0	0	0	0	0	0
chr3:21720000-21995000	chr3:21720000-21725000	chr3	21720000	21725000	chr3:21990000-21995000	chr3	21990000	21995000	0	0	0	0	0	0	0	1	0	0	0	0	0	0	0	0	0	1
chrX:6785000-6905000	chrX:6785000-6790000	chrX	6785000	6790000	chrX:6900000-6905000	chrX	6900000	6905000	0	0	0	0	0	0	0	0	0	0	0	0	0	0	0	0	0	0
chr10:86490000-86980000	chr10:86490000-86495000	chr10	86490000	86495000	chr10:86975000-86980000	chr10	86975000	86980000	0	0	0	0	0	0	0	0	0	0	0	0	0	0	0	0	0	0
chr1:55250000-55445000	chr1:55250000-55255000	chr1	55250000	55255000	chr1:55440000-55445000	chr1	55440000	55445000	0	0	0	0	0	0	0	0	0	0	0	0	0	0	0	0	0	0
chr11:115955000-115995000	chr11:115955000-115960000	chr11	115955000	115960000	chr11:115990000-115995000	chr11	115990000	115995000	0	0	0	0	0	0	1	0	0	0	0	0	0	0	0	0	0	0
chr12:104380000-104550000	chr12:104380000-104385000	chr12	104380000	104385000	chr12:104545000-104550000	chr12	104545000	104550000	0	0	0	1	0	0	0	0	0	1	0	1	0	0	1	0	0	0
chr11:67240000-67470000	chr11:67240000-67245000	chr11	67240000	67245000	chr11:67465000-67470000	chr11	67465000	67470000	0	0	0	0	0	0	0	0	0	0	0	0	0	0	0	0	0	0
chr7:77950000-78565000	chr7:77950000-77955000	chr7	77950000	77955000	chr7:78560000-78565000	chr7	78560000	78565000	0	0	0	0	1	0	0	0	0	0	0	0	0	0	1	1	1	0
chr13:114210000-114415000	chr13:114210000-114215000	chr13	114210000	114215000	chr13:114410000-114415000	chr13	114410000	114415000	0	0	0	0	0	0	0	1	0	0	0	0	0	0	0	0	0	1
chr10:70430000-70690000	chr10:70430000-70435000	chr10	70430000	70435000	chr10:70685000-70690000	chr10	70685000	70690000	0	0	0	0	0	0	0	0	0	0	0	0	0	0	0	0	0	0
chr11:46085000-46255000	chr11:46085000-46090000	chr11	46085000	46090000	chr11:46250000-46255000	chr11	46250000	46255000	0	0	0	0	0	0	0	0	0	0	0	0	0	0	0	0	0	0
chrX:162765000-163680000	chrX:162765000-162770000	chrX	162765000	162770000	chrX:163675000-163680000	chrX	163675000	163680000	0	0	0	0	0	0	0	0	0	0	0	0	0	0	0	0	0	0
chr7:131635000-131705000	chr7:131635000-131640000	chr7	131635000	131640000	chr7:131700000-131705000	chr7	131700000	131705000	0	0	0	0	0	0	0	0	0	0	0	0	0	0	0	0	0	0
chr9:74375000-74650000	chr9:74375000-74380000	chr9	74375000	74380000	chr9:74645000-74650000	chr9	74645000	74650000	0	0	0	0	0	1	0	1	0	0	0	0	1	1	0	1	0	1
chr17:32485000-32575000	chr17:32485000-32490000	chr17	32485000	32490000	chr17:32570000-32575000	chr17	32570000	32575000	0	0	0	1	0	0	0	0	0	1	0	1	0	0	1	0	0	0
chr12:58965000-59130000	chr12:58965000-58970000	chr12	58965000	58970000	chr12:59125000-59130000	chr12	59125000	59130000	0	0	0	0	0	0	0	0	0	0	0	0	0	0	0	0	0	0
chrX:67980000-68190000	chrX:67980000-67985000	chrX	67980000	67985000	chrX:68185000-68190000	chrX	68185000	68190000	0	0	0	0	0	0	0	0	0	0	0	0	0	0	0	0	0	0
chr1:135860000-135950000	chr1:135860000-135865000	chr1	135860000	135865000	chr1:135945000-135950000	chr1	135945000	135950000	0	0	0	0	0	0	0	0	0	0	0	0	0	0	0	0	0	0
chrX:71370000-71665000	chrX:71370000-71375000	chrX	71370000	71375000	chrX:71660000-71665000	chrX	71660000	71665000	0	0	0	0	0	0	0	0	0	0	0	0	0	0	0	0	0	0
chr19:45295000-45520000	chr19:45295000-45300000	chr19	45295000	45300000	chr19:45515000-45520000	chr19	45515000	45520000	0	0	0	0	0	0	0	0	0	0	0	0	0	0	0	0	0	0
chr6:142475000-142620000	chr6:142475000-142480000	chr6	142475000	142480000	chr6:142615000-142620000	chr6	142615000	142620000	0	0	0	0	0	0	0	0	0	0	0	0	0	0	0	0	0	0
chr15:41655000-41790000	chr15:41655000-41660000	chr15	41655000	41660000	chr15:41785000-41790000	chr15	41785000	41790000	0	0	0	0	0	0	0	0	0	0	0	0	0	0	0	0	0	0
chr14:114070000-114940000	chr14:114070000-114075000	chr14	114070000	114075000	chr14:114935000-114940000	chr14	114935000	114940000	0	0	0	0	0	0	0	0	0	0	0	0	0	0	0	0	0	0
chr10:106880000-107190000	chr10:106880000-106885000	chr10	106880000	106885000	chr10:107185000-107190000	chr10	107185000	107190000	0	0	0	0	0	0	0	0	0	0	0	0	0	0	0	0	0	0
chr9:68675000-68740000	chr9:68675000-68680000	chr9	68675000	68680000	chr9:68735000-68740000	chr9	68735000	68740000	0	0	0	0	0	0	0	0	0	0	0	0	0	0	0	0	0	0
chr1:121445000-121575000	chr1:121445000-121450000	chr1	121445000	121450000	chr1:121570000-121575000	chr1	121570000	121575000	0	0	0	0	0	0	0	0	0	0	0	0	0	0	0	0	0	0
chr2:136310000-136735000	chr2:136310000-136315000	chr2	136310000	136315000	chr2:136730000-136735000	chr2	136730000	136735000	0	0	0	0	0	0	0	0	0	0	0	0	0	0	0	0	0	0
chr16:15885000-16110000	chr16:15885000-15890000	chr16	15885000	15890000	chr16:16105000-16110000	chr16	16105000	16110000	0	0	0	0	0	0	0	0	0	0	0	0	0	0	0	0	0	0
chr2:105455000-105925000	chr2:105455000-105460000	chr2	105455000	105460000	chr2:105920000-105925000	chr2	105920000	105925000	0	0	0	0	0	0	0	0	0	0	0	0	0	0	0	0	0	0
chr4:86000000-86090000	chr4:86000000-86005000	chr4	86000000	86005000	chr4:86085000-86090000	chr4	86085000	86090000	0	1	0	0	0	0	0	1	1	0	1	0	0	0	0	0	1	1
chr1:68155000-69195000	chr1:68155000-68160000	chr1	68155000	68160000	chr1:69190000-69195000	chr1	69190000	69195000	0	0	0	0	0	0	0	0	0	0	0	0	0	0	0	0	0	0
chrX:82590000-82860000	chrX:82590000-82595000	chrX	82590000	82595000	chrX:82855000-82860000	chrX	82855000	82860000	0	0	0	0	0	0	0	0	0	0	0	0	0	0	0	0	0	0
chr1:39070000-39290000	chr1:39070000-39075000	chr1	39070000	39075000	chr1:39285000-39290000	chr1	39285000	39290000	0	0	0	0	0	0	0	0	0	0	0	0	0	0	0	0	0	0
chr6:136570000-136680000	chr6:136570000-136575000	chr6	136570000	136575000	chr6:136675000-136680000	chr6	136675000	136680000	0	0	0	0	0	0	0	0	0	0	0	0	0	0	0	0	0	0
chrX:101380000-101625000	chrX:101380000-101385000	chrX	101380000	101385000	chrX:101620000-101625000	chrX	101620000	101625000	0	0	0	0	0	0	0	0	0	0	0	0	0	0	0	0	0	0
chr4:88195000-88295000	chr4:88195000-88200000	chr4	88195000	88200000	chr4:88290000-88295000	chr4	88290000	88295000	0	0	0	0	0	0	0	0	0	0	0	0	0	0	0	0	0	0
chr14:116820000-117145000	chr14:116820000-116825000	chr14	116820000	116825000	chr14:117140000-117145000	chr14	117140000	117145000	0	0	0	0	0	0	0	0	0	0	0	0	0	0	0	0	0	0
chr15:85100000-85420000	chr15:85100000-85105000	chr15	85100000	85105000	chr15:85415000-85420000	chr15	85415000	85420000	0	0	0	0	0	0	0	1	0	0	0	0	0	0	0	0	0	1
chrX:146940000-147550000	chrX:146940000-146945000	chrX	146940000	146945000	chrX:147545000-147550000	chrX	147545000	147550000	0	0	0	0	0	0	0	0	0	0	0	0	0	0	0	0	0	0
chr8:36365000-36415000	chr8:36365000-36370000	chr8	36365000	36370000	chr8:36410000-36415000	chr8	36410000	36415000	0	0	0	0	0	0	0	0	0	0	0	0	0	0	0	0	0	0
chr3:146010000-146155000	chr3:146010000-146015000	chr3	146010000	146015000	chr3:146150000-146155000	chr3	146150000	146155000	0	0	0	0	0	0	0	0	0	0	0	0	0	0	0	0	0	0
chr17:87720000-87980000	chr17:87720000-87725000	chr17	87720000	87725000	chr17:87975000-87980000	chr17	87975000	87980000	0	0	1	1	0	0	1	0	0	1	1	2	0	1	1	0	0	1
chr8:47445000-47640000	chr8:47445000-47450000	chr8	47445000	47450000	chr8:47635000-47640000	chr8	47635000	47640000	0	0	0	0	0	0	0	0	0	0	0	0	0	0	0	0	0	0
chr10:107300000-107365000	chr10:107300000-107305000	chr10	107300000	107305000	chr10:107360000-107365000	chr10	107360000	107365000	0	0	0	0	0	0	0	0	0	0	0	0	0	0	0	0	0	0
chr9:103665000-103905000	chr9:103665000-103670000	chr9	103665000	103670000	chr9:103900000-103905000	chr9	103900000	103905000	0	0	0	0	0	0	0	0	0	0	0	0	0	0	0	0	0	0
chr1:56020000-57265000	chr1:56020000-56025000	chr1	56020000	56025000	chr1:57260000-57265000	chr1	57260000	57265000	0	0	0	0	0	0	0	0	0	0	0	0	0	0	0	0	0	0
chr18:7580000-7710000	chr18:7580000-7585000	chr18	7580000	7585000	chr18:7705000-7710000	chr18	7705000	7710000	0	0	0	0	0	0	0	0	0	0	0	0	0	0	0	0	0	0
chr9:41865000-42025000	chr9:41865000-41870000	chr9	41865000	41870000	chr9:42020000-42025000	chr9	42020000	42025000	0	0	0	0	0	0	0	0	0	0	0	0	0	0	0	0	0	0
chr2:156355000-156540000	chr2:156355000-156360000	chr2	156355000	156360000	chr2:156535000-156540000	chr2	156535000	156540000	0	0	0	0	0	0	0	0	0	0	0	0	0	0	0	0	0	0
chr15:36645000-36955000	chr15:36645000-36650000	chr15	36645000	36650000	chr15:36950000-36955000	chr15	36950000	36955000	0	0	0	0	0	0	0	0	0	0	0	0	0	0	0	0	0	0
chr12:102360000-103030000	chr12:102360000-102365000	chr12	102360000	102365000	chr12:103025000-103030000	chr12	103025000	103030000	0	0	0	0	0	0	0	0	0	0	0	0	0	0	0	0	0	0
chrX:11210000-11930000	chrX:11210000-11215000	chrX	11210000	11215000	chrX:11925000-11930000	chrX	11925000	11930000	0	0	0	0	0	0	0	0	0	0	0	0	0	0	0	0	0	0
chr13:112650000-112735000	chr13:112650000-112655000	chr13	112650000	112655000	chr13:112730000-112735000	chr13	112730000	112735000	0	0	0	0	1	0	0	1	0	0	0	0	0	0	1	1	1	1
chr13:96335000-96405000	chr13:96335000-96340000	chr13	96335000	96340000	chr13:96400000-96405000	chr13	96400000	96405000	0	0	1	0	0	0	0	0	0	0	1	1	0	1	0	0	0	1
chr11:97350000-97490000	chr11:97350000-97355000	chr11	97350000	97355000	chr11:97485000-97490000	chr11	97485000	97490000	0	0	0	0	0	0	0	0	0	0	0	0	0	0	0	0	0	0
chr2:22750000-22935000	chr2:22750000-22755000	chr2	22750000	22755000	chr2:22930000-22935000	chr2	22930000	22935000	0	0	0	0	0	0	0	1	0	0	0	0	0	0	0	0	0	1
chr14:26125000-26280000	chr14:26125000-26130000	chr14	26125000	26130000	chr14:26275000-26280000	chr14	26275000	26280000	0	0	0	0	0	0	0	0	0	0	0	0	0	0	0	0	0	0
chr9:47390000-47510000	chr9:47390000-47395000	chr9	47390000	47395000	chr9:47505000-47510000	chr9	47505000	47510000	0	0	0	0	0	0	0	0	0	0	0	0	0	0	0	0	0	0
chr2:112110000-112190000	chr2:112110000-112115000	chr2	112110000	112115000	chr2:112185000-112190000	chr2	112185000	112190000	0	0	0	0	1	0	0	0	0	0	0	0	0	0	1	1	1	0
chr9:110090000-110205000	chr9:110090000-110095000	chr9	110090000	110095000	chr9:110200000-110205000	chr9	110200000	110205000	0	0	0	0	0	0	0	0	0	0	0	0	0	0	0	0	0	0
chr19:29520000-29585000	chr19:29520000-29525000	chr19	29520000	29525000	chr19:29580000-29585000	chr19	29580000	29585000	0	0	0	0	0	1	0	0	0	0	0	0	1	1	0	1	0	0
chr2:133445000-133595000	chr2:133445000-133450000	chr2	133445000	133450000	chr2:133590000-133595000	chr2	133590000	133595000	0	0	0	0	0	0	0	0	0	0	0	0	0	0	0	0	0	0
chrX:82745000-82900000	chrX:82745000-82750000	chrX	82745000	82750000	chrX:82895000-82900000	chrX	82895000	82900000	0	0	0	0	0	0	0	0	0	0	0	0	0	0	0	0	0	0
chr12:41850000-42225000	chr12:41850000-41855000	chr12	41850000	41855000	chr12:42220000-42225000	chr12	42220000	42225000	0	0	0	0	0	0	0	0	0	0	0	0	0	0	0	0	0	0
chr2:164295000-164350000	chr2:164295000-164300000	chr2	164295000	164300000	chr2:164345000-164350000	chr2	164345000	164350000	0	0	0	0	0	0	1	0	0	0	0	0	0	0	0	0	0	0
chrX:163965000-164370000	chrX:163965000-163970000	chrX	163965000	163970000	chrX:164365000-164370000	chrX	164365000	164370000	0	0	0	0	0	0	0	0	0	0	0	0	0	0	0	0	0	0
chr11:44985000-45360000	chr11:44985000-44990000	chr11	44985000	44990000	chr11:45355000-45360000	chr11	45355000	45360000	0	0	0	0	0	0	0	0	0	0	0	0	0	0	0	0	0	0
chr19:14330000-14850000	chr19:14330000-14335000	chr19	14330000	14335000	chr19:14845000-14850000	chr19	14845000	14850000	0	0	0	0	0	0	0	0	0	0	0	0	0	0	0	0	0	0
chr10:30045000-30145000	chr10:30045000-30050000	chr10	30045000	30050000	chr10:30140000-30145000	chr10	30140000	30145000	0	0	0	0	0	0	1	0	0	0	0	0	0	0	0	0	0	0
chr10:39380000-39450000	chr10:39380000-39385000	chr10	39380000	39385000	chr10:39445000-39450000	chr10	39445000	39450000	0	0	0	0	0	0	0	0	0	0	0	0	0	0	0	0	0	0
chr1:8865000-8920000	chr1:8865000-8870000	chr1	8865000	8870000	chr1:8915000-8920000	chr1	8915000	8920000	0	0	0	0	0	0	0	0	0	0	0	0	0	0	0	0	0	0
chr5:64845000-65270000	chr5:64845000-64850000	chr5	64845000	64850000	chr5:65265000-65270000	chr5	65265000	65270000	0	0	0	0	0	0	0	0	0	0	0	0	0	0	0	0	0	0
chr17:80060000-80250000	chr17:80060000-80065000	chr17	80060000	80065000	chr17:80245000-80250000	chr17	80245000	80250000	0	0	0	0	0	0	0	0	0	0	0	0	0	0	0	0	0	0
chr2:64760000-64840000	chr2:64760000-64765000	chr2	64760000	64765000	chr2:64835000-64840000	chr2	64835000	64840000	0	1	0	0	0	0	0	1	1	0	1	0	0	0	0	0	1	1
chr19:27400000-27475000	chr19:27400000-27405000	chr19	27400000	27405000	chr19:27470000-27475000	chr19	27470000	27475000	0	0	0	0	0	0	0	0	0	0	0	0	0	0	0	0	0	0
chr1:33095000-33145000	chr1:33095000-33100000	chr1	33095000	33100000	chr1:33140000-33145000	chr1	33140000	33145000	0	0	0	0	0	0	0	0	0	0	0	0	0	0	0	0	0	0
chr2:109855000-109905000	chr2:109855000-109860000	chr2	109855000	109860000	chr2:109900000-109905000	chr2	109900000	109905000	0	0	0	0	0	0	0	0	0	0	0	0	0	0	0	0	0	0
chrX:18260000-19550000	chrX:18260000-18265000	chrX	18260000	18265000	chrX:19545000-19550000	chrX	19545000	19550000	0	0	0	0	0	0	0	0	0	0	0	0	0	0	0	0	0	0
chr18:42085000-42380000	chr18:42085000-42090000	chr18	42085000	42090000	chr18:42375000-42380000	chr18	42375000	42380000	0	0	0	0	0	0	0	0	0	0	0	0	0	0	0	0	0	0
chr19:55140000-55285000	chr19:55140000-55145000	chr19	55140000	55145000	chr19:55280000-55285000	chr19	55280000	55285000	0	0	0	0	0	0	0	0	0	0	0	0	0	0	0	0	0	0
chr15:80465000-80530000	chr15:80465000-80470000	chr15	80465000	80470000	chr15:80525000-80530000	chr15	80525000	80530000	0	0	0	0	0	0	0	0	0	0	0	0	0	0	0	0	0	0
chr4:135820000-135885000	chr4:135820000-135825000	chr4	135820000	135825000	chr4:135880000-135885000	chr4	135880000	135885000	0	0	0	0	0	1	0	0	0	0	0	0	1	1	0	1	0	0
chr8:90780000-90880000	chr8:90780000-90785000	chr8	90780000	90785000	chr8:90875000-90880000	chr8	90875000	90880000	0	0	1	0	0	0	0	0	0	0	1	1	0	1	0	0	0	1
chr15:102820000-103010000	chr15:102820000-102825000	chr15	102820000	102825000	chr15:103005000-103010000	chr15	103005000	103010000	0	0	0	0	0	0	0	0	0	0	0	0	0	0	0	0	0	0
chr13:23885000-23970000	chr13:23885000-23890000	chr13	23885000	23890000	chr13:23965000-23970000	chr13	23965000	23970000	0	0	0	0	0	0	0	0	0	0	0	0	0	0	0	0	0	0
chr3:58210000-58295000	chr3:58210000-58215000	chr3	58210000	58215000	chr3:58290000-58295000	chr3	58290000	58295000	0	0	0	0	0	0	0	0	0	0	0	0	0	0	0	0	0	0
chr7:82975000-83030000	chr7:82975000-82980000	chr7	82975000	82980000	chr7:83025000-83030000	chr7	83025000	83030000	1	1	0	0	0	0	0	0	2	1	1	0	1	0	0	0	1	0
chr1:183820000-184050000	chr1:183820000-183825000	chr1	183820000	183825000	chr1:184045000-184050000	chr1	184045000	184050000	0	0	0	0	0	0	0	0	0	0	0	0	0	0	0	0	0	0
chrX:126375000-127770000	chrX:126375000-126380000	chrX	126375000	126380000	chrX:127765000-127770000	chrX	127765000	127770000	0	0	0	0	0	0	0	0	0	0	0	0	0	0	0	0	0	0
chr3:60215000-60290000	chr3:60215000-60220000	chr3	60215000	60220000	chr3:60285000-60290000	chr3	60285000	60290000	0	0	0	0	0	0	0	0	0	0	0	0	0	0	0	0	0	0
chr19:36810000-36880000	chr19:36810000-36815000	chr19	36810000	36815000	chr19:36875000-36880000	chr19	36875000	36880000	0	0	0	0	0	0	1	0	0	0	0	0	0	0	0	0	0	0
chr9:79985000-80115000	chr9:79985000-79990000	chr9	79985000	79990000	chr9:80110000-80115000	chr9	80110000	80115000	0	0	0	0	0	0	0	0	0	0	0	0	0	0	0	0	0	0
chrX:137145000-137390000	chrX:137145000-137150000	chrX	137145000	137150000	chrX:137385000-137390000	chrX	137385000	137390000	0	0	0	0	0	0	0	0	0	0	0	0	0	0	0	0	0	0
chr5:81945000-82020000	chr5:81945000-81950000	chr5	81945000	81950000	chr5:82015000-82020000	chr5	82015000	82020000	0	0	0	0	0	0	0	0	0	0	0	0	0	0	0	0	0	0
chr14:116645000-116720000	chr14:116645000-116650000	chr14	116645000	116650000	chr14:116715000-116720000	chr14	116715000	116720000	0	0	0	0	0	0	0	0	0	0	0	0	0	0	0	0	0	0
chr16:47175000-47240000	chr16:47175000-47180000	chr16	47175000	47180000	chr16:47235000-47240000	chr16	47235000	47240000	0	0	0	0	0	0	0	0	0	0	0	0	0	0	0	0	0	0
chr1:120985000-121370000	chr1:120985000-120990000	chr1	120985000	120990000	chr1:121365000-121370000	chr1	121365000	121370000	0	0	0	0	0	0	0	0	0	0	0	0	0	0	0	0	0	0
chr12:75435000-76500000	chr12:75435000-75440000	chr12	75435000	75440000	chr12:76495000-76500000	chr12	76495000	76500000	0	0	0	0	0	0	0	0	0	0	0	0	0	0	0	0	0	0
chr2:119115000-119305000	chr2:119115000-119120000	chr2	119115000	119120000	chr2:119300000-119305000	chr2	119300000	119305000	0	0	0	0	0	0	0	0	0	0	0	0	0	0	0	0	0	0
chr6:135135000-135335000	chr6:135135000-135140000	chr6	135135000	135140000	chr6:135330000-135335000	chr6	135330000	135335000	0	0	0	0	0	0	0	0	0	0	0	0	0	0	0	0	0	0
chr4:72430000-72715000	chr4:72430000-72435000	chr4	72430000	72435000	chr4:72710000-72715000	chr4	72710000	72715000	0	0	0	0	0	0	0	1	0	0	0	0	0	0	0	0	0	1
chr8:95805000-95930000	chr8:95805000-95810000	chr8	95805000	95810000	chr8:95925000-95930000	chr8	95925000	95930000	0	0	0	0	0	0	0	0	0	0	0	0	0	0	0	0	0	0
chrX:57010000-57730000	chrX:57010000-57015000	chrX	57010000	57015000	chrX:57725000-57730000	chrX	57725000	57730000	0	0	1	0	0	0	0	0	0	0	1	1	0	1	0	0	0	1
chr16:81200000-81440000	chr16:81200000-81205000	chr16	81200000	81205000	chr16:81435000-81440000	chr16	81435000	81440000	0	0	0	0	0	0	0	0	0	0	0	0	0	0	0	0	0	0
chr6:8160000-8425000	chr6:8160000-8165000	chr6	8160000	8165000	chr6:8420000-8425000	chr6	8420000	8425000	0	0	0	0	0	0	0	0	0	0	0	0	0	0	0	0	0	0
chr17:56695000-56815000	chr17:56695000-56700000	chr17	56695000	56700000	chr17:56810000-56815000	chr17	56810000	56815000	0	0	0	0	0	1	0	0	0	0	0	0	1	1	0	1	0	0
chr1:169635000-169720000	chr1:169635000-169640000	chr1	169635000	169640000	chr1:169715000-169720000	chr1	169715000	169720000	0	0	0	0	0	0	0	0	0	0	0	0	0	0	0	0	0	0
chr13:111365000-111500000	chr13:111365000-111370000	chr13	111365000	111370000	chr13:111495000-111500000	chr13	111495000	111500000	0	0	0	0	0	0	0	0	0	0	0	0	0	0	0	0	0	0
chr10:121625000-121975000	chr10:121625000-121630000	chr10	121625000	121630000	chr10:121970000-121975000	chr10	121970000	121975000	0	0	0	0	0	0	0	0	0	0	0	0	0	0	0	0	0	0
chr14:27805000-27915000	chr14:27805000-27810000	chr14	27805000	27810000	chr14:27910000-27915000	chr14	27910000	27915000	0	0	0	0	0	0	0	0	0	0	0	0	0	0	0	0	0	0
chr13:58290000-58340000	chr13:58290000-58295000	chr13	58290000	58295000	chr13:58335000-58340000	chr13	58335000	58340000	0	0	0	0	0	0	0	0	0	0	0	0	0	0	0	0	0	0
chr1:171600000-171855000	chr1:171600000-171605000	chr1	171600000	171605000	chr1:171850000-171855000	chr1	171850000	171855000	0	0	0	0	0	0	0	0	0	0	0	0	0	0	0	0	0	0
chr6:72890000-73185000	chr6:72890000-72895000	chr6	72890000	72895000	chr6:73180000-73185000	chr6	73180000	73185000	0	0	0	0	0	0	0	0	0	0	0	0	0	0	0	0	0	0
chr1:142165000-142315000	chr1:142165000-142170000	chr1	142165000	142170000	chr1:142310000-142315000	chr1	142310000	142315000	0	0	0	0	0	0	1	0	0	0	0	0	0	0	0	0	0	0
chr7:125370000-125450000	chr7:125370000-125375000	chr7	125370000	125375000	chr7:125445000-125450000	chr7	125445000	125450000	0	0	0	0	0	0	0	0	0	0	0	0	0	0	0	0	0	0
chr6:146615000-146680000	chr6:146615000-146620000	chr6	146615000	146620000	chr6:146675000-146680000	chr6	146675000	146680000	0	0	0	0	0	0	0	0	0	0	0	0	0	0	0	0	0	0
chr15:52545000-53100000	chr15:52545000-52550000	chr15	52545000	52550000	chr15:53095000-53100000	chr15	53095000	53100000	0	0	0	0	0	0	0	0	0	0	0	0	0	0	0	0	0	0
chr16:23995000-24090000	chr16:23995000-24000000	chr16	23995000	24000000	chr16:24085000-24090000	chr16	24085000	24090000	0	0	0	0	0	0	1	0	0	0	0	0	0	0	0	0	0	0
chr6:145825000-146030000	chr6:145825000-145830000	chr6	145825000	145830000	chr6:146025000-146030000	chr6	146025000	146030000	0	0	0	0	0	0	0	0	0	0	0	0	0	0	0	0	0	0
chr1:142070000-142440000	chr1:142070000-142075000	chr1	142070000	142075000	chr1:142435000-142440000	chr1	142435000	142440000	0	0	0	0	0	0	0	0	0	0	0	0	0	0	0	0	0	0
chrX:104020000-104360000	chrX:104020000-104025000	chrX	104020000	104025000	chrX:104355000-104360000	chrX	104355000	104360000	0	0	0	0	0	0	0	0	0	0	0	0	0	0	0	0	0	0
chr16:65855000-66005000	chr16:65855000-65860000	chr16	65855000	65860000	chr16:66000000-66005000	chr16	66000000	66005000	0	0	0	0	0	0	0	0	0	0	0	0	0	0	0	0	0	0
chr15:37390000-37540000	chr15:37390000-37395000	chr15	37390000	37395000	chr15:37535000-37540000	chr15	37535000	37540000	0	0	0	0	0	0	0	1	0	0	0	0	0	0	0	0	0	1
chr1:106890000-107090000	chr1:106890000-106895000	chr1	106890000	106895000	chr1:107085000-107090000	chr1	107085000	107090000	0	0	0	0	0	0	0	0	0	0	0	0	0	0	0	0	0	0
chr1:176495000-176800000	chr1:176495000-176500000	chr1	176495000	176500000	chr1:176795000-176800000	chr1	176795000	176800000	0	0	0	0	0	0	0	0	0	0	0	0	0	0	0	0	0	0
chr12:53420000-53550000	chr12:53420000-53425000	chr12	53420000	53425000	chr12:53545000-53550000	chr12	53545000	53550000	0	0	0	0	0	0	0	0	0	0	0	0	0	0	0	0	0	0
chrX:36160000-37770000	chrX:36160000-36165000	chrX	36160000	36165000	chrX:37765000-37770000	chrX	37765000	37770000	0	0	0	0	0	0	0	0	0	0	0	0	0	0	0	0	0	0
chr11:108315000-108725000	chr11:108315000-108320000	chr11	108315000	108320000	chr11:108720000-108725000	chr11	108720000	108725000	0	0	0	0	0	0	0	0	0	0	0	0	0	0	0	0	0	0
chr12:119060000-120105000	chr12:119060000-119065000	chr12	119060000	119065000	chr12:120100000-120105000	chr12	120100000	120105000	0	0	0	0	0	0	0	0	0	0	0	0	0	0	0	0	0	0
chrX:74340000-74970000	chrX:74340000-74345000	chrX	74340000	74345000	chrX:74965000-74970000	chrX	74965000	74970000	0	0	0	0	0	0	0	0	0	0	0	0	0	0	0	0	0	0
chr11:108115000-108250000	chr11:108115000-108120000	chr11	108115000	108120000	chr11:108245000-108250000	chr11	108245000	108250000	0	0	0	0	0	0	0	0	0	0	0	0	0	0	0	0	0	0
chr6:48530000-48600000	chr6:48530000-48535000	chr6	48530000	48535000	chr6:48595000-48600000	chr6	48595000	48600000	0	0	0	0	0	0	1	0	0	0	0	0	0	0	0	0	0	0
chr16:30375000-30450000	chr16:30375000-30380000	chr16	30375000	30380000	chr16:30445000-30450000	chr16	30445000	30450000	0	0	0	0	0	0	0	0	0	0	0	0	0	0	0	0	0	0
chr2:15180000-16240000	chr2:15180000-15185000	chr2	15180000	15185000	chr2:16235000-16240000	chr2	16235000	16240000	0	0	0	0	0	0	0	0	0	0	0	0	0	0	0	0	0	0
chr8:42140000-42280000	chr8:42140000-42145000	chr8	42140000	42145000	chr8:42275000-42280000	chr8	42275000	42280000	0	0	0	0	0	0	0	0	0	0	0	0	0	0	0	0	0	0
chrX:16780000-17670000	chrX:16780000-16785000	chrX	16780000	16785000	chrX:17665000-17670000	chrX	17665000	17670000	0	0	0	0	0	0	0	0	0	0	0	0	0	0	0	0	0	0
chr15:52960000-53185000	chr15:52960000-52965000	chr15	52960000	52965000	chr15:53180000-53185000	chr15	53180000	53185000	0	0	0	0	0	0	0	0	0	0	0	0	0	0	0	0	0	0
chr1:57400000-57460000	chr1:57400000-57405000	chr1	57400000	57405000	chr1:57455000-57460000	chr1	57455000	57460000	0	0	0	0	0	0	0	0	0	0	0	0	0	0	0	0	0	0
chr10:6405000-6550000	chr10:6405000-6410000	chr10	6405000	6410000	chr10:6545000-6550000	chr10	6545000	6550000	0	0	0	0	0	0	0	0	0	0	0	0	0	0	0	0	0	0
chr12:10445000-10610000	chr12:10445000-10450000	chr12	10445000	10450000	chr12:10605000-10610000	chr12	10605000	10610000	0	0	0	0	0	0	0	0	0	0	0	0	0	0	0	0	0	0
chr2:68625000-68945000	chr2:68625000-68630000	chr2	68625000	68630000	chr2:68940000-68945000	chr2	68940000	68945000	0	0	0	0	0	0	0	0	0	0	0	0	0	0	0	0	0	0
chr13:16160000-16855000	chr13:16160000-16165000	chr13	16160000	16165000	chr13:16850000-16855000	chr13	16850000	16855000	0	0	0	0	0	0	0	0	0	0	0	0	0	0	0	0	0	0
chr4:120265000-120365000	chr4:120265000-120270000	chr4	120265000	120270000	chr4:120360000-120365000	chr4	120360000	120365000	0	0	0	0	0	0	0	0	0	0	0	0	0	0	0	0	0	0
chrX:57620000-57720000	chrX:57620000-57625000	chrX	57620000	57625000	chrX:57715000-57720000	chrX	57715000	57720000	0	0	0	0	0	0	0	0	0	0	0	0	0	0	0	0	0	0
chr6:101005000-101490000	chr6:101005000-101010000	chr6	101005000	101010000	chr6:101485000-101490000	chr6	101485000	101490000	0	0	0	0	0	0	0	0	0	0	0	0	0	0	0	0	0	0
chr14:87270000-87620000	chr14:87270000-87275000	chr14	87270000	87275000	chr14:87615000-87620000	chr14	87615000	87620000	0	0	0	0	0	0	0	0	0	0	0	0	0	0	0	0	0	0
chr1:179340000-179625000	chr1:179340000-179345000	chr1	179340000	179345000	chr1:179620000-179625000	chr1	179620000	179625000	0	0	0	0	0	0	0	0	0	0	0	0	0	0	0	0	0	0
chr5:46295000-46580000	chr5:46295000-46300000	chr5	46295000	46300000	chr5:46575000-46580000	chr5	46575000	46580000	0	0	0	0	0	0	0	0	0	0	0	0	0	0	0	0	0	0
chr6:56015000-56570000	chr6:56015000-56020000	chr6	56015000	56020000	chr6:56565000-56570000	chr6	56565000	56570000	0	0	0	0	0	0	0	0	0	0	0	0	0	0	0	0	0	0
chr15:55140000-55285000	chr15:55140000-55145000	chr15	55140000	55145000	chr15:55280000-55285000	chr15	55280000	55285000	0	0	0	0	0	0	0	0	0	0	0	0	0	0	0	0	0	0
chr13:102505000-102795000	chr13:102505000-102510000	chr13	102505000	102510000	chr13:102790000-102795000	chr13	102790000	102795000	0	0	0	0	0	0	0	0	0	0	0	0	0	0	0	0	0	0
chr3:52175000-52310000	chr3:52175000-52180000	chr3	52175000	52180000	chr3:52305000-52310000	chr3	52305000	52310000	0	1	0	0	0	0	0	1	1	0	1	0	0	0	0	0	1	1
chr14:50975000-51695000	chr14:50975000-50980000	chr14	50975000	50980000	chr14:51690000-51695000	chr14	51690000	51695000	0	0	0	0	0	1	0	0	0	0	0	0	1	1	0	1	0	0
chr10:17460000-18005000	chr10:17460000-17465000	chr10	17460000	17465000	chr10:18000000-18005000	chr10	18000000	18005000	0	0	0	0	0	0	1	0	0	0	0	0	0	0	0	0	0	0
chr15:79245000-79305000	chr15:79245000-79250000	chr15	79245000	79250000	chr15:79300000-79305000	chr15	79300000	79305000	0	0	0	0	0	0	0	0	0	0	0	0	0	0	0	0	0	0
chr7:122510000-123195000	chr7:122510000-122515000	chr7	122510000	122515000	chr7:123190000-123195000	chr7	123190000	123195000	0	0	0	0	0	0	0	0	0	0	0	0	0	0	0	0	0	0
chr18:36385000-36495000	chr18:36385000-36390000	chr18	36385000	36390000	chr18:36490000-36495000	chr18	36490000	36495000	0	0	0	0	0	0	0	0	0	0	0	0	0	0	0	0	0	0
chr6:59405000-59640000	chr6:59405000-59410000	chr6	59405000	59410000	chr6:59635000-59640000	chr6	59635000	59640000	0	0	0	0	0	0	0	0	0	0	0	0	0	0	0	0	0	0
chr5:43440000-43755000	chr5:43440000-43445000	chr5	43440000	43445000	chr5:43750000-43755000	chr5	43750000	43755000	0	0	0	0	1	0	0	1	0	0	0	0	0	0	1	1	1	1
chr1:154950000-155235000	chr1:154950000-154955000	chr1	154950000	154955000	chr1:155230000-155235000	chr1	155230000	155235000	0	0	0	0	0	0	0	0	0	0	0	0	0	0	0	0	0	0
chr9:74450000-74725000	chr9:74450000-74455000	chr9	74450000	74455000	chr9:74720000-74725000	chr9	74720000	74725000	0	0	0	0	0	0	0	0	0	0	0	0	0	0	0	0	0	0
chr9:57785000-57850000	chr9:57785000-57790000	chr9	57785000	57790000	chr9:57845000-57850000	chr9	57845000	57850000	0	0	0	0	0	0	0	0	0	0	0	0	0	0	0	0	0	0
chr11:22415000-22495000	chr11:22415000-22420000	chr11	22415000	22420000	chr11:22490000-22495000	chr11	22490000	22495000	0	0	0	0	0	0	0	0	0	0	0	0	0	0	0	0	0	0
chrX:70255000-70685000	chrX:70255000-70260000	chrX	70255000	70260000	chrX:70680000-70685000	chrX	70680000	70685000	0	0	0	0	0	0	0	0	0	0	0	0	0	0	0	0	0	0
chr1:57325000-57400000	chr1:57325000-57330000	chr1	57325000	57330000	chr1:57395000-57400000	chr1	57395000	57400000	0	0	0	0	0	0	0	0	0	0	0	0	0	0	0	0	0	0
chr1:193660000-193795000	chr1:193660000-193665000	chr1	193660000	193665000	chr1:193790000-193795000	chr1	193790000	193795000	0	0	1	0	0	0	0	0	0	0	1	1	0	1	0	0	0	1
chr5:31010000-31085000	chr5:31010000-31015000	chr5	31010000	31015000	chr5:31080000-31085000	chr5	31080000	31085000	0	0	0	0	0	0	0	0	0	0	0	0	0	0	0	0	0	0
chr1:129100000-129365000	chr1:129100000-129105000	chr1	129100000	129105000	chr1:129360000-129365000	chr1	129360000	129365000	0	0	0	0	0	0	0	0	0	0	0	0	0	0	0	0	0	0
chr19:11685000-11850000	chr19:11685000-11690000	chr19	11685000	11690000	chr19:11845000-11850000	chr19	11845000	11850000	0	0	0	0	0	0	0	0	0	0	0	0	0	0	0	0	0	0
chr1:69835000-70070000	chr1:69835000-69840000	chr1	69835000	69840000	chr1:70065000-70070000	chr1	70065000	70070000	0	0	0	0	0	0	0	0	0	0	0	0	0	0	0	0	0	0
chr3:103895000-104085000	chr3:103895000-103900000	chr3	103895000	103900000	chr3:104080000-104085000	chr3	104080000	104085000	0	0	0	0	0	0	0	1	0	0	0	0	0	0	0	0	0	1
chr17:50535000-50615000	chr17:50535000-50540000	chr17	50535000	50540000	chr17:50610000-50615000	chr17	50610000	50615000	0	0	0	0	0	0	0	0	0	0	0	0	0	0	0	0	0	0
chr14:71295000-72075000	chr14:71295000-71300000	chr14	71295000	71300000	chr14:72070000-72075000	chr14	72070000	72075000	0	0	0	0	0	0	0	0	0	0	0	0	0	0	0	0	0	0
chr8:119635000-120005000	chr8:119635000-119640000	chr8	119635000	119640000	chr8:120000000-120005000	chr8	120000000	120005000	0	0	0	0	0	0	0	0	0	0	0	0	0	0	0	0	0	0
chr4:40245000-40630000	chr4:40245000-40250000	chr4	40245000	40250000	chr4:40625000-40630000	chr4	40625000	40630000	0	0	0	0	0	0	0	0	0	0	0	0	0	0	0	0	0	0
chr10:95825000-96390000	chr10:95825000-95830000	chr10	95825000	95830000	chr10:96385000-96390000	chr10	96385000	96390000	1	0	0	0	1	0	1	0	1	1	0	0	1	0	1	1	1	0
chrX:13225000-14345000	chrX:13225000-13230000	chrX	13225000	13230000	chrX:14340000-14345000	chrX	14340000	14345000	0	0	0	0	0	0	0	0	0	0	0	0	0	0	0	0	0	0
chrX:138825000-138930000	chrX:138825000-138830000	chrX	138825000	138830000	chrX:138925000-138930000	chrX	138925000	138930000	0	0	0	0	0	0	0	0	0	0	0	0	0	0	0	0	0	0
chr16:28595000-29570000	chr16:28595000-28600000	chr16	28595000	28600000	chr16:29565000-29570000	chr16	29565000	29570000	0	0	0	0	0	0	0	0	0	0	0	0	0	0	0	0	0	0
chr16:65715000-66015000	chr16:65715000-65720000	chr16	65715000	65720000	chr16:66010000-66015000	chr16	66010000	66015000	0	0	0	0	0	0	0	0	0	0	0	0	0	0	0	0	0	0
chr10:13285000-14050000	chr10:13285000-13290000	chr10	13285000	13290000	chr10:14045000-14050000	chr10	14045000	14050000	0	0	0	0	0	0	0	0	0	0	0	0	0	0	0	0	0	0
chr1:187250000-187335000	chr1:187250000-187255000	chr1	187250000	187255000	chr1:187330000-187335000	chr1	187330000	187335000	0	0	0	0	0	0	0	0	0	0	0	0	0	0	0	0	0	0
chr19:57270000-57405000	chr19:57270000-57275000	chr19	57270000	57275000	chr19:57400000-57405000	chr19	57400000	57405000	0	0	0	0	0	0	0	0	0	0	0	0	0	0	0	0	0	0
chr4:97485000-97585000	chr4:97485000-97490000	chr4	97485000	97490000	chr4:97580000-97585000	chr4	97580000	97585000	0	0	0	0	0	0	0	0	0	0	0	0	0	0	0	0	0	0
chr10:124705000-124770000	chr10:124705000-124710000	chr10	124705000	124710000	chr10:124765000-124770000	chr10	124765000	124770000	0	0	0	0	0	0	0	0	0	0	0	0	0	0	0	0	0	0
chr10:29850000-30445000	chr10:29850000-29855000	chr10	29850000	29855000	chr10:30440000-30445000	chr10	30440000	30445000	0	0	0	0	0	0	0	0	0	0	0	0	0	0	0	0	0	0
chr2:32490000-32535000	chr2:32490000-32495000	chr2	32490000	32495000	chr2:32530000-32535000	chr2	32530000	32535000	0	0	0	0	0	0	0	0	0	0	0	0	0	0	0	0	0	0
chr4:118915000-118975000	chr4:118915000-118920000	chr4	118915000	118920000	chr4:118970000-118975000	chr4	118970000	118975000	1	0	0	0	0	0	1	0	1	1	0	0	1	0	0	0	0	0
chr2:34640000-34835000	chr2:34640000-34645000	chr2	34640000	34645000	chr2:34830000-34835000	chr2	34830000	34835000	0	0	0	0	0	0	0	0	0	0	0	0	0	0	0	0	0	0
chr18:53915000-54020000	chr18:53915000-53920000	chr18	53915000	53920000	chr18:54015000-54020000	chr18	54015000	54020000	0	0	0	0	0	0	0	0	0	0	0	0	0	0	0	0	0	0
chr1:170620000-170700000	chr1:170620000-170625000	chr1	170620000	170625000	chr1:170695000-170700000	chr1	170695000	170700000	0	0	0	0	0	0	0	0	0	0	0	0	0	0	0	0	0	0
chr13:67035000-67555000	chr13:67035000-67040000	chr13	67035000	67040000	chr13:67550000-67555000	chr13	67550000	67555000	0	0	0	0	0	0	0	0	0	0	0	0	0	0	0	0	0	0
chr1:142305000-142430000	chr1:142305000-142310000	chr1	142305000	142310000	chr1:142425000-142430000	chr1	142425000	142430000	0	0	0	0	0	0	0	0	0	0	0	0	0	0	0	0	0	0
chr6:16980000-17620000	chr6:16980000-16985000	chr6	16980000	16985000	chr6:17615000-17620000	chr6	17615000	17620000	0	0	0	0	0	0	0	0	0	0	0	0	0	0	0	0	0	0
chr14:117675000-118295000	chr14:117675000-117680000	chr14	117675000	117680000	chr14:118290000-118295000	chr14	118290000	118295000	0	0	0	0	0	0	0	0	0	0	0	0	0	0	0	0	0	0
chr8:131180000-131240000	chr8:131180000-131185000	chr8	131180000	131185000	chr8:131235000-131240000	chr8	131235000	131240000	0	0	0	0	0	0	0	0	0	0	0	0	0	0	0	0	0	0
chr2:24155000-24225000	chr2:24155000-24160000	chr2	24155000	24160000	chr2:24220000-24225000	chr2	24220000	24225000	0	0	0	0	0	0	0	0	0	0	0	0	0	0	0	0	0	0
chr12:12630000-12960000	chr12:12630000-12635000	chr12	12630000	12635000	chr12:12955000-12960000	chr12	12955000	12960000	0	0	0	0	0	0	0	0	0	0	0	0	0	0	0	0	0	0
chr6:84360000-84545000	chr6:84360000-84365000	chr6	84360000	84365000	chr6:84540000-84545000	chr6	84540000	84545000	0	0	0	0	0	0	0	0	0	0	0	0	0	0	0	0	0	0
chrX:105000000-106210000	chrX:105000000-105005000	chrX	105000000	105005000	chrX:106205000-106210000	chrX	106205000	106210000	0	0	0	0	0	0	0	0	0	0	0	0	0	0	0	0	0	0
chr12:120225000-121250000	chr12:120225000-120230000	chr12	120225000	120230000	chr12:121245000-121250000	chr12	121245000	121250000	0	0	0	0	0	0	0	0	0	0	0	0	0	0	0	0	0	0
chrX:103995000-104480000	chrX:103995000-104000000	chrX	103995000	104000000	chrX:104475000-104480000	chrX	104475000	104480000	0	0	0	0	0	0	0	0	0	0	0	0	0	0	0	0	0	0
chr15:39570000-39975000	chr15:39570000-39575000	chr15	39570000	39575000	chr15:39970000-39975000	chr15	39970000	39975000	0	0	0	0	0	0	0	0	0	0	0	0	0	0	0	0	0	0
chr7:142730000-142825000	chr7:142730000-142735000	chr7	142730000	142735000	chr7:142820000-142825000	chr7	142820000	142825000	0	0	0	0	1	1	0	0	0	0	0	0	1	1	1	2	1	0
chr12:103975000-104310000	chr12:103975000-103980000	chr12	103975000	103980000	chr12:104305000-104310000	chr12	104305000	104310000	0	0	0	0	0	0	0	0	0	0	0	0	0	0	0	0	0	0
chr3:80845000-81600000	chr3:80845000-80850000	chr3	80845000	80850000	chr3:81595000-81600000	chr3	81595000	81600000	0	0	0	0	0	0	0	0	0	0	0	0	0	0	0	0	0	0
chr14:103210000-103390000	chr14:103210000-103215000	chr14	103210000	103215000	chr14:103385000-103390000	chr14	103385000	103390000	0	0	0	0	0	0	0	0	0	0	0	0	0	0	0	0	0	0
chr15:9050000-9220000	chr15:9050000-9055000	chr15	9050000	9055000	chr15:9215000-9220000	chr15	9215000	9220000	0	0	0	0	0	0	1	0	0	0	0	0	0	0	0	0	0	0
chr2:77340000-77465000	chr2:77340000-77345000	chr2	77340000	77345000	chr2:77460000-77465000	chr2	77460000	77465000	0	0	0	0	0	0	0	0	0	0	0	0	0	0	0	0	0	0
chr18:60625000-60750000	chr18:60625000-60630000	chr18	60625000	60630000	chr18:60745000-60750000	chr18	60745000	60750000	0	0	0	1	0	0	0	1	0	1	0	1	0	0	1	0	0	1
chr6:37540000-38025000	chr6:37540000-37545000	chr6	37540000	37545000	chr6:38020000-38025000	chr6	38020000	38025000	1	0	0	0	0	0	1	0	1	1	0	0	1	0	0	0	0	0
chr10:68465000-68620000	chr10:68465000-68470000	chr10	68465000	68470000	chr10:68615000-68620000	chr10	68615000	68620000	0	0	0	0	0	0	0	0	0	0	0	0	0	0	0	0	0	0
chrX:13350000-13425000	chrX:13350000-13355000	chrX	13350000	13355000	chrX:13420000-13425000	chrX	13420000	13425000	0	0	0	0	0	0	0	0	0	0	0	0	0	0	0	0	0	0
chr1:135805000-135950000	chr1:135805000-135810000	chr1	135805000	135810000	chr1:135945000-135950000	chr1	135945000	135950000	0	0	0	0	0	0	0	0	0	0	0	0	0	0	0	0	0	0
chr10:87150000-87590000	chr10:87150000-87155000	chr10	87150000	87155000	chr10:87585000-87590000	chr10	87585000	87590000	0	0	0	0	0	0	1	0	0	0	0	0	0	0	0	0	0	0
chr18:8865000-8945000	chr18:8865000-8870000	chr18	8865000	8870000	chr18:8940000-8945000	chr18	8940000	8945000	0	0	0	0	0	0	0	1	0	0	0	0	0	0	0	0	0	1
chr6:121215000-121490000	chr6:121215000-121220000	chr6	121215000	121220000	chr6:121485000-121490000	chr6	121485000	121490000	0	0	0	0	0	0	0	0	0	0	0	0	0	0	0	0	0	0
chr7:125905000-126150000	chr7:125905000-125910000	chr7	125905000	125910000	chr7:126145000-126150000	chr7	126145000	126150000	0	0	0	0	0	0	0	0	0	0	0	0	0	0	0	0	0	0
chr10:53655000-53895000	chr10:53655000-53660000	chr10	53655000	53660000	chr10:53890000-53895000	chr10	53890000	53895000	0	0	0	0	0	0	0	0	0	0	0	0	0	0	0	0	0	0
chr11:8330000-8435000	chr11:8330000-8335000	chr11	8330000	8335000	chr11:8430000-8435000	chr11	8430000	8435000	0	0	0	0	0	0	0	0	0	0	0	0	0	0	0	0	0	0
chr3:113275000-114790000	chr3:113275000-113280000	chr3	113275000	113280000	chr3:114785000-114790000	chr3	114785000	114790000	0	0	0	0	0	0	0	0	0	0	0	0	0	0	0	0	0	0
chr9:100425000-100550000	chr9:100425000-100430000	chr9	100425000	100430000	chr9:100545000-100550000	chr9	100545000	100550000	0	0	0	0	0	0	0	0	0	0	0	0	0	0	0	0	0	0
chr10:123280000-123660000	chr10:123280000-123285000	chr10	123280000	123285000	chr10:123655000-123660000	chr10	123655000	123660000	0	0	0	0	0	0	0	0	0	0	0	0	0	0	0	0	0	0
chr10:96155000-96630000	chr10:96155000-96160000	chr10	96155000	96160000	chr10:96625000-96630000	chr10	96625000	96630000	0	0	0	0	0	0	0	0	0	0	0	0	0	0	0	0	0	0
chr6:30440000-30800000	chr6:30440000-30445000	chr6	30440000	30445000	chr6:30795000-30800000	chr6	30795000	30800000	0	0	0	0	0	0	0	0	0	0	0	0	0	0	0	0	0	0
chr19:40465000-40625000	chr19:40465000-40470000	chr19	40465000	40470000	chr19:40620000-40625000	chr19	40620000	40625000	0	0	0	0	0	0	0	0	0	0	0	0	0	0	0	0	0	0
chr15:68750000-69205000	chr15:68750000-68755000	chr15	68750000	68755000	chr15:69200000-69205000	chr15	69200000	69205000	0	0	0	0	0	0	0	0	0	0	0	0	0	0	0	0	0	0
chrX:141370000-141745000	chrX:141370000-141375000	chrX	141370000	141375000	chrX:141740000-141745000	chrX	141740000	141745000	0	0	0	0	0	0	0	0	0	0	0	0	0	0	0	0	0	0
chr16:20560000-20655000	chr16:20560000-20565000	chr16	20560000	20565000	chr16:20650000-20655000	chr16	20650000	20655000	0	0	0	0	0	0	0	1	0	0	0	0	0	0	0	0	0	1
chr2:105360000-105930000	chr2:105360000-105365000	chr2	105360000	105365000	chr2:105925000-105930000	chr2	105925000	105930000	0	0	0	0	0	0	0	0	0	0	0	0	0	0	0	0	0	0
chr6:101050000-101175000	chr6:101050000-101055000	chr6	101050000	101055000	chr6:101170000-101175000	chr6	101170000	101175000	0	0	0	0	0	0	0	0	0	0	0	0	0	0	0	0	0	0
chr8:45745000-46020000	chr8:45745000-45750000	chr8	45745000	45750000	chr8:46015000-46020000	chr8	46015000	46020000	0	0	0	0	0	0	0	0	0	0	0	0	0	0	0	0	0	0
chr17:29405000-29515000	chr17:29405000-29410000	chr17	29405000	29410000	chr17:29510000-29515000	chr17	29510000	29515000	0	0	0	0	0	0	0	1	0	0	0	0	0	0	0	0	0	1
chr12:41565000-41830000	chr12:41565000-41570000	chr12	41565000	41570000	chr12:41825000-41830000	chr12	41825000	41830000	0	0	0	0	0	0	0	0	0	0	0	0	0	0	0	0	0	0
chr13:102640000-102795000	chr13:102640000-102645000	chr13	102640000	102645000	chr13:102790000-102795000	chr13	102790000	102795000	0	0	0	0	1	0	0	0	0	0	0	0	0	0	1	1	1	0
chr11:121515000-121675000	chr11:121515000-121520000	chr11	121515000	121520000	chr11:121670000-121675000	chr11	121670000	121675000	0	0	0	0	0	1	0	0	0	0	0	0	1	1	0	1	0	0
chr1:174630000-174725000	chr1:174630000-174635000	chr1	174630000	174635000	chr1:174720000-174725000	chr1	174720000	174725000	0	0	0	0	0	0	0	0	0	0	0	0	0	0	0	0	0	0
chrX:46835000-47035000	chrX:46835000-46840000	chrX	46835000	46840000	chrX:47030000-47035000	chrX	47030000	47035000	0	0	0	0	0	0	0	0	0	0	0	0	0	0	0	0	0	0
chr1:184495000-184540000	chr1:184495000-184500000	chr1	184495000	184500000	chr1:184535000-184540000	chr1	184535000	184540000	0	0	1	1	0	0	1	0	0	1	1	2	0	1	1	0	0	1
chr3:37535000-38110000	chr3:37535000-37540000	chr3	37535000	37540000	chr3:38105000-38110000	chr3	38105000	38110000	0	0	0	0	0	0	0	0	0	0	0	0	0	0	0	0	0	0
chr12:119140000-119225000	chr12:119140000-119145000	chr12	119140000	119145000	chr12:119220000-119225000	chr12	119220000	119225000	0	0	0	0	0	0	0	0	0	0	0	0	0	0	0	0	0	0
chrX:14190000-14505000	chrX:14190000-14195000	chrX	14190000	14195000	chrX:14500000-14505000	chrX	14500000	14505000	0	0	0	0	0	0	0	0	0	0	0	0	0	0	0	0	0	0
chr15:25370000-25555000	chr15:25370000-25375000	chr15	25370000	25375000	chr15:25550000-25555000	chr15	25550000	25555000	0	0	0	0	0	0	0	0	0	0	0	0	0	0	0	0	0	0
chr15:80905000-81040000	chr15:80905000-80910000	chr15	80905000	80910000	chr15:81035000-81040000	chr15	81035000	81040000	0	0	0	0	0	0	0	0	0	0	0	0	0	0	0	0	0	0
chr2:103050000-103140000	chr2:103050000-103055000	chr2	103050000	103055000	chr2:103135000-103140000	chr2	103135000	103140000	0	0	0	0	0	0	0	0	0	0	0	0	0	0	0	0	0	0
chr10:70780000-70870000	chr10:70780000-70785000	chr10	70780000	70785000	chr10:70865000-70870000	chr10	70865000	70870000	0	0	0	0	0	0	0	0	0	0	0	0	0	0	0	0	0	0
chr9:32450000-32900000	chr9:32450000-32455000	chr9	32450000	32455000	chr9:32895000-32900000	chr9	32895000	32900000	0	0	0	0	0	0	0	0	0	0	0	0	0	0	0	0	0	0
chr13:90785000-90890000	chr13:90785000-90790000	chr13	90785000	90790000	chr13:90885000-90890000	chr13	90885000	90890000	0	0	0	0	0	0	0	0	0	0	0	0	0	0	0	0	0	0
chr7:73055000-73155000	chr7:73055000-73060000	chr7	73055000	73060000	chr7:73150000-73155000	chr7	73150000	73155000	0	0	0	0	0	0	0	0	0	0	0	0	0	0	0	0	0	0
chrX:160675000-160945000	chrX:160675000-160680000	chrX	160675000	160680000	chrX:160940000-160945000	chrX	160940000	160945000	0	0	0	0	0	0	0	0	0	0	0	0	0	0	0	0	0	0
chr5:66405000-66635000	chr5:66405000-66410000	chr5	66405000	66410000	chr5:66630000-66635000	chr5	66630000	66635000	0	0	0	0	0	0	0	0	0	0	0	0	0	0	0	0	0	0
chr4:114780000-115390000	chr4:114780000-114785000	chr4	114780000	114785000	chr4:115385000-115390000	chr4	115385000	115390000	0	0	0	0	0	0	0	0	0	0	0	0	0	0	0	0	0	0
chr3:142485000-142540000	chr3:142485000-142490000	chr3	142485000	142490000	chr3:142535000-142540000	chr3	142535000	142540000	0	0	0	0	0	0	0	0	0	0	0	0	0	0	0	0	0	0
chr8:4875000-6580000	chr8:4875000-4880000	chr8	4875000	4880000	chr8:6575000-6580000	chr8	6575000	6580000	0	0	0	0	0	0	0	0	0	0	0	0	0	0	0	0	0	0
chr1:158190000-158475000	chr1:158190000-158195000	chr1	158190000	158195000	chr1:158470000-158475000	chr1	158470000	158475000	0	0	0	0	0	0	0	0	0	0	0	0	0	0	0	0	0	0
chr8:126170000-126305000	chr8:126170000-126175000	chr8	126170000	126175000	chr8:126300000-126305000	chr8	126300000	126305000	0	0	0	0	0	0	0	1	0	0	0	0	0	0	0	0	0	1
chr16:24090000-24235000	chr16:24090000-24095000	chr16	24090000	24095000	chr16:24230000-24235000	chr16	24230000	24235000	0	0	0	0	0	0	0	1	0	0	0	0	0	0	0	0	0	1
chr5:19025000-20215000	chr5:19025000-19030000	chr5	19025000	19030000	chr5:20210000-20215000	chr5	20210000	20215000	0	0	0	0	0	0	0	0	0	0	0	0	0	0	0	0	0	0
chr6:21845000-22025000	chr6:21845000-21850000	chr6	21845000	21850000	chr6:22020000-22025000	chr6	22020000	22025000	0	0	0	0	0	0	0	0	0	0	0	0	0	0	0	0	0	0
chr19:41730000-41845000	chr19:41730000-41735000	chr19	41730000	41735000	chr19:41840000-41845000	chr19	41840000	41845000	0	0	0	0	0	0	0	0	0	0	0	0	0	0	0	0	0	0
chr2:69705000-69805000	chr2:69705000-69710000	chr2	69705000	69710000	chr2:69800000-69805000	chr2	69800000	69805000	0	0	0	0	0	0	0	0	0	0	0	0	0	0	0	0	0	0
chr3:79885000-80615000	chr3:79885000-79890000	chr3	79885000	79890000	chr3:80610000-80615000	chr3	80610000	80615000	0	0	0	0	0	0	0	0	0	0	0	0	0	0	0	0	0	0
chr1:90460000-90610000	chr1:90460000-90465000	chr1	90460000	90465000	chr1:90605000-90610000	chr1	90605000	90610000	0	0	0	0	1	0	0	0	0	0	0	0	0	0	1	1	1	0
chr15:41155000-41630000	chr15:41155000-41160000	chr15	41155000	41160000	chr15:41625000-41630000	chr15	41625000	41630000	0	0	0	0	0	0	0	0	0	0	0	0	0	0	0	0	0	0
chr4:6730000-7540000	chr4:6730000-6735000	chr4	6730000	6735000	chr4:7535000-7540000	chr4	7535000	7540000	0	0	0	0	0	0	0	0	0	0	0	0	0	0	0	0	0	0
chr4:45500000-45545000	chr4:45500000-45505000	chr4	45500000	45505000	chr4:45540000-45545000	chr4	45540000	45545000	0	0	0	0	0	0	0	0	0	0	0	0	0	0	0	0	0	0
chr16:35455000-35635000	chr16:35455000-35460000	chr16	35455000	35460000	chr16:35630000-35635000	chr16	35630000	35635000	0	0	0	0	0	0	0	0	0	0	0	0	0	0	0	0	0	0
chrX:103225000-103280000	chrX:103225000-103230000	chrX	103225000	103230000	chrX:103275000-103280000	chrX	103275000	103280000	0	0	0	0	0	0	0	0	0	0	0	0	0	0	0	0	0	0
chr2:29055000-29415000	chr2:29055000-29060000	chr2	29055000	29060000	chr2:29410000-29415000	chr2	29410000	29415000	0	0	0	0	0	0	0	0	0	0	0	0	0	0	0	0	0	0
chr12:33325000-33525000	chr12:33325000-33330000	chr12	33325000	33330000	chr12:33520000-33525000	chr12	33520000	33525000	0	0	0	0	0	0	0	0	0	0	0	0	0	0	0	0	0	0
chrX:165930000-166200000	chrX:165930000-165935000	chrX	165930000	165935000	chrX:166195000-166200000	chrX	166195000	166200000	0	0	0	0	0	0	0	0	0	0	0	0	0	0	0	0	0	0
chr10:121715000-121825000	chr10:121715000-121720000	chr10	121715000	121720000	chr10:121820000-121825000	chr10	121820000	121825000	0	0	0	0	0	0	0	0	0	0	0	0	0	0	0	0	0	0
chrX:138635000-138755000	chrX:138635000-138640000	chrX	138635000	138640000	chrX:138750000-138755000	chrX	138750000	138755000	0	0	0	0	0	0	0	0	0	0	0	0	0	0	0	0	0	0
chr3:57970000-58270000	chr3:57970000-57975000	chr3	57970000	57975000	chr3:58265000-58270000	chr3	58265000	58270000	0	0	1	0	0	0	0	0	0	0	1	1	0	1	0	0	0	1
chr9:71065000-71305000	chr9:71065000-71070000	chr9	71065000	71070000	chr9:71300000-71305000	chr9	71300000	71305000	0	0	0	0	0	0	0	0	0	0	0	0	0	0	0	0	0	0
chr3:148840000-149110000	chr3:148840000-148845000	chr3	148840000	148845000	chr3:149105000-149110000	chr3	149105000	149110000	0	0	0	0	0	0	0	0	0	0	0	0	0	0	0	0	0	0
chr13:102540000-102695000	chr13:102540000-102545000	chr13	102540000	102545000	chr13:102690000-102695000	chr13	102690000	102695000	0	0	0	0	0	0	1	0	0	0	0	0	0	0	0	0	0	0
chr4:96540000-96775000	chr4:96540000-96545000	chr4	96540000	96545000	chr4:96770000-96775000	chr4	96770000	96775000	0	0	0	0	0	0	0	0	0	0	0	0	0	0	0	0	0	0
chr1:83900000-84030000	chr1:83900000-83905000	chr1	83900000	83905000	chr1:84025000-84030000	chr1	84025000	84030000	0	0	0	0	0	0	0	0	0	0	0	0	0	0	0	0	0	0
chr16:49530000-49660000	chr16:49530000-49535000	chr16	49530000	49535000	chr16:49655000-49660000	chr16	49655000	49660000	0	0	0	0	0	0	0	0	0	0	0	0	0	0	0	0	0	0
chr2:60740000-61300000	chr2:60740000-60745000	chr2	60740000	60745000	chr2:61295000-61300000	chr2	61295000	61300000	0	0	0	0	0	0	0	0	0	0	0	0	0	0	0	0	0	0
chr1:22415000-22485000	chr1:22415000-22420000	chr1	22415000	22420000	chr1:22480000-22485000	chr1	22480000	22485000	0	0	0	0	0	0	0	0	0	0	0	0	0	0	0	0	0	0
chr8:42050000-42335000	chr8:42050000-42055000	chr8	42050000	42055000	chr8:42330000-42335000	chr8	42330000	42335000	0	0	0	0	0	0	0	0	0	0	0	0	0	0	0	0	0	0
chr3:57150000-57195000	chr3:57150000-57155000	chr3	57150000	57155000	chr3:57190000-57195000	chr3	57190000	57195000	0	0	0	0	0	0	0	0	0	0	0	0	0	0	0	0	0	0
chr11:96645000-96730000	chr11:96645000-96650000	chr11	96645000	96650000	chr11:96725000-96730000	chr11	96725000	96730000	0	0	0	0	0	1	0	0	0	0	0	0	1	1	0	1	0	0
chr6:6950000-7080000	chr6:6950000-6955000	chr6	6950000	6955000	chr6:7075000-7080000	chr6	7075000	7080000	0	0	0	0	0	0	0	0	0	0	0	0	0	0	0	0	0	0
chr17:49070000-49330000	chr17:49070000-49075000	chr17	49070000	49075000	chr17:49325000-49330000	chr17	49325000	49330000	0	0	0	0	0	0	0	0	0	0	0	0	0	0	0	0	0	0
chr12:82720000-82895000	chr12:82720000-82725000	chr12	82720000	82725000	chr12:82890000-82895000	chr12	82890000	82895000	0	0	0	0	0	0	0	0	0	0	0	0	0	0	0	0	0	0
chr8:40000000-40075000	chr8:40000000-40005000	chr8	40000000	40005000	chr8:40070000-40075000	chr8	40070000	40075000	0	0	0	0	0	0	0	0	0	0	0	0	0	0	0	0	0	0
chr13:112320000-112545000	chr13:112320000-112325000	chr13	112320000	112325000	chr13:112540000-112545000	chr13	112540000	112545000	0	0	0	0	0	0	0	0	0	0	0	0	0	0	0	0	0	0
chr2:63700000-63940000	chr2:63700000-63705000	chr2	63700000	63705000	chr2:63935000-63940000	chr2	63935000	63940000	0	0	0	0	0	0	0	0	0	0	0	0	0	0	0	0	0	0
chrX:72665000-72760000	chrX:72665000-72670000	chrX	72665000	72670000	chrX:72755000-72760000	chrX	72755000	72760000	0	0	0	0	0	0	0	0	0	0	0	0	0	0	0	0	0	0
chr17:88785000-88915000	chr17:88785000-88790000	chr17	88785000	88790000	chr17:88910000-88915000	chr17	88910000	88915000	1	0	0	0	0	0	1	0	1	1	0	0	1	0	0	0	0	0
chr15:79665000-79720000	chr15:79665000-79670000	chr15	79665000	79670000	chr15:79715000-79720000	chr15	79715000	79720000	0	0	0	0	0	0	0	0	0	0	0	0	0	0	0	0	0	0
chr11:75590000-75730000	chr11:75590000-75595000	chr11	75590000	75595000	chr11:75725000-75730000	chr11	75725000	75730000	0	0	0	0	0	0	0	0	0	0	0	0	0	0	0	0	0	0
chr5:24925000-25345000	chr5:24925000-24930000	chr5	24925000	24930000	chr5:25340000-25345000	chr5	25340000	25345000	0	0	0	0	0	0	0	0	0	0	0	0	0	0	0	0	0	0
chr7:122875000-123000000	chr7:122875000-122880000	chr7	122875000	122880000	chr7:122995000-123000000	chr7	122995000	123000000	0	1	0	0	0	0	0	1	1	0	1	0	0	0	0	0	1	1
chr1:65160000-65230000	chr1:65160000-65165000	chr1	65160000	65165000	chr1:65225000-65230000	chr1	65225000	65230000	0	0	0	0	0	0	0	1	0	0	0	0	0	0	0	0	0	1
chr11:78175000-78220000	chr11:78175000-78180000	chr11	78175000	78180000	chr11:78215000-78220000	chr11	78215000	78220000	0	0	0	0	0	0	0	0	0	0	0	0	0	0	0	0	0	0
chr9:83725000-83795000	chr9:83725000-83730000	chr9	83725000	83730000	chr9:83790000-83795000	chr9	83790000	83795000	0	0	0	0	0	0	0	0	0	0	0	0	0	0	0	0	0	0
chr19:38500000-38905000	chr19:38500000-38505000	chr19	38500000	38505000	chr19:38900000-38905000	chr19	38900000	38905000	0	0	0	0	0	0	0	0	0	0	0	0	0	0	0	0	0	0
chr11:59915000-60015000	chr11:59915000-59920000	chr11	59915000	59920000	chr11:60010000-60015000	chr11	60010000	60015000	0	0	0	0	0	0	0	0	0	0	0	0	0	0	0	0	0	0
chr4:87685000-88000000	chr4:87685000-87690000	chr4	87685000	87690000	chr4:87995000-88000000	chr4	87995000	88000000	0	0	0	0	0	0	1	0	0	0	0	0	0	0	0	0	0	0
chr16:51960000-52150000	chr16:51960000-51965000	chr16	51960000	51965000	chr16:52145000-52150000	chr16	52145000	52150000	0	0	0	0	0	0	0	0	0	0	0	0	0	0	0	0	0	0
chr1:106995000-107265000	chr1:106995000-107000000	chr1	106995000	107000000	chr1:107260000-107265000	chr1	107260000	107265000	0	0	0	0	0	0	0	0	0	0	0	0	0	0	0	0	0	0
chr1:84240000-84405000	chr1:84240000-84245000	chr1	84240000	84245000	chr1:84400000-84405000	chr1	84400000	84405000	0	0	0	0	0	0	0	0	0	0	0	0	0	0	0	0	0	0
chr4:6485000-7795000	chr4:6485000-6490000	chr4	6485000	6490000	chr4:7790000-7795000	chr4	7790000	7795000	0	0	0	0	0	0	0	0	0	0	0	0	0	0	0	0	0	0
chr4:138640000-138850000	chr4:138640000-138645000	chr4	138640000	138645000	chr4:138845000-138850000	chr4	138845000	138850000	0	0	0	0	0	1	0	0	0	0	0	0	1	1	0	1	0	0
chr12:74455000-74510000	chr12:74455000-74460000	chr12	74455000	74460000	chr12:74505000-74510000	chr12	74505000	74510000	0	0	0	0	0	1	0	0	0	0	0	0	1	1	0	1	0	0
chrX:17855000-18465000	chrX:17855000-17860000	chrX	17855000	17860000	chrX:18460000-18465000	chrX	18460000	18465000	0	0	0	0	0	0	0	0	0	0	0	0	0	0	0	0	0	0
chr10:19015000-19250000	chr10:19015000-19020000	chr10	19015000	19020000	chr10:19245000-19250000	chr10	19245000	19250000	0	0	0	0	0	0	0	0	0	0	0	0	0	0	0	0	0	0
chr15:55540000-55885000	chr15:55540000-55545000	chr15	55540000	55545000	chr15:55880000-55885000	chr15	55880000	55885000	0	0	0	0	0	0	0	0	0	0	0	0	0	0	0	0	0	0
chr2:58965000-59200000	chr2:58965000-58970000	chr2	58965000	58970000	chr2:59195000-59200000	chr2	59195000	59200000	0	0	0	0	0	0	0	0	0	0	0	0	0	0	0	0	0	0
chr1:158670000-158830000	chr1:158670000-158675000	chr1	158670000	158675000	chr1:158825000-158830000	chr1	158825000	158830000	0	0	0	0	0	0	0	0	0	0	0	0	0	0	0	0	0	0
chr1:34115000-34165000	chr1:34115000-34120000	chr1	34115000	34120000	chr1:34160000-34165000	chr1	34160000	34165000	0	0	0	0	0	0	0	0	0	0	0	0	0	0	0	0	0	0
chr4:64960000-65045000	chr4:64960000-64965000	chr4	64960000	64965000	chr4:65040000-65045000	chr4	65040000	65045000	0	0	0	0	0	0	0	0	0	0	0	0	0	0	0	0	0	0
chr15:10535000-10775000	chr15:10535000-10540000	chr15	10535000	10540000	chr15:10770000-10775000	chr15	10770000	10775000	1	0	0	0	0	0	0	0	1	1	0	0	1	0	0	0	0	0
chr18:82635000-82890000	chr18:82635000-82640000	chr18	82635000	82640000	chr18:82885000-82890000	chr18	82885000	82890000	0	0	0	0	0	0	0	0	0	0	0	0	0	0	0	0	0	0
chr12:35405000-35760000	chr12:35405000-35410000	chr12	35405000	35410000	chr12:35755000-35760000	chr12	35755000	35760000	0	0	0	0	0	0	0	0	0	0	0	0	0	0	0	0	0	0
chr15:10850000-10920000	chr15:10850000-10855000	chr15	10850000	10855000	chr15:10915000-10920000	chr15	10915000	10920000	0	0	0	0	0	0	0	0	0	0	0	0	0	0	0	0	0	0
chr8:49820000-50100000	chr8:49820000-49825000	chr8	49820000	49825000	chr8:50095000-50100000	chr8	50095000	50100000	0	0	0	0	0	0	0	0	0	0	0	0	0	0	0	0	0	0
chr1:61890000-61995000	chr1:61890000-61895000	chr1	61890000	61895000	chr1:61990000-61995000	chr1	61990000	61995000	0	0	0	0	0	0	0	0	0	0	0	0	0	0	0	0	0	0
chr3:59975000-60420000	chr3:59975000-59980000	chr3	59975000	59980000	chr3:60415000-60420000	chr3	60415000	60420000	0	0	0	0	0	0	0	0	0	0	0	0	0	0	0	0	0	0
chr16:29455000-29565000	chr16:29455000-29460000	chr16	29455000	29460000	chr16:29560000-29565000	chr16	29560000	29565000	0	0	0	0	0	0	0	0	0	0	0	0	0	0	0	0	0	0
chr2:150505000-150625000	chr2:150505000-150510000	chr2	150505000	150510000	chr2:150620000-150625000	chr2	150620000	150625000	0	0	0	0	0	0	0	0	0	0	0	0	0	0	0	0	0	0
chr5:108220000-108295000	chr5:108220000-108225000	chr5	108220000	108225000	chr5:108290000-108295000	chr5	108290000	108295000	0	0	0	0	0	0	0	0	0	0	0	0	0	0	0	0	0	0
chr4:104340000-104575000	chr4:104340000-104345000	chr4	104340000	104345000	chr4:104570000-104575000	chr4	104570000	104575000	0	0	0	0	0	0	0	0	0	0	0	0	0	0	0	0	0	0
chr10:67925000-68210000	chr10:67925000-67930000	chr10	67925000	67930000	chr10:68205000-68210000	chr10	68205000	68210000	0	0	0	0	0	0	0	0	0	0	0	0	0	0	0	0	0	0
chr8:114590000-115505000	chr8:114590000-114595000	chr8	114590000	114595000	chr8:115500000-115505000	chr8	115500000	115505000	0	0	0	0	0	0	0	0	0	0	0	0	0	0	0	0	0	0
chr10:41150000-41420000	chr10:41150000-41155000	chr10	41150000	41155000	chr10:41415000-41420000	chr10	41415000	41420000	0	0	0	0	0	0	0	0	0	0	0	0	0	0	0	0	0	0
chr18:15510000-16380000	chr18:15510000-15515000	chr18	15510000	15515000	chr18:16375000-16380000	chr18	16375000	16380000	0	0	0	0	0	0	0	0	0	0	0	0	0	0	0	0	0	0
chr6:116845000-117015000	chr6:116845000-116850000	chr6	116845000	116850000	chr6:117010000-117015000	chr6	117010000	117015000	0	0	0	0	0	0	0	0	0	0	0	0	0	0	0	0	0	0
chr8:92525000-93185000	chr8:92525000-92530000	chr8	92525000	92530000	chr8:93180000-93185000	chr8	93180000	93185000	0	0	0	0	0	0	0	0	0	0	0	0	0	0	0	0	0	0
chr9:115620000-115795000	chr9:115620000-115625000	chr9	115620000	115625000	chr9:115790000-115795000	chr9	115790000	115795000	0	0	0	0	0	0	1	0	0	0	0	0	0	0	0	0	0	0
chr18:90680000-90755000	chr18:90680000-90685000	chr18	90680000	90685000	chr18:90750000-90755000	chr18	90750000	90755000	0	0	0	0	0	0	0	0	0	0	0	0	0	0	0	0	0	0
chr2:127615000-127665000	chr2:127615000-127620000	chr2	127615000	127620000	chr2:127660000-127665000	chr2	127660000	127665000	0	0	0	0	0	1	0	0	0	0	0	0	1	1	0	1	0	0
chr7:75105000-75280000	chr7:75105000-75110000	chr7	75105000	75110000	chr7:75275000-75280000	chr7	75275000	75280000	0	0	0	0	0	0	0	0	0	0	0	0	0	0	0	0	0	0
chr4:81145000-81480000	chr4:81145000-81150000	chr4	81145000	81150000	chr4:81475000-81480000	chr4	81475000	81480000	0	0	0	0	0	0	0	0	0	0	0	0	0	0	0	0	0	0
chr1:142120000-142170000	chr1:142120000-142125000	chr1	142120000	142125000	chr1:142165000-142170000	chr1	142165000	142170000	0	0	0	0	0	0	0	1	0	0	0	0	0	0	0	0	0	1
chr2:71930000-72240000	chr2:71930000-71935000	chr2	71930000	71935000	chr2:72235000-72240000	chr2	72235000	72240000	0	0	0	0	0	0	0	0	0	0	0	0	0	0	0	0	0	0
chr3:60435000-60670000	chr3:60435000-60440000	chr3	60435000	60440000	chr3:60665000-60670000	chr3	60665000	60670000	0	0	0	0	0	1	0	0	0	0	0	0	1	1	0	1	0	0
chr1:80225000-80415000	chr1:80225000-80230000	chr1	80225000	80230000	chr1:80410000-80415000	chr1	80410000	80415000	0	0	0	0	0	0	0	0	0	0	0	0	0	0	0	0	0	0
chr1:188005000-188540000	chr1:188005000-188010000	chr1	188005000	188010000	chr1:188535000-188540000	chr1	188535000	188540000	0	0	0	0	0	0	0	0	0	0	0	0	0	0	0	0	0	0
chr16:76160000-76440000	chr16:76160000-76165000	chr16	76160000	76165000	chr16:76435000-76440000	chr16	76435000	76440000	0	0	0	0	0	0	0	0	0	0	0	0	0	0	0	0	0	0
chr8:85785000-85870000	chr8:85785000-85790000	chr8	85785000	85790000	chr8:85865000-85870000	chr8	85865000	85870000	0	0	0	0	0	0	0	0	0	0	0	0	0	0	0	0	0	0
chr13:47395000-48565000	chr13:47395000-47400000	chr13	47395000	47400000	chr13:48560000-48565000	chr13	48560000	48565000	0	0	0	0	0	0	1	0	0	0	0	0	0	0	0	0	0	0
chr3:149325000-149610000	chr3:149325000-149330000	chr3	149325000	149330000	chr3:149605000-149610000	chr3	149605000	149610000	0	0	0	0	0	0	0	0	0	0	0	0	0	0	0	0	0	0
chrX:91500000-91620000	chrX:91500000-91505000	chrX	91500000	91505000	chrX:91615000-91620000	chrX	91615000	91620000	0	0	0	0	0	0	0	0	0	0	0	0	0	0	0	0	0	0
chr8:13550000-13735000	chr8:13550000-13555000	chr8	13550000	13555000	chr8:13730000-13735000	chr8	13730000	13735000	0	0	0	0	0	0	0	0	0	0	0	0	0	0	0	0	0	0
chr4:71865000-72780000	chr4:71865000-71870000	chr4	71865000	71870000	chr4:72775000-72780000	chr4	72775000	72780000	0	0	0	0	0	0	0	0	0	0	0	0	0	0	0	0	0	0
chr5:51680000-51950000	chr5:51680000-51685000	chr5	51680000	51685000	chr5:51945000-51950000	chr5	51945000	51950000	0	0	0	0	0	0	0	1	0	0	0	0	0	0	0	0	0	1
chr9:61170000-61220000	chr9:61170000-61175000	chr9	61170000	61175000	chr9:61215000-61220000	chr9	61215000	61220000	0	0	0	0	0	0	1	0	0	0	0	0	0	0	0	0	0	0
chr1:36605000-36700000	chr1:36605000-36610000	chr1	36605000	36610000	chr1:36695000-36700000	chr1	36695000	36700000	0	0	0	0	0	0	0	0	0	0	0	0	0	0	0	0	0	0
chr14:19560000-19805000	chr14:19560000-19565000	chr14	19560000	19565000	chr14:19800000-19805000	chr14	19800000	19805000	0	0	0	0	0	0	0	0	0	0	0	0	0	0	0	0	0	0
chr16:23550000-23640000	chr16:23550000-23555000	chr16	23550000	23555000	chr16:23635000-23640000	chr16	23635000	23640000	0	0	0	0	0	0	0	0	0	0	0	0	0	0	0	0	0	0
chrX:38600000-39595000	chrX:38600000-38605000	chrX	38600000	38605000	chrX:39590000-39595000	chrX	39590000	39595000	0	0	0	0	0	0	0	0	0	0	0	0	0	0	0	0	0	0
chr3:63365000-63680000	chr3:63365000-63370000	chr3	63365000	63370000	chr3:63675000-63680000	chr3	63675000	63680000	0	0	0	0	0	0	0	0	0	0	0	0	0	0	0	0	0	0
chr2:104525000-104595000	chr2:104525000-104530000	chr2	104525000	104530000	chr2:104590000-104595000	chr2	104590000	104595000	0	0	0	0	0	0	0	0	0	0	0	0	0	0	0	0	0	0
chr1:193820000-193925000	chr1:193820000-193825000	chr1	193820000	193825000	chr1:193920000-193925000	chr1	193920000	193925000	0	0	0	1	0	1	1	0	0	1	0	1	1	1	1	1	0	0
chr4:81435000-82045000	chr4:81435000-81440000	chr4	81435000	81440000	chr4:82040000-82045000	chr4	82040000	82045000	0	0	0	0	1	0	0	0	0	0	0	0	0	0	1	1	1	0
chrX:90340000-90920000	chrX:90340000-90345000	chrX	90340000	90345000	chrX:90915000-90920000	chrX	90915000	90920000	0	0	0	0	0	0	0	0	0	0	0	0	0	0	0	0	0	0
chr5:87320000-87580000	chr5:87320000-87325000	chr5	87320000	87325000	chr5:87575000-87580000	chr5	87575000	87580000	0	0	0	0	0	0	0	0	0	0	0	0	0	0	0	0	0	0
chr12:58930000-59035000	chr12:58930000-58935000	chr12	58930000	58935000	chr12:59030000-59035000	chr12	59030000	59035000	0	0	0	0	0	0	0	0	0	0	0	0	0	0	0	0	0	0
chr2:61435000-61510000	chr2:61435000-61440000	chr2	61435000	61440000	chr2:61505000-61510000	chr2	61505000	61510000	0	0	0	0	0	0	0	0	0	0	0	0	0	0	0	0	0	0
chr14:90115000-90330000	chr14:90115000-90120000	chr14	90115000	90120000	chr14:90325000-90330000	chr14	90325000	90330000	0	0	0	0	0	0	0	0	0	0	0	0	0	0	0	0	0	0
chr8:49310000-49620000	chr8:49310000-49315000	chr8	49310000	49315000	chr8:49615000-49620000	chr8	49615000	49620000	0	0	0	0	0	0	0	0	0	0	0	0	0	0	0	0	0	0
chr15:11905000-11975000	chr15:11905000-11910000	chr15	11905000	11910000	chr15:11970000-11975000	chr15	11970000	11975000	0	0	0	0	0	0	0	0	0	0	0	0	0	0	0	0	0	0
chr17:26935000-27030000	chr17:26935000-26940000	chr17	26935000	26940000	chr17:27025000-27030000	chr17	27025000	27030000	0	0	0	0	0	0	0	0	0	0	0	0	0	0	0	0	0	0
chr8:75530000-75735000	chr8:75530000-75535000	chr8	75530000	75535000	chr8:75730000-75735000	chr8	75730000	75735000	0	0	0	0	0	0	0	0	0	0	0	0	0	0	0	0	0	0
chr9:96820000-96895000	chr9:96820000-96825000	chr9	96820000	96825000	chr9:96890000-96895000	chr9	96890000	96895000	0	0	0	0	0	0	0	0	0	0	0	0	0	0	0	0	0	0
chr18:54410000-54455000	chr18:54410000-54415000	chr18	54410000	54415000	chr18:54450000-54455000	chr18	54450000	54455000	0	0	0	0	0	0	0	0	0	0	0	0	0	0	0	0	0	0
chr16:37685000-37955000	chr16:37685000-37690000	chr16	37685000	37690000	chr16:37950000-37955000	chr16	37950000	37955000	0	0	0	0	0	0	0	0	0	0	0	0	0	0	0	0	0	0
chr17:88730000-88875000	chr17:88730000-88735000	chr17	88730000	88735000	chr17:88870000-88875000	chr17	88870000	88875000	0	0	0	0	0	0	0	0	0	0	0	0	0	0	0	0	0	0
chr11:31575000-32055000	chr11:31575000-31580000	chr11	31575000	31580000	chr11:32050000-32055000	chr11	32050000	32055000	0	0	0	0	0	0	0	0	0	0	0	0	0	0	0	0	0	0
chr6:48535000-48730000	chr6:48535000-48540000	chr6	48535000	48540000	chr6:48725000-48730000	chr6	48725000	48730000	0	0	0	0	0	0	1	0	0	0	0	0	0	0	0	0	0	0
chr1:167180000-167260000	chr1:167180000-167185000	chr1	167180000	167185000	chr1:167255000-167260000	chr1	167255000	167260000	0	0	0	0	0	0	0	1	0	0	0	0	0	0	0	0	0	1
chr4:81475000-82255000	chr4:81475000-81480000	chr4	81475000	81480000	chr4:82250000-82255000	chr4	82250000	82255000	0	0	0	0	0	0	0	0	0	0	0	0	0	0	0	0	0	0
chr7:147690000-147825000	chr7:147690000-147695000	chr7	147690000	147695000	chr7:147820000-147825000	chr7	147820000	147825000	0	0	0	0	0	0	0	0	0	0	0	0	0	0	0	0	0	0
chrX:131460000-131545000	chrX:131460000-131465000	chrX	131460000	131465000	chrX:131540000-131545000	chrX	131540000	131545000	0	0	0	0	0	0	0	0	0	0	0	0	0	0	0	0	0	0
chr9:7975000-8080000	chr9:7975000-7980000	chr9	7975000	7980000	chr9:8075000-8080000	chr9	8075000	8080000	0	0	1	0	0	0	0	0	0	0	1	1	0	1	0	0	0	1
chr18:4930000-4975000	chr18:4930000-4935000	chr18	4930000	4935000	chr18:4970000-4975000	chr18	4970000	4975000	0	0	0	0	0	1	0	0	0	0	0	0	1	1	0	1	0	0
chr3:37540000-37665000	chr3:37540000-37545000	chr3	37540000	37545000	chr3:37660000-37665000	chr3	37660000	37665000	0	0	0	0	0	0	0	0	0	0	0	0	0	0	0	0	0	0
chr5:140315000-140450000	chr5:140315000-140320000	chr5	140315000	140320000	chr5:140445000-140450000	chr5	140445000	140450000	0	0	0	0	0	0	0	0	0	0	0	0	0	0	0	0	0	0
chr9:47235000-47400000	chr9:47235000-47240000	chr9	47235000	47240000	chr9:47395000-47400000	chr9	47395000	47400000	0	0	0	0	0	0	0	0	0	0	0	0	0	0	0	0	0	0
chr8:124905000-124975000	chr8:124905000-124910000	chr8	124905000	124910000	chr8:124970000-124975000	chr8	124970000	124975000	0	0	0	1	0	0	0	0	0	1	0	1	0	0	1	0	0	0
chr5:92890000-93040000	chr5:92890000-92895000	chr5	92890000	92895000	chr5:93035000-93040000	chr5	93035000	93040000	0	0	0	0	0	0	0	1	0	0	0	0	0	0	0	0	0	1
chrX:161515000-162110000	chrX:161515000-161520000	chrX	161515000	161520000	chrX:162105000-162110000	chrX	162105000	162110000	0	0	0	0	0	0	0	0	0	0	0	0	0	0	0	0	0	0
chr14:8835000-8875000	chr14:8835000-8840000	chr14	8835000	8840000	chr14:8870000-8875000	chr14	8870000	8875000	1	1	0	0	0	0	1	0	2	1	1	0	1	0	0	0	1	0
chrX:165380000-165695000	chrX:165380000-165385000	chrX	165380000	165385000	chrX:165690000-165695000	chrX	165690000	165695000	0	0	0	0	0	0	0	0	0	0	0	0	0	0	0	0	0	0
chr5:91570000-91725000	chr5:91570000-91575000	chr5	91570000	91575000	chr5:91720000-91725000	chr5	91720000	91725000	0	0	0	0	0	0	0	0	0	0	0	0	0	0	0	0	0	0
chr4:55525000-56705000	chr4:55525000-55530000	chr4	55525000	55530000	chr4:56700000-56705000	chr4	56700000	56705000	0	0	0	0	0	0	0	0	0	0	0	0	0	0	0	0	0	0
chr13:102145000-102285000	chr13:102145000-102150000	chr13	102145000	102150000	chr13:102280000-102285000	chr13	102280000	102285000	0	0	0	0	0	0	1	0	0	0	0	0	0	0	0	0	0	0
chr10:6015000-6310000	chr10:6015000-6020000	chr10	6015000	6020000	chr10:6305000-6310000	chr10	6305000	6310000	0	0	0	0	0	0	0	0	0	0	0	0	0	0	0	0	0	0
chr18:20100000-20380000	chr18:20100000-20105000	chr18	20100000	20105000	chr18:20375000-20380000	chr18	20375000	20380000	0	0	0	0	0	0	0	0	0	0	0	0	0	0	0	0	0	0
chr2:103880000-103975000	chr2:103880000-103885000	chr2	103880000	103885000	chr2:103970000-103975000	chr2	103970000	103975000	0	0	0	0	0	0	0	0	0	0	0	0	0	0	0	0	0	0
chr8:130615000-130890000	chr8:130615000-130620000	chr8	130615000	130620000	chr8:130885000-130890000	chr8	130885000	130890000	0	1	0	1	0	0	0	1	1	1	1	1	0	0	1	0	1	1
chr4:5570000-6155000	chr4:5570000-5575000	chr4	5570000	5575000	chr4:6150000-6155000	chr4	6150000	6155000	0	0	0	0	0	0	0	0	0	0	0	0	0	0	0	0	0	0
chr14:67835000-68300000	chr14:67835000-67840000	chr14	67835000	67840000	chr14:68295000-68300000	chr14	68295000	68300000	0	0	0	0	0	0	0	0	0	0	0	0	0	0	0	0	0	0
chr11:119365000-119490000	chr11:119365000-119370000	chr11	119365000	119370000	chr11:119485000-119490000	chr11	119485000	119490000	0	0	0	0	0	0	0	0	0	0	0	0	0	0	0	0	0	0
chr12:111395000-111620000	chr12:111395000-111400000	chr12	111395000	111400000	chr12:111615000-111620000	chr12	111615000	111620000	0	0	0	0	0	0	0	1	0	0	0	0	0	0	0	0	0	1
chr17:8660000-8795000	chr17:8660000-8665000	chr17	8660000	8665000	chr17:8790000-8795000	chr17	8790000	8795000	0	0	0	0	0	0	0	0	0	0	0	0	0	0	0	0	0	0
chr14:32200000-32255000	chr14:32200000-32205000	chr14	32200000	32205000	chr14:32250000-32255000	chr14	32250000	32255000	0	0	0	0	0	0	0	1	0	0	0	0	0	0	0	0	0	1
chr14:18450000-19010000	chr14:18450000-18455000	chr14	18450000	18455000	chr14:19005000-19010000	chr14	19005000	19010000	1	0	0	0	0	0	1	0	1	1	0	0	1	0	0	0	0	0
chr7:132635000-132700000	chr7:132635000-132640000	chr7	132635000	132640000	chr7:132695000-132700000	chr7	132695000	132700000	0	0	0	0	0	0	0	0	0	0	0	0	0	0	0	0	0	0
chr2:168295000-168460000	chr2:168295000-168300000	chr2	168295000	168300000	chr2:168455000-168460000	chr2	168455000	168460000	0	0	0	0	0	0	0	0	0	0	0	0	0	0	0	0	0	0
chrX:90850000-91035000	chrX:90850000-90855000	chrX	90850000	90855000	chrX:91030000-91035000	chrX	91030000	91035000	0	0	0	0	0	0	0	0	0	0	0	0	0	0	0	0	0	0
chr11:87780000-88020000	chr11:87780000-87785000	chr11	87780000	87785000	chr11:88015000-88020000	chr11	88015000	88020000	0	0	0	0	0	0	0	0	0	0	0	0	0	0	0	0	0	0
chr11:101115000-101170000	chr11:101115000-101120000	chr11	101115000	101120000	chr11:101165000-101170000	chr11	101165000	101170000	0	0	0	0	0	0	0	0	0	0	0	0	0	0	0	0	0	0
chr11:103220000-103330000	chr11:103220000-103225000	chr11	103220000	103225000	chr11:103325000-103330000	chr11	103325000	103330000	0	0	0	0	0	0	0	0	0	0	0	0	0	0	0	0	0	0
chr6:47415000-47465000	chr6:47415000-47420000	chr6	47415000	47420000	chr6:47460000-47465000	chr6	47460000	47465000	0	0	0	0	0	0	0	0	0	0	0	0	0	0	0	0	0	0
chr7:76120000-77630000	chr7:76120000-76125000	chr7	76120000	76125000	chr7:77625000-77630000	chr7	77625000	77630000	0	0	0	0	0	0	0	0	0	0	0	0	0	0	0	0	0	0
chrX:106290000-106440000	chrX:106290000-106295000	chrX	106290000	106295000	chrX:106435000-106440000	chrX	106435000	106440000	0	0	0	0	1	0	0	0	0	0	0	0	0	0	1	1	1	0
chr14:115255000-115445000	chr14:115255000-115260000	chr14	115255000	115260000	chr14:115440000-115445000	chr14	115440000	115445000	0	0	0	0	0	0	0	0	0	0	0	0	0	0	0	0	0	0
chr4:21770000-21885000	chr4:21770000-21775000	chr4	21770000	21775000	chr4:21880000-21885000	chr4	21880000	21885000	0	0	0	0	0	0	0	0	0	0	0	0	0	0	0	0	0	0
chr3:31690000-32095000	chr3:31690000-31695000	chr3	31690000	31695000	chr3:32090000-32095000	chr3	32090000	32095000	0	0	0	0	0	0	0	0	0	0	0	0	0	0	0	0	0	0
chr8:84975000-85055000	chr8:84975000-84980000	chr8	84975000	84980000	chr8:85050000-85055000	chr8	85050000	85055000	0	0	0	0	0	0	0	0	0	0	0	0	0	0	0	0	0	0
chr14:116715000-117155000	chr14:116715000-116720000	chr14	116715000	116720000	chr14:117150000-117155000	chr14	117150000	117155000	0	0	0	0	0	0	0	0	0	0	0	0	0	0	0	0	0	0
chr1:129765000-130055000	chr1:129765000-129770000	chr1	129765000	129770000	chr1:130050000-130055000	chr1	130050000	130055000	0	0	0	0	0	0	0	0	0	0	0	0	0	0	0	0	0	0
chr7:98605000-98735000	chr7:98605000-98610000	chr7	98605000	98610000	chr7:98730000-98735000	chr7	98730000	98735000	0	0	0	0	0	0	0	0	0	0	0	0	0	0	0	0	0	0
chr12:40565000-40765000	chr12:40565000-40570000	chr12	40565000	40570000	chr12:40760000-40765000	chr12	40760000	40765000	0	0	0	0	0	0	0	0	0	0	0	0	0	0	0	0	0	0
chr15:90050000-91040000	chr15:90050000-90055000	chr15	90050000	90055000	chr15:91035000-91040000	chr15	91035000	91040000	0	1	0	0	0	0	0	1	1	0	1	0	0	0	0	0	1	1
chr2:118465000-118530000	chr2:118465000-118470000	chr2	118465000	118470000	chr2:118525000-118530000	chr2	118525000	118530000	0	0	0	0	0	0	0	0	0	0	0	0	0	0	0	0	0	0
chr13:109240000-109345000	chr13:109240000-109245000	chr13	109240000	109245000	chr13:109340000-109345000	chr13	109340000	109345000	0	0	0	0	0	0	0	0	0	0	0	0	0	0	0	0	0	0
chr14:47505000-47630000	chr14:47505000-47510000	chr14	47505000	47510000	chr14:47625000-47630000	chr14	47625000	47630000	0	0	0	0	0	0	0	0	0	0	0	0	0	0	0	0	0	0
chr18:33600000-33950000	chr18:33600000-33605000	chr18	33600000	33605000	chr18:33945000-33950000	chr18	33945000	33950000	0	0	0	0	0	0	1	0	0	0	0	0	0	0	0	0	0	0
chr7:99880000-100025000	chr7:99880000-99885000	chr7	99880000	99885000	chr7:100020000-100025000	chr7	100020000	100025000	0	0	0	0	0	0	0	0	0	0	0	0	0	0	0	0	0	0
chr12:118625000-118830000	chr12:118625000-118630000	chr12	118625000	118630000	chr12:118825000-118830000	chr12	118825000	118830000	0	0	0	0	0	0	0	0	0	0	0	0	0	0	0	0	0	0
chr4:136010000-136185000	chr4:136010000-136015000	chr4	136010000	136015000	chr4:136180000-136185000	chr4	136180000	136185000	1	0	0	0	0	0	1	0	1	1	0	0	1	0	0	0	0	0
chr8:41270000-41515000	chr8:41270000-41275000	chr8	41270000	41275000	chr8:41510000-41515000	chr8	41510000	41515000	0	0	0	0	0	0	0	0	0	0	0	0	0	0	0	0	0	0
chr10:29540000-30145000	chr10:29540000-29545000	chr10	29540000	29545000	chr10:30140000-30145000	chr10	30140000	30145000	0	0	0	0	0	0	0	0	0	0	0	0	0	0	0	0	0	0
chr1:165995000-166075000	chr1:165995000-166000000	chr1	165995000	166000000	chr1:166070000-166075000	chr1	166070000	166075000	0	0	0	0	0	0	0	1	0	0	0	0	0	0	0	0	0	1
chr3:18660000-18970000	chr3:18660000-18665000	chr3	18660000	18665000	chr3:18965000-18970000	chr3	18965000	18970000	0	0	0	0	0	0	0	0	0	0	0	0	0	0	0	0	0	0
chr2:168590000-168705000	chr2:168590000-168595000	chr2	168590000	168595000	chr2:168700000-168705000	chr2	168700000	168705000	0	0	0	0	0	0	0	0	0	0	0	0	0	0	0	0	0	0
chr1:184490000-184900000	chr1:184490000-184495000	chr1	184490000	184495000	chr1:184895000-184900000	chr1	184895000	184900000	0	0	1	0	0	0	1	0	0	0	1	1	0	1	0	0	0	1
chrX:94640000-96005000	chrX:94640000-94645000	chrX	94640000	94645000	chrX:96000000-96005000	chrX	96000000	96005000	0	0	0	0	0	0	0	0	0	0	0	0	0	0	0	0	0	0
chr2:144985000-145350000	chr2:144985000-144990000	chr2	144985000	144990000	chr2:145345000-145350000	chr2	145345000	145350000	0	0	0	0	0	0	0	0	0	0	0	0	0	0	0	0	0	0
chr13:102145000-102250000	chr13:102145000-102150000	chr13	102145000	102150000	chr13:102245000-102250000	chr13	102245000	102250000	0	0	0	0	0	0	1	0	0	0	0	0	0	0	0	0	0	0
chr18:76130000-76315000	chr18:76130000-76135000	chr18	76130000	76135000	chr18:76310000-76315000	chr18	76310000	76315000	0	0	0	0	0	0	0	0	0	0	0	0	0	0	0	0	0	0
chr7:96315000-96570000	chr7:96315000-96320000	chr7	96315000	96320000	chr7:96565000-96570000	chr7	96565000	96570000	0	0	0	0	0	0	0	0	0	0	0	0	0	0	0	0	0	0
chr9:98545000-98845000	chr9:98545000-98550000	chr9	98545000	98550000	chr9:98840000-98845000	chr9	98840000	98845000	0	0	0	0	0	0	0	0	0	0	0	0	0	0	0	0	0	0
chr12:13630000-13740000	chr12:13630000-13635000	chr12	13630000	13635000	chr12:13735000-13740000	chr12	13735000	13740000	0	0	0	0	0	0	0	0	0	0	0	0	0	0	0	0	0	0
chr10:42560000-42670000	chr10:42560000-42565000	chr10	42560000	42565000	chr10:42665000-42670000	chr10	42665000	42670000	1	0	1	1	0	0	1	0	1	2	1	2	1	1	1	0	0	1
chr18:20215000-20375000	chr18:20215000-20220000	chr18	20215000	20220000	chr18:20370000-20375000	chr18	20370000	20375000	0	0	0	0	0	0	0	0	0	0	0	0	0	0	0	0	0	0
chr9:72820000-72945000	chr9:72820000-72825000	chr9	72820000	72825000	chr9:72940000-72945000	chr9	72940000	72945000	0	0	0	0	1	0	0	0	0	0	0	0	0	0	1	1	1	0
chr4:59110000-59360000	chr4:59110000-59115000	chr4	59110000	59115000	chr4:59355000-59360000	chr4	59355000	59360000	0	0	0	0	0	0	0	0	0	0	0	0	0	0	0	0	0	0
chr16:77255000-77365000	chr16:77255000-77260000	chr16	77255000	77260000	chr16:77360000-77365000	chr16	77360000	77365000	0	0	0	0	0	0	0	0	0	0	0	0	0	0	0	0	0	0
chr16:20100000-20175000	chr16:20100000-20105000	chr16	20100000	20105000	chr16:20170000-20175000	chr16	20170000	20175000	0	0	0	0	0	0	0	0	0	0	0	0	0	0	0	0	0	0
chrX:17020000-17670000	chrX:17020000-17025000	chrX	17020000	17025000	chrX:17665000-17670000	chrX	17665000	17670000	0	0	0	0	0	0	0	0	0	0	0	0	0	0	0	0	0	0
chr18:38180000-38455000	chr18:38180000-38185000	chr18	38180000	38185000	chr18:38450000-38455000	chr18	38450000	38455000	0	0	0	0	0	0	0	0	0	0	0	0	0	0	0	0	0	0
chr4:136635000-136850000	chr4:136635000-136640000	chr4	136635000	136640000	chr4:136845000-136850000	chr4	136845000	136850000	0	0	0	0	0	0	0	0	0	0	0	0	0	0	0	0	0	0
chr5:90630000-91080000	chr5:90630000-90635000	chr5	90630000	90635000	chr5:91075000-91080000	chr5	91075000	91080000	0	0	0	0	0	0	0	0	0	0	0	0	0	0	0	0	0	0
chr19:37125000-37350000	chr19:37125000-37130000	chr19	37125000	37130000	chr19:37345000-37350000	chr19	37345000	37350000	0	0	0	0	0	0	0	0	0	0	0	0	0	0	0	0	0	0
chr8:78895000-79070000	chr8:78895000-78900000	chr8	78895000	78900000	chr8:79065000-79070000	chr8	79065000	79070000	0	1	0	1	0	1	0	1	1	1	1	1	1	1	1	1	1	1
chr10:16885000-17245000	chr10:16885000-16890000	chr10	16885000	16890000	chr10:17240000-17245000	chr10	17240000	17245000	0	0	0	0	0	0	0	0	0	0	0	0	0	0	0	0	0	0
chr2:13975000-14065000	chr2:13975000-13980000	chr2	13975000	13980000	chr2:14060000-14065000	chr2	14060000	14065000	0	0	0	0	0	0	0	0	0	0	0	0	0	0	0	0	0	0
chr2:44670000-44785000	chr2:44670000-44675000	chr2	44670000	44675000	chr2:44780000-44785000	chr2	44780000	44785000	0	0	0	0	0	0	0	0	0	0	0	0	0	0	0	0	0	0
chrX:91335000-91450000	chrX:91335000-91340000	chrX	91335000	91340000	chrX:91445000-91450000	chrX	91445000	91450000	0	0	0	0	0	0	0	0	0	0	0	0	0	0	0	0	0	0
chr10:107890000-108065000	chr10:107890000-107895000	chr10	107890000	107895000	chr10:108060000-108065000	chr10	108060000	108065000	0	0	0	0	0	0	0	0	0	0	0	0	0	0	0	0	0	0
chr8:49770000-49960000	chr8:49770000-49775000	chr8	49770000	49775000	chr8:49955000-49960000	chr8	49955000	49960000	0	0	0	0	0	0	1	0	0	0	0	0	0	0	0	0	0	0
chr10:36800000-37210000	chr10:36800000-36805000	chr10	36800000	36805000	chr10:37205000-37210000	chr10	37205000	37210000	0	0	0	0	0	0	0	0	0	0	0	0	0	0	0	0	0	0
chr1:81550000-82055000	chr1:81550000-81555000	chr1	81550000	81555000	chr1:82050000-82055000	chr1	82050000	82055000	0	0	0	0	0	0	0	0	0	0	0	0	0	0	0	0	0	0
chr4:45030000-45125000	chr4:45030000-45035000	chr4	45030000	45035000	chr4:45120000-45125000	chr4	45120000	45125000	0	0	0	0	0	0	0	0	0	0	0	0	0	0	0	0	0	0
chr17:31150000-31335000	chr17:31150000-31155000	chr17	31150000	31155000	chr17:31330000-31335000	chr17	31330000	31335000	0	0	0	0	0	0	0	0	0	0	0	0	0	0	0	0	0	0
chr5:89680000-89820000	chr5:89680000-89685000	chr5	89680000	89685000	chr5:89815000-89820000	chr5	89815000	89820000	0	0	0	0	0	0	0	0	0	0	0	0	0	0	0	0	0	0
chr7:151775000-151970000	chr7:151775000-151780000	chr7	151775000	151780000	chr7:151965000-151970000	chr7	151965000	151970000	0	0	0	0	0	0	0	0	0	0	0	0	0	0	0	0	0	0
chr6:22090000-22445000	chr6:22090000-22095000	chr6	22090000	22095000	chr6:22440000-22445000	chr6	22440000	22445000	0	0	0	0	0	0	0	0	0	0	0	0	0	0	0	0	0	0
chr15:31245000-31360000	chr15:31245000-31250000	chr15	31245000	31250000	chr15:31355000-31360000	chr15	31355000	31360000	0	0	0	0	0	0	0	0	0	0	0	0	0	0	0	0	0	0
chr12:15545000-16525000	chr12:15545000-15550000	chr12	15545000	15550000	chr12:16520000-16525000	chr12	16520000	16525000	0	0	0	0	0	0	0	0	0	0	0	0	0	0	0	0	0	0
chr3:68935000-69530000	chr3:68935000-68940000	chr3	68935000	68940000	chr3:69525000-69530000	chr3	69525000	69530000	0	0	0	0	0	0	0	0	0	0	0	0	0	0	0	0	0	0
chr1:81945000-82085000	chr1:81945000-81950000	chr1	81945000	81950000	chr1:82080000-82085000	chr1	82080000	82085000	0	0	0	0	1	0	0	0	0	0	0	0	0	0	1	1	1	0
chr5:42950000-43280000	chr5:42950000-42955000	chr5	42950000	42955000	chr5:43275000-43280000	chr5	43275000	43280000	0	0	0	0	0	0	0	0	0	0	0	0	0	0	0	0	0	0
chrX:165375000-165745000	chrX:165375000-165380000	chrX	165375000	165380000	chrX:165740000-165745000	chrX	165740000	165745000	0	0	0	0	0	0	0	1	0	0	0	0	0	0	0	0	0	1
chr8:45110000-46020000	chr8:45110000-45115000	chr8	45110000	45115000	chr8:46015000-46020000	chr8	46015000	46020000	0	0	0	0	0	0	0	0	0	0	0	0	0	0	0	0	0	0
chr3:41295000-41405000	chr3:41295000-41300000	chr3	41295000	41300000	chr3:41400000-41405000	chr3	41400000	41405000	0	0	0	0	0	0	0	0	0	0	0	0	0	0	0	0	0	0
chr10:44245000-44425000	chr10:44245000-44250000	chr10	44245000	44250000	chr10:44420000-44425000	chr10	44420000	44425000	0	0	0	0	0	0	0	0	0	0	0	0	0	0	0	0	0	0
chr4:123635000-123700000	chr4:123635000-123640000	chr4	123635000	123640000	chr4:123695000-123700000	chr4	123695000	123700000	0	0	0	0	0	0	0	0	0	0	0	0	0	0	0	0	0	0
chr1:77975000-78425000	chr1:77975000-77980000	chr1	77975000	77980000	chr1:78420000-78425000	chr1	78420000	78425000	0	0	0	0	0	0	0	0	0	0	0	0	0	0	0	0	0	0
chr15:80170000-80540000	chr15:80170000-80175000	chr15	80170000	80175000	chr15:80535000-80540000	chr15	80535000	80540000	0	0	0	0	0	0	0	0	0	0	0	0	0	0	0	0	0	0
chr9:79120000-79575000	chr9:79120000-79125000	chr9	79120000	79125000	chr9:79570000-79575000	chr9	79570000	79575000	0	1	0	0	0	0	0	1	1	0	1	0	0	0	0	0	1	1
chr13:40940000-41180000	chr13:40940000-40945000	chr13	40940000	40945000	chr13:41175000-41180000	chr13	41175000	41180000	0	0	0	0	0	0	0	0	0	0	0	0	0	0	0	0	0	0
chrX:138990000-139495000	chrX:138990000-138995000	chrX	138990000	138995000	chrX:139490000-139495000	chrX	139490000	139495000	0	0	0	0	0	0	0	0	0	0	0	0	0	0	0	0	0	0
chr5:102985000-103075000	chr5:102985000-102990000	chr5	102985000	102990000	chr5:103070000-103075000	chr5	103070000	103075000	0	0	0	0	1	0	0	0	0	0	0	0	0	0	1	1	1	0
chr14:68850000-69120000	chr14:68850000-68855000	chr14	68850000	68855000	chr14:69115000-69120000	chr14	69115000	69120000	0	0	0	0	0	0	0	0	0	0	0	0	0	0	0	0	0	0
chrX:161120000-161720000	chrX:161120000-161125000	chrX	161120000	161125000	chrX:161715000-161720000	chrX	161715000	161720000	0	0	0	0	0	0	0	0	0	0	0	0	0	0	0	0	0	0
chr18:56540000-56650000	chr18:56540000-56545000	chr18	56540000	56545000	chr18:56645000-56650000	chr18	56645000	56650000	0	0	0	0	0	0	0	0	0	0	0	0	0	0	0	0	0	0
chr16:77255000-77405000	chr16:77255000-77260000	chr16	77255000	77260000	chr16:77400000-77405000	chr16	77400000	77405000	0	0	0	0	0	0	0	0	0	0	0	0	0	0	0	0	0	0
chr15:61580000-62640000	chr15:61580000-61585000	chr15	61580000	61585000	chr15:62635000-62640000	chr15	62635000	62640000	0	0	0	0	0	0	0	0	0	0	0	0	0	0	0	0	0	0
chr18:16915000-16960000	chr18:16915000-16920000	chr18	16915000	16920000	chr18:16955000-16960000	chr18	16955000	16960000	0	0	0	0	0	0	1	0	0	0	0	0	0	0	0	0	0	0
chr3:127030000-127260000	chr3:127030000-127035000	chr3	127030000	127035000	chr3:127255000-127260000	chr3	127255000	127260000	0	0	0	0	0	0	0	0	0	0	0	0	0	0	0	0	0	0
chr6:7795000-8005000	chr6:7795000-7800000	chr6	7795000	7800000	chr6:8000000-8005000	chr6	8000000	8005000	0	0	0	0	0	0	0	0	0	0	0	0	0	0	0	0	0	0
chrX:105805000-105925000	chrX:105805000-105810000	chrX	105805000	105810000	chrX:105920000-105925000	chrX	105920000	105925000	0	0	0	0	0	0	0	0	0	0	0	0	0	0	0	0	0	0
chr4:147545000-147815000	chr4:147545000-147550000	chr4	147545000	147550000	chr4:147810000-147815000	chr4	147810000	147815000	0	0	0	0	0	0	0	0	0	0	0	0	0	0	0	0	0	0
chr5:89225000-89660000	chr5:89225000-89230000	chr5	89225000	89230000	chr5:89655000-89660000	chr5	89655000	89660000	0	0	0	0	0	0	0	0	0	0	0	0	0	0	0	0	0	0
chr6:51155000-51815000	chr6:51155000-51160000	chr6	51155000	51160000	chr6:51810000-51815000	chr6	51810000	51815000	0	0	0	0	0	0	0	0	0	0	0	0	0	0	0	0	0	0
chr15:9080000-9275000	chr15:9080000-9085000	chr15	9080000	9085000	chr15:9270000-9275000	chr15	9270000	9275000	0	0	0	0	0	0	0	0	0	0	0	0	0	0	0	0	0	0
chr5:89215000-89565000	chr5:89215000-89220000	chr5	89215000	89220000	chr5:89560000-89565000	chr5	89560000	89565000	0	0	0	0	0	0	0	0	0	0	0	0	0	0	0	0	0	0
chr6:97305000-97480000	chr6:97305000-97310000	chr6	97305000	97310000	chr6:97475000-97480000	chr6	97475000	97480000	0	0	0	0	0	0	0	0	0	0	0	0	0	0	0	0	0	0
chr14:55740000-56065000	chr14:55740000-55745000	chr14	55740000	55745000	chr14:56060000-56065000	chr14	56060000	56065000	0	0	0	0	0	0	0	0	0	0	0	0	0	0	0	0	0	0
chrX:39140000-39630000	chrX:39140000-39145000	chrX	39140000	39145000	chrX:39625000-39630000	chrX	39625000	39630000	0	0	0	0	0	0	0	0	0	0	0	0	0	0	0	0	0	0
chr15:81280000-81450000	chr15:81280000-81285000	chr15	81280000	81285000	chr15:81445000-81450000	chr15	81445000	81450000	0	0	0	0	0	0	0	0	0	0	0	0	0	0	0	0	0	0
chr2:52285000-52345000	chr2:52285000-52290000	chr2	52285000	52290000	chr2:52340000-52345000	chr2	52340000	52345000	0	0	0	0	0	0	0	0	0	0	0	0	0	0	0	0	0	0
chr3:156455000-156785000	chr3:156455000-156460000	chr3	156455000	156460000	chr3:156780000-156785000	chr3	156780000	156785000	0	0	0	0	0	0	0	0	0	0	0	0	0	0	0	0	0	0
chr4:14950000-15015000	chr4:14950000-14955000	chr4	14950000	14955000	chr4:15010000-15015000	chr4	15010000	15015000	0	0	0	0	0	0	0	0	0	0	0	0	0	0	0	0	0	0
chr10:81510000-81700000	chr10:81510000-81515000	chr10	81510000	81515000	chr10:81695000-81700000	chr10	81695000	81700000	0	0	0	0	0	0	0	0	0	0	0	0	0	0	0	0	0	0
chr13:52755000-53090000	chr13:52755000-52760000	chr13	52755000	52760000	chr13:53085000-53090000	chr13	53085000	53090000	0	0	0	0	0	0	0	0	0	0	0	0	0	0	0	0	0	0
chr19:14330000-14675000	chr19:14330000-14335000	chr19	14330000	14335000	chr19:14670000-14675000	chr19	14670000	14675000	0	0	0	0	0	0	0	0	0	0	0	0	0	0	0	0	0	0
chr6:24860000-24970000	chr6:24860000-24865000	chr6	24860000	24865000	chr6:24965000-24970000	chr6	24965000	24970000	0	0	0	0	0	0	0	0	0	0	0	0	0	0	0	0	0	0
chr10:29080000-30345000	chr10:29080000-29085000	chr10	29080000	29085000	chr10:30340000-30345000	chr10	30340000	30345000	0	0	0	0	1	0	0	0	0	0	0	0	0	0	1	1	1	0
chr14:72935000-73400000	chr14:72935000-72940000	chr14	72935000	72940000	chr14:73395000-73400000	chr14	73395000	73400000	0	0	0	0	0	0	0	0	0	0	0	0	0	0	0	0	0	0
chr10:110950000-111020000	chr10:110950000-110955000	chr10	110950000	110955000	chr10:111015000-111020000	chr10	111015000	111020000	0	0	0	0	0	0	0	1	0	0	0	0	0	0	0	0	0	1
chr13:112250000-112335000	chr13:112250000-112255000	chr13	112250000	112255000	chr13:112330000-112335000	chr13	112330000	112335000	0	0	0	0	0	0	0	0	0	0	0	0	0	0	0	0	0	0
chrX:154265000-155610000	chrX:154265000-154270000	chrX	154265000	154270000	chrX:155605000-155610000	chrX	155605000	155610000	0	0	0	0	0	0	0	0	0	0	0	0	0	0	0	0	0	0
chr3:105490000-105585000	chr3:105490000-105495000	chr3	105490000	105495000	chr3:105580000-105585000	chr3	105580000	105585000	0	0	0	0	0	0	0	0	0	0	0	0	0	0	0	0	0	0
chrX:106290000-106595000	chrX:106290000-106295000	chrX	106290000	106295000	chrX:106590000-106595000	chrX	106590000	106595000	0	0	0	0	1	0	0	0	0	0	0	0	0	0	1	1	1	0
chr15:62050000-62370000	chr15:62050000-62055000	chr15	62050000	62055000	chr15:62365000-62370000	chr15	62365000	62370000	0	0	0	0	0	0	0	0	0	0	0	0	0	0	0	0	0	0
chr13:23715000-23780000	chr13:23715000-23720000	chr13	23715000	23720000	chr13:23775000-23780000	chr13	23775000	23780000	0	0	0	0	0	0	0	0	0	0	0	0	0	0	0	0	0	0
chr5:87960000-88035000	chr5:87960000-87965000	chr5	87960000	87965000	chr5:88030000-88035000	chr5	88030000	88035000	0	0	0	1	0	0	1	0	0	1	0	1	0	0	1	0	0	0
chrX:13255000-14675000	chrX:13255000-13260000	chrX	13255000	13260000	chrX:14670000-14675000	chrX	14670000	14675000	0	0	0	0	0	0	0	0	0	0	0	0	0	0	0	0	0	0
chr9:8705000-8970000	chr9:8705000-8710000	chr9	8705000	8710000	chr9:8965000-8970000	chr9	8965000	8970000	0	0	0	0	0	0	0	0	0	0	0	0	0	0	0	0	0	0
chr15:25415000-25655000	chr15:25415000-25420000	chr15	25415000	25420000	chr15:25650000-25655000	chr15	25650000	25655000	0	0	0	0	0	0	0	0	0	0	0	0	0	0	0	0	0	0
chr9:58560000-58730000	chr9:58560000-58565000	chr9	58560000	58565000	chr9:58725000-58730000	chr9	58725000	58730000	0	0	0	0	0	0	0	0	0	0	0	0	0	0	0	0	0	0
chrX:18460000-18505000	chrX:18460000-18465000	chrX	18460000	18465000	chrX:18500000-18505000	chrX	18500000	18505000	0	0	0	0	0	0	0	0	0	0	0	0	0	0	0	0	0	0
chr8:124400000-124440000	chr8:124400000-124405000	chr8	124400000	124405000	chr8:124435000-124440000	chr8	124435000	124440000	0	0	1	0	0	0	0	1	0	0	1	1	0	1	0	0	0	2
chr15:84585000-84730000	chr15:84585000-84590000	chr15	84585000	84590000	chr15:84725000-84730000	chr15	84725000	84730000	0	0	0	0	0	0	0	0	0	0	0	0	0	0	0	0	0	0
chr1:178650000-179120000	chr1:178650000-178655000	chr1	178650000	178655000	chr1:179115000-179120000	chr1	179115000	179120000	0	0	0	0	0	0	0	0	0	0	0	0	0	0	0	0	0	0
chr6:6195000-6535000	chr6:6195000-6200000	chr6	6195000	6200000	chr6:6530000-6535000	chr6	6530000	6535000	0	0	0	0	0	0	0	0	0	0	0	0	0	0	0	0	0	0
chr1:16100000-16305000	chr1:16100000-16105000	chr1	16100000	16105000	chr1:16300000-16305000	chr1	16300000	16305000	0	0	0	0	0	0	0	0	0	0	0	0	0	0	0	0	0	0
chr4:120660000-120710000	chr4:120660000-120665000	chr4	120660000	120665000	chr4:120705000-120710000	chr4	120705000	120710000	0	0	0	0	0	0	0	0	0	0	0	0	0	0	0	0	0	0
chr18:77865000-77960000	chr18:77865000-77870000	chr18	77865000	77870000	chr18:77955000-77960000	chr18	77955000	77960000	0	0	0	0	0	0	0	0	0	0	0	0	0	0	0	0	0	0
chrX:134955000-135070000	chrX:134955000-134960000	chrX	134955000	134960000	chrX:135065000-135070000	chrX	135065000	135070000	0	0	0	0	0	0	0	0	0	0	0	0	0	0	0	0	0	0
chrX:16765000-17860000	chrX:16765000-16770000	chrX	16765000	16770000	chrX:17855000-17860000	chrX	17855000	17860000	0	0	0	0	0	0	0	0	0	0	0	0	0	0	0	0	0	0
chr3:36740000-36820000	chr3:36740000-36745000	chr3	36740000	36745000	chr3:36815000-36820000	chr3	36815000	36820000	0	0	0	1	0	0	0	0	0	1	0	1	0	0	1	0	0	0
chr2:5975000-6095000	chr2:5975000-5980000	chr2	5975000	5980000	chr2:6090000-6095000	chr2	6090000	6095000	0	0	1	0	0	0	0	0	0	0	1	1	0	1	0	0	0	1
chr1:62220000-62475000	chr1:62220000-62225000	chr1	62220000	62225000	chr1:62470000-62475000	chr1	62470000	62475000	0	0	0	0	0	0	0	0	0	0	0	0	0	0	0	0	0	0
chr13:107735000-107820000	chr13:107735000-107740000	chr13	107735000	107740000	chr13:107815000-107820000	chr13	107815000	107820000	0	0	0	0	0	0	0	0	0	0	0	0	0	0	0	0	0	0
chr11:5080000-5385000	chr11:5080000-5085000	chr11	5080000	5085000	chr11:5380000-5385000	chr11	5380000	5385000	0	0	0	0	0	0	0	0	0	0	0	0	0	0	0	0	0	0
chr1:173230000-173415000	chr1:173230000-173235000	chr1	173230000	173235000	chr1:173410000-173415000	chr1	173410000	173415000	0	0	0	0	0	0	0	0	0	0	0	0	0	0	0	0	0	0
chr6:51160000-51320000	chr6:51160000-51165000	chr6	51160000	51165000	chr6:51315000-51320000	chr6	51315000	51320000	0	0	0	0	0	0	0	0	0	0	0	0	0	0	0	0	0	0
chr3:66170000-66795000	chr3:66170000-66175000	chr3	66170000	66175000	chr3:66790000-66795000	chr3	66790000	66795000	0	0	0	0	0	0	0	0	0	0	0	0	0	0	0	0	0	0
chr18:8935000-9225000	chr18:8935000-8940000	chr18	8935000	8940000	chr18:9220000-9225000	chr18	9220000	9225000	0	0	0	0	0	0	1	0	0	0	0	0	0	0	0	0	0	0
chr9:112970000-113070000	chr9:112970000-112975000	chr9	112970000	112975000	chr9:113065000-113070000	chr9	113065000	113070000	0	0	0	0	0	0	0	0	0	0	0	0	0	0	0	0	0	0
chr17:31155000-31265000	chr17:31155000-31160000	chr17	31155000	31160000	chr17:31260000-31265000	chr17	31260000	31265000	0	0	0	0	0	0	0	0	0	0	0	0	0	0	0	0	0	0
chr6:40845000-41005000	chr6:40845000-40850000	chr6	40845000	40850000	chr6:41000000-41005000	chr6	41000000	41005000	0	0	0	0	0	0	0	0	0	0	0	0	0	0	0	0	0	0
chr2:143840000-143905000	chr2:143840000-143845000	chr2	143840000	143845000	chr2:143900000-143905000	chr2	143900000	143905000	0	0	0	0	0	0	0	0	0	0	0	0	0	0	0	0	0	0
chr8:64075000-64360000	chr8:64075000-64080000	chr8	64075000	64080000	chr8:64355000-64360000	chr8	64355000	64360000	0	0	0	0	0	0	0	0	0	0	0	0	0	0	0	0	0	0
chr13:31175000-31720000	chr13:31175000-31180000	chr13	31175000	31180000	chr13:31715000-31720000	chr13	31715000	31720000	0	0	0	0	0	0	0	0	0	0	0	0	0	0	0	0	0	0
chr2:92135000-92290000	chr2:92135000-92140000	chr2	92135000	92140000	chr2:92285000-92290000	chr2	92285000	92290000	0	0	0	0	0	0	0	0	0	0	0	0	0	0	0	0	0	0
chr6:38685000-38865000	chr6:38685000-38690000	chr6	38685000	38690000	chr6:38860000-38865000	chr6	38860000	38865000	0	0	0	0	0	0	0	0	0	0	0	0	0	0	0	0	0	0
chr1:163760000-163895000	chr1:163760000-163765000	chr1	163760000	163765000	chr1:163890000-163895000	chr1	163890000	163895000	0	0	0	0	0	0	0	0	0	0	0	0	0	0	0	0	0	0
chr11:27655000-27880000	chr11:27655000-27660000	chr11	27655000	27660000	chr11:27875000-27880000	chr11	27875000	27880000	0	0	0	0	0	1	0	0	0	0	0	0	1	1	0	1	0	0
chr5:91095000-91225000	chr5:91095000-91100000	chr5	91095000	91100000	chr5:91220000-91225000	chr5	91220000	91225000	0	0	0	0	0	0	0	0	0	0	0	0	0	0	0	0	0	0
chr1:102450000-102715000	chr1:102450000-102455000	chr1	102450000	102455000	chr1:102710000-102715000	chr1	102710000	102715000	0	0	0	0	0	0	0	0	0	0	0	0	0	0	0	0	0	0
chr7:30170000-30320000	chr7:30170000-30175000	chr7	30170000	30175000	chr7:30315000-30320000	chr7	30315000	30320000	0	0	0	0	0	0	0	0	0	0	0	0	0	0	0	0	0	0
chr13:81290000-81520000	chr13:81290000-81295000	chr13	81290000	81295000	chr13:81515000-81520000	chr13	81515000	81520000	0	0	0	0	0	0	0	0	0	0	0	0	0	0	0	0	0	0
chr9:93985000-94520000	chr9:93985000-93990000	chr9	93985000	93990000	chr9:94515000-94520000	chr9	94515000	94520000	0	0	0	0	0	0	0	0	0	0	0	0	0	0	0	0	0	0
chr17:9955000-10415000	chr17:9955000-9960000	chr17	9955000	9960000	chr17:10410000-10415000	chr17	10410000	10415000	0	0	0	0	0	0	0	0	0	0	0	0	0	0	0	0	0	0
chr16:65670000-65720000	chr16:65670000-65675000	chr16	65670000	65675000	chr16:65715000-65720000	chr16	65715000	65720000	0	0	0	0	0	0	0	0	0	0	0	0	0	0	0	0	0	0
chr8:69040000-69115000	chr8:69040000-69045000	chr8	69040000	69045000	chr8:69110000-69115000	chr8	69110000	69115000	0	0	0	0	0	0	0	0	0	0	0	0	0	0	0	0	0	0
chr4:43940000-44005000	chr4:43940000-43945000	chr4	43940000	43945000	chr4:44000000-44005000	chr4	44000000	44005000	0	0	0	0	0	0	0	0	0	0	0	0	0	0	0	0	0	0
chr13:41400000-41460000	chr13:41400000-41405000	chr13	41400000	41405000	chr13:41455000-41460000	chr13	41455000	41460000	0	0	0	0	0	0	0	0	0	0	0	0	0	0	0	0	0	0
chr17:42985000-43090000	chr17:42985000-42990000	chr17	42985000	42990000	chr17:43085000-43090000	chr17	43085000	43090000	0	0	0	0	0	0	0	0	0	0	0	0	0	0	0	0	0	0
chr2:118465000-118565000	chr2:118465000-118470000	chr2	118465000	118470000	chr2:118560000-118565000	chr2	118560000	118565000	0	0	0	0	0	0	0	0	0	0	0	0	0	0	0	0	0	0
chr5:33795000-33845000	chr5:33795000-33800000	chr5	33795000	33800000	chr5:33840000-33845000	chr5	33840000	33845000	0	0	0	0	0	0	0	0	0	0	0	0	0	0	0	0	0	0
chr19:12795000-12890000	chr19:12795000-12800000	chr19	12795000	12800000	chr19:12885000-12890000	chr19	12885000	12890000	0	0	0	0	0	0	0	0	0	0	0	0	0	0	0	0	0	0
chr16:42910000-43080000	chr16:42910000-42915000	chr16	42910000	42915000	chr16:43075000-43080000	chr16	43075000	43080000	0	0	0	1	0	0	0	0	0	1	0	1	0	0	1	0	0	0
chr18:53360000-54060000	chr18:53360000-53365000	chr18	53360000	53365000	chr18:54055000-54060000	chr18	54055000	54060000	0	0	0	0	0	0	0	0	0	0	0	0	0	0	0	0	0	0
chr13:32050000-32510000	chr13:32050000-32055000	chr13	32050000	32055000	chr13:32505000-32510000	chr13	32505000	32510000	0	0	0	0	0	0	0	0	0	0	0	0	0	0	0	0	0	0
chr6:141445000-141755000	chr6:141445000-141450000	chr6	141445000	141450000	chr6:141750000-141755000	chr6	141750000	141755000	0	0	0	0	0	0	0	0	0	0	0	0	0	0	0	0	0	0
chr1:15795000-15850000	chr1:15795000-15800000	chr1	15795000	15800000	chr1:15845000-15850000	chr1	15845000	15850000	0	0	0	0	0	0	0	0	0	0	0	0	0	0	0	0	0	0
chr4:87435000-87670000	chr4:87435000-87440000	chr4	87435000	87440000	chr4:87665000-87670000	chr4	87665000	87670000	0	0	0	0	0	0	0	1	0	0	0	0	0	0	0	0	0	1
chr11:83165000-83245000	chr11:83165000-83170000	chr11	83165000	83170000	chr11:83240000-83245000	chr11	83240000	83245000	0	0	0	0	0	0	0	0	0	0	0	0	0	0	0	0	0	0
chr13:52865000-52930000	chr13:52865000-52870000	chr13	52865000	52870000	chr13:52925000-52930000	chr13	52925000	52930000	0	0	0	0	0	0	1	0	0	0	0	0	0	0	0	0	0	0
chr12:120675000-121220000	chr12:120675000-120680000	chr12	120675000	120680000	chr12:121215000-121220000	chr12	121215000	121220000	0	0	0	0	0	0	0	0	0	0	0	0	0	0	0	0	0	0
[truncated: 12,575 more rows]
