# Supplementary material for: Multiple mechanisms regulate H3 acetylation of enhancers in response to thyroid hormone
Source: PLoS Genet. 2020 May 26;16(5):e1008770. doi: 10.1371/journal.pgen.1008770 (PMC7274477; doi:10.1371/journal.pgen.1008770)
Supplement: S6 Data — Averaged sequence tags from biological replicates were normalized to sequencing depth. Output from DEseq2 analysis is included as log2FC and FDR. Overlap with nearby occupancy of TRBS and histone hyperacetylation is indicated with 0/1. (XLSX) [file pgen.1008770.s015.xlsx]

## Sheet: PGENETICS_RNA_data
NAME	WT_PTU_m	WT_T3_m	NCORm_PTU_m	log2FC_DESeq_RNA_WT_PTU_vs_T3	FDR_DESeq_RNA_WT_PTU_vs_T3	log2FC_DESeq_RNA_WT_PTU_vs_mNCOR_PTU	FDR_DESeq_RNA_WT_PTU_vs_mNCOR_PTU	Hyper_H3Ac	Hyper_H3Ac_wTRBS	Hyper_H3Ac_noTRBS	Hyper_H3Ac_TRBS_type1A	Hyper_H3Ac_TRBS_type1B
Zfp85|KRAB19|Rslcan2|Zfp71|Zfp85-rs1|-|13 B3|13 34.74 cM|protein-coding	0.69525	0.534	0.71425	-0.580746	0.0598214	-0.00305774	0.996032	0	0	0	0	0
Scap|9530044G19|mKIAA0199|-|9 F2|9 59.91 cM|protein-coding	23.2198	41.3125	29.3652	0.582609	1.61056e-05	0.281781	0.268895	1	1	0	0	0
Zfp458|BC062958|Gm33446|Rslcan-7|Znf728|mszf59-2|-|13 B3|13 34.54 cM|protein-coding	0.525	0.43925	0.2625	-0.452362	0.16781	-0.745681	0.0225416	0	0	0	0	0
Taf9b|BC066223|Taf9l|-|X|X D|protein-coding	0.20725	0.304	0.297	0.292604	0.508878	0.354342	0.414588	0	0	0	0	0
BC051142|NG8|TSBP|Tesb|Tesbp|-|17 18.0 cM|17 B1|protein-coding	0.025	0.0165	0.024	-0.335534	0.682053	-0.0160006	1	0	0	0	0	0
Ccdc148|5830402J09|Gm38473|-|2|2 C1.1|protein-coding	0.218	0.29	0.45625	0.156897	0.734562	0.675432	0.0628759	0	0	0	0	0
A2ml1|Ovos|Ovos2|-|6|6 F3|protein-coding	4.709	0.79475	3.84575	-2.6055	5.50494e-17	-0.243896	0.60658	0	0	0	0	0
Zfp941|-|-|7|7 F4|protein-coding	0.10375	0.037	0.23975	-1.30212	0.0221565	0.520632	0.225919	0	0	0	0	0
BC031181|-|-|18|18 E2|protein-coding	35.7422	40.9898	33.3535	-0.0417367	0.754822	-0.129781	0.455962	1	1	0	1	0
Baz2b|5830435C13Rik|BC053917|D2Ertd794e|-|2 C1.1|2 34.18 cM|protein-coding	2.1955	2.769	2.0775	0.0942268	0.513759	-0.106055	0.662787	0	0	0	0	0
Tmem204|-|-|17|17 A3.3|protein-coding	3.9815	5.22025	4.2595	0.137917	0.580599	0.0531835	0.86906	1	1	1	0	0
Primpol|BC065112|Ccdc111|-|8|8 B1.1|protein-coding	1.60225	1.527	1.79475	-0.307243	0.0886731	0.119211	0.721438	0	0	0	0	0
Zfp456|BC065418|Rslcan-13|-|13 B3|13 34.54 cM|protein-coding	0.17925	0.32975	0.18375	0.568545	0.136173	-0.0150997	0.981473	0	0	0	0	0
Zfp738|3830402I07Rik|6720487G11Rik|-|13|13 B3|protein-coding	0.759	0.71425	0.722	-0.322442	0.196412	-0.0953693	0.798508	0	0	0	0	0
Dis3l|AV340375|-|9|9 C|protein-coding	5.7515	8.1385	5.787	0.25508	0.0163351	-0.0233934	0.926646	0	0	0	0	0
Thnsl1|AW413632|-|2|2 A3|protein-coding	0.91325	0.511	0.76325	-1.01857	0.000283765	-0.254421	0.45044	0	0	0	0	0
Itga8|AI447669|-|2 A1|2 9.12 cM|protein-coding	0.373	1.071	0.54225	1.24031	6.25792e-09	0.436724	0.132777	0	0	0	0	0
Tbx10|Dc|Tbx13|Tbx7|-|19 A|19 3.71 cM|protein-coding	0.00375	0.042	0.0035	0.765455	0.242221	-0.0075404	1	0	0	0	0	0
Slc35d2|5730408I21Rik|SQV7L|UGTrel8|hfrc|mUGTrel8|-|13|13 B3|protein-coding	34.3588	20.24	17.2087	-1.00172	6.151e-28	-0.746244	0.0211399	0	0	0	0	0
Adamts13|ADAM-TS13|ADAMTS-13|Gm710|vWF-CP|-|2|2 A3|protein-coding	2.18775	2.27225	2.31	-0.192166	0.332289	0.0370866	0.926929	0	0	0	0	0
St5|2010004M01Rik|2610305K15Rik|-|7 E3|7 57.27 cM|protein-coding	2.5955	7.12775	5.493	1.17414	1.891e-07	0.947099	5.41466e-08	0	0	0	0	0
Vkorc1l1|2310024K08Rik|-|5|5 G1.3|protein-coding	9.73675	10.1103	10.8287	-0.188912	0.109266	0.113902	0.601637	0	0	0	0	0
Hexdc|BC069960|-|11|11 E2|protein-coding	2.9465	2.63725	2.85575	-0.399625	0.0421053	-0.0741224	0.845435	0	0	0	0	0
Plekha8|6330400G01|AA517676|BC052360|Fapp-2|Fapp2|-|6|6 B3|protein-coding	3.92525	4.0645	5.58425	-0.198005	0.188578	0.432625	0.0263248	0	0	0	0	0
Trpv1|OTRPC1|TRPV1alpha|TRPV1beta|VR-1|Vr1|-|11 B4|11 45.25 cM|protein-coding	0.3315	0.08025	0.2975	-1.96357	4.33498e-06	-0.137911	0.811863	0	0	0	0	0
Cyp2c23|AW107714|BC034834|Cyp2c44|b2b386Clo|-|19|19 C3|protein-coding	314.829	4.565	253.085	-5.70049	5.62928e-60	-0.328522	0.0806505	0	0	0	0	0
Zscan22|AW227621|D530006B18Rik|Hkr2|-|7|7 A1|protein-coding	1.5265	1.3705	1.60575	-0.392627	0.0784878	0.03348	0.936735	0	0	0	0	0
Ttyh1|4930459B04Rik|6330408P11Rik|TTY1|mTTY1|tty|-|7|7 A1|protein-coding	0.38275	0.15275	0.15175	-1.40304	0.00062583	-0.891341	0.00800758	0	0	0	0	0
Atp8b1|AI451886|FIC1|Ic|-|18|18 E1|protein-coding	7.16075	8.188	8.405	-0.0541658	0.778381	0.179146	0.579016	1	1	0	0	1
Mfsd4b5|Naglt1c|-|10|10 B1|protein-coding	0.03275	0.05375	0.06025	0.26981	0.747204	0.260135	1	0	0	0	0	0
Tpm4|2610528G24Rik|Tpm4.2|Tpm4.2cy|-|8|8 B3.3|protein-coding	4.4945	6.413	6.7505	0.259472	0.148184	0.481429	0.0450899	0	0	0	0	0
Lca5l|4921526F01Rik|Lcca5l|-|16|16 C4|protein-coding	0.01975	0.003	0.02125	-0.86827	0.202023	0.0188406	1	0	0	0	0	0
Wdr83os|-|-|8|8 C3|protein-coding	16.3912	17.1992	21.3597	-0.167984	0.189085	0.331655	0.0232346	0	0	0	0	0
Tnip3|9030611K07Rik|ABIN-3|LIND|-|6|6 C1|protein-coding	0.0065	0.02475	0.019	0.562236	0.437367	0.184139	1	0	0	0	0	0
Gja6|A530015O12Rik|Cnx33|Cx33|Gja-6|-|X F4|X 73.95 cM|protein-coding	0.0855	0.029	0.04025	-1.02191	0.135456	-0.359209	1	0	0	0	0	0
Chpf|1700028N03Rik|AI414328|D1Bwg1363e|-|1 C4|1 39.14 cM|protein-coding	0.48075	1.04625	0.74825	0.808761	0.00645858	0.400972	0.355956	0	0	0	0	0
Dab2ip|2310011D08Rik|AI480459|Aip1|mKIAA1743|-|2|2 B|protein-coding	1.749	1.6255	2.3485	-0.340757	0.0530597	0.361411	0.0654638	0	0	0	0	0
Prss48|Esspl|Gm1019|-|3|3 F1|protein-coding	0.06375	0.08725	0.1135	0.0997627	0.91832	0.20256	1	0	0	0	0	0
Nsd3|6720429E03|A530023P05|AI528490|WHISTLE|Whsc1l1|-|8|8 A2|protein-coding	12.1487	14.3055	9.65275	-0.00947098	0.973665	-0.32872	0.20772	0	0	0	0	0
Itprip|4833424O12Rik|DANGER|-|19|19 D1|protein-coding	0.2945	0.56925	0.45325	0.665673	0.0527882	0.367274	0.431636	0	0	0	0	0
Zfp239|Mok-2|Mok2|Znf239|-|6 F1|6 55.62 cM|protein-coding	0.036	0.03825	0.04775	-0.126448	0.889682	0.102245	1	0	0	0	0	0
Atp11c|A330005H02Rik|AI315324|Ig|-|X|X A6|protein-coding	47.5727	50.206	42.5825	-0.160899	0.215325	-0.165351	0.642238	0	0	0	0	0
Zfp36l2|Brf2|ERF2|Tis11d|-|17|17 E4|protein-coding	10.8555	6.13975	12.947	-1.0288	6.32727e-06	0.190722	0.5664	0	0	0	0	0
Mpzl1|1110007A10Rik|PZR|-|1|1 H2.3|protein-coding	0.5785	2.037	0.8395	1.44512	5.92314e-06	0.404508	0.229581	0	0	0	0	0
2510009E07Rik|AI194952|-|16|16 B1|protein-coding	1.6345	2.895	1.86975	0.559553	0.00235388	0.142351	0.592652	0	0	0	0	0
Rtel1|AI451565|AW540478|Rtel|-|2|2 H4|protein-coding	2.339	3.22875	2.367	0.217511	0.164637	-0.0148706	0.960316	0	0	0	0	0
Hecw2|A730039N16Rik|D030049F17Rik|Gm971|Nedl2|mKIAA1301|-|1|1 C1.1|protein-coding	0.4015	0.4	0.40075	-0.242083	0.293389	-0.035614	0.93579	0	0	0	0	0
Nckap5l|C230021P08Rik|Cep169|-|15|15 F1|protein-coding	0.19525	0.26475	0.25475	0.177799	0.67452	0.231639	0.641278	0	0	0	0	0
Tmem151a|AW125688|Gm961|Tmem151|-|19|19 A|protein-coding	0.0475	0.07425	0.1185	0.23412	0.789382	0.515631	0.224749	0	0	0	0	0
H2-K1|H-2K|H-2K(d)|H2-K|K-f|-|17 B1|17 17.98 cM|protein-coding	477.742	547.107	571.046	-0.039805	0.840735	0.212135	0.227966	0	0	0	0	0
Eea1|A430109M19Rik|B230358H09Rik|ZFYVE2|-|10|10 C2|protein-coding	6.9395	6.97775	6.83275	-0.23491	0.00379338	-0.0506349	0.875079	0	0	0	0	0
Limch1|3732412D22Rik|mKIAA1102|-|5|5 C3.1|protein-coding	0.15275	0.199	0.13525	0.127598	0.775007	-0.162458	0.748206	0	0	0	0	0
Utp14b|4932411L21Rik|jsd|-|1 C4|1 40.84 cM|protein-coding	2.36575	2.5215	2.6315	-0.149911	0.680615	0.0955675	0.84243	1	0	1	0	0
A430105I19Rik|Ccdc9b|Gm353|-|2|2 E5|protein-coding	0.4375	0.644	0.60925	0.317154	0.180495	0.363132	0.288653	0	0	0	0	0
Pi4ka|Pik4ca|-|16|16 A3|protein-coding	10.34	7.9605	11.9017	-0.614846	2.40869e-06	0.150054	0.59375	0	0	0	0	0
Kdm2a|100043628|5530401A10Rik|AA589516|AW536790|Cxxc8|Fbl11|Fbl7|Fbxl11|Gm4560|Jhdm1|Jhdm1a|lalina|-|19|19 A|protein-coding	8.5675	18.5972	9.113	0.868543	5.95563e-15	0.0546062	0.77313	1	1	1	1	0
Nat8l|1110038O08Rik|Shati|-|5|5 B2|protein-coding	0.00475	0.024	0.0345	1.06641	0.123094	0.442474	1	0	0	0	0	0
Nol4l|4931410H15|8430427H17Rik|AI429157|Gm1636|-|2|2 H1|protein-coding	0.1675	0.20975	0.27925	0.0749932	0.874377	0.54122	0.0974136	0	0	0	0	0
Gp1bb|-|-|16 A3|16 11.53 cM|protein-coding	0.0505	0.11525	0.0625	0.607426	0.408112	0.0871419	1	0	0	0	0	0
2610507B11Rik|AU022687|D11Bhm178e|D11Bhm179e|E1|Kiaa0100|mKIAA0100|-|11 B5|11 46.74 cM|protein-coding	27.7515	39.127	27.11	0.255232	0.0336599	-0.0660676	0.757467	1	1	1	0	0
Panx2|-|-|15 E3|15|protein-coding	0.0235	0.006	0.02925	-0.868519	0.219651	0.0848105	1	0	0	0	0	0
Zfp948|-|-|17|17 A3.2|protein-coding	1.5245	1.859	1.512	0.0470233	0.834637	-0.0471614	0.904978	0	0	0	0	0
Lmna|Dhe|-|3 F1|3 38.84 cM|protein-coding	12.3812	10.8072	12.2005	-0.439138	0.00160134	-0.0560469	0.755384	0	0	0	0	0
Hspa2|70kDa|HSP70.2|HSP70A2|Hsp70-2|-|12 C3|12 33.73 cM|protein-coding	1.2375	0.488	2.0595	-1.49857	2.48248e-07	0.48114	0.222191	0	0	0	0	0
Rpl17|-|-|18|18 E2|protein-coding	4.319	4.534	4.24075	-0.170163	0.53041	-0.0500764	0.911756	1	1	0	1	0
Tmem158|2310037P21Rik|Ris1|-|9|9 F4|protein-coding	0.09675	0.1775	0.1815	0.493911	0.423729	0.365682	0.452941	0	0	0	0	0
Adgrg6|1190004A11Rik|AI449247|AW045736|DREG|Gm222|Gpr126|-|10|10 A2|protein-coding	0.24375	0.325	0.326	0.138554	0.785248	0.263183	0.58941	0	0	0	0	0
Tro|AA409408|Maged3|Maged3l|Tnn|Trol|magphinin|-|X|X F3|protein-coding	0.20625	0.1775	0.24525	-0.432022	0.146007	0.154712	0.768231	0	0	0	0	0
Smg6|AI317223|AU041178|-|11|11 B5|protein-coding	6.53375	5.1415	7.118	-0.585646	4.92098e-07	0.0822053	0.725679	0	0	0	0	0
Rab44|9830134C10Rik|-|17|17 A3.3|protein-coding	0.017	0.206	0.01825	2.5129	1.39225e-06	0.0104172	1	1	1	0	1	0
Pram1|AY665714|-|17|17 B1|protein-coding	0.2955	1.11125	0.3905	1.58379	6.2359e-09	0.236319	0.645112	0	0	0	0	0
Fbxl12|3110048D16Rik|Fbl12|-|9|9 A3|protein-coding	3.50175	2.62825	4.1305	-0.650978	1.40538e-05	0.182284	0.489211	0	0	0	0	0
AI413582|AI854251|Smim29|-|17|17 A3.3|protein-coding	2.21025	1.97075	2.82275	-0.386268	0.28451	0.237765	0.591095	0	0	0	0	0
Atg9b|Apg912|Apg9l2|Apgdc2|Gm574|Nos3as|eONE|sONE|-|5 A3|5 11.49 cM|protein-coding	0.05225	0.10875	0.07675	0.691315	0.204607	0.270129	0.610984	1	0	1	0	0
Sirpb1a|9930027N05Rik|SIRP-beta|Sirpb|Sirpb1|-|3|3 A1|protein-coding	0.00525	0.0825	0.10775	1.16819	0.0800102	0.531865	1	0	0	0	0	0
Penk|AI326464|ENK|PPA|Penk1|-|4 A1|4 2.31 cM|protein-coding	0.0335	0.11575	0.0865	0.463153	0.53029	0.164611	1	0	0	0	0	0
Nup85|Pcnt1|frount|-|11|11 E2|protein-coding	7.092	7.03575	6.33325	-0.252906	0.0286047	-0.187842	0.324625	0	0	0	0	0
Zfp457|Rslcan-6|-|13 B3|13 34.54 cM|protein-coding	0.6155	0.5245	0.118	-0.442038	0.180664	-0.750174	0.032969	0	0	0	0	0
Pcdhac1|CNRc1|-|18|18 B2-B3|protein-coding	0.00475	0.01125	0.00225	0.423688	0.588283	-0.0565511	1	0	0	0	0	0
Pcdhac2|CNRc2|-|18|18 B3|protein-coding	0.00625	0.017	0.0035	0.574526	0.451797	-0.0669533	1	0	0	0	0	0
Osbpl8|AA536976|AA536995|C730029P18Rik|D330025H14Rik|ORP-8|-|10|10 D1|protein-coding	9.847	5.97025	8.5015	-0.96504	3.87429e-32	-0.212992	0.517587	0	0	0	0	0
Ralgapa1|2310003F20Rik|4930400K19Rik|AI563624|GRIPE|Garnl1|Tulip1|mKIAA0884|-|12|12 C1|protein-coding	1.34175	1.854	1.39825	0.21757	0.161459	0.0249583	0.926254	0	0	0	0	0
Erbb2|Erbb-2|HER-2|HER2|Neu|c-erbB2|c-neu|l11Jus8|mKIAA3023|-|11 61.75 cM|11 D|protein-coding	0.1855	0.2775	0.2495	0.296058	0.423869	0.289937	0.48203	0	0	0	0	0
Masp2|MASP-2|MAp19|-|4|4 E2|protein-coding	83.241	69.1593	72.3298	-0.500294	7.02643e-05	-0.232412	0.0503563	1	1	0	0	1
Tardbp|1190002A23Rik|C85084|TDP-43|Tdp43|-|4|4 E2|protein-coding	26.0985	24.0592	22.75	-0.355795	0.000420483	-0.226805	0.0796003	1	1	1	0	1
Cltc|3110065L21Rik|CHC|R74732|-|11|11 C|protein-coding	37.0192	45.0745	38.713	0.0398373	0.723802	0.0281311	0.920971	0	0	0	0	0
Ankib1|2310061P20Rik|4631416I11Rik|AW494740|C80642|mKIAA1386|-|5|5 A1|protein-coding	4.98575	7.17	4.84325	0.280774	0.0268472	-0.0701607	0.828658	0	0	0	0	0
Ttc41|AI449705|AU041509|Gnn|-|10 C1|10 43.07 cM|protein-coding	1.248	1.66325	1.1225	0.161477	0.406566	-0.176893	0.448659	0	0	0	0	0
Adamts7|ADAM-TS7|ADAMTS7B|-|9|9 E3.1|protein-coding	3.69625	0.38475	1.30475	-3.3853	2.41541e-55	-1.35592	5.15847e-13	0	0	0	0	0
Arhgef11|PDZ-RhoGEF|Prg|RhoGEF|mKIAA0380|-|3|3 F1|protein-coding	5.492	8.06175	6.0655	0.311652	0.000409689	0.106747	0.589772	0	0	0	0	0
Mars|Metrs|Mtrns|-|10|10 D3|protein-coding	20.1	27.2312	16.0115	0.190498	0.0831714	-0.337093	0.0706835	0	0	0	0	0
Zc4h2|Gm372|mKIAA1166|-|X|X C3|protein-coding	0.373	0.392	0.4065	-0.181185	0.730096	0.0587481	0.919221	0	0	0	0	0
Atg9a|AU019532|Apg9l1|Atg9|Atg9l1|-|1|1 C4|protein-coding	20.5392	25.3867	17.6983	0.0632232	0.573627	-0.232575	0.228103	0	0	0	0	0
Usp7|2210010O09Rik|AA409944|AA617399|AU019296|AW548146|C80752|Hausp|-|16|16 A1|protein-coding	13.016	16.1995	12.7982	0.073073	0.401648	-0.0572065	0.757878	0	0	0	0	0
Ddx11|4732462I11Rik|CHL1|CHLR1|KRG2|essa15a|-|17|17 E1.1|protein-coding	1.01075	1.33025	1.10075	0.149862	0.574011	0.0845282	0.793003	0	0	0	0	0
Brsk1|Gm1100|SAD-B|SADB|-|7|7 A1|protein-coding	0.0695	0.08025	0.0575	-0.0486445	0.95484	-0.119719	0.846884	0	0	0	0	0
Rtn3|RTN3-A1|-|19|19 A|protein-coding	19.083	23.1638	19.8208	0.0361931	0.675182	0.0185162	0.901488	0	0	0	0	0
Pid1|5033414K04Rik|NYGGF4|P-CLI1|-|1|1 C5|protein-coding	24.57	40.2062	32.4323	0.468487	0.0069359	0.325011	0.274777	0	0	0	0	0
Tmem259|AC087114.7gm2|ORF61|R32184_3|mFLJ00277|-|10|10 C1|protein-coding	40.6797	59.6088	43.0485	0.306801	0.000231176	0.0448823	0.863358	1	0	1	0	0
Rab3ip|B230311A06|Gtpat12|Rabin3|-|10 D2|10 64.96 cM|protein-coding	9.17225	10.4985	9.105	-0.044172	0.758363	-0.043088	0.857551	0	0	0	0	0
Kdm2b|Cxxc2|Fbl10|Fbxl10|Jhdm1b|PCCX2|-|5|5 F|protein-coding	1.09525	1.531	1.0755	0.239477	0.154247	-0.0574351	0.852891	0	0	0	0	0
Rab11fip5|9130206P09Rik|C75969|D6Ertd32e|GAF1|RIP11|-|6 C3|6 37.35 cM|protein-coding	0.18025	0.2605	0.20375	0.246305	0.524454	0.107877	0.826288	0	0	0	0	0
Dnmt3b|MmuIIIB|-|2|2 H1|protein-coding	0.32325	0.37375	0.347	-0.034256	0.941765	0.0379266	0.950586	0	0	0	0	0
Senp7|2410152H17Rik|2810413I22Rik|2900036C23Rik|6030449K19Rik|AI790676|-|16|16 C1.1|protein-coding	1.40725	1.609	1.21375	-0.0370963	0.930679	-0.193658	0.668253	0	0	0	0	0
Crtc1|AI413414|Mect1|R74955|TORC1|mKIAA0616|-|8|8 B3.3|protein-coding	2.022	1.837	2.26225	-0.376752	0.00353065	0.123373	0.523149	0	0	0	0	0
Zfp386|Kzf1|mKIAA4205|-|12|12 F2|protein-coding	1.072	4.094	1.156	1.66252	4.36394e-25	0.0685405	0.855806	1	1	0	0	0
Zfp619|3000002G13Rik|-|7|7 B3|protein-coding	0.4255	0.50425	0.43525	-0.0052031	0.985588	0.000108138	0.999832	0	0	0	0	0
Ckap2|AI461656|AW228814|LB1|-|8|8 A2|protein-coding	0.0745	0.495	0.22825	1.81324	0.00105657	0.482096	1	0	0	0	0	0
Nlrp1a|CARD7|DEFCAP|Gm14|Gm15|NAC|Nalp1|Nalp1a|Nlrp1|PP1044|-|11 B4|11 43.21 cM|protein-coding	0.00675	0.04525	0.034	1.46227	0.0234305	0.422696	1	0	0	0	0	0
Usp22|AI427806|-|11|11 B2|protein-coding	10.3075	8.8655	11.0117	-0.455257	2.68807e-05	0.0599228	0.695142	0	0	0	0	0
Git1|Cat-1|p95Cat|-|11|11 B5|protein-coding	3.36475	3.96175	4.18075	-0.0128796	0.945967	0.267032	0.0626678	1	1	0	0	1
Slc13a5|Indy|NaC2/NaCT|Nact|mINDY|-|11|11 B4|protein-coding	0.08525	2.1605	0.0275	3.8699	5.91396e-23	-0.478999	0.227209	1	1	1	0	1
Zfp366|DC-SCRIPT|Znf366|-|13|13 D1|protein-coding	0.24775	0.35325	0.272	0.228298	0.594057	0.0539952	0.933044	0	0	0	0	0
A4galt|-|-|15|15 E1|protein-coding	0.02175	0.117	0.152	1.43101	0.020273	0.819668	0.017238	0	0	0	0	0
Rragb|-|-|X|X F3|protein-coding	0.03	0.0085	0.02275	-0.751885	0.294471	-0.0665096	1	0	0	0	0	0
9930012K11Rik|-|-|14|14 D2|protein-coding	0.0865	0.16375	0.13675	0.526507	0.415728	0.263362	0.61628	0	0	0	0	0
Scarf1|AA986099|SREC|SREC-I|mKIAA0149|-|11|11 B5|protein-coding	5.64725	8.04625	5.7225	0.262525	0.134827	-0.014486	0.973057	0	0	0	0	0
Gnptab|EG432486|mKIAA1208|-|10|10 C1|protein-coding	2.59775	2.8365	2.9775	-0.11776	0.349538	0.151559	0.417457	0	0	0	0	0
Sgpp2|SPPase2|Spp2|-|1|1 C4|protein-coding	0.0855	0.081	0.06175	-0.236017	0.721507	-0.237566	0.666082	0	0	0	0	0
Maml3|AV234550|BC049812|Mam-2|mKIAA1816|-|3|3 C|protein-coding	0.473	0.5175	0.3785	-0.115124	0.684121	-0.314166	0.258372	0	0	0	0	0
Celsr2|Adgrc2|EGFL2|Flamingo1|flamingo|mKIAA0279|mfmi1|-|3 F3|3 47.02 cM|protein-coding	0.03725	0.04425	0.0235	0.0166164	0.981565	-0.288642	0.577573	0	0	0	0	0
Frg2f1|AA415398|-|4|4 D2.1|protein-coding	2.32075	2.81325	2.3575	0.0381051	0.88231	-0.0115848	0.976964	0	0	0	0	0
Fam222a|-|-|5|5 F|protein-coding	0.54275	0.91975	1.0265	0.458783	0.291308	0.509527	0.232434	0	0	0	0	0
Slc28a1|Cnt1|-|7|7 D3|protein-coding	0.26125	0.22675	0.42525	-0.36894	0.525548	0.427671	0.329272	1	1	1	0	1
Whamm|BB081391|Whdc1|mKIAA1971|-|7|7 D3|protein-coding	12.81	15.301	12.5645	0.0118729	0.958564	-0.0553258	0.866459	0	0	0	0	0
Rexo5|2610020H08Rik|-|7|7 F2|protein-coding	1.58225	1.0735	1.326	-0.786743	0.00055699	-0.259813	0.349893	1	1	0	0	1
Zfp560|2310030G09Rik|Znf560|-|9|9 A3|protein-coding	0.6965	0.62325	0.644	-0.388854	0.10415	-0.132094	0.725378	0	0	0	0	0
Gm5617|EG434402|-|9|9 A5.3|protein-coding	19.1023	12.334	18.5845	-0.85764	2.13403e-08	-0.0708192	0.834232	0	0	0	0	0
Amigo1|Amigo|ali2|-|3|3 F2.3|protein-coding	1.256	2.13175	0.8215	0.492571	0.0511541	-0.573599	0.0104384	1	0	1	0	0
Gprasp1|2210415K24Rik|3110031O14Rik|C87852|GASP|GASP1|-|X|X F1|protein-coding	1.528	1.587	1.77225	-0.192232	0.203602	0.16701	0.428628	0	0	0	0	0
Tpgs2|5730437P09Rik|5730494M16Rik|AI666318|Pgs2|-|18|18 A2|protein-coding	1.05325	1.4035	1.02625	0.175305	0.510701	-0.0539802	0.915195	0	0	0	0	0
2610008E11Rik|-|-|10|10 C1|protein-coding	1.7955	1.79675	1.81025	-0.240902	0.221387	-0.0168652	0.968485	0	0	0	0	0
Nuak1|AU014801|AW494241|B230104P22Rik|Omphk1|-|10|10 C1|protein-coding	0.39475	0.83625	0.5455	0.815085	0.000511997	0.36459	0.271961	0	0	0	0	0
Asap2|6530401G17Rik|Ddef2|Gm1523|Gm592|PAG3|PAP|-|12|12 A1.2-A1.3|protein-coding	0.85125	7.71375	1.153	2.89026	9.92105e-76	0.373895	0.0772684	1	1	1	0	1
Actr3b|9630005C02|ARP11|AW047569|Arp3b|Arp3beta|-|5|5 B1|protein-coding	0.1005	0.13875	0.11725	0.19886	0.781859	0.0822022	0.902121	0	0	0	0	0
Cxxc4|9330210J02Rik|C030003J12Rik|Idax|-|3|3 G3|protein-coding	0.028	0.047	0.049	0.409461	0.539202	0.368704	0.452219	0	0	0	0	0
Pik3r6|BB220380|p84|p84 PIKAP|p87(PIKAP)|p87PIKAP|-|11|11 B3|protein-coding	0.28825	0.382	0.38225	0.139995	0.756679	0.277986	0.531484	0	0	0	0	0
Wapl|A530089A20Rik|BC037674|DIF-2|FOE|Wapal|-|14|14 B|protein-coding	11.5292	18.569	12.712	0.442348	7.29596e-06	0.102248	0.67252	0	0	0	0	0
Cys1|2900006B19Rik|AV218859|Ccap|ck|cpk|-|12 A1.3|12 8.49 cM|protein-coding	3.525	1.1075	5.40825	-1.77824	5.93034e-08	0.477801	0.124525	1	0	1	0	0
Tacc2|mKIAA4180|-|7|7 F3|protein-coding	2.70575	7.09225	2.48125	0.922782	0.102748	-0.153331	0.468851	0	0	0	0	0
Pigu|5430426F17Rik|BC028278|Cdc91l1|-|2|2 H1|protein-coding	5.85825	10.2955	6.64275	0.569975	5.26827e-07	0.141906	0.490317	1	1	1	1	0
Pla2g4c|D7Ertd445e|-|7 A1|7 7.84 cM|protein-coding	0.0095	0.0515	0.022	1.2398	0.0632009	0.197903	1	0	0	0	0	0
Znhit3|Myohd1|TRIP-3|Trip3|-|11|11 C|protein-coding	4.2065	4.1215	3.82575	-0.271366	0.181886	-0.160568	0.534178	0	0	0	0	0
Hps5|AI646796|AL022647|C85120|haze|hz|maroon|mr|ru-2|ru2|-|7 B3|7 30.56 cM|protein-coding	4.88075	5.11825	4.428	-0.1706	0.154651	-0.170638	0.337735	0	0	0	0	0
Ypel2|6430570G24|E130113K08Rik|-|11|11 C|protein-coding	2.3805	5.6895	5.45225	0.962198	0.00327341	1.06211	4.5552e-11	0	0	0	0	0
Ypel4|-|-|2|2 D|protein-coding	0.09425	0.04225	0.2115	-0.60162	0.423182	0.264373	1	0	0	0	0	0
Zfp960|-|-|17|17 A3.1|protein-coding	0.32475	0.20675	0.27275	-0.74672	0.154749	-0.208461	0.681643	0	0	0	0	0
Spin2c|BC068162|SPIN-2C|Spin2|-|X|X F3|protein-coding	0.05975	0.08475	0.03875	0.134385	0.883997	-0.128492	1	0	0	0	0	0
Ado|Gm237|-|10|10 B5.1|protein-coding	3.475	5.2795	4.334	0.356987	0.000119486	0.274155	0.0294964	0	0	0	0	0
Ppp1r26|Gm347|Kiaa0649|mKIAA0649|-|2|2 A3|protein-coding	0.02475	0.01875	0.02125	-0.398917	0.614328	-0.0735588	1	0	0	0	0	0
Jaml|AMICA|Amica1|Crea7|Gm638|-|9|9 A5.2|protein-coding	0.7565	0.76325	0.565	-0.206634	0.624758	-0.327035	0.45998	1	0	1	0	0
Mreg|Gm974|Wdt2|dsu|-|1|1 C3|protein-coding	9.25275	13.1043	10.315	0.259173	0.197228	0.110428	0.745382	0	0	0	0	0
Gm996|Ajm1|-|2|2 A3|protein-coding	0.017	0.00875	0.0105	-0.535537	0.489656	-0.130527	1	1	1	0	1	0
Zcwpw1|Gm1053|-|5|5 G2|protein-coding	1.5825	1.65175	1.32475	-0.189188	0.48573	-0.258787	0.432096	0	0	0	0	0
Iqsec2|Brag1|-|X F3|X 68.46 cM|protein-coding	1.92	2.325	2.22675	0.0391949	0.856885	0.164533	0.552512	0	0	0	0	0
Txlna|2600010N21Rik|AI425952|AW209241|Il14|Txln|-|4 D2.2|4 63.26 cM|protein-coding	7.394	12.0025	7.19675	0.442771	0.00288832	-0.0692983	0.822394	0	0	0	0	0
Smg7|9430023P16Rik|mKIAA0250|-|1|1 G3|protein-coding	6.72225	9.058	6.868	0.187522	0.0694782	-0.00377175	0.987319	0	0	0	0	0
Arhgap30|6030405P05Rik|Gm102|mFLJ00267|-|1|1 H3|protein-coding	0.64325	1.6755	1.01675	1.11819	1.68027e-13	0.46388	0.20758	0	0	0	0	0
Eif2a|D030048D22|D3Ertd194e|-|3 D|3 28.58 cM|protein-coding	15.188	13.847	16.3478	-0.37395	1.39459e-05	0.067288	0.670151	0	0	0	0	0
Syne2|6820443O06Rik|AW546258|Cpfl8|D12Ertd777e|KASH2|NUA|Nesp2g|dice|mKIAA1011|-|12 C3|12 33.11 cM|protein-coding	2.977	2.16425	2.332	-0.696207	2.10387e-09	-0.376234	0.000467039	0	0	0	0	0
Lmtk3|BC059845|aatyk3|-|7|7 B3|protein-coding	0.02725	0.008	0.03	-0.858936	0.230373	0.0332225	1	0	0	0	0	0
Rsrc2|1500011J06Rik|-|5|5 F|protein-coding	10.195	13.5102	10.1387	0.165291	0.200133	-0.0407376	0.874118	0	0	0	0	0
Aebp2|AU023766|B230313N05Rik|-|6|6 G2|protein-coding	4.657	4.904	5.364	-0.171037	0.201109	0.157612	0.456972	0	0	0	0	0
Itgb4|AA407042|C230078O20|CD104|-|11 E2|11 80.91 cM|protein-coding	0.0915	0.16125	0.08325	0.49245	0.261258	-0.122887	0.834604	0	0	0	0	0
Phactr1|9630030F18Rik|Rpel1|-|13|13 A4|protein-coding	0.10325	0.22925	0.1195	0.813838	0.0386831	0.0930444	0.884907	0	0	0	0	0
Parl|D16Ertd607e|PRO2207|PSARL1|PSENIP2|Psarl|-|16 A3|16 12.4 cM|protein-coding	14.6175	15.392	14.0925	-0.168145	0.104671	-0.087001	0.668253	0	0	0	0	0
Patj|Cipp|Inadl|-|4|4 C6|protein-coding	1.68125	1.425	1.76175	-0.472756	0.0089904	0.0297701	0.932579	0	0	0	0	0
Zfp69|Gm1029|Krab2|Zfp63|-|4 D2.2|4 56.66 cM|protein-coding	0.76675	0.77025	0.9375	-0.215405	0.478331	0.21659	0.563844	0	0	0	0	0
Mcoln2|3300002C04Rik|AI549968|C86638|TRPML2|-|3|3 H2|protein-coding	0.05125	0.1225	0.07575	0.662918	0.358793	0.197781	0.721438	0	0	0	0	0
Aga|AW060726|-|8|8 B1.3|protein-coding	8.46725	10.9927	10.6913	0.135827	0.509299	0.280325	0.167484	0	0	0	0	0
Gm609|Gm1749|isec1|-|16|16 B5|protein-coding	0.057	0.0185	0.04025	-0.942572	0.181757	-0.136279	1	0	0	0	0	0
Ifit3b|I830012O16Rik|-|19|19 C1|protein-coding	0.521	0.5425	0.94475	-0.173981	0.675606	0.596864	0.088507	0	0	0	0	0
Rpl34|1100001I22Rik|-|3|3 G3|protein-coding	46.9405	47.2215	45.5153	-0.239627	0.0381258	-0.0758095	0.84301	0	0	0	0	0
Mtus1|AI481402|ATBP135|Atip1|B430010I23Rik|B430305I03Rik|C85752|Cctsg1-440|MD44|MTSG1|mKIAA1288|-|8|8 A4|protein-coding	27.261	36.4965	27.7703	0.180928	0.366886	-0.00701991	0.980776	0	0	0	0	0
Zmiz2|Zimp7|-|11 A1|11 3.95 cM|protein-coding	8.8125	13.8138	8.28375	0.405194	0.0003847	-0.119291	0.55193	0	0	0	0	0
Erbin|1700028E05Rik|Erbb2ip|mKIAA1225|-|13|13 D1|protein-coding	14.512	18.513	14.3035	0.108785	0.395528	-0.0517389	0.850793	0	0	0	0	0
Zbtb9|3930402F13Rik|-|17|17 A3.3|protein-coding	3.4725	2.94225	2.85125	-0.475879	7.29153e-05	-0.297604	0.10955	0	0	0	0	0
Epb41l1|4.1N|Epb4.1l1|NBL1|mKIAA0338|-|2 H1|2 77.39 cM|protein-coding	0.377	0.35225	0.421	-0.34132	0.13787	0.0910114	0.86343	0	0	0	0	0
Adam22|2900022I03Rik|AI854032|MDC2|-|5 A1|5 3.39 cM|protein-coding	0.01725	0.01025	0.0305	-0.26021	0.734689	0.13814	1	0	0	0	0	0
Dusp13|DUSP13A|DUSP13B|Gm1203|LMW-DSP6|MDSP|TMDP|TS-DSP6|-|14|14 A3|protein-coding	0.04825	0	0.13325	-1.29984	0.0429333	0.475651	0.256722	1	0	1	0	0
Zdhhc23|Gm1751|Gm779|nidd|-|16|16 B4|protein-coding	0.15625	0.0865	0.05875	-0.641798	0.383568	-0.479251	1	1	1	1	1	1
Spag8|MH-SPAG8|SMP-1|-|4|4 A5|protein-coding	0.44425	0.3125	0.31225	-0.662489	0.122805	-0.376296	0.392905	1	1	0	1	0
Rffl|1700051E09Rik|4930516L10Rik|BG080975|Carp2|-|11|11 C|protein-coding	6.208	12.9375	7.83475	0.811051	2.11421e-08	0.282319	0.193346	0	0	0	0	0
Slc7a6os|2010007L18Rik|2400002F02Rik|-|8|8 D3|protein-coding	11.428	10.6753	10.694	-0.339575	0.0053992	-0.12657	0.493747	0	0	0	0	0
Zfp251|9130001M19Rik|AV339307|-|15|15 D3|protein-coding	0.34025	0.78925	0.48625	0.921481	0.00096476	0.405274	0.203448	0	0	0	0	0
Slc25a42|2900084M01Rik|-|8|8 B3.3|protein-coding	24.4662	41.399	24.9195	0.514869	2.62188e-08	-0.00630266	0.981311	1	1	0	0	0
D8Ertd738e|AA589584|-|8 C2|8 40.72 cM|protein-coding	61.3125	69.36	62.9603	-0.0680588	0.613465	0.00272272	0.992455	1	1	0	0	0
Maneal|Gm50|-|4|4 D2.2|protein-coding	0.0085	0.024	0.01425	0.446865	0.563819	0.0611422	1	0	0	0	0	0
A830010M20Rik|AI849226|Kiaa1107|mKIAA1107|-|5|5 E5|protein-coding	0.395	0.204	0.3435	-1.12367	6.42586e-05	-0.206576	0.583643	0	0	0	0	0
Zfp58|A530094I17Rik|Mfg-1|Mfg1|Rslcan5|Zfp817|-|13|13 B3|protein-coding	1.57575	1.485	1.782	-0.316872	0.167682	0.128829	0.654791	0	0	0	0	0
Tceanc|A630018P17Rik|Gm390|-|X|X F5|protein-coding	0.46175	0.51475	0.65075	-0.0930469	0.783497	0.377793	0.278687	0	0	0	0	0
Armcx6|AW060994|-|X|X E3|protein-coding	0.08	0.067	0.142	-0.34985	0.652094	0.358062	0.466899	0	0	0	0	0
Trp53rka|2810408M09Rik|-|2|2 H3|protein-coding	2.40825	2.67125	2.24975	-0.101399	0.688969	-0.12335	0.689685	0	0	0	0	0
Akirin2|2700059D21Rik|AA114675|AA522011|AU019887|Akirin-2|-|4|4 A5|protein-coding	7.6405	9.0385	8.0005	0.00503056	0.98016	0.033046	0.895741	0	0	0	0	0
Rtn1|Nsp|-|12|12 C3|protein-coding	0.2875	0.53675	0.327	0.568838	0.236017	0.0810993	0.902121	0	0	0	0	0
Daam2|2310016D11Rik|AI843643|AW557870|-|17|17 C|protein-coding	0.483	0.82825	0.593	0.524096	0.00229445	0.238554	0.322603	0	0	0	0	0
Asap3|9430088F20Rik|Ddefl1|Gm140|UPLC1|-|4|4 D3|protein-coding	1.7405	1.80275	2.06275	-0.185586	0.444672	0.170309	0.717731	0	0	0	0	0
Plekhn1|BC025458|-|4|4 E2|protein-coding	0.25175	0.2335	0.329	-0.310601	0.529227	0.245842	0.610496	0	0	0	0	0
Bnip2|5730523P12Rik|BNIP2beta|Nip21|-|9|9 D|protein-coding	8.2495	9.79575	8.358	0.0067137	0.961272	-0.0169376	0.946725	1	1	0	0	0
Aox2|Aoh3|Aox3l1|-|1 C1.3|1 29.0 cM|protein-coding	0.011	0.026	0.0175	0.4881	0.536834	0.115111	1	1	1	0	0	1
Nol10|Gm67|-|12|12 A1.1|protein-coding	2.668	3.6435	2.476	0.203611	0.245059	-0.125072	0.738194	0	0	0	0	0
Scaf1|AI480556|SR-A1|-|7|7 B3|protein-coding	10.83	13.5552	11.7097	0.0812137	0.49342	0.0736694	0.784849	1	1	0	0	0
Thoc6|F830014G06Rik|Wdr58|-|17|17 A3.3|protein-coding	3.126	3.9995	2.90275	0.103003	0.615423	-0.127599	0.697346	0	0	0	0	0
Teddm1b|EG433365|Gm5531|-|1|1 G3|protein-coding	0.01825	0.032	0.022	0.3045	0.719634	0.0393063	1	1	0	1	0	0
Zfp975|EG434179|Gm5595|mszf88|-|7 B3|7|protein-coding	0.5865	0.521	0.5115	-0.371974	0.243318	-0.196339	0.582153	0	0	0	0	0
P2ry14|A330108O13Rik|Gpr105|P2Y14|-|3 D|3 28.96 cM|protein-coding	0.49875	0.82	0.5365	0.432698	0.229004	0.0409093	0.947425	0	0	0	0	0
Wdr34|3200002I06Rik|-|2|2 B|protein-coding	4.152	2.784	3.799	-0.814626	4.71137e-09	-0.155297	0.551978	0	0	0	0	0
Zfp760|9430018I06|BC029103|-|17|17 A3.2|protein-coding	1.6395	1.31775	1.48	-0.55714	0.00111033	-0.148187	0.730184	0	0	0	0	0
Bbs12|Gm1805|Gm407|Gm721|-|3|3 B|protein-coding	0.10125	0.1115	0.11625	-0.0678852	0.931221	0.0802225	0.90472	0	0	0	0	0
Zc3h14|1010001P15Rik|1700016A15Rik|2700069A02Rik|AU014748|-|12|12 E|protein-coding	13.2272	12.0917	13.2043	-0.373249	0.000210075	-0.0379193	0.861761	1	0	1	0	0
Adora1|A1-AR|A1AR|A1R|AA1R|AI848715|BB176431|Ri|-|1|1 E4|protein-coding	10.0023	2.2695	7.49575	-2.33398	1.62128e-34	-0.389423	0.157834	1	0	1	0	0
Mxi1|Gm10197|Mad2|bHLHc11|-|19 D2|19 47.53 cM|protein-coding	11.0075	7.68075	10.148	-0.755401	8.87067e-11	-0.146466	0.549302	0	0	0	0	0
Pde2a|CGS-PDE|cGSPDE|-|7|7 E2|protein-coding	4.1665	5.958	5.41075	0.265418	0.115293	0.31474	0.131829	1	1	0	0	1
Zfp658|-|-|7|7 B3|protein-coding	0.50975	0.402	0.5175	-0.554187	0.0982695	-0.0198334	0.976437	1	0	1	0	0
Zfyve26|4930465A13|9330197E15Rik|A630028O16Rik|Gm893|mKIAA0321|-|12|12 C3|protein-coding	3.518	4.4655	3.899	0.100115	0.401145	0.106412	0.783543	0	0	0	0	0
Il4ra|CD124|Il4r|-|7 F3|7 68.94 cM|protein-coding	4.3655	4.551	5.72025	-0.180849	0.27001	0.340951	0.00457544	0	0	0	0	0
Dab2|5730435J12Rik|AA960054|AI957090|D15Wsu122e|D630005B22Rik|Doc-2|Doc2|p96|-|15 A1|15 2.15 cM|protein-coding	2.67625	3.393	2.7	0.0961569	0.574291	-0.0214348	0.947063	0	0	0	0	0
Bud31|C77604|EDG-2|EDG2|G10|-|5|5 G2|protein-coding	27.8848	38.5297	28.3657	0.220945	0.0724124	-0.00973578	0.965957	0	0	0	0	0
Kbtbd8|AU040152|SSEC-51|SSEC51|Takrp|mKIAA1842|-|6|6 D2|protein-coding	0.54275	0.9775	0.5095	0.568806	0.089393	-0.0897555	0.884134	0	0	0	0	0
Whrn|1110035G07Rik|AW122018|AW742671|C430046P22Rik|Dfnb31|Ush2d|wi|-|4 33.97 cM|4 C1|protein-coding	0.15025	0.3065	0.1135	0.70094	0.0679602	-0.266609	0.608796	1	0	1	0	0
Mup21|Gm11208|Mup|Mup26|bM64F17.1|bM64F17.4|-|4 B3|4|protein-coding	379.262	10.39	214.226	-5.21915	8.58949e-119	-0.466752	0.297012	0	0	0	0	0
Unc13d|2610108D09Rik|Jinx|Munc13-4|mFLJ00067|-|11|11 E2|protein-coding	0.27325	0.3555	0.28025	0.109041	0.807891	-0.00316391	0.996515	0	0	0	0	0
Armcx5|AW556585|-|X|X F1|protein-coding	1.08575	1.48825	1.146	0.210686	0.317212	0.0410407	0.923555	0	0	0	0	0
Sept11|6230410I01Rik|AW548875|D5Ertd606e|-|5 E2|5 47.29 cM|protein-coding	3.93025	4.7865	3.96175	0.0286247	0.924402	-0.0236021	0.954144	0	0	0	0	0
A3galt2|Gm433|iGb3|iGb3S|-|4|4 D2.2|protein-coding	0.01575	0.0185	0.0185	-0.0313186	0.974214	0.0376475	1	0	0	0	0	0
Mief2|AI482195|Gm11|Smcr7|-|11|11 B2|protein-coding	7.7265	8.512	7.65025	-0.0997973	0.594403	-0.0410127	0.912598	1	0	1	0	0
Brsk2|4833424K13Rik|SAD-A|SADA|-|7|7 F5|protein-coding	0.002	0.02075	0.006	0.818624	0.214411	0.0974031	1	0	0	0	0	0
Txnip|1200008J08Rik|AA682105|Hyplip1|THIF|Tbp-2|VDUP1|-|3 F2.1|3 41.93 cM|protein-coding	47.2657	24.629	20.5482	-1.1492	6.39844e-09	-1.03738	6.38666e-06	0	0	0	0	0
Dock11|5033414A21Rik|8030476J24|Zizimin2|sph238|-|X|X A3.3|protein-coding	0.1445	0.30275	0.19375	0.761218	0.0192575	0.242688	0.635847	0	0	0	0	0
Slc25a51|9130208E07Rik|D130005A03Rik|Gm138|Mcart1|-|4|4 B1|protein-coding	16.7967	30.973	23.2925	0.632612	3.54054e-05	0.325941	0.428201	0	0	0	0	0
Cep44|4933440G23Rik|mKIAA1712|-|8|8 B2|protein-coding	3.96375	4.1125	3.962	-0.182824	0.314068	-0.0326863	0.918358	0	0	0	0	0
Pde1a|AI987702|AW125737|-|2|2 C3|protein-coding	1.2845	0.8385	0.684	-0.815907	0.0153249	-0.66836	0.0574484	0	0	0	0	0
Slc10a7|2410193C02Rik|P7|-|8|8 C1|protein-coding	2.3025	3.9315	1.948	0.523117	0.000256259	-0.239858	0.440403	0	0	0	0	0
Ficd|D5Ertd40e|Hype|-|5 F|5 55.55 cM|protein-coding	5.0465	6.508	4.474	0.123231	0.551425	-0.170468	0.675362	0	0	0	0	0
Kctd14|AI449310|D7Ertd760e|-|7 E1|7 53.51 cM|protein-coding	0.019	0.101	0.0505	1.28396	0.0495098	0.228565	1	1	1	0	1	0
Mdc1|6820401C03|AA413496|Nfbd1|mKIAA0170|-|17|17 B1|protein-coding	1.89775	2.1325	2.0755	-0.0768598	0.560661	0.0919219	0.616203	0	0	0	0	0
Slc10a5|Gm405|mP5|-|3|3 A1|protein-coding	15.0265	21.8045	13.6227	0.29527	0.0217336	-0.170259	0.301835	1	1	1	1	1
Ppp1r13l|AV260376|IASPP|Nkip1|wa3|-|7 A3|7 9.62 cM|protein-coding	1.81425	1.1715	1.51325	-0.863663	0.000145136	-0.263116	0.419319	0	0	0	0	0
Mrps33|AI841153|CGI-139|Gdap3|MRP-S33|PTD003|-|6 B1|6|protein-coding	0.86025	0.759	1.0265	-0.348451	0.476122	0.164865	0.74358	0	0	0	0	0
Gjb6|AA958971|Cx30|D14Bwg0506e|-|14 C3|14 30.1 cM|protein-coding	0.0575	0.0045	0.02375	-1.46695	0.0264793	-0.303333	1	0	0	0	0	0
Gpr12|Gpcr01|Gpcr12|Gpcr20|Gpcr21|-|5|5 G3|protein-coding	0.18175	0.1235	0.43025	-0.646433	0.241892	0.600616	0.14463	1	1	0	1	0
Hrh2|H2R|HH2R|-|13 B1|13 28.4 cM|protein-coding	0.01325	0.02625	0.02225	0.270969	0.746326	0.100778	1	0	0	0	0	0
Rnase13|-|-|14|14 C1|protein-coding	0.2355	0.20825	0.25225	-0.29639	0.713845	0.0217517	1	0	0	0	0	0
Olfr1029|MOR198-1P|-|2|2 D|protein-coding	0.1145	0.11375	0.011	-0.164808	0.846496	-0.511059	1	0	0	0	0	0
Olfr1034|MOR227-8P|MOR245-14P|Olfr1533-ps1|-|2|2 D|protein-coding	0.71125	0.28075	0.4835	-1.32495	0.00471695	-0.326565	0.517587	0	0	0	0	0
Xkr9|Gm1620|XRG9|-|1|1 A3|protein-coding	7.358	14.638	8.17775	0.731321	8.71713e-05	0.0958577	0.866005	1	0	1	0	0
Trex1|AU041952|-|9|9 F2|protein-coding	4.20875	7.14325	5.27425	0.516033	0.0414893	0.271663	0.172469	1	1	1	0	1
Birc5|AAC-11|Api4|TIAP|survivin40|-|11|11 E2|protein-coding	0.68425	0.485	0.75225	-0.649637	0.163097	0.0745463	0.888388	0	0	0	0	0
Slc39a12|AW046938|Gm731|-|2|2 A2|protein-coding	0.02075	0.02725	0.03775	0.0771895	0.937431	0.138944	1	0	0	0	0	0
Hsd3b3|9030618K22Rik|AI790201|-|3 F2.2|3 42.86 cM|protein-coding	118.791	24.6375	103.888	-2.44921	2.89716e-39	-0.202878	0.469163	0	0	0	0	0
Nsrp1|8030451K07|AI851076|AL022898|Ccdc55|NSpr70|NSrp70|-|11|11 B5|protein-coding	3.81625	4.661	3.22125	0.0466148	0.805754	-0.261594	0.181252	0	0	0	0	0
Slc25a47|AI132487|AI876593|HDMCP|-|12|12 F1|protein-coding	305.242	297.765	222.44	-0.271199	0.135386	-0.416399	0.172469	0	0	0	0	0
Pgbd1|4921509E05Rik|-|13|13 A3.1|protein-coding	0.14525	0.204	0.134	0.230629	0.672703	-0.0918877	0.886376	0	0	0	0	0
Mup20|Gm12560|Mup24|darcin|-|4|4 B3|protein-coding	5404.79	872.76	3517.2	-2.55503	1.57066e-11	-0.480915	0.196405	0	0	0	0	0
Ecm2|9030618O22Rik|BC065151|tenonectin|-|13|13 A5|protein-coding	0.165	0.21275	0.2245	0.0819633	0.90357	0.252668	0.619391	0	0	0	0	0
Zfp708|Rslcan11|-|13|13 B3|protein-coding	1.30575	0.8935	1.67475	-0.754778	0.00206788	0.288142	0.29331	0	0	0	0	0
Zbtb18|RP58|Zfp238|Znf238.|zfp-238|-|1|1 H4|protein-coding	6.3775	8.76875	5.99925	0.199435	0.440989	-0.114663	0.63018	0	0	0	0	0
Mdk|MK|Mek|-|2 E1|2 50.63 cM|protein-coding	0.26275	0.157	0.25425	-0.657125	0.337516	-0.0441666	0.947156	0	0	0	0	0
Slc2a9|Glut9|SLC2A9B|SLC2a9A|-|5|5 B3|protein-coding	15.1433	10.6003	15.1017	-0.74255	6.12519e-08	-0.0393026	0.895589	0	0	0	0	0
Hacd1|Ptpla|-|2|2 A1|protein-coding	2.61225	3.38375	2.52125	0.132951	0.68383	-0.0756584	0.858079	0	0	0	0	0
AU022252|AI450326|-|4|4 D2.1|protein-coding	10.1743	21.3095	12.8495	0.822685	1.27926e-18	0.283991	0.196713	1	1	0	1	0
Hspb6|AA387366|Gm479|Hsp20|-|7|7 B1|protein-coding	5.0915	5.802	4.937	-0.0592969	0.82398	-0.0733671	0.837347	0	0	0	0	0
Hs3st6|3-OST-6|-|17|17 A3.3|protein-coding	0.5205	0.5615	0.3495	-0.0956257	0.899935	-0.260653	0.621089	0	0	0	0	0
Ankrd6|-|-|4|4 A5|protein-coding	0.3585	0.12225	0.19925	-1.65425	2.3322e-07	-0.597837	0.108991	0	0	0	0	0
Cxcl12|Pbsf|Scyb12|Sdf1|Tlsf|Tpar1|-|6 54.81 cM|6 F1|protein-coding	59.0812	37.283	28.5343	-0.898549	1.10409e-13	-1.04191	2.72555e-19	0	0	0	0	0
Fut10|fuc-TX|fut10A|-|8|8 A3|protein-coding	0.62225	0.4905	0.152	-0.561088	0.0688363	-1.54976	1.54096e-09	0	0	0	0	0
Ehmt1|9230102N17Rik|D330003E03|Eu-HMTase1|GLP|GLP1|KMT1D|mKIAA1876|-|2|2 A3|protein-coding	6.306	8.24925	6.06525	0.144061	0.195898	-0.0844777	0.709083	0	0	0	0	0
Acd|-|-|8 D3|8 53.04 cM|protein-coding	7.588	5.91125	7.26425	-0.600432	9.09272e-07	-0.09493	0.683231	1	0	1	0	0
Smim19|AI316807|BG694986|EST-c39|-|8|8 A2|protein-coding	12.1233	9.86425	15.468	-0.528123	0.000184854	0.299463	0.0589737	0	0	0	0	0
Wfdc16|BC043944|WAP16|-|2|2 H3|protein-coding	0.151	9.80075	0.0545	2.27262	0.000297767	-0.175741	1	1	0	1	0	0
Adcy5|AW121902|Ac5|-|16|16 B3|protein-coding	0.256	0.35075	0.2835	0.19914	0.533752	0.0949536	0.843325	0	0	0	0	0
Ear12|-|-|-|protein-coding	0.179	0.94775	1.31275	1.29637	0.047836	1.00419	0.00267179	0	0	0	0	0
Zfp787|2210018M03Rik|Znf787|-|7|7 A1|protein-coding	7.7125	11.2713	6.961	0.298168	0.0700047	-0.168816	0.492624	0	0	0	0	0
Lrrn4cl|1110067I12Rik|-|19|19 A|protein-coding	0.037	0.0715	0.05925	0.362377	0.661884	0.143263	1	0	0	0	0	0
Odf3b|2010001J22Rik|-|15|15 E3|protein-coding	3.7115	1.1305	4.65025	-1.87256	2.51517e-14	0.253004	0.46023	0	0	0	0	0
Mterf1a|4931431L11Rik|9230106K09Rik|Mterf|Mterf1|mTERF1b|-|5|5 A1|protein-coding	0.5175	0.509	0.34725	-0.232715	0.616936	-0.421306	0.314925	0	0	0	0	0
Usp13|2700071E21Rik|AI848077|ISOT3|IsoT-3|-|3|3 A3|protein-coding	0.02475	0.00225	0.00375	-1.0921	0.0981651	-0.310259	1	0	0	0	0	0
Tgfbrap1|3110018K12Rik|AU024090|AU042859|AW742551|Trap1|-|1|1 B|protein-coding	7.44625	9.908	8.02825	0.168839	0.171037	0.071775	0.750019	0	0	0	0	0
Ttf2|4632434F22Rik|8030447N19|AV218430|-|3|3 F2.2|protein-coding	1.09225	1.90475	1.05375	0.551081	0.0022658	-0.0734857	0.846967	0	0	0	0	0
Tmem263|AI597468|-|10|10 C1|protein-coding	2.52975	3.90425	2.80975	0.37311	0.0106896	0.106957	0.724947	0	0	0	0	0
Ctc1|1500010J02Rik|AAF-132|AAF132|-|11|11 B3|protein-coding	1.5235	1.3025	1.59175	-0.461324	0.0147683	0.0266424	0.928415	0	0	0	0	0
Npcd|Cbx6-Nptxr|-|15|15 E1|protein-coding	0.105	0.17	0.13875	0.399017	0.396888	0.230782	0.659031	1	0	1	0	0
Osm|OncoM|-|11 A1|11 2.94 cM|protein-coding	0.009	0.034	0.00625	0.469553	0.509212	-0.0151003	1	0	0	0	0	0
Wdr91|9530020G05Rik|AI987683|AU018665|-|6|6 B1|protein-coding	3.6805	13.9825	5.41575	1.66641	9.01797e-35	0.499714	0.000402333	0	0	0	0	0
Prkaa1|AI194361|AI450832|AL024255|AMPKalpha1|C130083N04Rik|-|15|15 A1|protein-coding	3.11675	5.4875	3.396	0.572548	4.13454e-05	0.0838006	0.767002	1	0	1	0	0
E2f8|4432406C08Rik|AA410048|-|7|7 B4|protein-coding	0.437	1.49125	0.4235	1.44644	1.30441e-07	-0.0510406	0.929828	1	1	1	1	0
Pfdn4|0610025M10Rik|1810063B06Rik|C-1|C1|Pfd4|-|2 H3|2 91.91 cM|protein-coding	3.32375	4.077	3.26275	0.0508314	0.875648	-0.050189	0.910281	0	0	0	0	0
Sesn1|1110002G11Rik|AU044290|Pa26|Sest1|-|10 B2|10 22.77 cM|protein-coding	4.6535	4.234	5.265	-0.37176	0.0751755	0.134846	0.619071	0	0	0	0	0
Dtx3l|AU042200|BC023741|-|16|16 B3|protein-coding	10.5958	15.4358	9.45675	0.300599	0.0249261	-0.187945	0.316114	0	0	0	0	0
Nrp|-|-|12|12 D2|protein-coding	3.3635	3.62375	3.95525	-0.131334	0.678519	0.180466	0.531545	0	0	0	0	0
Lman2l|A630028F14Rik|VIP36-like|VIPL|-|1|1 B|protein-coding	5.90375	8.46475	4.863	0.2639	0.155418	-0.286895	0.228429	0	0	0	0	0
Utp18|6230425C22Rik|6430513M13|Wdr50|-|11|11 D|protein-coding	5.41275	5.94575	5.63	-0.105634	0.564108	0.0226834	0.932526	0	0	0	0	0
Rpp38|C330006A15Rik|-|2|2 A1|protein-coding	2.601	1.959	2.28425	-0.603165	0.0354537	-0.195413	0.565073	0	0	0	0	0
Arhgef39|E130306D19Rik|-|4|4 A5|protein-coding	0.0885	0.274	0.1375	1.00824	0.0955169	0.238525	0.654931	0	0	0	0	0
Uspl1|E430026A01Rik|-|5|5 G3|protein-coding	7.03825	8.13875	6.26875	-0.0364852	0.818915	-0.197209	0.246317	0	0	0	0	0
Zfp930|-|-|8|8 B3.3|protein-coding	1.65375	2.53775	1.5915	0.366235	0.0278909	-0.0803567	0.806252	0	0	0	0	0
Dync1li2|AA409702|C920003I06|Dncli2|Dnclic2|LIC2|-|8 D3|8 53.04 cM|protein-coding	6.71175	8.7775	6.6325	0.139518	0.265421	-0.050453	0.799099	0	0	0	0	0
Rsad1|B430319G23|BC056485|-|11|11 D|protein-coding	2.4115	5.563	2.2015	0.9495	5.55609e-08	-0.145064	0.650396	0	0	0	0	0
Podnl1|5832418A03Rik|Gm506|-|8|8 C2|protein-coding	0.05975	0.07525	0.047	0.0235138	0.978396	-0.10802	1	0	0	0	0	0
Rasl10b|B230331P10Rik|Gm729|VTS58635|-|11|11 C|protein-coding	0.16	0.387	0.522	0.90369	0.0530179	0.734452	0.0531452	0	0	0	0	0
Zfp182|6330583I20Rik|Znf182|-|X|X A1.3|protein-coding	0.93	1.0235	1.02075	-0.095738	0.643072	0.0945571	0.739893	0	0	0	0	0
Mrs2|Gm902|HPT|Mrs2l|RPT|-|13|13 A3.1|protein-coding	4.20025	8.3035	4.2175	0.731491	3.58644e-06	-0.0224598	0.953	0	0	0	0	0
Scn4b|Gm1471|-|9|9 A5.2|protein-coding	0.00825	0.03075	0.003	0.72128	0.325522	-0.0749014	1	1	0	1	0	0
Cpsf6|4733401N12Rik|AI256641|CFIM|CFIM68|HPBRII-4|HPBRII-7|-|10|10 D2|protein-coding	6.97225	7.19775	6.3465	-0.19533	0.0296416	-0.159478	0.464847	0	0	0	0	0
Tcaim|D9Ertd402e|Gm1129|TOAG-1|-|9 F4|9 73.14 cM|protein-coding	10.4365	12.3755	7.70825	0.00254361	0.989102	-0.443535	0.00673273	0	0	0	0	0
Nkain2|6330571D19Rik|AW455467|Tcba1|-|10|10 A4|protein-coding	0.0475	0.1	0.066	0.626076	0.310068	0.158806	0.787858	0	0	0	0	0
Neurl4|-|-|11|11 B3|protein-coding	5.943	6.2735	5.94975	-0.163629	0.0880541	-0.0325446	0.909809	0	0	0	0	0
Ric8b|BC051080|Ric-8|Ric-8b|-|10|10 C1|protein-coding	1.88625	2.77675	1.923	0.310321	0.016069	-0.00672328	0.982126	0	0	0	0	0
Inip|1110054O05Rik|2610312O17Rik|AA399876|Ssbip1|-|4|4 B3|protein-coding	1.3165	1.84	1.2185	0.229919	0.272644	-0.131098	0.65642	0	0	0	0	0
Pard3|AA960621|AI256638|Asip|D8Ertd580e|Par-3|Par3|Pard-3|Pard3a|Phip|-|8 E2|8 74.66 cM|protein-coding	13.0315	11.5185	11.857	-0.418596	0.000268785	-0.155604	0.554958	0	0	0	0	0
Vmo1|Gm741|-|11|11 B3|protein-coding	2.2465	1.9005	2.04075	-0.453522	0.149964	-0.136756	0.75951	0	0	0	0	0
Ercc6l2|0610007P08Rik|1700019D06Rik|9330134C04Rik|Rad26l|Sr278|-|13|13 B3|protein-coding	3.0605	3.919	2.78375	0.114671	0.296434	-0.161003	0.461299	0	0	0	0	0
Trim6|C430046K18Rik|D7Ertd684e|-|7 E3|7 55.55 cM|protein-coding	0.2185	0.145	0.06675	-0.729066	0.0941969	-1.11261	0.00038221	0	0	0	0	0
Zfp57|G19|Zfp-57|-|17 B1|17|protein-coding	0.1775	0.32675	0.34075	0.568348	0.223567	0.553553	0.176131	0	0	0	0	0
Pcdh17|C030033F14Rik|Gm78|-|14|14 D3|protein-coding	0.10225	0.20125	0.17575	0.678014	0.0720899	0.542366	0.132506	0	0	0	0	0
5730409E04Rik|7530403E16Rik|AI849033|-|4|4 D2.2|protein-coding	2.1095	2.18825	2.23975	-0.195654	0.394656	0.0487104	0.891979	0	0	0	0	0
Grhl3|AI561912|Get1|Som|Tfcp2l4|ct|-|4 D3|4 67.76 cM|protein-coding	0.11175	0.15125	0.0745	0.130597	0.859352	-0.295624	0.566089	0	0	0	0	0
Gm4952|EG240549|-|19 A|19|protein-coding	41.5027	9.59425	28.1193	-2.0806	2.03058e-07	-0.507077	0.0594903	1	0	1	0	0
Ces1a|Ces1l|EG244595|Gm4976|-|8|8 C5|protein-coding	0.21725	0.1955	0.1715	-0.316202	0.586196	-0.206793	0.716637	0	0	0	0	0
Samd3|Gm623|-|10|10 A4|protein-coding	0.01425	0.0255	0.01	0.194033	0.82651	-0.0578707	1	0	0	0	0	0
Capn11|-|-|17|17 B3|protein-coding	4.32275	3.66475	0.44	-0.463541	0.120294	-0.764092	0.0177649	0	0	0	0	0
Rsl1|rslcan-9|-|13 B3|13 34.54 cM|protein-coding	0.15325	0.21325	0.41175	0.185272	0.759544	0.784542	0.0331736	0	0	0	0	0
Lipo3|AI747699|Lipo1|-|19|19 C1|protein-coding	0.27875	0.3975	0.5565	0.253098	0.566512	0.608918	0.113402	0	0	0	0	0
Nxpe5|-|-|5|5 G2|protein-coding	0.0105	0.04175	0.0105	0.710617	0.330781	0.000780224	1	1	0	1	0	0
Tvp23a|Fam18a|-|16|16 A1|protein-coding	2.1365	2.72425	2.00125	0.111316	0.577119	-0.112826	0.71928	1	1	1	1	0
Aim2|Gm1313|Ifi210|-|1|1 H3|protein-coding	0.18725	0.4685	0.288	0.979894	0.00527984	0.352025	0.463752	0	0	0	0	0
Slc25a34|Gm1369|-|4|4 D3|protein-coding	2.484	2.484	2.89225	-0.239813	0.282318	0.152356	0.712297	0	0	0	0	0
Ccdc92b|E130309D14Rik|-|11|11 B5|protein-coding	0.02375	0.0055	0.037	-0.871886	0.211011	0.17214	1	0	0	0	0	0
Akr1c19|1810010N06Rik|-|13|13 A1|protein-coding	62.6145	8.72175	51.9335	-2.94622	9.91336e-34	-0.279301	0.316655	0	0	0	0	0
Zscan26|BC068174|Zfp187|Znf187|-|13|13 A3.1|protein-coding	13.067	13.4407	15.4998	-0.201701	0.10569	0.198681	0.301435	0	0	0	0	0
Otulin|C79097|Fam105b|m3Sapc|m7-1Sapc|-|15|15 B1|protein-coding	18.2805	24.2982	14.677	0.171877	0.204607	-0.339512	0.00362045	1	1	1	1	0
Macrod2|1110033L15Rik|2610107G07Rik|2900006F19Rik|-|2|2 F3-G1|protein-coding	0.38075	0.373	0.2565	-0.27482	0.589789	-0.401504	0.378424	0	0	0	0	0
Ankrd13c|AI505652|AU022220|-|3|3 H4|protein-coding	8.4615	10.2655	8.56975	0.037873	0.78663	-0.0145931	0.949544	0	0	0	0	0
Fam169b|EG434197|-|7 C|7|protein-coding	11.7907	4.3835	10.0985	-1.6492	7.9516e-35	-0.246663	0.265964	0	0	0	0	0
Maml2|5930431H10|BC032967|-|9|9 A1|protein-coding	0.245	0.358	0.2755	0.283381	0.321503	0.106042	0.817022	0	0	0	0	0
Amt|EG434437|-|9|9 F1|protein-coding	20.1125	28.3725	20.7435	0.254231	0.0276522	0.0131597	0.974924	0	0	0	0	0
Sp140|-|-|1|1 C5|protein-coding	0.35275	0.39825	0.59175	-0.0643296	0.903143	0.492808	0.205697	0	0	0	0	0
Slc22a28|EG434674|Gm5631|-|19|19 A|protein-coding	5.79575	0.81975	1.97275	-1.90622	0.00198279	-0.669101	0.0858191	0	0	0	0	0
Shf|-|-|2|2 E5|protein-coding	4.87075	5.40325	5.48025	-0.0891602	0.657195	0.12834	0.60658	0	0	0	0	0
Prkg1|AW125416|CGKI|Gm19690|Prkg1b|Prkgr1b|-|19|19 C1|protein-coding	0.158	0.2765	0.23525	0.507583	0.158413	0.373038	0.39526	0	0	0	0	0
Dyrk2|1810038L18Rik|-|10|10 D2|protein-coding	7.43375	16.7458	8.70525	0.908483	3.2483e-08	0.181223	0.530141	0	0	0	0	0
Zfp985|Gm13154|-|4|4 E1|protein-coding	0.04775	0.0105	0.0325	-0.907371	0.194572	-0.134544	1	0	0	0	0	0
Abi3bp|5033411B22Rik|AI506287|BG172926|D930038M13Rik|TARSH|eratin|-|16|16 C1.1|protein-coding	1.218	1.23825	0.93725	-0.224425	0.35721	-0.371059	0.135365	0	0	0	0	0
4930404N11Rik|2210409H10Rik|5730551K18Rik|AI854616|-|10|10 C1|protein-coding	2.9665	4.12525	3.7695	0.222335	0.436175	0.266631	0.410233	0	0	0	0	0
Zmynd12|AI414736|-|4|4 D2.1|protein-coding	0.12525	0.0465	0.24475	-0.937579	0.180591	0.286173	0.552225	0	0	0	0	0
Snx13|Rgs-px1|mKIAA0713|-|12|12 A3|protein-coding	6.56275	6.27475	6.611	-0.304668	0.000903114	-0.0235136	0.93281	0	0	0	0	0
Ttll4|4632407P03Rik|AI451681|mKIAA0173|-|1|1 C4|protein-coding	3.29725	5.54975	3.0785	0.49926	0.00029774	-0.125178	0.615573	1	1	0	0	1
Espl1|AL024103|AU045071|Cerp|ESP1|PRCE|SSE|-|15|15 F3|protein-coding	0.02925	0.135	0.06675	1.56761	0.00171248	0.433748	0.334145	0	0	0	0	0
Wdr7|AI462727|TRAG|mKIAA0541|-|18|18 E1|protein-coding	3.548	6.04725	3.31375	0.524621	6.66716e-08	-0.12054	0.675032	0	0	0	0	0
Fam189b|1110013L07Rik|-|3|3 F1|protein-coding	0.312	0.41425	0.3225	0.12273	0.803097	0.00817405	0.99098	0	0	0	0	0
Cenpj|4932437H03Rik|CPAP|Gm81|LAP|LIP1|Sas4|-|14|14 C3|protein-coding	0.7385	0.9775	0.70025	0.159249	0.42128	-0.0912687	0.828658	0	0	0	0	0
Zfyve28|9630058O20Rik|Gm146|mKIAA1643|-|5|5 B2|protein-coding	0.02125	0.03325	0.02325	0.243767	0.777068	0.0252794	1	0	0	0	0	0
Rap1gap2|AU067654|Garnl4|Gm1561|mKIAA1039|-|11|11 B5|protein-coding	0.0835	0.765	0.10475	2.49503	4.1389e-09	0.150196	0.805447	0	0	0	0	0
G2e3|6030408C04Rik|9030416F18|AW046379|D930034K21Rik|mKIAA1333|-|12|12 B3|protein-coding	0.92975	1.11	1.02775	0.0130836	0.972887	0.0935	0.845435	0	0	0	0	0
Dcaf1|AI447437|B930007L02Rik|Vprbp|mKIAA0800|-|9|9 F1|protein-coding	5.983	7.6695	6.521	0.11206	0.334523	0.0848549	0.666132	0	0	0	0	0
E130308A19Rik|-|-|4|4 B3|protein-coding	1.03825	1.18175	0.86975	-0.0519004	0.857333	-0.253687	0.391597	0	0	0	0	0
Tyw1|AW125391|Rsafd1|-|5|5 G1.3|protein-coding	4.975	5.13975	5.15775	-0.200088	0.131404	0.0183549	0.942661	0	0	0	0	0
Taf9|2310012M09Rik|AA673500|AU045423|TAFII31|TAFII32|Taf2g|-|13|13 D1|protein-coding	7.2205	8.4465	6.7765	-0.0217494	0.924794	-0.123292	0.559763	1	0	1	0	0
Kdm6b|1700064E03Rik|BC038313|Jmjd3|mKIAA0346|-|11|11 B3|protein-coding	4.437	8.532	5.792	0.685247	0.00110494	0.308221	0.312571	1	1	0	0	0
Rasef|BC030882|RAB45|-|4|4 C3|protein-coding	0.01525	0.01125	0.00925	-0.26071	0.762016	-0.104539	1	0	0	0	0	0
Cox17|AI037035|-|16|16 B3-B4|protein-coding	32.156	37.46	34.354	-0.0273686	0.865362	0.0527886	0.866181	0	0	0	0	0
Btbd11|6330404E16Rik|-|10|10 C1|protein-coding	0.18075	0.4555	0.25425	1.00758	0.00250333	0.23287	0.672614	0	0	0	0	0
Zscan18|EG232875|-|7 A1|7|protein-coding	0.0305	0.00925	0.0225	-0.946254	0.18059	-0.119054	1	0	0	0	0	0
Lamp2|CD107b|LGP-B|Lamp II|Lamp-2|Lamp-2a|Lamp-2b|Lamp-2c|Mac3|-|X A3.3|X 22.67 cM|protein-coding	242.865	276.043	262.34	-0.0549551	0.614875	0.0748193	0.734842	0	0	0	0	0
Ddi2|1110056G13Rik|1700027M01Rik|9130022E05Rik|AI604911|AU040698|-|4|4 E1|protein-coding	49.7305	64.5768	49.0585	0.135819	0.434887	-0.0499549	0.843384	1	1	0	0	1
Zdhhc18|-|-|4|4 D2.3|protein-coding	8.45825	10.965	8.9535	0.131097	0.280503	0.0461577	0.835937	0	0	0	0	0
Foxred2|A430097D04Rik|D15Bwg0759e|Gm304|-|15 E1|15 36.92 cM|protein-coding	0.036	0.1315	0.04925	1.22025	0.0331994	0.16171	0.786837	0	0	0	0	0
C2cd3|AU020772|-|7|7 E2|protein-coding	1.85275	2.296	1.889	0.0668704	0.587143	-0.0085511	0.976354	1	0	1	0	0
Izumo1|1700058F15Rik|Izumo|-|7|7 B3|protein-coding	0.00875	0.04825	0.0305	0.576953	0.402613	0.0781499	1	0	0	0	0	0
Sp3|D130027J01Rik|-|2|2 C3|protein-coding	8.881	10.865	9.20425	0.0482169	0.67892	0.0174139	0.936706	1	1	1	0	1
Rtl8b|Cxx1b|Mart8c|-|X|X A5|protein-coding	0.42225	0.69825	0.3445	0.43253	0.382069	-0.162344	0.789455	0	0	0	0	0
Trim15|1810012B10Rik|-|17|17 B1|protein-coding	0.10775	0.19275	0.09225	0.421396	0.565154	-0.0781249	0.898239	0	0	0	0	0
Kbtbd7|1110008P08Rik|AU045792|Gm295|-|14|14 D3|protein-coding	3.077	3.06875	3.05925	-0.245545	0.0308165	-0.0393217	0.875728	0	0	0	0	0
Anks6|2210417J20Rik|Ankrd14|Gm635|SamCystin|Samd6|b2b1801.1Clo|-|4|4 B1|protein-coding	0.0845	0.107	0.07	0.0842863	0.912265	-0.152306	0.80315	0	0	0	0	0
Adamts15|-|-|9|9 A4|protein-coding	0.0705	0.121	0.10375	0.480244	0.324549	0.344085	0.464847	0	0	0	0	0
Fbxo10|FBX10|Gm634|-|4|4 B1|protein-coding	0.177	0.24	0.212	0.185702	0.63008	0.171407	0.72055	0	0	0	0	0
Pla2g4f|4732472I07Rik|Gm647|Pla2zeta|-|2|2 E5|protein-coding	0.00475	0.0325	0.08575	0.99816	0.150348	0.53116	1	0	0	0	0	0
Ugt2a2|-|-|5|5 E1|protein-coding	0.0345	0.0255	0.025	-0.382963	0.63897	-0.121821	1	0	0	0	0	0
Nufip2|1110001M19Rik|9530056D24Rik|AI256692|AI461731|PIG1|mKIAA1321|-|11|11 B5|protein-coding	8.01475	9.11425	7.872	-0.0510031	0.838722	-0.0600774	0.824165	0	0	0	0	0
Trappc1|BET5|D11Ertd172e|MUM2|-|11 B3|11 42.51 cM|protein-coding	22.1705	25.5935	22.3345	-0.0327693	0.85843	-0.0238461	0.931023	1	1	0	0	0
Gm5431|EG432555|Irgb9b8|-|11|11 B1.2|protein-coding	0.053	0.20275	0.0875	1.382	0.00591549	0.222824	0.663572	1	1	1	0	0
Crls1|0610009I22Rik|4930557M15Rik|5730490M08Rik|-|2|2 F2|protein-coding	21.4793	19.616	22.8532	-0.375355	0.00248591	0.0451068	0.889108	1	0	1	0	0
Add1|AI256389|-|5 B2|5 17.9 cM|protein-coding	9.44625	9.52875	10.5177	-0.232016	0.0253952	0.114821	0.500604	0	0	0	0	0
Diras2|2900052J15Rik|AI414999|-|13|13 A5|protein-coding	0.00825	0.009	0.0045	-0.0212821	0.979725	-0.0706793	1	0	0	0	0	0
Dcun1d2|AW495713|mFLJ10704|-|8|8 A1.1|protein-coding	5.45525	7.43775	5.18725	0.202327	0.139049	-0.100509	0.669539	1	1	1	1	0
Brd9|AL022779|-|13|13 C1|protein-coding	4.2495	4.2565	3.49325	-0.235225	0.111874	-0.298821	0.0987994	0	0	0	0	0
Fam149b|AA536717|AI428773|Fam149b1|mKIAA0974|-|14|14 A3|protein-coding	7.99925	10.3402	7.97775	0.12936	0.276358	-0.0352501	0.901739	0	0	0	0	0
Larp4|DXErtd793|DXErtd793e|-|15|15 F1|protein-coding	7.63275	10.8108	7.15725	0.259008	0.129058	-0.116426	0.691075	0	0	0	0	0
Shc2|6720466E06|SCK|ShcB|Sli|-|10 C1|10 39.72 cM|protein-coding	0.0185	0.0155	0.03175	-0.159927	0.855065	0.139445	1	0	0	0	0	0
Snx32|B930037P14Rik|Snx6b|-|19|19 A|protein-coding	2.41325	1.9355	2.3025	-0.54377	0.0110996	-0.0973702	0.758585	0	0	0	0	0
Cep170b|AI466840|AW555464|Kiaa0284|mKIAA0284|-|12 F1|12 61.2 cM|protein-coding	8.544	7.79075	8.5555	-0.375735	0.00879084	-0.0337093	0.900701	1	1	0	0	0
Ankrd28|AI465466|AI604979|E430019N21Rik|mKIAA0379|-|14|14 B|protein-coding	7.225	9.8885	7.2565	0.213642	0.1064	-0.0274475	0.919661	1	0	1	0	0
Pdp2|4833426J09Rik|Gm1705|mKIAA1348|-|8|8 D3|protein-coding	4.23825	27.8343	6.7425	2.21529	3.71695e-09	0.490694	0.170207	1	1	0	1	0
Rabl6|B230208H17Rik|Rbel1|Rbel1a|Rbel1b|parf|-|2|2 A3|protein-coding	9.4215	10.1385	8.9565	-0.137884	0.371327	-0.103422	0.655023	0	0	0	0	0
Inpp4b|E130107I17Rik|-|8 C2|8 39.02 cM|protein-coding	0.03925	0.077	0.0355	0.526044	0.436051	-0.0614287	0.922744	0	0	0	0	0
Tsku|9530051K01Rik|E2ig4|Lrrc54|Tsk|-|7|7 E1|protein-coding	74.34	177.185	94.9253	0.912891	0.0148148	0.242018	0.588653	1	1	1	1	0
Pcnp|1110018D06Rik|AI647035|-|16|16 C1.1|protein-coding	4.79875	5.87675	5.334	0.0545117	0.741309	0.111999	0.621089	0	0	0	0	0
Cdkl5|BC038161|Stk9|-|X F4|X 73.95 cM|protein-coding	0.69425	1.10425	0.64	0.417504	0.0833954	-0.112122	0.835279	0	0	0	0	0
Zfp873|-|-|10|10 C1|protein-coding	1.464	1.11575	1.03525	-0.606592	0.0148717	-0.473983	0.0553298	0	0	0	0	0
Carmil3|Lrrc16b|mFLJ00240|-|14|14 C3|protein-coding	0.0415	0.04425	0.04975	-0.0907203	0.911698	0.0973642	0.881114	0	0	0	0	0
Methig1|Mettl7a2-Higd1c|Mettl7a2Higd1c|Mettl7a2higd1c|UbiE-YGHL1|-|15|15 F1|protein-coding	0.081	0.02825	0.03425	-0.936398	0.184451	-0.332214	1	0	0	0	0	0
Zbtb45|BB161562|Gm157|Zfp499|-|7|7 A1|protein-coding	5.356	3.7125	3.20725	-0.745814	0.00530248	-0.656671	0.0119902	0	0	0	0	0
C1ql4|C1qtnf11|CTRP11|-|15|15 F1|protein-coding	0.05375	0.14675	0.03375	0.516316	0.507508	-0.0745468	1	0	0	0	0	0
Mctp2|Gm489|-|7|7 D1|protein-coding	2.207	1.4715	2.7865	-0.817894	7.07983e-13	0.273021	0.347982	0	0	0	0	0
Lrp3|-|-|7|7 B2|protein-coding	7.1945	8.3045	5.62175	-0.0365372	0.865006	-0.369689	0.0289225	0	0	0	0	0
Triobp|AI428493|EST478828|Tara|mKIAA1662|-|15 E1|15 37.7 cM|protein-coding	7.25975	7.01975	9.0565	-0.292137	0.0260594	0.268962	0.121901	0	0	0	0	0
Cyp2c67|C730004C24Rik|-|19|19 C3|protein-coding	141.05	27.0985	98.0555	-2.5459	9.28539e-33	-0.452609	0.154226	0	0	0	0	0
Hmcn1|EG545370|FIBL-6|Gm201|-|1|1 G1|protein-coding	0.17225	0.1705	0.1815	-0.238924	0.334022	0.0384717	0.921562	0	0	0	0	0
Zfp607a|4732475C15Rik|Zfp607|-|7|7 A3|protein-coding	0.48325	0.45275	0.4985	-0.318175	0.244281	0.00799411	0.987611	0	0	0	0	0
C330021F23Rik|2610027C06Rik|Rps23r1|Rps23rg1|-|8|8 A1.1|protein-coding	0.60825	0.95375	1.28025	0.366862	0.410897	0.695448	0.0520348	1	0	1	0	0
Cebpz|AI848081|CBF2|Cbf|Cebpa-rs1|-|17|17 E3|protein-coding	10.4983	11.0318	9.915	-0.169316	0.107656	-0.116425	0.49549	0	0	0	0	0
Adarb1|1700057H01Rik|AW124433|AW558573|Adar2|BB220382|D10Bwg0447e|Red1|-|10 C1|10 39.72 cM|protein-coding	2.72125	6.8635	4.44525	1.07624	3.12794e-11	0.612509	0.00235124	1	1	0	0	0
Gm128|Ment|pmis1|-|3|3 F2.1|protein-coding	0.04675	0.04625	0.08575	-0.103299	0.914768	0.206407	1	0	0	0	0	0
Zfp62|-|-|11 B1.2|11 29.23 cM|protein-coding	3.87575	4.552	3.54775	-0.0115682	0.950706	-0.149247	0.549698	0	0	0	0	0
Apol7b|-|-|15|15 D3|protein-coding	0.0195	0.01425	0.023	-0.284215	0.730344	0.019239	1	0	0	0	0	0
Gm14325|-|-|2|2 H4|protein-coding	1.623	0.92425	1.50825	-1.03509	1.68428e-10	-0.134187	0.617245	0	0	0	0	0
Ankrd34a|AW060394|Ankrd34|-|3|3 F2.1|protein-coding	0.02275	0.0115	0.012	-0.323267	0.666773	-0.105298	1	0	0	0	0	0
Timm9|2810011L15Rik|Tim10a|Timm10|-|12 C2|12|protein-coding	19.5617	16.9153	15.1457	-0.450614	0.00948756	-0.37448	0.0611519	0	0	0	0	0
Ttbk2|2610507N02Rik|AI326283|B930008N24Rik|TTK|Ttbk|Ttbk1|mKIAA0847|-|2|2 E5|protein-coding	0.80575	1.01225	0.9025	0.0837454	0.666265	0.116229	0.702117	0	0	0	0	0
Sept10|4921515A04Rik|9430099J10Rik|AA408298|AI874685|-|10|10 B4|protein-coding	4.637	4.6425	4.92575	-0.236573	0.174619	0.0455956	0.903208	0	0	0	0	0
N4bp2|B3bp|E430014I16|Gm1791|Gm868|-|5|5 C3.1|protein-coding	5.9555	6.80125	5.74325	-0.047126	0.789289	-0.0791722	0.757999	0	0	0	0	0
Rfx4|4933412G19Rik|NYD-sp10|-|10|10 C1|protein-coding	0.31675	2.47175	0.167	2.51568	1.37367e-14	-0.501883	0.250488	1	1	1	1	0
Bod1|2310022M17Rik|BOD2.1|Fam44b|-|11 A4|11 18.55 cM|protein-coding	9.881	13.3552	10.508	0.184482	0.199012	0.0518562	0.862402	0	0	0	0	0
Trp53i13|2410019G02Rik|Tp53i13|-|11|11 B5|protein-coding	1.74275	1.83425	2.01975	-0.165833	0.618168	0.144671	0.740221	1	1	0	0	1
Ddx49|R27090_2|-|8|8 B3.3|protein-coding	9.65375	10.9808	8.84025	-0.0609984	0.66147	-0.154057	0.423277	1	1	0	0	0
Cyb5d2|9330151E16Rik|Gm2|-|11|11 B4|protein-coding	5.709	7.033	6.65275	0.0621282	0.69899	0.178313	0.219349	1	1	0	0	0
Pitpnm3|A330068P14Rik|AI848332|Ackr6|Gm880|-|11|11 B4|protein-coding	0.02425	0.014	0.02675	-0.645234	0.367198	0.0486638	0.936747	0	0	0	0	0
Zfp667|A830025F02Rik|Mip1|ZNF667|-|7|7 A1|protein-coding	0.64025	0.50725	0.62625	-0.55565	0.035026	-0.0651843	0.87652	0	0	0	0	0
Rbfox3|Fox-3|Hrnbp3|NeuN|Neuna60|-|11 E2|11 83.22 cM|protein-coding	0.073	0.148	0.18675	0.65401	0.214222	0.749115	0.0452124	0	0	0	0	0
Pilrb2|EG545812|-|5|5 G2|protein-coding	0.16525	0.6905	0.25375	1.56881	0.000202757	0.267011	0.615718	0	0	0	0	0
Qsox1|1300003H02Rik|QSOX|Qscn6|SOx|b2b2673Clo|-|1|1 G3|protein-coding	54.5468	110.367	88.618	0.761065	0.00109494	0.622155	0.000144145	0	0	0	0	0
Zfp563|D10628|D130054H01|NTfin7|Zfp413|-|17|17 B1|protein-coding	1.06925	0.86575	1.02225	-0.546227	0.000348396	-0.0956206	0.709827	0	0	0	0	0
Rc3h1|5730557L09Rik|Gm551|N28103|mKIAA2025|-|1|1 H2.1|protein-coding	3.77475	4.7675	4.06875	0.100266	0.668273	0.0670176	0.812718	0	0	0	0	0
Pik3r1|PI3K|p50alpha|p55alpha|p85alpha|-|13 D1|13 53.92 cM|protein-coding	19.078	25.2335	16.5115	0.167709	0.509299	-0.230637	0.276564	0	0	0	0	0
Lrig2|4632419I10Rik|BB096938|LIG-2|-|3|3 F2.2|protein-coding	1.0425	1.63	1.20375	0.398206	0.0162596	0.163928	0.42335	0	0	0	0	0
Ntrk2|GP145-TrkB/GP95-TrkB|Tkrb|trk-B|trkB|-|13 B1|13 31.2 cM|protein-coding	2.078	5.389	0.77725	1.07034	0.000139139	-0.545494	0.18542	1	1	0	0	1
Atf2|Atf-2|CRE-BP|Creb2|D130078H02Rik|D18875|Tg(Gzma-Klra1)7Wum|mXBP|-|2|2 C3|protein-coding	8.04425	9.61125	7.93925	0.0150786	0.903841	-0.0519032	0.827056	0	0	0	0	0
Arl14ep|2700007P21Rik|4930448O08Rik|ARF7EP|-|2|2 E3|protein-coding	3.917	5.89275	3.2965	0.331132	0.0443185	-0.265314	0.181158	0	0	0	0	0
Cracr2b|6330520A15Rik|BC026645|Cracr2a|Efcab4|Efcab4a|-|7|7 F5|protein-coding	1.433	1.777	2.025	0.0652303	0.84522	0.394273	0.149856	0	0	0	0	0
Ccdc93|4633402D15Rik|9230102M16Rik|-|1|1 E2.3|protein-coding	2.85825	3.57275	2.3355	0.0716777	0.603632	-0.318742	0.00754911	0	0	0	0	0
Zfp78|A330079D15|KRAB12|Zfp77|-|7 A1|7 3.69 cM|protein-coding	0.21925	0.28275	0.1975	0.0969799	0.835506	-0.147867	0.748043	0	0	0	0	0
Cxadr|2610206D03Rik|AU016810|AW553441|CAR|MCAR|MCVADR|-|16|16 C3.1|protein-coding	10.2575	15.3075	18.554	0.329799	0.00292428	0.783706	2.41865e-11	0	0	0	0	0
LOC547349|-|-|17|17 B1|protein-coding	59.8488	83.4673	72.8838	0.239311	0.19555	0.229168	0.308504	1	0	1	0	0
Mbp|C76307|Hmbpr|R75289|golli-mbp|jve|mld|shi|-|18 E3|18 55.84 cM|protein-coding	0.11875	0.21875	0.1685	0.565942	0.203254	0.28547	0.57195	0	0	0	0	0
Trp53i11|Tp53i11|-|2|2 E1|protein-coding	1.7035	2.435	2.4815	0.267062	0.182819	0.45103	0.0494573	0	0	0	0	0
Vegfa|Vegf|Vpf|-|17 C|17 22.79 cM|protein-coding	42.7118	50.1805	41.084	-0.011391	0.955337	-0.0853718	0.727502	0	0	0	0	0
Tpd52|AI043038|mD52|-|3|3 A1|protein-coding	1.75225	2.501	1.8015	0.269072	0.0263383	0.00525914	0.9875	0	0	0	0	0
Dffa|A330085O09Rik|DFF35|Dff45|ICAD|ICAD-L|ICAD-S|-|4|4 E2|protein-coding	6.21025	7.1055	5.6415	-0.0506361	0.764766	-0.165968	0.401859	1	0	1	0	0
Stx3|Syn-3|-|19|19 A|protein-coding	2.0445	3.13	2.2165	0.367979	0.0483444	0.077738	0.789745	0	0	0	0	0
Pja2|AI447901|AL022700|Neurodap1|mKIAA0438|-|17|17 E1.1|protein-coding	9.8425	10.5683	11.2758	-0.140044	0.132913	0.153109	0.446588	0	0	0	0	0
St6galnac6|ST6GalNAcVI|Siat7f|-|2|2 B|protein-coding	16.6127	20.4013	17.635	0.0599149	0.781066	0.0467467	0.861289	0	0	0	0	0
Dclre1b|AI452214|Apollo|SNMIB|mSNM1B|-|3|3 F2.2|protein-coding	1.2675	1.40525	1.37825	-0.0906389	0.758722	0.0794258	0.825581	0	0	0	0	0
Tapbp|D17Wsu91e|TPN|-|17 B1|17 17.98 cM|protein-coding	29.5592	34.7915	36.0162	-0.000148525	0.999524	0.23962	0.11354	0	0	0	0	0
Klc1|AI874768|Kns2|-|12 F1|12 61.13 cM|protein-coding	5.76525	7.03275	5.41175	0.0394377	0.850792	-0.11905	0.629901	0	0	0	0	0
Rtn2|MMS10-P|Ms10p|NSPLI|Nspl1|-|7 A3|7 9.54 cM|protein-coding	0.21575	0.17525	0.20325	-0.427896	0.546348	-0.0654708	0.919997	0	0	0	0	0
Miip|AA553001|AI853621|D4Wsu114e|IIP45|-|4 E1-E2|4 78.56 cM|protein-coding	6.17225	6.77075	6.4885	-0.107096	0.488135	0.0361802	0.922579	0	0	0	0	0
Serinc4|-|-|2|2 E5|protein-coding	4.65625	5.2175	5.01	-0.0788563	0.6042	0.0662042	0.778026	0	0	0	0	0
Adcyap1r1|2900024I10Rik|AI846590|PAC1|PAC1R|PACAP1-R|-|6|6 B3|protein-coding	0.1295	0.12575	0.227	-0.242808	0.601392	0.559388	0.11846	0	0	0	0	0
Zfp943|4930432O21Rik|-|17|17 A3.3|protein-coding	3.6185	4.09475	3.888	-0.0644796	0.662545	0.064648	0.837154	0	0	0	0	0
Wdr61|2700038L12Rik|2810418I05Rik|REC14|-|9|9 A5.3|protein-coding	31.0165	26.7585	30.6745	-0.453133	7.94267e-06	-0.0525051	0.814563	0	0	0	0	0
Orc2|AU041563|Orc2l|-|1|1 C1.3|protein-coding	1.57875	2.6975	1.76225	0.517315	0.00782619	0.114069	0.754804	0	0	0	0	0
Sema3g|AK129018|-|14|14 B|protein-coding	0.07175	0.042	0.05475	-0.683111	0.324761	-0.157395	0.787911	0	0	0	0	0
Gpr17|AI853548|-|18 B1|18|protein-coding	1.86475	4.46225	1.55375	1.00257	1.59748e-09	-0.261599	0.3608	0	0	0	0	0
Eno1b|EG433182|Eno1|Gm5506|-|18 C|18|protein-coding	27.885	47.684	38.9785	0.52533	0.00212118	0.405557	0.0636152	0	0	0	0	0
Sufu|Su(fu)|-|19 C3|19 38.85 cM|protein-coding	1.22675	1.50525	1.29075	0.0446323	0.826092	0.0308874	0.926829	0	0	0	0	0
Bclaf1|2610102K23Rik|2700025J07Rik|2810454G14Rik|5730534O06Rik|AI450190|AW556225|Btf|mKIAA0164|-|10|10 A3|protein-coding	9.2425	10.6807	9.84775	-0.0309061	0.834022	0.0563884	0.796926	0	0	0	0	0
Src|AW259666|pp60c-src|-|2 H1|2 78.35 cM|protein-coding	0.46075	0.67225	1.07425	0.283337	0.326125	0.924896	0.000898155	0	0	0	0	0
Depdc5|AV016528|-|5 B1|5 17.35 cM|protein-coding	1.9075	1.916	1.63875	-0.237763	0.117803	-0.23398	0.315765	0	0	0	0	0
Hmga1|AL023995|Hmga1a|Hmga1b|Hmgi|Hmgiy|Hmgy|-|17 A3.3|17 14.5 cM|protein-coding	1.4605	1.3285	2.26725	-0.364487	0.197368	0.518081	0.0454115	0	0	0	0	0
Spag9|3110018C07Rik|4733401I23Rik|4831406C20Rik|AW552012|JLP|JSAP2|JSAP2a|Jip4|Mapk8ip4|syd1|-|11|11 D|protein-coding	16.311	12.6807	18.109	-0.60327	5.01695e-13	0.111189	0.557334	0	0	0	0	0
Btbd3|mKIAA0952|-|2|2 F3|protein-coding	1.3085	1.12125	1.47425	-0.457669	0.00229868	0.122651	0.688232	0	0	0	0	0
Crebbp|AW558298|CBP|CBP/p300|KAT3A|p300/CBP|-|16 A1|16 2.4 cM|protein-coding	5.3865	7.26825	4.678	0.185825	0.167179	-0.227226	0.167761	0	0	0	0	0
Camk2d|2810011D23Rik|8030469K03Rik|CaMK II|[d]-CaMKII|-|3|3 G1|protein-coding	1.13625	1.3535	1.43625	0.00562581	0.978427	0.266116	0.346049	0	0	0	0	0
Aptx|2410016G21Rik|AA388047|FHA-HIT|-|4|4 A5|protein-coding	1.85925	1.75475	1.75275	-0.322274	0.0207632	-0.112978	0.64382	0	0	0	0	0
Sox6|AI987981|SOX-LZ|-|7 F1|7 61.29 cM|protein-coding	2.2425	3.44425	1.862	0.375769	0.0209968	-0.270659	0.288492	0	0	0	0	0
Pus1|A730013B20Rik|MPUS1|mPus1p|-|5|5 F|protein-coding	7.836	9.4325	7.69625	0.0208005	0.92864	-0.0622708	0.773053	1	1	0	0	0
Pde1c|-|-|6 B3|6 27.65 cM|protein-coding	0.014	0.01175	0.02275	-0.333641	0.672545	0.241567	0.643258	0	0	0	0	0
Prrx1|A230024N07Rik|AA755424|AI385634|AI843499|K-2|Pmx|Pmx1|Prx1|mHox|-|1 H2.1|1 70.53 cM|protein-coding	0.03175	0.06925	0.049	0.641429	0.351334	0.204664	0.70334	0	0	0	0	0
Sh2d2a|Lad|Ribp|Tsad|-|3 F1|3 38.78 cM|protein-coding	0.05675	0.1165	0.0895	0.653153	0.202724	0.307219	0.550326	0	0	0	0	0
Ankrd12|2900001A12Rik|AI447928|ANCO-2|AV347965|GAC-1|mKIAA0874|-|17|17 E1.1|protein-coding	1.592	1.1305	1.6755	-0.732103	1.02064e-07	0.0318968	0.931807	0	0	0	0	0
Slc23a4|2010107G12Rik|Gm468|-|6|6 B1|protein-coding	0.016	0.02	0.003	0.0259448	0.975242	-0.0652995	1	0	0	0	0	0
Cfhr2|Cfhrb_4/2|-|1|1 F|protein-coding	141.371	140.996	168.453	-0.223802	0.429184	0.201248	0.425672	0	0	0	0	0
Ccdc141|2610301F02Rik|CAMDI|-|2|2 C3|protein-coding	1.60025	2.94075	1.84125	0.61596	0.00123082	0.146418	0.683644	0	0	0	0	0
Maf|2810401A20Rik|A230108G15Rik|AW047063|c-maf|-|8 E1|8 62.61 cM|protein-coding	8.23475	10.3023	8.6165	0.0739887	0.735014	0.0230173	0.952157	0	0	0	0	0
Dram2|2010305N14Rik|2610318G18Rik|AI647667|Tmem77|-|3|3 F2.3|protein-coding	19.4825	18.013	20.4683	-0.354708	0.000139941	0.0338154	0.888561	0	0	0	0	0
Nr2c2ap|2310073E15Rik|-|8|8 B3.3|protein-coding	9.8565	10.5073	9.733	-0.151131	0.379021	-0.0515186	0.844609	1	1	0	0	0
Rfxank|Tvl1|-|8|8 B3.3|protein-coding	4.429	4.7295	5.7755	-0.149859	0.362113	0.33283	0.014601	1	1	0	0	0
Zbtb43|1700010E06Rik|Zfp297b|mKIAA0414|-|2|2 B|protein-coding	5.2245	8.4565	5.3405	0.448667	1.16712e-07	-0.00258174	0.991116	0	0	0	0	0
Ikzf1|5832432G11Rik|Ikaros|LyF-1|Zfpn1a1|Znfn1a1|hlk-1|mKIAA4227|-|11 A1|11 7.02 cM|protein-coding	0.265	0.79075	0.36775	1.2749	1.93845e-07	0.324764	0.432506	0	0	0	0	0
Trim26|AI462198|Zfp173|Zfp1736|-|17 B1|17 19.16 cM|protein-coding	9.863	13.338	9.8595	0.192217	0.241892	-0.0295775	0.925505	0	0	0	0	0
Cadm1|2900073G06Rik|3100001I08Rik|AI987920|Bl2|Igsf4|Igsf4a|Necl2|RA175|RA175A|RA175B|RA175C|RA175N|ST17|SgIGSF|SynCam|Tslc1|-|9|9 A5.3|protein-coding	6.6675	4.82025	5.994	-0.706213	1.67854e-13	-0.184669	0.204303	0	0	0	0	0
Il1rl1|DER4|Fit-1|Ly84|ST2L|St2|St2-rs1|T1|T1/ST2|-|1 B|1 19.19 cM|protein-coding	0.0065	0.0135	0.0105	0.26135	0.748623	0.0808039	1	0	0	0	0	0
Gm527|-|-|12|12 C1|protein-coding	0.59375	0.33125	0.52625	-0.99369	0.00986129	-0.166145	0.743805	0	0	0	0	0
Szrd1|1110022I03|D4Ertd22e|-|4 D3|4 73.38 cM|protein-coding	21.9348	25.551	21.2028	-0.0224658	0.820079	-0.0820084	0.590303	1	0	1	0	0
Ms4a7|9130422I10Rik|A430103C15Rik|CD20l4|CFFMA|-|19|19 A|protein-coding	0.10025	0.1075	0.628	-0.100482	0.912252	0.918055	0.00725943	0	0	0	0	0
Snx22|Gm1120|-|9|9 C|protein-coding	45.663	45.8575	36.449	-0.23821	0.0965223	-0.320118	0.208266	0	0	0	0	0
Otud7b|2900060B22Rik|4930463P07Rik|AI462125|CEZANNE|Trabid2|Za20d1|-|3|3 F2.1|protein-coding	4.1235	5.0715	3.70325	0.0493399	0.742841	-0.184825	0.392946	0	0	0	0	0
Ccdc50|C3orf6|-|16 B2|16 18.98 cM|protein-coding	9.14375	9.7925	9.32175	-0.142573	0.0546953	-0.00638487	0.977888	0	0	0	0	0
Cant1|5830420C20Rik|Apy1h|D11Bwg0554e|Entpd8|SCAN-1|Shapy|-|11 E2|11 83.15 cM|protein-coding	10.2878	12.0717	11.2683	-0.01138	0.924879	0.0923693	0.568283	0	0	0	0	0
Cdc6|CDC18L|-|11|11 D|protein-coding	0.038	0.1175	0.08125	1.07711	0.0514758	0.49477	0.260788	0	0	0	0	0
Dnm1l|6330417M19Rik|AI450666|Dlp1|Dnmlp1|Drp1|python|-|16|16 A2|protein-coding	11.784	18.944	11.8835	0.441899	9.00352e-06	-0.0204191	0.936329	1	0	1	0	0
Dnajc19|1810055D05Rik|AA959924|Tim14|-|3 A3|3|protein-coding	12.5098	12.1525	13.0073	-0.281752	0.0160341	0.0182323	0.936229	0	0	0	0	0
Ensa|1700020C18Rik|2610007F17Rik|AI451924|-|3|3 F2.1|protein-coding	12.007	17.489	12.3763	0.300513	0.00293043	0.00897288	0.965878	0	0	0	0	0
Entpd5|AI196558|AI987697|Cd39l4|ER-UDPase|NTPDase-5|NTPDase5|Pcph|mNTPase|-|12 D1|12 39.18 cM|protein-coding	107.829	46.2737	84.8328	-1.44891	7.20446e-35	-0.34408	0.150303	0	0	0	0	0
Npnt|1110009H02Rik|AA682063|AI314031|Nctn|POEM|-|3|3 G3|protein-coding	0.06825	1.0165	0.0625	2.9045	2.45075e-09	-0.0752622	0.909977	1	1	1	0	1
Pik3cd|2410099E07Rik|2610208K16Rik|AW545373|p110delta|-|4|4 E2|protein-coding	0.558	1.73875	0.9665	1.36893	1.83886e-16	0.529553	0.162275	0	0	0	0	0
Pknox2|D230005H23Rik|Prep2|-|9|9 A4|protein-coding	0.05425	0.08225	0.091	0.265747	0.705505	0.310674	0.544095	0	0	0	0	0
Sla|Slap|Slap-1|-|15 D2|15 29.3 cM|protein-coding	0.58075	1.339	0.8325	0.885782	0.00689882	0.271533	0.602991	0	0	0	0	0
Slc16a6|AW743111|ESTM12|MCT 6|MCT 7|MCT6|-|11|11 E1|protein-coding	1.38425	6.1	1.193	1.82741	3.62531e-15	-0.215801	0.491922	1	0	1	0	0
Vrk1|51PK|-|12|12 E-F1|protein-coding	1.36475	1.499	1.3185	-0.111525	0.678581	-0.0834395	0.786613	0	0	0	0	0
Magi1|AIP3|BAP1|Baiap1|Gukmi1|MAGI1c|Magi-1|TNRC19|WWP3|mKIAA4129|-|6|6 D1|protein-coding	3.58725	3.9965	3.46225	-0.0888469	0.635139	-0.0766687	0.786676	0	0	0	0	0
Psme2|AA589371|AI788882|PA28b|-|14 C3|14 28.19 cM|protein-coding	15.976	20.9393	17.5813	0.148856	0.399088	0.0951466	0.721438	0	0	0	0	0
Atad5|C130052G03Rik|FRAG1|Gm17|-|11|11 B5|protein-coding	0.2405	0.31925	0.26875	0.154401	0.586725	0.102293	0.836612	0	0	0	0	0
Ugt2b36|-|-|5|5 E1|protein-coding	515.204	313.575	385.42	-0.948058	8.87632e-19	-0.396302	0.126378	0	0	0	0	0
Pdzd4|B230341P03|D130075J17Rik|Kiaa1444-hp|LU1|PDZRN4L|Pdzk4|Pdzrnk4l|Xlu|-|X|X A7.3|protein-coding	0.168	0.19575	0.11925	-0.0288139	0.963963	-0.313268	0.53261	0	0	0	0	0
Unc13a|2410078G03Rik|Munc13-1|-|8|8 B3.3|protein-coding	0.07025	0.078	0.02975	-0.0561696	0.928698	-0.520782	0.219121	0	0	0	0	0
Urb2|C77575|mKIAA0133|-|8|8 E2|protein-coding	1.9675	2.104	2.0555	-0.144925	0.426561	0.0270422	0.924545	0	0	0	0	0
Nova2|Gm1424|-|7|7 A3|protein-coding	0.15275	0.18875	0.1695	0.0635884	0.89381	0.0825723	0.878889	0	0	0	0	0
Usf3|5530400K22Rik|Gm1779|Gm608|mKIAA2018|-|16|16 B4|protein-coding	5.8245	9.0815	5.47025	0.391632	0.000673879	-0.115414	0.677283	0	0	0	0	0
Mex3a|2700083E18Rik|Gm411|Rkhd4|-|3|3 F1|protein-coding	0.01625	0.0355	0.02075	0.629111	0.357482	0.103543	1	0	0	0	0	0
Ate1|AI225793|AW547406|-|7|7 F3|protein-coding	5.85625	7.5445	6.45575	0.123419	0.167903	0.102791	0.565505	0	0	0	0	0
Zswim5|4933426E21Rik|AI503093|mKIAA1511|-|4|4 D1|protein-coding	0.59475	0.88075	0.752	0.319377	0.0814125	0.274761	0.320873	0	0	0	0	0
Zmynd15|-|-|11|11 B3|protein-coding	1.1245	1.4095	1.4905	0.0798219	0.758749	0.277384	0.515461	0	0	0	0	0
Usp32|2900074J03Rik|6430526O11Rik|AW045245|-|11|11 C|protein-coding	5.0275	6.74175	5.21675	0.182646	0.122747	0.0192613	0.936229	0	0	0	0	0
Trim38|Gm23|-|13|13 A3.1|protein-coding	0.0255	0.05925	0.02975	0.421619	0.59661	0.0254137	1	0	0	0	0	0
Specc1|2810012G08Rik|B230396K10Rik|Cytsb|-|11|11 B2|protein-coding	0.165	0.33875	0.22375	0.748919	0.0269417	0.295728	0.507447	0	0	0	0	0
Rilp|AI835553|Gm857|-|11|11 B5|protein-coding	13.3887	21.5852	13.6943	0.441704	0.00205046	-6.12976e-05	0.999874	0	0	0	0	0
Gm4788|Cfhrc|EG214403|-|1|1 F|protein-coding	79.898	64.8265	72.011	-0.53169	0.000600018	-0.176106	0.374231	0	0	0	0	0
Safb2|AA389433|AI255170|mKIAA0138|-|17|17 D|protein-coding	16.3352	15.9183	14.9518	-0.281249	0.00436315	-0.156084	0.502237	0	0	0	0	0
Sec23ip|D7Ertd373e|p125|-|7 F3|7 70.51 cM|protein-coding	6.29525	8.14725	6.663	0.129957	0.433496	0.0450263	0.88478	0	0	0	0	0
Man1b1|E430019H13Rik|ERMan1|Gm108|MANA-ER|-|2|2 A3|protein-coding	11.8997	11.948	11.5858	-0.238526	0.00606452	-0.0730832	0.63301	0	0	0	0	0
Fcrlb|FREB-2|FREB2|FcRL2|Fcrlm2|Fcry|mFCRL2|-|1|1 H3|protein-coding	0.031	0.049	0.0525	0.19148	0.831874	0.109511	1	0	0	0	0	0
Kcp|AW060220|CRIM-2|Crim2|Gm793|KCP-1|-|6|6 A3.3|protein-coding	0.79	0.6005	1.18625	-0.618586	0.0162798	0.48493	0.0453031	0	0	0	0	0
Mettl17|2310032K15Rik|D14Ertd209e|Mett11d1|-|14 C1|14 26.71 cM|protein-coding	7.324	6.3235	7.10725	-0.452703	0.00563809	-0.0723005	0.806934	0	0	0	0	0
Zc3h18|1190001B23Rik|5830416A07Rik|Nhn1|-|8|8 E1|protein-coding	11.6497	15.526	11.406	0.169257	0.0734839	-0.0617079	0.757878	1	0	1	0	0
Mcat|AI225907|BC025519|-|15|15 E1|protein-coding	10.5745	11.261	10.932	-0.147839	0.229365	0.0152021	0.956439	1	1	0	0	1
Ndufs5|AI256693|-|4|4 D2.2|protein-coding	11.2915	14.7263	13.0488	0.136863	0.582432	0.163461	0.500272	0	0	0	0	0
Prr7|XM_484263|-|13|13 B1|protein-coding	0.06475	0.16725	0.1015	0.696765	0.323307	0.108869	1	1	1	0	0	0
Dkc1|BC068171|-|X|X A7.3|protein-coding	5.93125	5.06125	5.11175	-0.471841	1.80733e-06	-0.235766	0.210732	0	0	0	0	0
Nudt10|AI853080|Dipp3a|-|X|X A1.1|protein-coding	0.0235	0.12025	0.03925	1.1915	0.0767228	0.108717	1	0	0	0	0	0
Gsk3a|2700086H06Rik|-|7|7 A3|protein-coding	19.3855	24.3453	19.0587	0.0865545	0.461094	-0.0556877	0.796926	0	0	0	0	0
Mrpl41|MRP-L27|Rpml27|-|2|2 A3|protein-coding	4.14675	4.2695	4.08875	-0.201691	0.201599	-0.0505318	0.864614	1	1	0	0	0
Smg1|2610207I05Rik|5430435M13Rik|C130002K18Rik|mKIAA0421|-|7|7 F1|protein-coding	5.86625	5.77875	6.3225	-0.26622	0.00354415	0.0671093	0.766577	0	0	0	0	0
Agxt2|AI303810|AI663818|-|15|15 A1|protein-coding	74.133	39.522	84.7218	-1.12552	6.89901e-13	0.139006	0.64461	1	1	0	0	1
Pecam1|C85791|Cd31|PECAM-1|Pecam|-|11|11 E1|protein-coding	3.5865	5.9485	4.85725	0.467637	0.0279203	0.346607	0.218106	0	0	0	0	0
Pear1|3110045G13Rik|Jedi-1|Megf12|-|3|3 F1|protein-coding	1.84975	2.21	2.2465	0.0164873	0.953921	0.210899	0.509818	0	0	0	0	0
Sybu|Golsyn|-|15|15 B3.2|protein-coding	0.05825	0.37125	0.07375	1.96112	6.68463e-05	0.117127	0.852796	0	0	0	0	0
Klhdc9|1190002J23Rik|AA087357|ESTM31|-|1 H3|1 79.36 cM|protein-coding	3.77125	3.14025	4.3725	-0.493347	0.00839564	0.160869	0.556734	0	0	0	0	0
Ccdc189|Gm166|-|7|7 F3|protein-coding	4.07625	3.86175	3.85775	-0.316273	0.0975695	-0.10626	0.761669	0	0	0	0	0
Acmsd|-|-|1|1 E3|protein-coding	13.3865	6.5485	25.5182	-1.19969	0.000141368	0.724221	0.00847495	0	0	0	0	0
Lrrc14b|AI595366|-|13|13 C1|protein-coding	1.54175	1.665	1.715	-0.132289	0.650688	0.111116	0.725378	0	0	0	0	0
Cd69|5830438K24Rik|AI452015|AIM|VEA|-|6 F3|6 63.21 cM|protein-coding	0.01825	0.156	0.072	1.51422	0.0203301	0.309605	1	0	0	0	0	0
Ntrk1|C80751|Tkr|TrkA|trk|-|3 F1|3 38.62 cM|protein-coding	0.18475	0.052	0.155	-1.46619	0.012978	-0.0840479	0.885096	0	0	0	0	0
Cd27|S152|Tnfrsf7|Tp55|-|6 F2|6 59.32 cM|protein-coding	0.19425	0.32025	0.22025	0.418186	0.443637	0.0891334	0.892915	0	0	0	0	0
Bbs1|AI451249|D19Ertd609e|-|19|19 A|protein-coding	0.3175	0.28275	0.18925	-0.407936	0.170893	-0.60852	0.0599978	0	0	0	0	0
Commd6|1110059J08Rik|1700063H17Rik|-|14|14 E2.3|protein-coding	22.3505	25.4085	22.6732	-0.0537297	0.691313	-0.0136172	0.949695	0	0	0	0	0
Rnf149|1600023E10Rik|AV037261|C76763|Gm15832|Greul4|-|1|1 B|protein-coding	33.677	37.3757	37.669	-0.0845196	0.617798	0.122312	0.635737	0	0	0	0	0
Rmdn3|1200015F23Rik|AI131757|Fam82a2|Ptpip51|RMD-3|Rmd3|-|2|2 E5|protein-coding	36.1093	36.6878	35.9273	-0.212324	0.0827966	-0.0406929	0.897373	0	0	0	0	0
Spindoc|1700105P06Rik|AI846148|SPIN-DOC|-|19|19 A|protein-coding	0.5615	0.999	0.83325	0.570211	0.0149535	0.473387	0.0595684	0	0	0	0	0
Sdhaf1|0610010E21Rik|AI430885|AW490662|Lyrm8|-|7|7 B1|protein-coding	8.532	12.4292	9.95075	0.293307	0.100534	0.174495	0.56566	1	0	1	0	0
Ecscr|1110006O17Rik|ARIA|-|18|18 B2|protein-coding	1.03025	1.1725	1.431	-0.0628646	0.884972	0.349085	0.330766	1	1	0	0	1
Rnf166|1110031E24Rik|AW555115|Zfp313l|-|8|8 E1|protein-coding	6.55475	9.3205	6.642	0.266858	0.0949927	-0.0141771	0.965308	1	0	1	0	0
1190002N15Rik|GoPro49|HASF|-|9|9 E3.3|protein-coding	9.63125	10.0113	10.5708	-0.183658	0.352181	0.0911455	0.738194	0	0	0	0	0
1700029J07Rik|-|-|8|8 B1.1|protein-coding	0.7825	0.39025	0.663	-1.19012	2.33954e-05	-0.22331	0.612439	1	1	0	0	0
Plekhm2|2310034J19Rik|AI854247|mKIAA0842|-|4|4 E1|protein-coding	2.821	4.415	3.5095	0.397472	0.00397942	0.258918	0.258646	0	0	0	0	0
Dnajb14|5730496F10Rik|-|3|3 G3|protein-coding	3.8655	4.82575	4.68225	0.0787253	0.67673	0.216076	0.482356	0	0	0	0	0
Fbxo33|5730501N20Rik|AI642135|-|12|12 C1|protein-coding	4.48975	6.03625	4.673	0.186123	0.214981	0.0194457	0.948873	0	0	0	0	0
5730507C01Rik|-|-|12|12 A1.2|protein-coding	0.116	0.08125	0.13325	-0.559805	0.396441	0.0846424	0.899158	0	0	0	0	0
Rasl12|4631404I11Rik|-|9|9 C|protein-coding	0.01725	0.05125	0.031	0.631429	0.402647	0.131222	1	1	0	1	0	0
Zfp597|4933407K12Rik|AI462383|AI666357|-|16|16 A1|protein-coding	1.9655	2.73975	1.89925	0.228091	0.135014	-0.080197	0.74066	0	0	0	0	0
Tradd|9130005N23Rik|AA930854|-|8 D3|8 53.04 cM|protein-coding	6.9985	6.4615	7.356	-0.349414	0.0167443	0.0347978	0.912894	0	0	0	0	0
Ephx3|2310063B19Rik|Abhd9|EH3|-|17|17 B1|protein-coding	0.02575	0.0405	0.01875	0.240776	0.784445	-0.0864529	1	1	1	0	0	1
2510002D24Rik|2410043I01Rik|AA163535|AA409624|DXMgi27|-|16|16 A3|protein-coding	13.3867	6.09125	11.5853	-1.36915	1.27534e-23	-0.236058	0.183424	0	0	0	0	0
Dnajc25|2010109C08Rik|2010203O07Rik|-|4|4 B3|protein-coding	10.467	12.3603	10.7067	-0.00124198	0.992859	-0.00150565	0.996126	0	0	0	0	0
Selenoh|2700094K13Rik|Selh|-|2|2 D|protein-coding	7.25925	5.56525	8.43775	-0.606091	0.0017681	0.155266	0.666082	0	0	0	0	0
Slc22a23|3110004L20Rik|-|13|13 A3.3|protein-coding	15.349	19.7013	15.1928	0.121137	0.492321	-0.0406782	0.919994	0	0	0	0	0
1700066B19Rik|SMIM33|-|18|18 B2|protein-coding	0.00675	0.0345	0.022	0.727003	0.303238	0.177581	1	1	1	0	0	1
Fam83e|4930403C10Rik|-|7|7 B3|protein-coding	0.03075	0.026	0.01275	-0.245177	0.779068	-0.221776	1	0	0	0	0	0
Klrg2|2310020F24Rik|-|6|6 B1|protein-coding	0.072	0.10575	0.07075	0.191995	0.812342	-0.0343288	0.958513	0	0	0	0	0
Rab11fip2|4930470G04Rik|A830046J09Rik|AW558126|Nrip11|-|19|19 D3|protein-coding	1.57225	1.579	2.2685	-0.222848	0.372872	0.444714	0.0386753	0	0	0	0	0
Usp31|6330567E21Rik|mKIAA1203|-|7|7 F2|protein-coding	1.23875	1.63225	1.22475	0.144635	0.431554	-0.0520938	0.892697	0	0	0	0	0
Osbp|1110018F06Rik|AW559088|mKIAA4220|-|19 A|19 8.58 cM|protein-coding	17.4548	23.6535	18.7293	0.1892	0.0865088	0.0648373	0.831039	0	0	0	0	0
Cln6|1810065L06Rik|AW743417|D9Bwg1455e|nclf|-|9 B|9 33.89 cM|protein-coding	1.1555	1.15675	2.3	-0.248393	0.41616	0.787664	0.00198556	0	0	0	0	0
Tmem181a|5930418K15Rik|C76977|Gpr178|Tmem181|mKIAA1423|-|17|17 A1|protein-coding	0.42425	0.5055	0.40275	0.00708654	0.984542	-0.0938716	0.860767	1	0	1	0	0
1700057G04Rik|-|-|9|9 E3.3|protein-coding	0.077	0	0.0355	-0.97755	0.113644	-0.200182	1	0	0	0	0	0
Ccdc190|1700084C01Rik|-|1|1 H2.3-H3|protein-coding	0.02225	0.049	0.03425	0.332567	0.6797	0.0815538	1	1	0	1	0	0
Skap1|1700091G21Rik|Scap1|Skap-55|-|11|11 D|protein-coding	0.06175	0.1255	0.045	0.512095	0.482791	-0.124052	1	0	0	0	0	0
C77080|mKIAA1522|-|4|4 D2.2|protein-coding	16.7757	14.699	17.7295	-0.429083	0.00643033	0.0458619	0.907924	0	0	0	0	0
Fam8a1|C78339|-|13|13 A5|protein-coding	15.1237	18.2245	15.7442	0.0279348	0.891986	0.0242433	0.946069	1	1	0	0	1
Gtf3c3|TF3C-gamma|TFIIIC102|-|1|1 C1.1|protein-coding	3.01375	3.2365	3.161	-0.134373	0.362355	0.0328364	0.886946	0	0	0	0	0
Znfx1|AI481105|Astx3|-|2|2 H3|protein-coding	6.1555	11.1135	7.258	0.606332	0.000407278	0.192886	0.383648	0	0	0	0	0
Ncbp1|AU014645|AW538051|CBP80|-|4 B1|4 24.49 cM|protein-coding	8.4235	12.3078	7.88225	0.300702	0.0427646	-0.117194	0.712297	0	0	0	0	0
Usp30|6330590F17Rik|AI851327|D5Ertd483e|-|5 F|5 55.96 cM|protein-coding	6.738	5.9375	6.794	-0.428587	6.88202e-05	-0.0250191	0.904585	0	0	0	0	0
Rpusd3|AI527266|-|6|6 E3|protein-coding	6.3355	8.28075	5.587	0.14395	0.458913	-0.186948	0.557502	0	0	0	0	0
Pwwp2b|AI594893|D7Ertd517e|D930023J19Rik|Pwwp2|-|7 F4|7 84.39 cM|protein-coding	0.77225	0.68475	0.59275	-0.400768	0.140208	-0.343326	0.307648	0	0	0	0	0
Nlrc5|AI451557|AK220210|NOD27|-|8|8 C5|protein-coding	1.7435	2.11425	2.154	0.0472652	0.906856	0.237146	0.468851	1	1	0	0	0
Myzap|AA407270|AV006038|Gcom1|Gm640|Grinl1a7|Myozap|-|9|9 D|protein-coding	0.63175	0.47175	0.61775	-0.603687	0.128333	-0.0540543	0.93058	0	0	0	0	0
Xylb|AI132223|AI327421|-|9|9 F3|protein-coding	60.2525	39.66	49.6932	-0.846295	2.65889e-28	-0.305461	0.00452805	1	1	0	1	0
Pls1|AI427122|-|9|9 E3.3|protein-coding	0.3605	0.76325	0.7775	0.797245	0.0283016	0.821484	0.0060668	0	0	0	0	0
Ttc7b|AA408451|Ttc7l1|-|12|12 E|protein-coding	6.442	9.00925	6.64875	0.245105	0.181848	0.0108456	0.977048	0	0	0	0	0
Prickle1|1110058P22Rik|AW215793|Prickle|b2b019Clo|mpk1|-|15|15 E3|protein-coding	0.783	0.662	0.82925	-0.460272	0.105523	0.0411944	0.91341	0	0	0	0	0
Slc45a4|9330175B01Rik|AW552276|-|15|15 D3|protein-coding	1.455	1.729	1.47625	0.00570884	0.977358	-0.0102014	0.976056	0	0	0	0	0
AU021092|-|-|16|16 A1|protein-coding	1.039	1.35075	1.2375	0.13415	0.741354	0.176907	0.671204	0	0	0	0	0
Mpig6b|AU023871|C6orf25|G6b|Ng31|-|17|17 B1|protein-coding	0.02125	0.0175	0.014	-0.181276	0.838184	-0.0756146	1	0	0	0	0	0
Pdzd8|A630041P07Rik|AV329468|AW228944|Pdzk8|-|19|19 D3|protein-coding	6.63925	8.62775	6.65575	0.135485	0.21225	-0.0291423	0.916734	0	0	0	0	0
Lin7a|AI848705|LIN-7A|MALS-1|TIP-33|Veli|Veli1|-|10|10 D1|protein-coding	5.8765	7.63725	2.85125	0.136176	0.543803	-0.970087	7.41807e-08	1	1	0	0	0
Pnrc1|5730463C12Rik|B4-2|PRR2|Prol2|-|4|4 A5|protein-coding	16.8347	45.502	20.4387	0.983097	0.063411	0.204821	0.579119	0	0	0	0	0
Slc5a10|C330021F16Rik|SGLT5|-|11|11 B2|protein-coding	0.0605	0.1325	0.11725	0.620546	0.35507	0.372986	0.441091	0	0	0	0	0
Itga1|CD49A|E130012M19Rik|Vla1|-|13 D2.2|13 64.61 cM|protein-coding	4.04225	7.3625	3.76	0.619176	1.23141e-08	-0.126934	0.654748	1	0	1	0	0
Mcrip1|Fam195b|-|11|11 E2|protein-coding	12.3895	11.129	10.589	-0.400116	0.000204934	-0.253176	0.123373	0	0	0	0	0
Vcpkmt|Gm71|Mettl21d|Mettl221d|VCP-KMT|-|12|12 C2|protein-coding	3.3295	3.3525	1.78125	-0.213967	0.637642	-0.726358	0.0175965	0	0	0	0	0
Yeats2|BC042768|mKIAA1197|-|16|16 A3|protein-coding	2.10875	2.0415	1.64225	-0.29413	0.0381766	-0.369306	0.0464965	0	0	0	0	0
Cblb|AI429560|AI851073|Cbl-b|-|16|16 B5|protein-coding	1.38875	1.454	1.56825	-0.179962	0.537526	0.119555	0.759133	0	0	0	0	0
Cln5|A730075N08Rik|-|14 E2.3|14 51.71 cM|protein-coding	11.903	9.8375	13.1177	-0.507972	0.000397075	0.0943438	0.732563	0	0	0	0	0
Ccdc114|-|-|7|7 B3|protein-coding	0.044	0.0295	0.1025	-0.476029	0.541793	0.375144	0.404362	0	0	0	0	0
Fancd2|2410150O07Rik|AU015151|BB137857|FA-D2|FA4|FACD|FAD|FANCD|-|6|6 E3|protein-coding	0.033	0.102	0.072	1.10958	0.0377724	0.480979	0.276997	0	0	0	0	0
Hk3|HK III|HK-III|-|13|13 B1|protein-coding	0.91225	3.58425	0.911	1.68379	1.08991e-17	-0.0362155	0.947425	0	0	0	0	0
Zfp583|BC056221|Znf583|-|7|7 A1|protein-coding	0.096	0.11975	0.02975	0.0437652	0.954075	-0.619628	0.109118	0	0	0	0	0
Gpr174|Gm376|Lypsr3|-|X|X D|protein-coding	0.01775	0.031	0.0295	0.309779	0.706313	0.132607	1	0	0	0	0	0
Plekhg1|D10Ertd733e|Gm521|mKIAA1209|-|10|10 A1|protein-coding	0.4105	0.56725	0.545	0.207035	0.417739	0.307296	0.366972	0	0	0	0	0
Pak6|4732456M09|-|2|2 E5|protein-coding	0.06375	0.06125	0.04975	-0.266891	0.712724	-0.165454	0.780497	0	0	0	0	0
Spata5l1|AV141009|C130039A10Rik|-|2|2 E5|protein-coding	3.905	4.404	4.63225	-0.0674923	0.822101	0.191248	0.532435	0	0	0	0	0
Phactr2|AV158170|BC012871|-|10|10 A2|protein-coding	0.60025	0.9525	0.78975	0.405911	0.0688363	0.322667	0.178446	0	0	0	0	0
Mcu|2010012O16Rik|AV064928|C10orf42|Ccdc109a|D130073L02Rik|Gm64|-|10|10 B4|protein-coding	4.33825	8.3045	5.0765	0.681909	4.14895e-05	0.160569	0.729949	1	0	1	0	0
Stox1|4732470K04Rik|Gm63|-|10|10 B4|protein-coding	0.0325	0.02975	0.04425	-0.22203	0.798881	0.118319	1	0	0	0	0	0
Zfc3h1|BC033596|Ccdc131|Psrc2|-|10|10 D2|protein-coding	8.789	9.207	7.56275	-0.176303	0.0722273	-0.230596	0.324021	0	0	0	0	0
March9|AI608492|BC019560|-|10|10 D3|protein-coding	0.08025	0.092	0.099	-0.0623282	0.94732	0.114818	0.857613	1	1	0	0	0
Agap2|AGAP-2|Centg1|PIKE|cnt-g1|mKIAA0167|-|10|10 D3|protein-coding	0.193	1.25975	0.2905	2.22731	8.97257e-10	0.310032	0.543448	1	1	0	0	0
Gls2|A330074B06Rik|AI195532|GA|GLS|Lga|-|10|10 D3|protein-coding	146.611	106.057	205.844	-0.670756	0.0104218	0.372256	0.259239	0	0	0	0	0
Fam120a|C9orf10|Ossa|-|13|13 A5|protein-coding	40.298	42.508	41.2635	-0.165515	0.0447766	-0.00162941	0.993846	0	0	0	0	0
Slc4a7|E430014N10Rik|NBC3|NBCn1|NBCn1-G|Tg(Thy1-SNCA)12Mjff|-|14|14 A1|protein-coding	1.869	2.497	2.06825	0.17301	0.229438	0.103166	0.762661	0	0	0	0	0
Tmem55b|BC039161|Pip4p1|-|14|14 C1|protein-coding	9.47375	15.5638	10.9038	0.465472	0.00316581	0.160404	0.486445	1	1	0	1	0
Spata13|C79050|ESTM11|X83327|mFLJ00298|-|14 D1|14 31.77 cM|protein-coding	3.367	4.81925	3.74875	0.268725	0.261949	0.108596	0.786837	0	0	0	0	0
5031439G07Rik|AW554572|mKIAA0930|-|15|15 E2|protein-coding	7.23725	8.92875	8.19025	0.0615273	0.684607	0.136854	0.509241	0	0	0	0	0
Brd1|1110059H06Rik|AI316859|mKIAA4191|-|15|15 E3|protein-coding	6.023	7.82225	6.45625	0.136625	0.334394	0.0626169	0.780996	1	1	0	1	0
Gxylt1|Glt8d3|Gm1228|Gm87|-|15|15 E3|protein-coding	2.91725	3.696	3.0775	0.0944596	0.489656	0.0419399	0.868402	0	0	0	0	0
Kmt2d|ALR|BC032281|BC058659|C430014K11Rik|KMT2B|Mll2|Mll4|-|15|15 F1|protein-coding	5.043	5.82975	4.5235	-0.0345464	0.854387	-0.182766	0.350756	1	0	1	0	0
Spryd3|BC008150|-|15|15 F2|protein-coding	6.1915	10.0953	6.99325	0.457382	1.72754e-05	0.132148	0.489311	0	0	0	0	0
D17Wsu92e|AU020189|C030010A15|C80239|-|17 A3.3|17 14.59 cM|protein-coding	77.9843	80.0533	76.799	-0.201815	0.0196383	-0.0577636	0.583744	0	0	0	0	0
Prdm6|Gm92|PRISM|-|18|18 D1|protein-coding	0.0135	0.02175	0.0125	0.0965109	0.915546	-0.0212921	1	0	0	0	0	0
Cryzl2|-|-|1|1 H1|protein-coding	15.6988	9.228	16.9525	-0.981853	5.34564e-08	0.065034	0.845398	0	0	0	0	0
Cdc42bpa|A930014J19Rik|DMPK-like|-|1|1 H4|protein-coding	3.3205	5.566	3.83175	0.497692	3.56159e-05	0.164284	0.455053	1	0	1	0	0
Slc30a10|E130106K10Rik|Gm212|-|1|1 H5|protein-coding	6.14225	11.6182	6.54025	0.648984	0.039968	0.0377021	0.954144	0	0	0	0	0
Sbspon|Gm106|Rpesp|-|1|1 A3|protein-coding	0.08475	0.059	0.09775	-0.557598	0.393806	0.0843341	0.900265	0	0	0	0	0
Gpr55|CTFL|Gm218|Lpir1|-|1|1 C5|protein-coding	0.03025	0.05775	0.0195	0.331268	0.692653	-0.132992	1	0	0	0	0	0
Usp40|B230215L03Rik|C730029K03|-|1|1 D|protein-coding	6.749	8.69575	7.7375	0.123906	0.294869	0.157627	0.353812	0	0	0	0	0
Espnl|Gm556|-|1|1 D|protein-coding	0.0525	0.02075	0.05925	-1.10599	0.0765454	0.0474053	0.942228	0	0	0	0	0
Uap1l1|5730445F03Rik|-|2|2 A3|protein-coding	1.41575	1.465	4.065	-0.192728	0.562897	1.04211	0.000503817	1	0	1	0	0
Ddx31|5830444G11Rik|Gm997|-|2|2 A3|protein-coding	2.20275	2.19325	1.87925	-0.249198	0.187072	-0.246794	0.255502	0	0	0	0	0
Smim26|Gm561|-|2|2 G1|protein-coding	10.1085	13.0845	12.1568	0.118018	0.60352	0.215333	0.310919	0	0	0	0	0
Kiz|Gm114|Ncrna00153|Plk1s1|-|2|2 G1-G2|protein-coding	6.8495	5.79375	7.129	-0.478928	1.10076e-05	0.018732	0.951784	0	0	0	0	0
Zfp217|4933431C08Rik|AW987152|Gm562|ZABC1|Znf217|-|2 H3|2 89.91 cM|protein-coding	2.17125	2.85075	2.8655	0.144496	0.460234	0.338755	0.0871523	1	1	0	0	1
Gmps|670032|AA591640|AI047208|Gm9479|-|3|3 E1|protein-coding	8.65725	11.2475	8.40375	0.132922	0.337879	-0.0709353	0.826997	0	0	0	0	0
Fhdc1|6330505N24Rik|Gm126|-|3|3 F1|protein-coding	0.0175	0.03225	0.05	0.427535	0.561821	0.57509	0.161575	0	0	0	0	0
Ciart|Chrono|Gm129|-|3|3 F2.1|protein-coding	14.736	7.69075	20.5025	-1.11061	0.000142512	0.370277	0.276554	0	0	0	0	0
5330417C22Rik|BB183350|-|3|3 F3|protein-coding	0.26	0.05975	0.31225	-1.97187	3.61526e-05	0.112859	0.862338	0	0	0	0	0
Ndufb6|CI-B17|Gm137|-|4|4 A5|protein-coding	65.239	68.4725	58.474	-0.170391	0.0773344	-0.185388	0.231159	0	0	0	0	0
Shb|BC028832|-|4|4 B1|protein-coding	12.332	29.3588	16.65	0.993284	7.51089e-09	0.365158	0.0706835	0	0	0	0	0
Themis2|ICB-1|-|4|4 D2.3|protein-coding	0.7815	3.026	1.172	1.66846	9.72461e-16	0.378728	0.385602	1	0	1	0	0
Cox18|BC038311|-|5|5 E1|protein-coding	9.52275	10.6598	8.241	-0.068651	0.781365	-0.214279	0.489211	0	0	0	0	0
Vsig10|-|-|5|5 F|protein-coding	0.233	0.2555	0.347	-0.118793	0.798802	0.42678	0.214149	0	0	0	0	0
Fbxl18|AI427077|B130019G13Rik|C330021B20Rik|-|5 G2|5|protein-coding	2.0755	2.777	1.77725	0.179783	0.441313	-0.226753	0.448363	0	0	0	0	0
Pdap1|HASPP28|PAP|PAP1|-|5|5 G2|protein-coding	13.1687	17.2955	12.7115	0.141959	0.339133	-0.083785	0.614341	0	0	0	0	0
Ccdc61|C530028I08Rik|Gm159|-|7|7 A3|protein-coding	2.474	2.19975	2.42725	-0.406788	0.0952036	-0.0495854	0.919078	0	0	0	0	0
Cnga4|-|-|7|7 E3|protein-coding	0.024	0.00475	0.0075	-0.810717	0.234083	-0.209068	1	0	0	0	0	0
Cog7|5630400E24Rik|Gm167|-|7|7 F2|protein-coding	9.94025	10.4878	10.0435	-0.166077	0.0580188	-0.0204187	0.915528	0	0	0	0	0
Ppfia1|C030014K08Rik|C87158|LIP.1|LIP1|-|7|7 F5|protein-coding	6.03175	9.175	6.615	0.360898	0.0139474	0.0924532	0.730154	0	0	0	0	0
Tmem231|4932417I16Rik|Gm178|-|8|8 E1|protein-coding	0.0535	0.1215	0.1055	0.74084	0.220996	0.422982	0.367427	0	0	0	0	0
Gucy1a2|6330407I18Rik|A230060L24Rik|-|9|9 A1|protein-coding	0.155	0.1615	0.15525	-0.176453	0.643169	-0.0278528	0.957915	0	0	0	0	0
Zbtb16|AI467657|PLZF|Zfp145|lu|-|9 A5.3|9 26.47 cM|protein-coding	18.2542	12.413	19.6175	-0.773481	3.7973e-05	0.0557054	0.901903	0	0	0	0	0
Tmem185a|ee3|-|X|X A7.2|protein-coding	6.55875	12.286	6.555	0.658856	8.7305e-13	-0.0378687	0.884713	0	0	0	0	0
Arhgef9|9630036L12Rik|-|X|X C3|protein-coding	1.00675	0.626	1.1305	-0.868361	0.0011898	0.0971125	0.8555	0	0	0	0	0
Gas2l3|8430435B07Rik|Gm240|-|10|10 C2|protein-coding	0.4955	0.3765	0.503	-0.60993	0.0232111	-0.00979054	0.986727	0	0	0	0	0
Tmtc3|9130014E20Rik|B130008E12Rik|mSmile|-|10|10 D1|protein-coding	1.15725	1.2465	1.0525	-0.141203	0.562308	-0.151747	0.700538	0	0	0	0	0
Serpina3f|2A1|BC049975|-|12|12 E|protein-coding	3.1035	6.5805	0.464	0.80399	0.0116547	-2.24138	5.93417e-25	0	0	0	0	0
Abcc4|ABCC4-N1|D630049P08Rik|MOATB|MRP4|-|14|14 E4|protein-coding	1.781	1.0995	3.1325	-0.910284	9.01913e-05	0.580917	0.0843986	0	0	0	0	0
Ttc38|9030019H09|-|15|15 E2|protein-coding	28.182	34.3937	34.2208	0.0493182	0.778118	0.224818	0.320683	0	0	0	0	0
Mmp25|F730048C11Rik|Leukolysin|MMP20|MT6-MMP|-|17|17 A3.3|protein-coding	0.00225	0.0195	0.0085	0.547338	0.379004	0.106839	1	0	0	0	0	0
Zfp407|6430585N13Rik|Gm333|Gm334|Gm948|ZNF407|-|18|18 E4|protein-coding	0.92725	1.364	0.95725	0.305434	0.0267657	0.0128527	0.977888	0	0	0	0	0
Cdc42bpg|BC046418|MRCKgamma|-|19|19 A|protein-coding	3.486	3.76325	4.0475	-0.13538	0.459997	0.167765	0.469438	0	0	0	0	0
Sec31b|Gm341|Sec31l2|-|19|19 C3|protein-coding	3.6205	3.3145	3.5905	-0.354221	0.125026	-0.0417998	0.920403	0	0	0	0	0
Catip|Gm216|-|1|1 C3|protein-coding	0.01525	0.0195	0.0205	0.0332195	0.970576	0.0429916	1	0	0	0	0	0
Ralgapa2|A230067G21Rik|AS250|BC053994|RGC2|pp250|-|2|2 G1|protein-coding	7.1455	6.28475	6.487	-0.42649	2.09232e-05	-0.169626	0.247397	0	0	0	0	0
Ankub1|Gm410|-|3|3 D|protein-coding	0.19075	0.0755	0.212	-1.18749	0.0395554	0.0564617	0.931783	0	0	0	0	0
Bank1|A530094C12Rik|AI451642|AVIEF|BANK|-|3 G3|3 63.04 cM|protein-coding	0.27075	0.6305	0.317	0.922768	0.00124091	0.137967	0.793443	0	0	0	0	0
Grin3a|6430537F04|A830097C19Rik|NMDAR-L|NR3A|mKIAA1973|-|4|4 B1|protein-coding	0.04675	0.04325	0.031	-0.276178	0.704653	-0.241043	0.647343	0	0	0	0	0
Klhl21|1810045K06Rik|D330008A20|mKIAA0469|-|4|4 E2|protein-coding	16.232	14.0705	17.9662	-0.441645	0.000407617	0.107971	0.670596	0	0	0	0	0
Iqsec3|AK122446|BRAG3|mKIAA1110|synarfGEF|-|6|6 F1|protein-coding	0.01075	0.03425	0.00175	0.893338	0.195897	-0.254437	1	0	0	0	0	0
Zfp568|C80731|Gm1691|Znf568|chato|-|7|7 B1|protein-coding	2.85525	3.34425	2.64675	-0.020796	0.91177	-0.140743	0.469438	0	0	0	0	0
Cdhr2|Gm624|PC-LKC|Pcdh24|-|13|13 B1|protein-coding	0.028	0.02475	0.062	-0.260806	0.76404	0.322631	0.480331	0	0	0	0	0
Nlrc4|9530011P19Rik|CLAN|CLAN1|CLANA|CLANB|CLANC|CLAND|Card12|IPAF|-|17|17 E2|protein-coding	0.0765	0.1045	0.09875	0.146906	0.834131	0.170106	0.777737	0	0	0	0	0
Acvr1c|ACTR-IC|ACVRLK7|ALK7|Alk-7|C230097P10|-|2|2 C1.1|protein-coding	0.012	0.02	0.00875	0.327345	0.687266	-0.0777244	1	0	0	0	0	0
Washc4|A230046K03Rik|AA589518|Kiaa1033|mKIAA1033|-|10|10 C1|protein-coding	5.6715	7.1435	5.36875	0.0861378	0.446462	-0.108031	0.633325	0	0	0	0	0
A430078G23Rik|-|-|8|8 A1.1|protein-coding	0.01725	0.061	0.059	0.703806	0.341651	0.374645	1	0	0	0	0	0
Dcp1b|B930050E02Rik|-|6|6 F1|protein-coding	0.606	0.70825	0.70075	-0.024608	0.945262	0.131068	0.791107	0	0	0	0	0
Itpripl2|C130081G24|E030018N11Rik|-|7|7 F1|protein-coding	0.88625	1.70625	1.2445	0.69212	1.54057e-07	0.396209	0.130056	0	0	0	0	0
Zfp865|6430526N21Rik|Znf865|-|7|7 A1|protein-coding	3.12725	3.4795	3.35475	-0.0928528	0.593092	0.061684	0.851639	0	0	0	0	0
Tbc1d32|Bromi|C6orf170|D630037F22Rik|b2b2284Clo|-|10|10 B3-B4|protein-coding	1.42775	1.23125	1.416	-0.440222	0.00411987	-0.0457012	0.86982	0	0	0	0	0
Fubp3|A330051M14Rik|AV006371|FBP3|Marta2|-|2|2 B|protein-coding	5.2215	6.673	5.43225	0.108978	0.409611	0.0210603	0.939462	0	0	0	0	0
Tmem104|C630005D06Rik|mFLJ00021|-|11|11 E2|protein-coding	2.81925	4.283	2.99	0.357609	0.00540991	0.049289	0.883347	0	0	0	0	0
Tmem88b|A230069A22Rik|-|4|4 E2|protein-coding	0.95575	0.9575	0.82975	-0.229649	0.469038	-0.209407	0.551991	0	0	0	0	0
Gfod1|9630032O13|AI850995|-|13|13 A4|protein-coding	0.29175	1.155	0.5245	1.68051	1.04851e-13	0.675128	0.01236	1	0	1	0	0
Treml2|AW049306|Gm750|Tlt2|-|17|17 C|protein-coding	0.022	0.0385	0.03425	0.368235	0.630431	0.196651	1	1	0	1	0	0
Gm826|-|-|2|2 H2|protein-coding	3.01025	1.431	3.34675	-1.255	2.7078e-08	0.0851229	0.875079	0	0	0	0	0
Shisa3|D830007B15Rik|-|5|5 C3.1|protein-coding	0.021	0.074	0.04475	1.13676	0.0607887	0.348748	1	0	0	0	0	0
Gal3st4|1500031A01Rik|-|5|5 G2|protein-coding	0.17525	0.195	0.0965	-0.0816521	0.885792	-0.542147	0.190685	1	0	1	0	0
Ceacam16|Gm769|-|7|7 A3|protein-coding	0.1215	1.89075	0.08875	3.04613	3.66898e-11	-0.178387	0.753603	1	1	0	0	0
Dock1|9130006G06Rik|AI854900|D630004B07Rik|b2b3190Clo|-|7|7 F3|protein-coding	2.999	4.35025	3.50525	0.294301	0.0354228	0.182174	0.317368	0	0	0	0	0
Thoc2|6330441O12Rik|D130005M13Rik|Gm1139|Gm1793|Tho2|-|X|X A4|protein-coding	4.91425	5.72725	4.6285	-0.0207682	0.905174	-0.114829	0.594448	0	0	0	0	0
Kdm7a|A630082K20Rik|BB041802|Jhdm1d|mKIAA1718|-|6|6 B1|protein-coding	2.87325	4.23175	2.98875	0.316916	0.0143874	0.0202687	0.942279	0	0	0	0	0
Nlrp12|Nalp12|PYPAF7|-|7|7 A1|protein-coding	4.44525	6.36575	2.54325	0.255565	0.437239	-0.730288	0.000839283	0	0	0	0	0
Heca|Gm869|HDC|HDCL|-|10|10 A3|protein-coding	7.54725	8.3415	7.82625	-0.0969863	0.480103	0.0158266	0.954144	0	0	0	0	0
Tmem102|4632403M07Rik|Cbap|Tmem102-ps|-|11|11 B3|protein-coding	4.19175	3.09775	4.00525	-0.658305	8.22215e-05	-0.0818271	0.852598	0	0	0	0	0
Milr1|Allergin-1|Gm885|Mca32|-|11|11 E1|protein-coding	0.13625	0.50475	0.169	1.40399	0.00120254	0.110164	0.864614	0	0	0	0	0
Atxn7l1|2810423G08Rik|Atxn7l4|-|12|12 A3|protein-coding	2.4505	1.5575	2.315	-0.88138	5.49812e-09	-0.0923322	0.845776	0	0	0	0	0
Lrch1|4832412D13Rik|AI552548|AW215503|Chdc1|mKIAA1016|-|14|14 D3|protein-coding	1.6975	1.45575	1.60925	-0.46112	0.0132019	-0.104332	0.745233	0	0	0	0	0
Alg10b|AA469671|AU045404|AW123895|C85569|Deaf1|Gm917|nse5|-|15|15 E3|protein-coding	7.80075	10.6052	7.4695	0.191993	0.139232	-0.0849841	0.822948	0	0	0	0	0
Cdkl4|AU067824|Gm942|-|17|17 E3|protein-coding	0.18225	0.08225	0.12175	-1.16433	0.0202514	-0.302598	0.557128	0	0	0	0	0
Garem1|C86169|Fam59a|Garem|Gm944|mKIAA4238|-|18|18 A2|protein-coding	8.325	8.761	8.097	-0.162561	0.376843	-0.073185	0.672904	0	0	0	0	0
Gm960|TOPOVIBL|Top6bl|-|19|19 A|protein-coding	0.07425	0.16625	0.0415	0.734698	0.200341	-0.307447	1	0	0	0	0	0
Ap5b1|Gm962|beta-5|-|19|19 A|protein-coding	0.715	1.01975	0.83775	0.259815	0.394553	0.16422	0.708412	1	0	1	0	0
Tmem237|AI853305|Als2cr4|Gm972|-|1|1 C1.3|protein-coding	2.73725	2.12675	2.80875	-0.592125	0.00180617	-0.00469039	0.991544	0	0	0	0	0
Ifi211|A730048F03|Ifi205b|Mnda|ifi-205-B|-|1|1 H3|protein-coding	0.0845	0.34325	0.18425	1.45296	0.00427703	0.459436	0.305373	0	0	0	0	0
Zfp408|Gm1011|-|2|2 E1|protein-coding	2.2455	1.472	1.96075	-0.828753	2.28579e-06	-0.213602	0.443303	0	0	0	0	0
Pdp1|Gm1024|Ppm2c|-|4|4 A1|protein-coding	0.1945	0.86825	0.24825	1.83553	2.35773e-15	0.231838	0.619071	1	1	1	1	0
Nom1|D5Kng1|Gm1040|-|5 B1|5 15.0 cM|protein-coding	5.1775	6.66325	5.03275	0.12304	0.288715	-0.0739003	0.765427	0	0	0	0	0
Gm1673|-|-|5|5 B2|protein-coding	0.14275	0.0425	0.20375	-0.532212	0.448278	0.0540295	1	0	0	0	0	0
Drc1|Ccdc164|Gm1060|b2b1654Clo|-|5|5 B1|protein-coding	0.45625	0.88225	0.63375	0.653972	0.0775547	0.305023	0.519232	0	0	0	0	0
Tatdn2|AI646012|mKIAA0218|-|6 E3|6 52.83 cM|protein-coding	6.45125	10.7752	6.39775	0.490042	0.000127575	-0.0459413	0.852597	1	0	1	0	0
Cracr2a|Efcab4b|Gm1073|Gm462|-|6|6 F3|protein-coding	0.008	0.11475	0.0345	1.13715	0.0860932	0.126343	1	0	0	0	0	0
Zbtb2|Gm1103|-|10|10 A1|protein-coding	1.36325	2.01725	1.6765	0.315767	0.0847844	0.239852	0.367474	0	0	0	0	0
Adgrg5|Gm1109|Gpr114|PGR27|-|8|8 C5|protein-coding	0.09475	0.32575	0.07525	1.32289	0.00300591	-0.192061	0.741443	1	0	1	0	0
Bclaf3|2310067E24Rik|A830080D01Rik|Gm1146|-|X|X F4|protein-coding	0.76525	0.85375	0.76675	-0.090699	0.733991	-0.0347031	0.93699	0	0	0	0	0
Atxn7l3b|4921506J03Rik|6230409E21Rik|AI315132|-|10|10 D2|protein-coding	33.0247	37.9462	30.2165	-0.0399744	0.739488	-0.15959	0.18022	0	0	0	0	0
Tmed8|6430595O10Rik|AI447224|Gm1184|Mem1|-|12|12 D2|protein-coding	1.33075	1.5645	1.03675	-0.0153092	0.951703	-0.368099	0.0475426	1	0	1	0	0
Fam47e|C730043O17|Gm1381|-|5|5 E2|protein-coding	41.246	9.16075	31.724	-2.34875	3.20098e-37	-0.392416	0.0237574	0	0	0	0	0
Myrf|6030439E18|Gm1804|Gm98|Mrf|-|19|19 A|protein-coding	6.94825	6.994	6.27275	-0.23594	0.0570679	-0.169298	0.44866	0	0	0	0	0
Iqgap3|AI593484|D030034H08|-|3 F1|3 38.78 cM|protein-coding	0.03675	0.19325	0.0725	1.51789	0.00960568	0.266905	0.571666	0	0	0	0	0
BC048644|-|-|8|8 E1|protein-coding	22.1423	18.0448	17.5963	-0.518873	0.00276389	-0.316186	0.278545	1	0	1	0	0
Mfsd2b|Gm1964|-|12|12 A1.1|protein-coding	0.145	0.2025	0.13625	0.191651	0.737632	-0.0755268	0.909563	0	0	0	0	0
Rnf207|D330010C22Rik|Gm143|-|4|4 E2|protein-coding	0.14525	0.0975	0.09975	-0.643473	0.269194	-0.320037	0.527312	0	0	0	0	0
Pusl1|2810021I11Rik|AI853843|D18346|-|4 E2|4 87.66 cM|protein-coding	4.822	3.38925	4.8815	-0.743865	2.1622e-06	-0.0176606	0.958418	0	0	0	0	0
Adgrf2|Gpr111|PGR20|-|17|17 B3|protein-coding	0.02675	0.015	0.02475	-0.444694	0.576648	-0.0323514	1	0	0	0	0	0
Zfp213|BC038178|D17Ertd197e|-|17 A3.3|17 11.67 cM|protein-coding	3.279	3.17325	3.1295	-0.284875	0.0404979	-0.0956111	0.778903	0	0	0	0	0
Gramd2|BC064463|Gramd2a|-|9|9 B|protein-coding	0.00775	0.01275	0.0015	0.192667	0.825678	-0.120975	1	0	0	0	0	0
Kcnk6|D7Ertd764e|Toss|Twik2|-|7 B1|7 16.94 cM|protein-coding	0.65475	1.29	0.80025	0.709223	0.000189054	0.194644	0.64845	0	0	0	0	0
Usp36|2700002L06Rik|mKIAA1453|-|11|11 E2|protein-coding	6.1165	7.31825	5.11675	0.0150205	0.941126	-0.272745	0.181195	0	0	0	0	0
AW146154|AI451288|-|7|7 B3|protein-coding	1.2935	1.37225	1.11075	-0.162711	0.384988	-0.237044	0.316729	0	0	0	0	0
Klhl32|6430524H05Rik|D4Ertd389e|Gm1356|mKIAA1900|-|4 A3|4 10.42 cM|protein-coding	0.00575	0.00575	0.00525	-0.06886	0.941403	-0.01275	1	0	0	0	0	0
AW554918|4921538P22|AI461742|Kiaa1328|mKIAA1328|-|18|18 A2|protein-coding	0.4655	0.4995	0.44925	-0.130234	0.639934	-0.075009	0.858827	0	0	0	0	0
Ccdc102a|BC027663|Gm586|-|8|8 C5|protein-coding	0.2835	0.51575	0.392	0.586954	0.106466	0.330714	0.425281	1	0	1	0	0
Layn|E030012M19Rik|Gm511|-|9|9 A5.3|protein-coding	0.29375	0.4395	0.2575	0.306061	0.559366	-0.121277	0.848424	0	0	0	0	0
Tnfaip8l3|9930029P06Rik|Gm517|-|9|9 A5.3|protein-coding	0.103	0.031	0.203	-1.17273	0.0768689	0.411979	0.384317	0	0	0	0	0
Rfx7|2510005N23Rik|9930116O05Rik|D130086K05Rik|Rfxdc2|-|9|9 D|protein-coding	2.57425	3.4425	2.75625	0.174262	0.223866	0.0603385	0.846202	0	0	0	0	0
Pgap3|CAB2|D430035D22Rik|Perld1|-|11|11 D|protein-coding	0.80875	0.9555	0.705	-0.0171623	0.965436	-0.193103	0.635821	0	0	0	0	0
Gm5113|B430201F14|EG330503|-|7|7 B1|protein-coding	1.122	1.38225	1.07675	0.0643355	0.841199	-0.0753198	0.852199	0	0	0	0	0
Slc47a2|4933429E10Rik|-|11|11 B2|protein-coding	0.01775	0.035	0.01575	0.345885	0.675289	-0.0185005	1	0	0	0	0	0
Il20rb|AV228068|Fndc6|Gm186|Il20R2|-|9|9 E3.3|protein-coding	0.1125	0.2525	0.25575	0.785118	0.121226	0.69851	0.0618364	0	0	0	0	0
Dnaaf3|6030429G01Rik|b2b1739Clo|-|7|7 A1|protein-coding	0.07925	0.173	0.16225	0.643474	0.325382	0.357245	0.451033	0	0	0	0	0
Lrrc8b|2210408K08Rik|R75581|Ta-lrrp|mKIAA0231|-|5|5 E5|protein-coding	0.1105	0.8775	0.15275	2.60734	1.47398e-22	0.288745	0.556137	0	0	0	0	0
Zdhhc6|2400007G07Rik|5930409M18Rik|AI462345|C77369|DHHC-6|-|19|19 D2|protein-coding	22.581	26.197	20.7072	-0.0262627	0.8209	-0.157283	0.137829	0	0	0	0	0
Acsl6|A330035H04Rik|AW050338|Facl6|LACS|Lacsl|mKIAA0837|-|11 B1.3|11 32.13 cM|protein-coding	0.1165	0.0045	0.1045	-2.46611	4.86588e-05	-0.0827995	0.902052	0	0	0	0	0
Acsl4|9430020A05Rik|ACS4|AU018108|Facl4|Lacs4|-|X|X F2|protein-coding	16.2395	24.207	20.707	0.32629	0.0543666	0.288665	0.206541	0	0	0	0	0
Acsl3|2610510B12Rik|Acs3|C85929|Facl3|Pro2194|-|1 C4|1 40.84 cM|protein-coding	5.8565	10.3193	7.85975	0.55725	0.00220545	0.357619	0.0971587	1	0	1	0	0
2310061I04Rik|-|-|17|17 B1|protein-coding	18.9017	25.081	18.2033	0.167176	0.199145	-0.0833917	0.768231	0	0	0	0	0
Ifitm6|A330075D07|Dspa2f|Fgls5|fragilis5|-|7|7 F5|protein-coding	0.1005	0.6775	0.26625	1.63602	0.00741982	0.379023	1	0	0	0	0	0
Slc2a13|6530403A04|A630029G22Rik|AI505012|Gm308|-|15|15 E3|protein-coding	0.08775	0.059	0.06375	-0.697937	0.195322	-0.28939	0.573847	0	0	0	0	0
Zyg11b|1110046I03Rik|2810482G21Rik|D4Mgi23|Gm431|mKIAA1730|-|4|4 C7|protein-coding	5.9925	8.49675	6.47225	0.261459	0.0129741	0.0747929	0.673148	1	1	0	0	0
Prex2|6230420N16Rik|AI316880|AI553603|C030045D06Rik|D430013K02|Depdc2|P-Rex2|-|1|1 A2|protein-coding	1.48875	1.13725	0.92975	-0.618065	0.00296408	-0.631588	0.00610434	0	0	0	0	0
Pus10|2810013G11Rik|4933435A13Rik|AU014648|C77560|Ccdc139|-|11 A3.2|11|protein-coding	6.5045	6.95425	6.2905	-0.142032	0.268502	-0.0807941	0.730741	0	0	0	0	0
Dnah1|B230373P09Rik|Dnahc1|E030034C22Rik|MDHC7|-|14 B|14 19.1 cM|protein-coding	0.0045	0.02225	0.009	1.31955	0.0362315	0.214696	1	0	0	0	0	0
Evi2a|AW491894|Evi-2|Evi2|-|11 B5|11 46.81 cM|protein-coding	0.29075	0.86325	0.502	1.25316	4.44343e-06	0.524623	0.167308	0	0	0	0	0
Mef2a|A430079H05Rik|-|7 C|7 36.72 cM|protein-coding	5.82	8.247	6.00175	0.258844	0.0298492	0.00944613	0.968263	0	0	0	0	0
Tmem2|-|-|19|19 B|protein-coding	2.6595	3.61025	3.24375	0.199158	0.271982	0.216794	0.490317	0	0	0	0	0
Gm4951|EG240327|Ifgga2|-|18|18 D3|protein-coding	16.6543	18.3457	27.2903	-0.111463	0.769501	0.597594	0.00856461	0	0	0	0	0
Ube2u|-|-|4|4 C6|protein-coding	0.83025	1.69075	1.48075	0.760314	0.0101556	0.642077	0.0293728	0	0	0	0	0
Trim80|4933422H20Rik|Trim47l|-|11|11 E2|protein-coding	0.799	0.266	0.718	-0.854424	0.233518	-0.150615	0.743011	0	0	0	0	0
Gm5544|EG433632|-|3 F2.2|3|protein-coding	0.045	0.05075	0.043	-0.0445611	0.95947	-0.0103196	1	0	0	0	0	0
I830077J02Rik|-|-|3|3 F2.2|protein-coding	0.081	0.16525	0.2085	0.525198	0.473219	0.45237	0.29197	0	0	0	0	0
Akap14|-|-|X|X A3.3|protein-coding	0.0345	0.0335	0.02075	-0.130143	0.889556	-0.142571	1	0	0	0	0	0
Smim9|4930428E23Rik|-|X|X A7.3|protein-coding	0.0575	0.07575	0.108	0.0481741	0.958724	0.147424	1	0	0	0	0	0
Tmem253|G630016D24Rik|-|14|14 C2|protein-coding	1.41775	1.0375	1.6165	-0.654941	0.0394272	0.128306	0.781092	0	0	0	0	0
Zfp872|9530015I07Rik|-|9|9 A3|protein-coding	4.447	2.70375	0.39075	-0.893323	0.00430822	-2.50165	4.89346e-23	1	1	0	0	1
9130409I23Rik|-|-|1|1 H4|protein-coding	14.247	3.505	14.2735	-2.19611	2.85146e-28	-0.0276387	0.943004	0	0	0	0	0
Zfp551|9630004E07Rik|Znf551|-|7|7 A1|protein-coding	0.34475	0.2815	0.421	-0.499022	0.254916	0.173919	0.741476	0	0	0	0	0
Cpne8|1200003E11Rik|1500031E20Rik|-|15|15 E3|protein-coding	0.64625	1.21525	1.19575	0.581173	0.235424	0.498333	0.244111	0	0	0	0	0
Rps27a|0610006J14Rik|Uba52|Ubb|Ubc|-|11|11 A3.3|protein-coding	2.44725	2.41525	2.262	-0.26296	0.327289	-0.130934	0.755026	0	0	0	0	0
Smagp|-|-|15|15 F1|protein-coding	4.2015	27.0568	8.1535	2.33743	4.12266e-21	0.81305	0.000130531	1	1	0	1	1
Adamts17|AU023434|-|7|7 C|protein-coding	0.02925	0.02625	0.014	-0.286289	0.722913	-0.286312	1	0	0	0	0	0
Med22|AW212655|AW558812|Surf-5|Surf5|-|2 A3|2 19.09 cM|protein-coding	10.6348	10.3833	10.5708	-0.278247	0.0111183	-0.0433994	0.834777	0	0	0	0	0
Treml4|5031403H21Rik|BB137214|IDCP1|TLT-4|TLT4|Treml3|-|17|17 C|protein-coding	1.1165	4.50475	1.79375	1.69654	2.5181e-15	0.464668	0.227476	1	0	1	0	0
Thnsl2|BC051244|TSH2|-|6|6 C1|protein-coding	35.6133	21.4398	35.9072	-0.959692	3.65958e-16	-0.0210765	0.937791	0	0	0	0	0
Rabgap1|Gapcena|mKIAA4104|-|2|2 B|protein-coding	2.6755	3.27625	2.785	0.0475659	0.740496	0.0217944	0.947156	0	0	0	0	0
Ube3a|4732496B02|5830462N02Rik|A130086L21Rik|Hpve6a|-|7 B5|7 33.95 cM|protein-coding	9.689	12.0497	9.50125	0.0743931	0.588078	-0.0583954	0.814744	0	0	0	0	0
Ak2|Ak-2|D4Ertd220e|-|4 D2.2|4 62.62 cM|protein-coding	120.159	67.1257	88.813	-1.0797	1.46788e-21	-0.443672	0.0101733	0	0	0	0	0
Ncoa4|ARA70|Rfg|-|14|14 B|protein-coding	2.71275	2.589	2.42475	-0.305161	0.00947426	-0.189325	0.339929	0	0	0	0	0
Il17re|AA589509|IL-17RE|Il25r|-|6|6 E3|protein-coding	0.0865	0.11225	0.09475	0.12831	0.862957	0.0570512	0.931406	0	0	0	0	0
Limk2|Limk-2|whe|-|11|11 A1|protein-coding	1.63325	1.442	1.64325	-0.414633	0.0131225	-0.0264411	0.948915	0	0	0	0	0
Ccdc160|6330534C20Rik|-|X|X A5|protein-coding	0.11975	0.1755	0.182	0.223193	0.755887	0.246363	0.647514	0	0	0	0	0
Rufy4|F930048N03Rik|-|1|1 C3|protein-coding	0.09425	0.33975	0.073	1.16525	0.0460762	-0.0994449	0.857075	0	0	0	0	0
Ppp2r1b|2410091N08Rik|AI790395|-|9|9 A5.3|protein-coding	3.6525	5.3895	4.04625	0.318254	0.00510884	0.108544	0.666082	1	1	0	1	0
Tnfsfm13|Tnfsf12-Tnfsf13|Tnfsf12Tnfsf13|Tnfsf12tnfsf13|Twe-pril|-|11|11 B3|protein-coding	2.1175	5.22225	2.8205	1.04705	1.18038e-15	0.319917	0.316556	0	0	0	0	0
Shank1|-|-|7|7 B3|protein-coding	0.018	0.01575	0.01625	-0.282336	0.722053	-0.0653035	1	0	0	0	0	0
Ank2|100043364|AI835472|AW491075|Ank-2|Gm4392|-|3 G2|3 56.07 cM|protein-coding	0.17025	0.20875	0.111	0.0593038	0.899683	-0.384769	0.422738	0	0	0	0	0
Retreg1|1810015C04Rik|AU015349|Fam134b|Retreg1d|-|15|15 B1|protein-coding	24.5203	19.496	37.32	-0.553677	0.00380963	0.513185	0.0207303	0	0	0	0	0
Gm4841|EG225594|Ifgga3|-|18 D3|18|protein-coding	1.70975	1.9095	0.33675	-0.0442217	0.958701	-1.48559	4.44019e-07	0	0	0	0	0
Erich1|-|-|8|8 A1.1|protein-coding	0.87275	1.5855	1.2625	0.594217	0.0116834	0.422155	0.146055	0	0	0	0	0
Tmem136|AA396355|Gm184|-|9|9 A5.1|protein-coding	0.0715	0.12275	0.074	0.409153	0.518999	-0.000127714	0.999832	0	0	0	0	0
Pnldc1|Gm313|-|17|17 A1|protein-coding	0.69825	0.36575	0.51025	-1.09753	0.00211055	-0.341278	0.45062	0	0	0	0	0
Pm20d2|Acy1l2|Gm424|-|4|4 A5|protein-coding	1.4095	2.004	1.25025	0.266048	0.156889	-0.184718	0.541553	0	0	0	0	0
Ccdc24|Gm1028|-|4|4 D2.1|protein-coding	0.378	0.413	0.3185	-0.0751951	0.904972	-0.168362	0.771398	1	1	1	0	0
Kbtbd6|EG432879|Gm5465|Zbtbd6|-|14|14 D3|protein-coding	0.023	0.02225	0.02225	-0.148289	0.867182	-0.0133967	1	0	0	0	0	0
Ermard|2210404J11Rik|2410011O22Rik|AI448938|-|17|17 A2|protein-coding	3.96075	3.20825	3.5785	-0.533435	0.00910943	-0.174991	0.41779	0	0	0	0	0
Zfp936|EG435970|EG668620|Gm9272|I1C0022H11Rik|-|7|7 B3|protein-coding	0.01575	0.02325	0.01375	0.145589	0.87341	-0.0266019	1	0	0	0	0	0
Zfr2|2010013I23Rik|9130206N08Rik|AW045600|mKIAA1086|-|10|10 C1|protein-coding	0.13	0.09075	0.2135	-0.642316	0.234115	0.454303	0.279117	0	0	0	0	0
Mansc4|A430079E08|EG545893|Gm5887|-|6 G3|6|protein-coding	0.4985	0.4425	0.401	-0.352078	0.47774	-0.236872	0.63481	0	0	0	0	0
Trim43a|EG547109|Gm6021|-|9|9 E3.1|protein-coding	0.03025	0.02575	0.02275	-0.183485	0.83401	-0.0530703	1	0	0	0	0	0
Zc3h12b|A130028J20Rik|CXorf32|Gm373|-|X|X C3|protein-coding	0.00875	0.04925	0.0335	1.01132	0.147876	0.35687	1	0	0	0	0	0
Gm6034|EG547347|H2-gs14-2|-|17 B1|17|protein-coding	0.0455	0.0455	0.03775	-0.116462	0.903244	-0.0448494	1	0	0	0	0	0
Sorbs1|2310065E01Rik|9530001P15Rik|CAP|SH3P12|Sh3d5|mKIAA1296|-|19 C3|19 34.25 cM|protein-coding	14.0872	7.39875	11.1098	-1.16313	8.81633e-35	-0.354974	0.032279	0	0	0	0	0
Golm1|2310001L02Rik|AW125446|D030064E01Rik|GP73|Golph2|PSEC0257|-|13|13 B2|protein-coding	0.652	1.45175	0.686	0.895886	1.14014e-06	0.0319914	0.940072	0	0	0	0	0
Setd6|0610039J04Rik|3110004G14Rik|AI413388|C76402|-|8|8 D1|protein-coding	6.36975	7.56775	6.90775	0.00233698	0.992434	0.0779405	0.808213	0	0	0	0	0
Xpo1|AA420417|Crm1|Exp1|-|11|11 A3.2|protein-coding	7.407	9.95925	7.74775	0.18324	0.100993	0.0294536	0.90694	0	0	0	0	0
St3gal5|3S-T|Siat9|[a]2|-|6|6 C1|protein-coding	65.3893	147.38	84.598	0.919452	3.09692e-08	0.295988	0.290877	1	1	0	0	1
Zfp748|KRAB-O|Rslcan20/21|Zfp208|mszf54|-|13|13 B3|protein-coding	1.10575	0.98775	0.93925	-0.391465	0.0564225	-0.253732	0.237194	0	0	0	0	0
Zcchc18|1500031H04Rik|Sizn2|-|X|X F1|protein-coding	0.01725	0.0275	0.01	0.280712	0.734767	-0.13002	1	0	0	0	0	0
AU040320|A730047D20Rik|AAVR|Kiaa0319l|-|4|4 D2.2|protein-coding	6.37025	10.0195	6.4755	0.408265	0.000138931	-0.010831	0.965957	0	0	0	0	0
Akap2|AA959716|AI649048|Akap-2|Akap-kl|B230340M18Rik|Prka2|-|4|4 B3|protein-coding	1.44775	2.4695	1.8795	0.506784	0.012425	0.306522	0.219121	0	0	0	0	0
Ap2b1|1300012O03Rik|AI788979|AP105B|-|11|11 C|protein-coding	11.3447	12.014	11.4548	-0.160098	0.03136	-0.0221739	0.896514	0	0	0	0	0
Nrbf2|NRBF-2|-|10|10 B5.1|protein-coding	3.5875	4.06875	4.32225	-0.0606165	0.791833	0.216592	0.3608	0	0	0	0	0
Atp2b2|D6Abb2e|Gena300|PMCA2|Tmy|dfw|jog|wms|wri|-|6 E3|6 52.85 cM|protein-coding	0.1135	0.11425	0.254	-0.222314	0.601059	0.698315	0.0600099	1	0	1	0	0
B3gnt8|B3galt7|B7galt7|BC025206|-|7|7 A3|protein-coding	0.50725	0.38075	0.48225	-0.611116	0.154877	-0.0856996	0.885868	0	0	0	0	0
Nacc2|0610020I02Rik|AI448087|Btbd14a|C030048H19Rik|-|2|2 A3|protein-coding	4.58575	4.5165	4.986	-0.259523	0.00481224	0.0844666	0.566089	0	0	0	0	0
Cacnb4|3110038O15Rik|Cchb4|lh|-|2 C1.1|2 29.98 cM|protein-coding	0.4505	0.245	0.35125	-1.0916	1.11649e-07	-0.34912	0.234385	0	0	0	0	0
Ccne2|-|-|4|4 A1|protein-coding	1.2975	1.042	1.12575	-0.544621	0.0431154	-0.199251	0.625015	0	0	0	0	0
Agap1|Centg2|Ggap1|R75364|mKIAA1099|-|1|1 D|protein-coding	1.1195	1.69625	1.2395	0.352852	0.0117565	0.108251	0.706983	0	0	0	0	0
Gm4925|EG237433|-|10|10 C1|protein-coding	0.10375	0.0695	0.059	-0.440878	0.577825	-0.257003	1	0	0	0	0	0
Tomm40l|-|-|1|1 H3|protein-coding	78.1677	23.2553	35.2617	-1.95496	8.27146e-34	-1.12037	8.55635e-18	0	0	0	0	0
Nfatc2|AI607462|NF-ATc2|NF-ATp|NFAT1|NFAT1-D|Nfatp|-|2 H3|2 88.91 cM|protein-coding	0.01125	0.01575	0.01125	0.0734909	0.938872	-0.0105091	1	0	0	0	0	0
Samd4|1700024G08Rik|1700111L17Rik|4933436G17Rik|Samd4a|Smaug|Smaug1|sunk|-|14|14 C1|protein-coding	0.736	0.47625	0.83175	-0.866494	1.4592e-06	0.124112	0.752336	0	0	0	0	0
Alpk2|Gm549|Hak|-|18|18 E1|protein-coding	0.0125	0.01275	0.00175	-0.109325	0.909448	-0.391508	1	0	0	0	0	0
Piezo1|9630020g22|Fam38a|mKIAA0233|-|8|8 E1|protein-coding	0.94925	1.1875	0.97675	0.0739814	0.694794	0.000925723	0.998336	1	0	1	0	0
Fbxo40|9830003A13Rik|mKIAA1195|-|16|16 B3|protein-coding	0.13025	0.25125	0.20975	0.614596	0.222921	0.409751	0.366539	0	0	0	0	0
Cstf3|4732468G05Rik|C79532|CstF-77|-|2 E2|2 54.84 cM|protein-coding	5.17625	5.47875	4.68625	-0.159879	0.525527	-0.152897	0.684077	0	0	0	0	0
Slc41a3|1010001P06Rik|AI480742|SLC41A1-L2|-|6|6 D1|protein-coding	0.521	0.28	1.048	-1.02379	0.0130834	0.543537	0.196973	0	0	0	0	0
Zfp1|Fnp-1|Zfp-1|mkr-1|-|8 E1|8 57.98 cM|protein-coding	2.7665	2.73925	2.938	-0.250556	0.129559	0.0439977	0.905291	0	0	0	0	0
Zfp27|Zfp-27|mkr-4|mszf76|-|7|7 B1|protein-coding	1.3235	2.013	1.2645	0.347793	0.167274	-0.083477	0.854827	0	0	0	0	0
Rusc2|AI840675|mKIAA0375|-|4|4 A5|protein-coding	8.38775	9.80425	7.262	-0.0122391	0.958106	-0.218273	0.466957	0	0	0	0	0
Cgn|6330408J11Rik|-|3 F2.1|3 40.74 cM|protein-coding	3.5525	2.17975	4.26975	-0.929607	1.70815e-05	0.214037	0.313351	1	1	0	0	1
Xaf1|Fbox39|-|11|11 B4|protein-coding	0.61575	0.918	0.93675	0.314592	0.35207	0.436815	0.228654	1	1	1	0	1
Slc38a6|AW322671|EG625098|-|12|12 C3|protein-coding	2.82425	2.50425	2.906	-0.406315	0.0121271	0.00330714	0.991544	0	0	0	0	0
Btla|A630002H24|-|16|16 B5|protein-coding	0.12225	0.24725	0.09575	0.691127	0.108366	-0.21847	0.699351	0	0	0	0	0
Adam15|AD56|MDC15|-|3 F1|3 39.07 cM|protein-coding	0.94125	1.476	1.34675	0.388839	0.0967234	0.398071	0.187829	0	0	0	0	0
Adcy7|AA407758|-|8 C3|8 43.06 cM|protein-coding	0.48175	1.50425	0.6655	1.35239	6.36472e-11	0.316661	0.452144	1	0	1	0	0
Fam117b|2810425F24Rik|6330416D14Rik|Als2cr13|-|1|1 C2|protein-coding	1.56825	1.5995	1.6195	-0.216088	0.160409	0.00917592	0.978338	0	0	0	0	0
Creb1|2310001E10Rik|3526402H21Rik|AV083133|Creb|Creb-1|-|1 C2|1 32.74 cM|protein-coding	2.61225	3.8495	2.6285	0.314165	0.00252206	-0.0246288	0.926494	0	0	0	0	0
Arhgap25|A130039I20Rik|-|6|6 D1|protein-coding	0.34175	0.55525	0.557	0.414099	0.244677	0.487747	0.190685	0	0	0	0	0
Arhgef10|6430549H08Rik|mKIAA0294|-|8|8 A1.1|protein-coding	0.36525	0.88775	0.796	0.993393	3.52729e-06	0.675864	0.0712396	0	0	0	0	0
Arnt|D3Ertd557e|Drnt|ESTM42|Hif1b|W08714|bHLHe2|mKIAA4051|-|3 F2.1|3 40.74 cM|protein-coding	10.694	12.0255	9.0445	-0.0694512	0.705602	-0.27058	0.0422465	0	0	0	0	0
Strip2|D330017J20Rik|Fam40b|-|6|6 A3.3|protein-coding	0.01075	0.0345	0.025	0.802418	0.26103	0.200135	1	0	0	0	0	0
Gpx4|GPx-4|GSHPx-4|PHGPx|mtPHGPx|snGPx|-|10 C1|10 39.72 cM|protein-coding	33.1735	30.0925	44.4333	-0.377445	0.0157863	0.351813	0.100291	0	0	0	0	0
Tyw5|1110034B05Rik|-|1|1 C1.3|protein-coding	3.47175	4.50475	2.99225	0.13955	0.486151	-0.212365	0.537184	0	0	0	0	0
Zfp791|EG244556|-|8 C3|8|protein-coding	0.377	0.2835	0.93175	-0.580585	0.175024	1.08585	4.06032e-07	0	0	0	0	0
Prps1l3|AU021838|AW536152|Gm5081|-|12 C1|12 24.7 cM|protein-coding	9.13375	10.9328	8.9405	0.0181443	0.923802	-0.0627357	0.797036	0	0	0	0	0
Card9|Gm782|-|2|2 A3|protein-coding	0.174	0.53075	0.271	1.12908	0.0186331	0.29295	0.573385	0	0	0	0	0
Baiap2|IRSp53|R75030|-|11|11 E2|protein-coding	4.9195	16.459	8.7425	1.44812	1.33181e-12	0.67512	0.00606542	1	1	1	1	0
Brms1l|0710008O11Rik|AI159718|BRMS1|D12Ertd407e|-|12 C1|12 24.18 cM|protein-coding	1.442	2.177	1.32025	0.346256	0.0547969	-0.139157	0.691567	0	0	0	0	0
Washc1|1110049F14Rik|ORF19|Wash|Wash1|-|17|17 E1.1|protein-coding	4.60125	3.9175	5.01625	-0.475052	0.00112953	0.0826819	0.765427	0	0	0	0	0
Btrc|Beta-Trcp1|E3RS-IkappaB|E3RSIkappaB|FWD1|Fbw1a|HOS|SCF b-TRCP|Slimb|b-TrCP|beta-TrCP|-|19|19 C3|protein-coding	2.20175	1.9995	2.03475	-0.380564	0.0389472	-0.142343	0.562252	0	0	0	0	0
Sgk3|2510015P22Rik|A330005P07Rik|Cisk|fy|fz|-|1 A2|1 2.08 cM|protein-coding	1.64525	2.4095	1.663	0.307315	0.0803029	-0.0166306	0.956184	0	0	0	0	0
Capzb|1700120C01Rik|AI325129|CPB1|CPB2|CPbeat2|CPbeta1|CPbeta2|Cappb1|-|4 D3|4 70.59 cM|protein-coding	46.2415	48.1872	49.9675	-0.184218	0.047935	0.0721088	0.682621	0	0	0	0	0
Zdhhc12|1190004A01Rik|-|2|2 B|protein-coding	9.715	9.2145	10.815	-0.315208	0.00717112	0.115528	0.58997	0	0	0	0	0
Rai1|Gt1|-|11|11 B1.3-B2|protein-coding	2.08225	2.86	2.01225	0.212663	0.138676	-0.0763669	0.781092	1	1	1	0	0
Cd209b|1810030I22Rik|DC-SIGNR1|OtB7|SIGNR1|mSIGNR1|-|8|8 A1.1|protein-coding	0.10325	0.19975	0.0565	0.588945	0.292194	-0.332611	0.491922	0	0	0	0	0
Cd6|-|-|19 A|19 7.16 cM|protein-coding	0.05475	0.106	0.046	0.54468	0.378388	-0.0988302	1	0	0	0	0	0
Cdh3|AI385538|Cadp|Cdhp|P-cadherin|Pcad|-|8 D3|8 53.16 cM|protein-coding	0.0555	0.14925	0.0825	0.757847	0.276299	0.207594	0.712245	1	0	1	0	0
Spn|A630014B01Rik|Cd43|Galgp|Ly-48|Ly48|-|7 F3|7 69.35 cM|protein-coding	0.10825	0.225	0.12675	0.60675	0.326134	0.0629222	0.921091	0	0	0	0	0
Cklf|1700001C14Rik|1810018M11Rik|A730028G07Rik|C32|CKLF1|CKLF3|CKLF4|CKLF5|Cklf2|Cklf6|HSPC224|UCK-1|-|8|8 D3|protein-coding	0.07675	0.14025	0.16775	0.429947	0.564397	0.323967	0.47857	0	0	0	0	0
Cnot2|2600016M12Rik|2810470K03Rik|AA537049|AA959607|AW557563|C79650|-|10|10 D2|protein-coding	10.249	11.6092	10.3045	-0.0628525	0.516962	-0.0252564	0.913785	0	0	0	0	0
Csf1r|AI323359|CD115|CSF-1R|Csfmr|Fim-2|Fim2|Fms|M-CSF-R|M-CSFR|-|18 E1|18 34.41 cM|protein-coding	7.13025	19.2595	8.4295	1.15152	2.02206e-09	0.150078	0.761237	0	0	0	0	0
Tcf25|1100001J13Rik|1810041K11Rik|D8Ertd325e|Nulp1|mKIAA1049|-|8 E1|8 72.1 cM|protein-coding	40.9012	40.502	46.8407	-0.258109	0.000439842	0.154759	0.218019	0	0	0	0	0
Ccdc107|-|-|4|4 A5|protein-coding	46.784	35.9265	35.3413	-0.620725	1.06395e-07	-0.424655	0.000680918	0	0	0	0	0
Ripply1|-|-|X|X F1|protein-coding	1.04725	0.49175	1.108	-1.07756	0.0323851	0.0359713	0.954256	0	0	0	0	0
Ccdc17|-|-|4|4 D1|protein-coding	1.30525	1.14525	1.3555	-0.407004	0.127656	0.0187782	0.969167	0	0	0	0	0
Gm6377|EG622976|-|X|X D|protein-coding	0.2325	0.5765	0.46475	0.96553	0.0174314	0.566382	0.168411	0	0	0	0	0
Lipt1|EG623661|-|1|1 B|protein-coding	4.48525	3.6695	4.418	-0.528643	0.00170715	-0.0513834	0.863601	0	0	0	0	0
Lekr1|EG546798|EG624866|Gm6534|-|3|3 E1|protein-coding	0.037	0.262	0.051	1.98017	0.000106602	0.122141	1	1	1	1	0	1
Wdr93|EG626359|-|7 D2|7|protein-coding	0.667	0.3905	0.55425	-0.957416	0.00193928	-0.256337	0.501556	1	0	1	0	0
Gm11992|-|-|11|11 A1|protein-coding	0.393	0.24425	0.33175	-0.776202	0.0890465	-0.188416	0.725524	0	0	0	0	0
Gm11437|AI463690|-|11|11 C|protein-coding	2.54725	3.04375	4.1675	0.0252888	0.961192	0.496657	0.185878	0	0	0	0	0
Deptor|Depdc6|-|15 D1|15 21.96 cM|protein-coding	32.0373	31.036	26.9415	-0.290545	0.00209161	-0.27253	0.070269	1	1	0	0	0
Dhrs4|AI043103|AI790593|CR|D14Ucla2|NDRD|PHCR|PSCD|RRD|mouNRDR|-|14 C3|14 28.19 cM|protein-coding	88.8088	86.988	62.1695	-0.27204	0.0699429	-0.533168	8.59973e-07	0	0	0	0	0
Dnajb6|HSJ-2|Mrj|mDj4|-|5|5 B1|protein-coding	1.70275	1.2975	1.4235	-0.620804	0.000267084	-0.26308	0.420285	0	0	0	0	0
Dusp22|JKAP|JSP1|LMW-DSP2|MKPX|-|13|13 A3.2|protein-coding	4.799	4.81425	4.06175	-0.242865	0.0749046	-0.26668	0.0697705	0	0	0	0	0
Dyrk1b|Mirk|-|7|7 A3|protein-coding	3.2795	6.787	4.5965	0.789281	9.94813e-05	0.385113	0.225714	0	0	0	0	0
Edil3|Del-1|Del1|Sox2-cre|Sox2Cre|Tg(Sox2-cre)1Amc|-|13|13 C3|protein-coding	0.0105	0.021	0.00225	0.39433	0.628195	-0.122157	1	0	0	0	0	0
Fer|AV082135|C330004K01Rik|Fert|Fert2|-|17|17 E1.1|protein-coding	2.428	2.83125	2.1875	-0.0189503	0.92946	-0.161681	0.610421	0	0	0	0	0
Dbi|ACBD1|Acbp|EP|endozepine|-|1|1 E2.3|protein-coding	292.284	223.458	482.737	-0.621605	2.19667e-05	0.658918	1.04373e-07	0	0	0	0	0
Kat2a|1110051E14Rik|AW212720|Gcn5|Gcn5l2|mmGCN5|-|11 D|11 63.53 cM|protein-coding	6.74825	7.82675	6.3845	-0.0277734	0.853291	-0.110733	0.592652	1	1	0	1	0
Gnpda2|4921523I18Rik|4933412A11Rik|BB189630|GNPDA|Gnp2|Sb52|mKIAA4008|-|5|5 C3.1|protein-coding	1.33075	1.77125	1.2515	0.170368	0.494995	-0.105213	0.794595	0	0	0	0	0
Grk6|Gprk6|-|13 B1|13 30.06 cM|protein-coding	4.79675	8.7265	5.517	0.616349	1.54924e-06	0.159899	0.507328	1	1	0	0	0
Anapc11|1110011I19Rik|R75218|-|11|11 E2|protein-coding	4.129	3.0195	3.838	-0.683781	6.53757e-07	-0.133046	0.640567	0	0	0	0	0
Banf1|Baf|Bcrp1|L2bp1/Baf|-|19|19 A|protein-coding	27.6262	30.1825	27.732	-0.119524	0.352419	-0.0289728	0.908802	0	0	0	0	0
Ctsa|AU019505|PPCA|Ppgb|-|2 H3|2 85.27 cM|protein-coding	36.964	24.1702	47.0722	-0.851495	8.03421e-12	0.293066	0.104815	1	1	0	0	0
Adar|AV242451|Adar1|Adar1p110|Adar1p150|DRADA|mZaADAR|-|3|3 F1|protein-coding	2.911	5.01775	3.62525	0.542264	0.00693146	0.267312	0.201061	0	0	0	0	0
Usp14|2610005K12Rik|2610037B11Rik|AW107924|C78769|ax|nmf375|-|18 A1|18 4.91 cM|protein-coding	9.6915	11.1267	10.0467	-0.0374109	0.829232	0.0176878	0.956015	0	0	0	0	0
Glrx2|1700010P22Rik|AI645710|Grx2|-|1 F|1 62.53 cM|protein-coding	2.8245	4.39475	4.04825	0.390977	0.0396231	0.453958	0.00424909	0	0	0	0	0
Marveld2|BC003296|MARVD2|Mrvldc2|Tric|Trica|Tricb|Tricc|-|13|13 D1|protein-coding	3.28925	2.371	3.3335	-0.705064	0.00240529	-0.0130873	0.97745	1	0	1	0	0
Clec5a|Clecsf5|Ly100|MDL-1|Mdl1|-|6|6 B1|protein-coding	0.01225	0.03125	0.02275	0.580317	0.448506	0.167801	1	0	0	0	0	0
Txnl4a|D18Wsu98e|Dim1|Txnl4|U5-15kD|U5-15kDa|-|18 E3|18 53.34 cM|protein-coding	46.1845	34.443	39.1467	-0.662416	1.50913e-09	-0.265545	0.0778353	1	0	1	0	0
Mapt|AI413597|AW045860|Mtapt|Tau|-|11 67.79 cM|11 E1|protein-coding	0.70175	0.67775	0.64175	-0.286199	0.138515	-0.153946	0.579119	0	0	0	0	0
Dach1|Dac|Dach|-|14 E2.1|14 48.25 cM|protein-coding	0.02975	0.03925	0.04275	0.120453	0.880345	0.214631	0.704368	0	0	0	0	0
Olfm1|AMY|AW742568|Noe1|OlfA|Pancortin|Pancortin3|-|2|2 A3|protein-coding	0.437	0.6825	0.523	0.339799	0.498702	0.135891	0.82123	0	0	0	0	0
Dnm3|9630020E24Rik|AW061159|B230343F03Rik|C530045C17|Dyna III|mKIAA0820|-|1|1 H2.1|protein-coding	0.06375	0.099	0.056	0.346374	0.517911	-0.147785	0.805148	0	0	0	0	0
Rabgap1l|5830411O09Rik|8430421H08Rik|9630005B12Rik|AW049894|HHL|Hh1|mKIAA0471|-|1|1 H2.1|protein-coding	4.7805	3.14075	4.835	-0.83168	3.47359e-11	-0.0159199	0.948976	0	0	0	0	0
Ric3|E130307J04Rik|-|7|7 E3|protein-coding	0.04325	0.11925	0.0945	1.01175	0.0437449	0.453257	0.313822	0	0	0	0	0
Sertad2|AB041541|AU021878|Kiaa0127|MNCb-1504|SEI-2|Sei2|TRIP-Br2|mKIAA0127|-|11|11 A3.1|protein-coding	3.58225	5.328	4.774	0.326956	0.00890521	0.366532	0.00407243	0	0	0	0	0
Smurf1|4930431E10Rik|mKIAA1625|-|5|5 G2|protein-coding	5.1505	4.335	4.352	-0.489893	2.43928e-06	-0.245906	0.389263	0	0	0	0	0
Stk35|1700054C12Rik|CLIK1|Stk35l1|-|2|2 F1|protein-coding	6.11425	5.23325	6.00375	-0.452199	0.00292041	-0.0608456	0.869516	0	0	0	0	0
Gng2|-|-|14 A3|14 11.17 cM|protein-coding	0.29325	0.5595	0.50025	0.637174	0.0419475	0.490352	0.222413	0	0	0	0	0
Slx4ip|2210009G21Rik|2410004I22Rik|C85661|Slxip|-|2|2 F3|protein-coding	0.58025	0.89125	0.6545	0.366936	0.056037	0.124157	0.745478	0	0	0	0	0
Ets1|AI196000|AI448617|D230050P06|Ets-1|Tpl1|vs|-|9 A4|9 17.97 cM|protein-coding	4.0245	7.504	4.4225	0.634924	0.000141782	0.0843815	0.833427	1	1	1	0	0
Slco3a1|5830414C08Rik|Anr1|MJAM|OATP-D|R75096|Slc21a11|-|7|7 D1|protein-coding	0.64825	1.079	0.7885	0.465582	0.0378684	0.206713	0.560567	0	0	0	0	0
Zfp953|E130120F12Rik|-|13|13 B3|protein-coding	0.768	0.78575	0.7685	-0.197935	0.399484	-0.0266525	0.948669	0	0	0	0	0
Slc16a3|Mct3|Mct4|-|11|11 E2|protein-coding	0.121	0.24775	0.16375	0.674826	0.178651	0.20577	0.719878	0	0	0	0	0
Gng7|AI840417|-|10 C1|10 39.72 cM|protein-coding	0.229	0.11	0.21525	-1.11995	0.0116041	-0.0815945	0.89903	0	0	0	0	0
Slc7a15|Arpat|-|12|12 A1.1|protein-coding	0.05125	0.45575	0.0615	2.07635	0.000212056	0.0472991	1	1	0	1	0	0
Mapk1|9030612K14Rik|AA407128|AU018647|C78273|ERK|Erk2|MAPK2|PRKM2|Prkm1|p41mapk|p42mapk|-|16 A3|16 10.53 cM|protein-coding	19.433	23.8487	21.1758	0.0523798	0.708293	0.0850277	0.764811	0	0	0	0	0
Gngt2|AV096488|-|11 D|11 59.01 cM|protein-coding	2.02425	5.96	4.43525	1.21558	5.32238e-05	0.711228	0.047491	0	0	0	0	0
Kdm3a|1700105C21Rik|C230043E16Rik|JHDM2a|Jmjd1|Jmjd1a|KDM2A|TGSA|Tsga|-|6|6 C1|protein-coding	3.336	3.82975	3.39	-0.0432471	0.782435	-0.0102998	0.968891	0	0	0	0	0
Rnpc3|2810441O16Rik|AI447568|C030014B17Rik|-|3|3 F3|protein-coding	4.547	4.74425	4.71675	-0.177364	0.12722	0.0201237	0.943247	0	0	0	0	0
Fn3k|2310074G21Rik|-|11|11 E2|protein-coding	2.4785	1.93575	2.1215	-0.581475	0.000898356	-0.225536	0.466345	0	0	0	0	0
Fnbp1|1110057E06Rik|2210010H06Rik|FBP1|Fbp17|-|2|2 B|protein-coding	3.087	3.352	2.88625	-0.122553	0.369988	-0.129105	0.596111	0	0	0	0	0
Gabrb3|A230092K12Rik|AW049585|Cp1|Gabrb-3|beta3|-|7 B5|7 33.53 cM|protein-coding	0.5245	0.16025	0.29375	-1.83819	1.56118e-11	-0.653318	0.0458856	0	0	0	0	0
Gpr146|BC003323|D830046C22Rik|PGR8|-|5|5 G2|protein-coding	21.5105	17.9402	20.069	-0.491314	0.000593179	-0.114782	0.749593	1	1	0	0	0
Cdc42se1|1300002M12Rik|AW558204|Cdcse1|SCIP1|Spec1|-|3|3 F2.1|protein-coding	6.0005	6.94475	7.71075	-0.0329665	0.832255	0.304801	0.0934281	0	0	0	0	0
Tmod2|N-Tmod|NTMOD|-|9 D|9 42.31 cM|protein-coding	0.00825	0.01975	0.01125	0.462709	0.561329	0.0676471	1	0	0	0	0	0
P2rx7|AI467586|P2X(7)|P2X7R|-|5|5 F|protein-coding	0.5325	0.6715	0.66525	0.0819846	0.84656	0.209078	0.659496	0	0	0	0	0
Rcsd1|A430105K13Rik|BC025872|CapZIP|-|1|1 H2.3|protein-coding	1.5495	3.12075	2.0415	0.738592	0.000411827	0.293636	0.413228	0	0	0	0	0
Rnf38|1700065B19Rik|2610202O07Rik|AA673263|Oip1|-|4|4 B1|protein-coding	2.4295	3.2045	3.1625	0.163315	0.564948	0.325815	0.0634896	1	1	0	1	0
Gm4787|Adam4b|EG214321|-|12 D1|12|protein-coding	0.25725	0.29925	0.2225	-0.0168223	0.975093	-0.147371	0.803158	0	0	0	0	0
Svbp|2410005K17Rik|AI851162|Ccdc23|-|4|4 D2.1|protein-coding	2.9265	4.098	3.393	0.229922	0.342182	0.1499	0.672739	1	1	0	1	0
Atp8a1|AI481521|AI853962|APLT|AW743152|AW822227|Atp3a2|B230107D19Rik|ClassI|-|5|5 C3.1|protein-coding	0.67975	0.946	0.801	0.223767	0.399957	0.155966	0.723298	0	0	0	0	0
Kif5a|D10Bwg0738e|Khc|Kif5|Kns|mKIAA4086|-|10 D3|10 74.5 cM|protein-coding	0.32975	0.4135	0.4405	0.0810679	0.803554	0.343778	0.196928	0	0	0	0	0
Kctd21|EG622320|-|7|7 E1|protein-coding	3.30275	3.16125	3.261	-0.308989	0.0270688	-0.050985	0.867324	1	1	0	1	0
Pigc|3110030E07Rik|AW212108|-|1|1 H2.1|protein-coding	2.94175	3.38925	2.44525	-0.04134	0.808029	-0.275994	0.223045	0	0	0	0	0
Pkib|Pkibeta|Prkacn2|-|10 B4|10 29.22 cM|protein-coding	0.041	0.16525	0.116	1.52849	0.000333856	0.686935	0.0784553	0	0	0	0	0
Kcnj15|4930414N08Rik|AI182284|AI267127|IRKK|Kir4.2|-|16 C4|16 55.86 cM|protein-coding	0.047	0.074	0.04075	0.330926	0.576648	-0.124312	0.845435	0	0	0	0	0
Klhl15|6330500C13Rik|-|X|X C3|protein-coding	0.2625	0.3905	0.373	0.319305	0.391569	0.370504	0.328063	0	0	0	0	0
Plpbp|1700024N20Rik|2200002F22Rik|Prosc|-|8|8 A2|protein-coding	16.8977	11.3057	16.9445	-0.816658	7.49647e-18	-0.0304735	0.8898	0	0	0	0	0
Prkcz|AI098070|C80388|Pkcz|R74924|aPKCzeta|nPKC-zeta|zetaPKC|-|4 E2|4 86.17 cM|protein-coding	2.37725	2.71875	2.86975	-0.0462127	0.828697	0.210754	0.515186	1	1	0	0	1
Rbms2|2610315E04Rik|Scr3|-|10|10 D3|protein-coding	2.839	2.885	3.065	-0.2204	0.121182	0.068465	0.801196	0	0	0	0	0
Mier1|4933425I22Rik|5830411K19Rik|er1|-|4|4 C6|protein-coding	7.9545	9.31425	7.5165	-0.0168057	0.912841	-0.114472	0.490804	0	0	0	0	0
Mrpl1|2410002L03Rik|5830418D04Rik|AI462572|L1mt|-|5|5 E3|protein-coding	8.60075	9.1005	7.62	-0.160211	0.238662	-0.199711	0.273471	0	0	0	0	0
Rapgef1|4932418O06Rik|C3G|Grf2|-|2 B|2 20.32 cM|protein-coding	11.3655	14.5853	10.8262	0.117183	0.15843	-0.101599	0.490123	0	0	0	0	0
Seh1l|2610007A16Rik|AW540070|SEC13L|SEH1A|SEH1B|Seh1|-|18|18 E1|protein-coding	15.1632	16.4097	15.2097	-0.129039	0.09486	-0.0283874	0.903732	0	0	0	0	0
Sel1l|AW493766|Sel1h|mKIAA4137|-|12|12 D3|protein-coding	26.2828	49.7653	28.1945	0.663652	8.98462e-07	0.0623585	0.867494	1	1	0	0	0
Skil|Skir|SnoN|sno|-|3 A3|3 15.12 cM|protein-coding	1.461	7.6435	3.7035	2.06519	4.20099e-18	1.0317	7.10633e-05	1	1	1	0	0
Tom1l2|2900016I08Rik|A730055F12Rik|AU042072|Srebf1|-|11|11 B2|protein-coding	6.61625	8.64	4.84975	0.145643	0.261045	-0.447477	0.0110197	0	0	0	0	0
Rasa4|AA793972|AW112107|BB079060|CAPRI|GAPL|-|5|5 G2|protein-coding	0.4405	1.19425	0.8125	1.12858	3.45982e-05	0.539467	0.179953	0	0	0	0	0
Trpm1|4732499L03Rik|AI606771|Ltrpc1|Mlsn1|-|7 C|7 34.61 cM|protein-coding	0.01075	0.00175	0.00425	-0.693999	0.294629	-0.163145	1	0	0	0	0	0
Kcnrg|Clld4|E030012H22Rik|Gm745|-|14|14 D1|protein-coding	0.3265	0.37225	0.3925	-0.0526842	0.932732	0.137852	0.821489	1	0	1	0	0
Ddhd1|Mir5131|PA-PLA1|-|14|14 C1|protein-coding	2.32875	9.02775	3.27025	1.68845	1.69465e-25	0.433992	0.00373148	1	1	1	1	0
Zkscan4|AI841875|Gm11272|-|13 A3.1|13|protein-coding	0.51375	0.29475	0.4215	-0.977298	0.00385562	-0.253399	0.560892	0	0	0	0	0
Asb1|1700029O08Rik|1700054C17Rik|AI426616|AI851378|mKIAA1146|-|1 D|1 46.19 cM|protein-coding	1.57625	1.639	1.87425	-0.182744	0.36597	0.205258	0.196713	0	0	0	0	0
Hnrnpa1|HDP-1|Hdp|Hnrpa1|hnRNP A1|hnrnp-A1|-|15 F3|15 58.58 cM|protein-coding	1.4175	1.9045	1.61525	0.179908	0.508511	0.134769	0.712419	0	0	0	0	0
Scoc|0610011C06Rik|2810002J11Rik|AA415030|SCOCO|-|8|8 C2|protein-coding	1.21875	1.8935	1.38425	0.373831	0.0907187	0.12176	0.754437	0	0	0	0	0
Camk2g|Camkg|-|14|14 A3|protein-coding	2.50125	2.84175	2.9685	-0.0561952	0.806613	0.200137	0.433742	0	0	0	0	0
Morf4l1|MORFRG15|MRG15|TEG-189|Tex189|mKIAA4002|-|9|9 E3.1|protein-coding	7.3835	6.78025	9.086	-0.364395	0.0689871	0.244642	0.325469	0	0	0	0	0
Cd226|BC051526|DNAM-1|DNAM1|Pta1|TLiSA1|-|18|18 E4|protein-coding	0.04775	0.0865	0.081	0.348527	0.668437	0.162912	1	0	0	0	0	0
Cd44|AU023126|AW121933|AW146109|HERMES|Ly-24|Pgp-1|-|2 E2|2 54.13 cM|protein-coding	0.9845	2.61375	1.74825	1.13451	3.43996e-10	0.546844	0.14684	0	0	0	0	0
Tctn1|G730031O11Rik|Tect1|-|5|5 F|protein-coding	1.16725	0.97575	1.24575	-0.503355	0.00452702	0.0504516	0.888173	0	0	0	0	0
Ube2j2|1200007B18Rik|2400008G19Rik|5730472G04Rik|AL022923|NCUBE-2|Ubc6|Ubc6p|-|4 E2|4 87.66 cM|protein-coding	2.98225	3.96725	2.93	0.163988	0.314411	-0.0551964	0.866171	0	0	0	0	0
Gvin1|9130002C22Rik|9830104F22Rik|Iigs1|VLIG|VLIG-1|-|7|7 E3|protein-coding	0.02075	0.03125	0.062	0.272124	0.691116	0.767971	0.041602	0	0	0	0	0
Clip2|B230327O20|CLIP-115|Clip1|Cyln2|WSCR4|mKIAA0291|wbscr4|-|5 G2|5 74.63 cM|protein-coding	0.53425	0.62775	0.739	-0.0168114	0.959729	0.354699	0.280746	0	0	0	0	0
Eif4e2|2700069E09Rik|AI036339|AV129531|D0H0S6743E|Eif4el3|-|1|1 C5|protein-coding	13.5237	13.4665	13.086	-0.246848	0.00425143	-0.0795551	0.673195	0	0	0	0	0
Elovl1|AA407424|BB151133|Ssc1|-|4|4 D2.1|protein-coding	14.11	17.8773	18.841	0.0947747	0.695948	0.365923	0.0176838	0	0	0	0	0
Bicd2|-|-|13|13 A5|protein-coding	3.928	3.4835	4.05875	-0.414916	0.000818469	0.0094936	0.976964	0	0	0	0	0
Npr3|ANP-C|ANPR-C|EF-2|NPR-C|lgj|stri|-|15 A1|15 5.83 cM|protein-coding	0.33175	0.28375	0.234	-0.457632	0.148184	-0.440239	0.178446	0	0	0	0	0
Cep350|4933409L06Rik|6430546F08Rik|-|1|1 G3|protein-coding	3.38025	4.93475	3.72625	0.299455	0.00716276	0.100168	0.607141	0	0	0	0	0
Ceacam1|Bgp|Bgp1|C-CAM|CD66a|Cc1|Cea-1|Cea-7|Cea1|Cea7|Hv-2|Hv2|MHVR|MHVR1|Mhv-1|bb-1|mCEA1|mmCGM1|mmCGM1a|mmCGM2|-|7 A3|7 13.84 cM|protein-coding	22.6103	34.7212	22.9385	0.376149	9.58748e-05	-0.00914345	0.979304	0	0	0	0	0
Rreb1|1110037N09Rik|AA414966|B930013M22Rik|-|13|13 A3.3|protein-coding	3.7185	4.26275	3.38575	-0.0487852	0.813862	-0.153809	0.599454	0	0	0	0	0
Fars2|Fars1|pheRS|-|13|13 A3.3|protein-coding	11.8742	12.579	14.5392	-0.162699	0.217398	0.246617	0.137292	0	0	0	0	0
Gmfg|0610039G16Rik|2310057N07Rik|AI324845|-|7|7 B1|protein-coding	0.75125	1.108	1.087	0.29703	0.463793	0.347675	0.437051	0	0	0	0	0
Aifm2|5430437E11Rik|Amid|D730001I10Rik|PRG3|-|10|10 B4|protein-coding	11.7665	8.9565	11.4663	-0.631601	5.1055e-12	-0.0709616	0.845425	0	0	0	0	0
Zfhx2|ZFH-5|-|14|14 C3|protein-coding	2.3195	1.7035	1.261	-0.681955	1.61733e-07	-0.826625	4.85948e-06	0	0	0	0	0
Emc1|2700016F22Rik|-|4|4 D3|protein-coding	8.635	7.5205	7.948	-0.441047	4.26725e-05	-0.145264	0.494751	0	0	0	0	0
Hdhd2|0610039H12Rik|3110052N05Rik|-|18|18 E3|protein-coding	12.251	12.8685	11.2052	-0.169844	0.105102	-0.157957	0.329272	0	0	0	0	0
Zfp982|Gm13152|-|4 E1|4|protein-coding	1.722	1.29175	1.827	-0.604179	0.0657157	0.0272813	0.967907	0	0	0	0	0
Mex3c|A130001D14Rik|BC035207|BM-013|Rkhd2|-|18|18 E2|protein-coding	3.89225	6.67725	5.1005	0.531285	3.1385e-05	0.336267	0.0406667	0	0	0	0	0
AI429214|-|-|8|8 A4|protein-coding	0.47475	0.34575	0.2685	-0.62896	0.168429	-0.551803	0.170627	0	0	0	0	0
Gm14137|-|-|2|2 E5|protein-coding	0.19625	0.28175	0.15675	0.256077	0.552957	-0.230545	0.653934	0	0	0	0	0
Gm6583|EG625424|-|5 F|5|protein-coding	0.06225	0.022	0.069	-0.908408	0.198598	0.0452792	1	0	0	0	0	0
Zfp951|C230055K05Rik|Gm38611|-|5|5 E5|protein-coding	0.28575	0.23325	0.27475	-0.495036	0.259153	-0.0731487	0.905779	0	0	0	0	0
Zfp808|EG630579|Gm7036|-|13 B3|13|protein-coding	0.0355	0.03225	0.0275	-0.24867	0.774729	-0.100349	1	0	0	0	0	0
Erich4|EG632778|Gm7092|Kseg1|-|7|7 A3|protein-coding	0.03375	0.0565	0.041	0.2027	0.819578	0.0226952	1	0	0	0	0	0
Tmem267|EG633640|Gm7120|-|13|13 D2.3|protein-coding	5.4935	5.09275	6.92325	-0.343685	0.0967748	0.258462	0.425762	0	0	0	0	0
Kcnd3|AW045978|Kncd3|Kv4.3|-|3|3 F2.2|protein-coding	0.0055	0.02475	0.02225	1.08374	0.111224	0.401543	1	0	0	0	0	0
Nolc1|NOPP130|NOPP140|P130|-|19|19 C3|protein-coding	11.3778	14.4298	9.7525	0.0957582	0.721207	-0.232288	0.454489	1	1	1	1	1
Tsc2|Nafld|Tcs2|-|17 A3.3|17 12.41 cM|protein-coding	10.2692	11.7122	9.37675	-0.0514176	0.60504	-0.16465	0.0564789	0	0	0	0	0
Polr2k|ABC10-alpha|MafY|Mt1a|RPABC4|RPB10alpha|RPB12|RPB7.0|-|15|15 B3.1|protein-coding	1.68525	1.5965	1.27275	-0.305526	0.424993	-0.332335	0.425135	0	0	0	0	0
Slc22a15|2610034P21Rik|4930477M19|A530052I06Rik|BB219042|-|3|3 F2.2|protein-coding	1.40875	0.69475	1.783	-1.25087	1.71884e-14	0.284189	0.16002	0	0	0	0	0
Mtcp1|P13MTCP1|-|X|X A7.3|protein-coding	2.6625	2.1305	2.747	-0.546715	0.00429593	0.0100118	0.97953	0	0	0	0	0
Pde4dip|4732458A06Rik|9430063L05Rik|C87016|D130016K21Rik|D3Bwg1078e|Usmg4|mKIAA0454|-|3 F2.2|3 42.28 cM|protein-coding	10.507	14.8503	9.64475	0.255817	0.0303765	-0.148831	0.472425	0	0	0	0	0
Nsmf|Jacob|Nelf|-|2|2 A3|protein-coding	15.1408	69.9285	18.8373	1.90038	1.2007e-17	0.226705	0.610544	1	1	0	0	0
Wdr37|-|-|13|13 A1|protein-coding	2.21425	3.10475	2.0985	0.242342	0.107256	-0.106428	0.643258	1	0	1	0	0
Pkig|PKIgamma|-|2 H3|2 84.4 cM|protein-coding	10.4552	13.904	12.7788	0.169303	0.197486	0.241768	0.187725	0	0	0	0	0
Tmsb10|Ptmb10|Tb10|-|6|6 C1|protein-coding	0.6655	0.912	0.9535	0.19222	0.719941	0.259083	0.625411	1	1	0	0	0
Rab43|1810048P08Rik|2500004H21Rik|AW490415|-|6|6 D1|protein-coding	34.0755	89.1453	32.6415	1.14019	1.77956e-30	-0.0921541	0.716385	1	0	1	0	0
Trim46|TRIFIC|-|3|3 F1|protein-coding	0.1235	0.3345	0.0875	0.976602	0.0602291	-0.265827	0.616972	0	0	0	0	0
Kif21b|2610511N21Rik|mKIAA0449|-|1 E4|1 59.61 cM|protein-coding	0.24675	0.6055	0.3295	1.01087	1.38212e-06	0.29134	0.471983	0	0	0	0	0
Tcerg1|2410022J09Rik|2900090C16Rik|AI428505|CA150b|FBP23|FBP28|Taf2s|ca150|p144|-|18|18 B3|protein-coding	3.57675	4.9495	3.158	0.222427	0.160989	-0.197407	0.421156	0	0	0	0	0
Lrif1|2010012G17Rik|4933421E11Rik|AI450568|-|3|3 F2.3|protein-coding	2.87	2.818	2.973	-0.259584	0.229438	0.0131294	0.973199	0	0	0	0	0
Klhl20|AI504637|D930050H05Rik|Kleip|mKIAA4210|-|1|1 H2.1|protein-coding	2.7075	3.354	2.824	0.0598791	0.690029	0.0239683	0.918358	0	0	0	0	0
Tmco1|1190006A08Rik|4930403O06Rik|AA109065|AU022572|ESTM39|-|1|1 H2.3|protein-coding	17.4718	18.0495	16.1255	-0.193201	0.0141089	-0.148493	0.207272	0	0	0	0	0
Kcnj10|BIR10|BIRK-1|Kir1.2|Kir4.1|-|1 H3|1 79.69 cM|protein-coding	0.0905	0.70425	0.12175	2.46784	4.921e-13	0.204767	0.721438	1	0	1	0	0
Piezo2|5930434P17|9030411M15Rik|9430028L06Rik|Fam38b|Fam38b2|-|18|18 E1|protein-coding	0.133	0.19225	0.1195	0.264874	0.396441	-0.151496	0.767047	0	0	0	0	0
Plekhm3|9430067K14Rik|A230102O09Rik|AI449570|DAPR|Plekhm1l|-|1|1 C2|protein-coding	0.2175	0.4015	0.27125	0.622453	0.0134978	0.222214	0.598615	0	0	0	0	0
Catsperz|1700019N12Rik|A430107B04Rik|MLZ-622|Tex40|-|19|19 A|protein-coding	0.1105	0.0385	0.08075	-0.636196	0.382857	-0.103506	1	1	0	1	0	0
Lipe|4933403G17Rik|HSL|-|7 A3|7 13.78 cM|protein-coding	4.68	5.12975	5.0805	-0.100555	0.618386	0.0805597	0.778098	0	0	0	0	0
Pnkd|2210013N15Rik|2810403H05Rik|AI854243|Brp17|MNCb-5687|MR-1|Tahccp2|-|1|1 C3|protein-coding	16.2785	21.8302	22.307	0.181653	0.332708	0.38931	0.0608541	0	0	0	0	0
Ivns1abp|1190004M08Rik|1700126I16Rik|AA960440|HSPC068|ND1|NS-1|NS1-BP|Nd1-L|Nd1-S|mKIAA0850|-|1|1 G1|protein-coding	17.267	20.5867	20.2825	0.00969516	0.955879	0.159643	0.6922	0	0	0	0	0
Dhps|Dhs|-|8|8 C3|protein-coding	5.36375	6.02375	7.783	-0.0775214	0.684716	0.472382	0.00188415	0	0	0	0	0
Arl4a|AI467555|Arl4|-|12 B1|12 18.06 cM|protein-coding	5.353	6.83125	5.21175	0.111714	0.666124	-0.0726553	0.803739	0	0	0	0	0
Gtf2a2|TFIIA-gamma|TfIIg|Tfiia2|-|9|9 D|protein-coding	18.7928	21.5085	17.2413	-0.045292	0.742841	-0.154008	0.369368	1	1	0	0	0
Dnm2|Dyn2|Udnm|b2b2159Clo|-|9 A3|9 7.79 cM|protein-coding	14.3633	20.893	13.9593	0.296814	0.00181966	-0.0705386	0.764925	1	1	0	0	1
Rrn3|AL023001|E130302O19Rik|R75565|TIF-1A|Tif1a|-|16|16 A1|protein-coding	6.561	9.765	5.84175	0.327579	0.0397396	-0.188868	0.435475	0	0	0	0	0
Leo1|Gm185|-|9|9 D|protein-coding	4.97125	10.3565	6.785	0.809318	7.41665e-10	0.388612	0.0289212	1	1	0	0	1
Parp14|1600029O10Rik|ARTD8|BC021340|CoaSt6|mKIAA1268|-|16|16 B3|protein-coding	3.17375	6.205	4.349	0.717386	0.000297695	0.400707	0.00751628	1	1	0	0	1
Zfp784|C730049F21Rik|Znf784|-|7|7 A1|protein-coding	1.295	1.60225	1.2805	0.0612845	0.846049	-0.0359476	0.937105	0	0	0	0	0
Pdxdc1|2210010A19Rik|AA415817|Kiaa0251-hp|-|16|16 A1|protein-coding	24.7692	27.4847	26.5437	-0.092072	0.256912	0.0634489	0.599509	0	0	0	0	0
Pstk|5430423O14Rik|5730458D16Rik|Gm1099|R75284|-|7|7 F3|protein-coding	5.2615	4.87275	5.01125	-0.343002	0.0772892	-0.0960056	0.72253	0	0	0	0	0
Pigl|Gm737|-|11|11 B2|protein-coding	3.258	3.04575	2.655	-0.337289	0.0657568	-0.306481	0.123919	0	0	0	0	0
Lif|-|-|11 A1|11 2.94 cM|protein-coding	0.01125	0.02	0.0135	0.285925	0.738026	0.0376237	1	0	0	0	0	0
Mlf1|HLS7|-|3 E1|3 30.91 cM|protein-coding	0.1775	0.08175	0.1065	-0.877367	0.199995	-0.247046	0.617141	0	0	0	0	0
Mup3|MUP15|MUPIII|Mup-3|Mup25|-|4|4 B3|protein-coding	3037.36	2523.48	1998.55	-0.485173	0.028867	-0.210087	0.694964	0	0	0	0	0
Myo6|BC029719|Tlc|sv|-|9 E1|9 43.98 cM|protein-coding	9.793	9.02525	7.91775	-0.353468	0.00125208	-0.310712	0.167317	0	0	0	0	0
Cnnm3|Acdp3|Clp3|mACDP3|-|1 B|1 15.3 cM|protein-coding	3.00025	3.06275	3.6195	-0.215076	0.143363	0.220169	0.33542	0	0	0	0	0
Angptl7|-|-|4|4 E2|protein-coding	0.1405	0.12525	0.2305	-0.330808	0.593002	0.319584	0.53113	0	0	0	0	0
Cyp2c68|9030012A22Rik|-|19|19 C3|protein-coding	31.7617	47.4098	46.5065	0.330668	0.0881619	0.471058	0.0139933	0	0	0	0	0
Rad54b|E130016E03Rik|-|4|4 A1|protein-coding	0.1135	0.226	0.182	0.631719	0.186455	0.263574	0.615986	0	0	0	0	0
Mroh8|4922505G16Rik|-|2|2 H1|protein-coding	1.02625	1.448	1.18125	0.236086	0.272527	0.150905	0.659991	0	0	0	0	0
Smco3|C030030A07Rik|-|6|6 G1|protein-coding	0.02675	0.0145	0.05825	-0.366505	0.63897	0.257821	1	0	0	0	0	0
Gcnt7|A330041C17Rik|gnt|-|2|2 H3|protein-coding	0.1895	0.1355	0.16775	-0.619854	0.225243	-0.122812	0.845425	0	0	0	0	0
Ankrd37|-|-|8|8 B1.1|protein-coding	0.4245	1.06375	0.50725	0.948881	0.0380804	0.130958	0.831688	1	1	0	0	0
Evi5l|1700084G18Rik|2310039H16Rik|3110007G05Rik|B130050I23Rik|-|8|8 A1.1|protein-coding	1.3665	2.48275	1.4565	0.595192	0.00350451	0.0472227	0.913366	1	0	1	0	0
Abca3|1810036E22Rik|ABC-C|Abc3|-|17|17 A3.3|protein-coding	6.7165	51.3275	8.3	2.60067	1.44948e-31	0.229761	0.552512	1	1	1	1	0
Glyctk|6230410P16Rik|C430006L12|-|9|9 F1|protein-coding	80.223	80.2867	76.5457	-0.243045	0.0166157	-0.102149	0.422576	0	0	0	0	0
Spata46|1700015E13Rik|-|1|1 H3|protein-coding	0.25075	0.445	0.19275	0.405365	0.582788	-0.146637	0.799049	1	1	0	0	0
Edem3|2310050N11Rik|-|1|1 G1-G2|protein-coding	8.95525	14.222	8.37675	0.411474	0.00805677	-0.117487	0.730962	0	0	0	0	0
Asphd1|A830007L07Rik|Gm168|-|7|7 F3|protein-coding	0.11875	0.0365	0.061	-0.602483	0.399088	-0.10127	1	0	0	0	0	0
Gbp10|-|-|5|5 E5|protein-coding	0.63625	0.361	0.75075	-0.976089	0.00271422	0.150571	0.774708	0	0	0	0	0
Gbp11|EG634650|Gm7141|-|5|5 E5|protein-coding	1.7525	5.596	1.3835	1.07812	0.0715409	-0.122238	0.836612	0	0	0	0	0
Tesmin|Mtl5|-|19|19 A|protein-coding	0.50525	0.1675	0.56225	-1.62498	7.17831e-05	0.0780469	0.89903	0	0	0	0	0
Iffo1|4733401N06Rik|A930037G23Rik|HOM-TES-103|Iffo|-|6|6 F2|protein-coding	1.63825	2.2275	2.05975	0.191626	0.349029	0.26012	0.394933	0	0	0	0	0
Slc39a2|F730005G13Rik|Gm1789|Gm289|Zip2|-|14|14 C1|protein-coding	1.18525	1.0205	0.54875	-0.44895	0.112971	-0.966157	3.37629e-05	0	0	0	0	0
Slc30a2|ZnT-2|Znt2|-|4 D3|4 66.61 cM|protein-coding	0.0355	0.2705	0.019	2.12523	1.65453e-05	-0.270012	1	1	0	1	0	0
Urad|EG231903|Prhoxnb|-|5|5 G3|protein-coding	30.2853	74.9845	35.4235	1.04245	4.16021e-06	0.162089	0.708358	0	0	0	0	0
Mks1|AK190930|B8d3|avc6|-|11|11 C|protein-coding	0.85875	0.7985	0.8815	-0.334069	0.207251	0.000975082	0.998666	0	0	0	0	0
Arhgap12|2810011M08Rik|-|18|18 A1|protein-coding	4.9155	6.11075	5.30325	0.0671143	0.658383	0.0738028	0.795449	0	0	0	0	0
Pkd1l3|-|-|8|8 D3|protein-coding	0.603	0.661	0.61625	-0.101177	0.664629	-0.00580629	0.989342	0	0	0	0	0
Il1rn|F630041P17Rik|IL-1ra|-|2 A3|2 16.36 cM|protein-coding	1.08075	0.683	1.3115	-0.738865	0.154453	0.154641	0.785494	0	0	0	0	0
Coq10b|1500041J02Rik|1700030I21Rik|9530077A17Rik|AV002237|AW742641|-|1|1 C1.2|protein-coding	27.2778	29.9567	29.1775	-0.100891	0.601432	0.0525583	0.90416	0	0	0	0	0
Tmem120b|-|-|5|5 F|protein-coding	2.08175	3.47975	2.68075	0.467121	0.099056	0.297888	0.249813	0	0	0	0	0
Fdx1l|B230118G17Rik|Fdx2|-|9|9 A3|protein-coding	15.751	15.3663	15.0465	-0.27589	0.0175112	-0.0945252	0.665243	0	0	0	0	0
Strn4|C80611|ZIN|zinedin|-|7|7 A2|protein-coding	8.6985	12.9113	8.17725	0.324979	0.00340794	-0.116281	0.595791	0	0	0	0	0
Map2|G1-397-34|MAP-2|Mtap-2|Mtap2|repro4|-|1 C3|1 33.49 cM|protein-coding	0.17675	0.20525	0.1945	-0.0199543	0.974052	0.0636366	0.919982	0	0	0	0	0
Asxl1|mKIAA0978|-|2|2 H1|protein-coding	3.3405	4.39375	3.8475	0.151387	0.452814	0.158095	0.423383	0	0	0	0	0
Zfp606|2410022M24Rik|AW494727|-|7|7 A1|protein-coding	0.83275	0.875	1.03725	-0.16102	0.578207	0.253618	0.422738	0	0	0	0	0
Ahnak|DY6|-|19|19 A|protein-coding	1.96775	1.46925	1.99275	-0.637635	0.0154138	-0.0193058	0.971237	0	0	0	0	0
Zfp869|1200003I07Rik|-|8|8 B3.3|protein-coding	4.48975	4.56275	6.10475	-0.214302	0.145079	0.390849	0.0021553	0	0	0	0	0
Sco1|2610001C07Rik|D11Bwg1310e|-|11 B3|11 40.59 cM|protein-coding	3.31125	3.71	3.40025	-0.0779636	0.570546	0.00430629	0.987209	0	0	0	0	0
Nynrin|AA409373|C80530|mKIAA1305|-|14|14 C3|protein-coding	0.343	0.3155	0.3485	-0.360555	0.143974	-0.0136967	0.975237	0	0	0	0	0
Sytl2|AI266830|Slp2|mKIAA1597|-|7|7 E1|protein-coding	0.1245	0.1785	0.1805	0.241947	0.623681	0.320191	0.502777	0	0	0	0	0
Aak1|5530400K14Rik|9630042K20|AU067724|AU067726|BC028270|C79663|D6Ertd245e|R75501|mKIAA1048|-|6 D1|6 37.75 cM|protein-coding	1.66	2.6195	1.473	0.41084	0.000106446	-0.199315	0.223609	0	0	0	0	0
Arap1|2410002L19Rik|Centd2|mKIAA0782|-|7|7 E2|protein-coding	6.82375	14.252	9.58675	0.816175	3.47027e-10	0.427307	0.0242971	0	0	0	0	0
Tmem141|1110065P14Rik|AI663999|D2Ertd217e|-|2 A3|2 17.57 cM|protein-coding	11.019	9.1875	9.868	-0.489413	0.0264612	-0.176644	0.565138	0	0	0	0	0
Eif4g2|DAP-5|E130105L11Rik|Nat1|Natm1|p97|-|7 E3|7 58.0 cM|protein-coding	61.8335	89.2338	57.3965	0.284219	0.000761736	-0.138284	0.376534	0	0	0	0	0
Pdzd9|4930408O21Rik|-|7|7 F2|protein-coding	1.09325	1.3195	0.95425	0.042884	0.919261	-0.186799	0.675818	0	0	0	0	0
Ddx17|2610007K22Rik|A430025E01Rik|AI047725|C80929|Gm926|p72|-|15|15 E1|protein-coding	38.879	46.1123	32.5763	1.9521e-05	0.999902	-0.272174	0.133843	0	0	0	0	0
Nadk2|MNADK|Nadkd1|-|15|15 A1|protein-coding	44.6367	50.0842	47.8335	-0.0741356	0.601155	0.0601054	0.830167	0	0	0	0	0
Selenot|2810407C02Rik|5730408P04Rik|Selt|-|3|3 D|protein-coding	43.4342	50.4423	42.1388	-0.0245287	0.837479	-0.0711999	0.823542	0	0	0	0	0
Filip1l|4631422O05Rik|Doc1|-|16|16 C1.1|protein-coding	0.92625	1.805	1.07475	0.694817	0.000133126	0.139514	0.750802	0	0	0	0	0
Setd1b|AA516740|BC035291|KMT2G|mKIAA1076|-|5|5 F|protein-coding	5.88825	4.63225	5.10775	-0.592387	1.56566e-06	-0.216502	0.413003	0	0	0	0	0
Larp1b|1700108L22Rik|4933421B21Rik|AA690246|Larp2|-|3|3 B|protein-coding	39.1555	55.1677	34.0862	0.249456	0.00333401	-0.210454	0.441906	0	0	0	0	0
Tet2|Ayu17-449|E130014J05Rik|mKIAA1546|-|3|3 G3|protein-coding	1.71025	2.86125	2.353	0.498096	0.00132807	0.397746	0.0400119	0	0	0	0	0
Flot2|AI573412|Esa|reggie-2|-|11 B5|11 46.74 cM|protein-coding	17.9235	21.0197	17.0862	-0.00220697	0.993671	-0.103173	0.646431	1	1	0	0	0
Thsd4|ADAMTSL-6|ADAMTSL6|AI585901|Adamtsl4|B230114P05Rik|-|9|9 B|protein-coding	0.09175	0.18	0.07275	0.675548	0.0420815	-0.257339	0.598378	0	0	0	0	0
Tacc3|Aint|C86661|Eric1|-|5|5 B2|protein-coding	0.49125	1.0155	0.67475	0.739529	0.0343765	0.312624	0.464222	1	0	1	0	0
Shroom4|D430043L16Rik|Gm724|Shrm4|-|X|X A1.1|protein-coding	0.12375	0.1685	0.1235	0.186529	0.611558	-0.0327819	0.951969	0	0	0	0	0
Peg10|AA407948|Edr|HB-1|MEF3L|Mar2|Mart2|MyEF-3|Rtl2|-|6 A1|6 1.81 cM|protein-coding	0.02975	0.0555	0.04725	0.515192	0.375555	0.238058	0.656557	0	0	0	0	0
C1qtnf5|Ctrp5|-|9 A5.1|9 24.62 cM|protein-coding	0.539	1.12575	0.84575	0.744077	0.0790103	0.35635	0.465879	0	0	0	0	0
Cdkn2a|ARF-INK4a|Arf|INK4a-ARF|Ink4a/Arf|MTS1|Pctr1|p16|p16(INK4a)|p16INK4a|p19<ARF>|p19ARF|-|4 C4|4 42.15 cM|protein-coding	0.0515	0.03475	0.12	-0.268316	0.740931	0.237326	1	0	0	0	0	0
Clmn|9330188N17Rik|AI428889|AI788815|mKIAA1188|-|12|12 E|protein-coding	18.1465	13.9153	21.0343	-0.613212	0.000406957	0.163353	0.602198	0	0	0	0	0
Med15|A230074L19Rik|AW536074|Pcqap|mPcqap|-|16 A3|16 10.94 cM|protein-coding	8.10575	10.423	8.33425	0.119064	0.272188	0.00864866	0.980318	0	0	0	0	0
Hsd3b7|AI195443|BB098564|-|7|7 F3|protein-coding	136.658	216.077	137.574	0.416368	0.00487306	-0.0106015	0.985827	0	0	0	0	0
Zfp692|AI746306|AI839920|Zfp692-ps|Znf692|-|11|11 B1.3|protein-coding	3.314	4.1185	2.50625	0.0569217	0.870599	-0.384224	0.160075	0	0	0	0	0
Rap1gds1|BC011279|GDS1|-|3|3 H1|protein-coding	7.651	11.1653	8.10225	0.300683	0.00040364	0.0467212	0.808069	0	0	0	0	0
Ung|UNG1|UNG2|-|5|5 F|protein-coding	1.5855	7.10025	1.1455	1.83184	3.75347e-13	-0.385466	0.315578	0	0	0	0	0
Uevld|8430408E05Rik|Attp|-|7|7 B3|protein-coding	1.51375	1.1755	1.42325	-0.590222	0.000846675	-0.11908	0.644139	0	0	0	0	0
Nlrp1b|Nalp1b|-|11|11 B4|protein-coding	0.088	0.149	0.1325	0.44482	0.445994	0.28611	0.585994	0	0	0	0	0
Mtmr7|-|-|8|8 A4|protein-coding	3.772	3.8495	2.1615	-0.206888	0.446592	-0.793705	1.38246e-09	0	0	0	0	0
BC051019|AA571491|D7H11orf16|ICRFP703B1614Q5.5|-|7|7 E3|protein-coding	0.0385	0.006	0.04875	-0.963967	0.154683	0.0646749	1	0	0	0	0	0
Pex10|AV128229|Gm142|-|4|4 E2|protein-coding	3.26275	3.557	3.5415	-0.116694	0.589273	0.078252	0.83948	0	0	0	0	0
P3h1|2410024C15Rik|Gros1|Lepre1|-|4|4 D2.1|protein-coding	3.234	8.953	4.55725	1.21442	2.76019e-29	0.437822	0.00576064	1	1	0	1	0
Cabyr|1700016C01Rik|4933421A18Rik|CBP86|FSP-2|-|18|18 A1|protein-coding	2.39425	1.1895	1.80625	-1.18012	5.27498e-05	-0.340578	0.418395	1	0	1	0	0
Kntc1|D330012D13|jgl|-|5|5 F|protein-coding	0.013	0.1815	0.06025	2.72584	8.37734e-08	0.531476	0.143565	0	0	0	0	0
Zhx1|-|-|15|15 D1|protein-coding	8.433	11.5567	8.64175	0.211774	0.0102984	0.00124976	0.996619	0	0	0	0	0
Snca|NACP|alpha-Syn|alphaSYN|-|6 B3|6 29.15 cM|protein-coding	0.28675	0.88075	0.46025	1.25994	0.000876338	0.339272	0.497653	0	0	0	0	0
Golga7|AB041568|C130038N16Rik|GCP16|GOLGA3AP1|HSPC041|R75586|-|8|8 A2|protein-coding	12.7765	12.844	11.925	-0.234042	0.0113715	-0.126509	0.555116	0	0	0	0	0
Tmem183a|1300007B12Rik|1700020N19Rik|Tmem183|-|1|1 E4|protein-coding	39.6957	46.035	39.1638	-0.0275936	0.826848	-0.0518469	0.790895	0	0	0	0	0
Dlgap4|AI225853|BC024558|DAP-4|DAP4|SAPAP-4|Sapap4|WBP16|-|2|2 H1|protein-coding	3.978	3.43025	4.59675	-0.459318	0.000215556	0.15608	0.557229	0	0	0	0	0
Hvcn1|0610039P13Rik|AI450555|BTS|HV1|Vsop.|mVSOP|-|5|5 F|protein-coding	0.975	0.87525	1.03025	-0.392405	0.113037	0.0287029	0.950431	0	0	0	0	0
Anapc5|2510006G12Rik|AA408751|AA536819|AA986414|APC5|Anpc5|-|5|5 F|protein-coding	20.551	21.113	21.2245	-0.205141	0.0176622	0.00896477	0.96604	0	0	0	0	0
Rabl3|4930553C05Rik|AA958834|-|16|16 B3|protein-coding	5.75425	6.258	5.77325	-0.116592	0.421102	-0.02794	0.933003	1	0	1	0	0
Fam133b|2900022K02Rik|5830415L20Rik|-|5 A1|5|protein-coding	2.538	3.13825	2.4245	0.0585831	0.776579	-0.0943845	0.725953	0	0	0	0	0
Txnrd1|TR|TR1|TrxR1|-|10|10 C1|protein-coding	51.489	66.394	48.5635	0.128996	0.422926	-0.105514	0.753045	0	0	0	0	0
Blm|-|-|7 D2|7 45.65 cM|protein-coding	0.81125	0.5775	0.63	-0.677832	0.0450676	-0.284484	0.531983	0	0	0	0	0
Capg|gCap39|mbh1|-|6|6 C1|protein-coding	0.92075	2.235	1.56725	0.965605	0.00109986	0.449252	0.303548	0	0	0	0	0
Akap1|AKAP121|AKAP84|Akap|C76494|C81186|DAKAP1|S-AKAP84|-|11|11 C|protein-coding	30.6737	27.9402	29.9793	-0.377487	1.30291e-05	-0.0688023	0.738606	0	0	0	0	0
Rpf2|2810470K21Rik|AU040229|AU043242|Bxdc1|-|10|10 B1|protein-coding	3.39625	3.82725	2.951	-0.069343	0.75516	-0.216788	0.398845	0	0	0	0	0
Map2k7|5930412N11Rik|JNKK 2|Jnkk2|MAPKK 7|MEK 7|Mapkk7|Mek7|Mkk7|Prkmk7|sek2|-|8|8 A1.1|protein-coding	13.028	14.2735	12.8	-0.111282	0.305459	-0.0581214	0.788457	1	0	1	0	0
Apaf1|6230400I06Rik|Apaf-1|Apaf1l|fog|mKIAA0413|-|10 C2|10 45.47 cM|protein-coding	0.441	0.71225	0.4675	0.426479	0.0549678	0.0392912	0.933713	0	0	0	0	0
Wsb1|1110056B13Rik|2700038M07Rik|-|11|11 B5|protein-coding	6.063	4.81875	8.6665	-0.537855	0.0575895	0.378583	0.288074	0	0	0	0	0
Cd63|C75951|ME491|Tspan30|-|10 D3|10 77.19 cM|protein-coding	0.7805	1.08075	2.1955	0.183754	0.691279	0.762082	0.0431012	0	0	0	0	0
Arrdc3|AI450344|mKIAA1376|-|13|13 C2|protein-coding	34.55	19.4617	16.059	-0.96795	0.0116349	-0.359244	0.43224	0	0	0	0	0
Arrdc4|2410003C09Rik|AV216361|-|7|7 C|protein-coding	5.48675	2.5955	3.77325	-1.2623	3.33654e-07	-0.47289	0.128479	0	0	0	0	0
Hbs1l|2810035F15Rik|AI326327|eRFS|-|10|10 A3|protein-coding	24.8895	24.765	20.975	-0.25163	0.0498647	-0.275427	0.0224927	0	0	0	0	0
Cd74|CLIP|DHLAG|HLADG|Ia-GAMMA|Ii|-|18 E1|18 34.41 cM|protein-coding	52.0487	75.3825	35.428	0.271514	0.363863	-0.48274	0.137996	0	0	0	0	0
Sstr2|SRIF-1|SS2R|SSTR-2|Smstr-2|Smstr2|sst2|-|11 E2|11 79.05 cM|protein-coding	0.41425	0.13025	0.249	-1.50468	0.00450676	-0.399091	0.40733	0	0	0	0	0
Ryk|AW536699|ERK-3|Vik|-|9 F1|9 54.72 cM|protein-coding	10.9697	11.3825	10.4808	-0.192169	0.0475618	-0.100897	0.446781	0	0	0	0	0
Selenop|AU018766|D15Ucla1|Se-P|Sepp1|selp|-|15 A1|15 1.84 cM|protein-coding	2683.85	2190.99	2605.3	-0.529561	1.3487e-06	-0.0784547	0.717924	0	0	0	0	0
Htra3|2210021K23Rik|9530081K03Rik|Prsp|Tasp|-|5|5 B3|protein-coding	0.18075	0.32575	0.4275	0.509488	0.306252	0.669176	0.0854067	0	0	0	0	0
Dhx15|DBP1|DEAH9|Ddx15|HRH2|mDEAH9|-|5|5 C1|protein-coding	16.7383	22.9408	15.8012	0.210547	0.0380936	-0.113519	0.558542	0	0	0	0	0
Phc1|AW557034|Edr|Edr1|Mph1|Rae-28|rae28|-|6 F1|6 57.52 cM|protein-coding	0.85875	1.0475	0.8805	0.0329004	0.934669	-0.00287268	0.996515	0	0	0	0	0
Clk1|STY|-|1 C1.3|1 29.09 cM|protein-coding	28.077	29.3863	26.4528	-0.17399	0.216194	-0.116269	0.691712	1	1	0	0	1
Nusap1|2610201A12Rik|AI481307|ANKT|AW547774|BB165529|BM037|LNP|NuSAP|Q0310|SAPL|-|2|2 E5|protein-coding	0.20125	0.50975	0.25975	0.96752	0.0180209	0.208258	0.704996	0	0	0	0	0
Oip5|5730547N13Rik|Lint-25|Ms18b|-|2|2 E5|protein-coding	0.1325	0.305	0.219	0.74806	0.215143	0.244208	0.635569	0	0	0	0	0
Tbc1d17|BC017607|-|7|7 B3|protein-coding	9.68725	8.998	10.2003	-0.352792	0.00439439	0.0370852	0.894797	0	0	0	0	0
Fzd5|5330434N09Rik|AI427138|Fz-5|Fz5|mFz5|-|1 C2|1 32.74 cM|protein-coding	2.024	1.322	2.4055	-0.834656	0.000268221	0.193431	0.560892	0	0	0	0	0
Smad7|Madh7|-|18|18 E3|protein-coding	2.71125	3.98475	4.28125	0.282761	0.401531	0.512984	0.0963203	0	0	0	0	0
Mterf1b|Gm9897|-|5 A1|5|protein-coding	0.3345	0.2045	0.24375	-0.802096	0.112334	-0.285979	0.577868	1	0	1	0	0
Gpcpd1|2310004G06Rik|2310032D16Rik|AU015213|Gde5|Prei4|mKIAA1434|-|2 F2|2|protein-coding	19.8125	34.406	27.9393	0.546158	0.0307608	0.363444	0.327541	1	1	1	0	0
Fancc|Facc|-|13 B3|13 32.8 cM|protein-coding	0.4875	0.6415	0.8745	0.151664	0.706337	0.611913	0.0567385	0	0	0	0	0
Rbpms|2010300K22Rik|2700019M19Rik|AU017537|RBP-MS|hermes|-|8|8 A4|protein-coding	6.732	10.0442	8.591	0.328653	0.0474058	0.296921	0.186686	1	1	0	1	0
Syne3|KASH3|nesprin-3|-|12|12 E|protein-coding	1.19125	0.643	1.1625	-1.10603	2.7013e-06	-0.0590527	0.877883	0	0	0	0	0
Ilf3|MBII-26|MPHOSPH4|NF90|NFAR|-|9 A3|9 7.78 cM|protein-coding	5.489	4.90175	5.316	-0.402482	0.000119141	-0.0761519	0.756384	1	1	0	0	1
Prss57|2900092M14Rik|GLGL782|NSP4|Prssl1|UNQ782|-|10|10 C1|protein-coding	0.023	0.01875	0.05325	-0.193232	0.822906	0.229716	1	1	0	1	0	0
Ankdd1b|9330128J19Rik|-|13|13 D1|protein-coding	0.137	0.13575	0.203	-0.219525	0.704807	0.351663	0.44866	0	0	0	0	0
Rarg|Nr1b3|RAR-gamma|RARD|RARgamma2|-|15 F3|15 57.4 cM|protein-coding	1.56	1.831	1.83525	-0.0215605	0.948102	0.166711	0.636162	0	0	0	0	0
Mast2|MAST205|Mtssk|-|4|4 D1|protein-coding	3.5105	5.0085	3.318	0.262183	0.0612331	-0.104138	0.719602	0	0	0	0	0
Neo1|2610028H22Rik|AI327052|D930014N22Rik|Igdcc2|-|9|9 B|protein-coding	2.401	2.73125	2.675	-0.0572248	0.692653	0.113136	0.610816	0	0	0	0	0
Slc22a18|AW260131|BWR1A|BWSCR1A|HET|ITM|Impt1|Orctl2|Slc22a1l|TSSC5|p45-BWR1A|-|7 F5|7 88.22 cM|protein-coding	67.5192	45.0615	76.331	-0.804728	1.25863e-07	0.132807	0.589927	0	0	0	0	0
Proc|PC|-|18|18 B1|protein-coding	295.044	172.48	231.413	-1.0116	4.74095e-34	-0.369648	0.00690609	0	0	0	0	0
Sema3b|SemA|Semaa|sema5|semaV|-|9 F1|9 58.31 cM|protein-coding	0.125	0.06875	0.35725	-0.934687	0.0488457	1.09729	9.20473e-05	0	0	0	0	0
Dntt|Tdt|-|19 C3|19 34.32 cM|protein-coding	0.8525	0.5235	2.06875	-0.878993	0.00488162	1.01969	2.07021e-05	0	0	0	0	0
Cd22|A530093D23|Lyb-8|Lyb8|-|7 B1|7 19.26 cM|protein-coding	0.176	0.278	0.279	0.372419	0.355866	0.395695	0.384105	0	0	0	0	0
Eml1|1110008N23Rik|A930030P13Rik|AA171013|AI847476|AI853955|ELP79|EMAP|EMAPL|heco|-|12 F1|12 59.46 cM|protein-coding	0.515	0.8465	0.677	0.442164	0.191445	0.254767	0.581759	0	0	0	0	0
Cacna1i|Ca(V)3.3|-|15|15 E1|protein-coding	0.002	0.017	0.00775	1.25133	0.0646195	0.210635	1	0	0	0	0	0
Rad17|MmRad24|-|13|13 D1|protein-coding	4.4475	6.8015	4.57525	0.362832	0.00658904	0.00818469	0.976056	1	0	1	0	0
Hhipl1|1600002O04Rik|AK129450|mKIAA1822|-|12|12 F1|protein-coding	0.6335	0.2725	0.54	-1.23825	0.00609476	-0.213339	0.615718	0	0	0	0	0
Prok1|EG-VEGF|-|3|3 F2.3|protein-coding	2.673	0.38725	0.87	-2.96911	2.04959e-65	-1.23578	4.3111e-06	0	0	0	0	0
Ubtf|A930005G04Rik|NOR-90|Tcfubf|UBF|UBF-1|UBF1|-|11|11 D|protein-coding	13.4927	17.7555	15.7495	0.149148	0.195041	0.179905	0.355387	1	0	1	0	0
Timp1|Clgi|EPA|TIMP-1|TPA-S1|Timp|-|X A1.3|X 16.38 cM|protein-coding	0.05175	1.19125	0.575	2.55429	1.7787e-05	0.881535	0.00675589	0	0	0	0	0
Zfx|Zfx5|Zfx5,6|Zfx6|-|X C3|X 41.48 cM|protein-coding	2.34675	2.88975	2.18225	0.057041	0.746222	-0.13502	0.455629	0	0	0	0	0
Clpx|AU014732|E330029I21|-|9 C|9 35.22 cM|protein-coding	27.7645	40.4357	34.3627	0.292982	0.288742	0.239332	0.444573	0	0	0	0	0
Zfp2|9930007F06Rik|Fnp-2|Zfp-2|mKR2|mkr-2|mszf87|-|11 B1.3|11 30.94 cM|protein-coding	1.586	1.4605	1.5285	-0.35502	0.0538697	-0.0834934	0.814607	0	0	0	0	0
Zscan21|AI326272|CTfin51|RU49|Zfp-38|Zfp38|Zipro1|-|5 G2|5 76.96 cM|protein-coding	3.565	4.07875	4.4695	-0.0527877	0.795857	0.275174	0.134324	0	0	0	0	0
Zfp41|CTfin92|Zfp-41|-|15|15 D3|protein-coding	0.40225	0.3125	0.4455	-0.586863	0.100013	0.0812296	0.880602	0	0	0	0	0
Abcc9|AI414027|AI449286|SUR2A|SUR2B|Sur2|-|6 G2|6 74.35 cM|protein-coding	2.345	4.21725	3.518	0.593075	0.000282257	0.485744	0.0375399	0	0	0	0	0
Slc7a2|20.5|AI158848|Atrc2|CAT-2|Cat2|Tea|-|8 A4|8 23.89 cM|protein-coding	130.264	55.2867	138.247	-1.42354	1.84576e-09	0.0396275	0.930039	0	0	0	0	0
Cacnb3|Beta3|CAB3|Ca(v)beta3|Cchb3|-|15 F1|15 54.64 cM|protein-coding	0.0855	0.15225	0.19475	0.405104	0.575829	0.53736	0.209645	0	0	0	0	0
Gcdh|9030411L18|AI266902|D17825|GCD|-|8 C3|8 41.28 cM|protein-coding	206.563	123.147	226.673	-0.977695	2.70322e-22	0.0951369	0.464608	1	1	0	0	0
Zfp68|KRAB3|KRAZ2|Zfp70|mszf22|mszf49|-|5 G2|5 77.1 cM|protein-coding	1.959	2.67075	2.46475	0.19679	0.181153	0.284105	0.0388594	0	0	0	0	0
Hsd11b1|-|-|1|1 H6|protein-coding	601.933	211.589	404.603	-1.69854	4.12047e-21	-0.526119	0.0345274	0	0	0	0	0
Rbak|-|-|5|5 G2|protein-coding	1.192	1.1825	1.24225	-0.261091	0.23261	0.0163913	0.967517	0	0	0	0	0
Mapk1ip1|2310009E07Rik|AU043776|MISS|-|7|7 F4|protein-coding	5.3195	4.24775	5.3815	-0.558844	1.04201e-05	-0.0203549	0.947352	0	0	0	0	0
Mef2b|AI451606|-|8 B3.3|8 34.15 cM|protein-coding	0.0235	0.05475	0.0135	0.431031	0.589292	-0.0763175	1	1	1	0	0	0
Zfp180|2310040I01Rik|AI852378|D130011P11|HHZ168|-|7|7 A3|protein-coding	4.36725	6.4345	4.126	0.312	0.0143463	-0.111488	0.618959	0	0	0	0	0
Mfge8|AA408458|AI325141|MFG-E8|MP47|Mfgm|P47|SED1|lactadherin|-|7 D2|7 44.9 cM|protein-coding	4.913	4.709	6.54875	-0.294635	0.0640138	0.311611	0.362472	0	0	0	0	0
Raph1|9430025M21Rik|C730009O10Rik|Lpd|-|1|1 C2|protein-coding	12.9615	18.4992	10.1875	0.272033	0.186162	-0.366539	0.00588621	0	0	0	0	0
Akna|AI597013|-|4|4 B3-C1|protein-coding	0.45825	0.78675	0.5955	0.50159	0.0661439	0.263762	0.529568	0	0	0	0	0
Synj1|A930006D20Rik|AA675315|mKIAA0910|-|16|16 C3.3|protein-coding	1.92375	2.92525	2.45625	0.358715	0.00935752	0.298484	0.118168	0	0	0	0	0
Proca1|4933404M19Rik|-|11|11 B5|protein-coding	0.87225	5.86975	0.58375	2.44372	7.90078e-35	-0.397522	0.383734	1	1	1	0	0
Fam83b|C530008M07Rik|Gm516|-|9|9 D|protein-coding	0.013	0.006	0.0105	-0.650206	0.386387	-0.0870185	1	0	0	0	0	0
Clint1|AI642036|AW537616|C530049I24Rik|Enth|Epn4|F630206G17Rik|mKIAA0171|-|11|11 B1.1|protein-coding	16.6425	26.0165	16.979	0.400086	3.3961e-06	-0.00502526	0.984968	0	0	0	0	0
Bahd1|AL022997|AW541238|Gm117|mKIAA0945|-|2|2 E5|protein-coding	2.6135	2.7895	4.0035	-0.147961	0.388542	0.538296	0.00205007	0	0	0	0	0
Cep126|mKIAA1377|-|9|9 A1|protein-coding	0.064	10.746	0.0625	5.49086	7.20384e-31	-0.0188727	0.978338	1	1	0	0	1
Cyb5d1|Gm740|-|11|11 B3|protein-coding	2.75575	2.359	2.3385	-0.451355	0.0631092	-0.227683	0.544164	1	1	0	0	0
Scimp|A430084P05Rik|-|11|11 B3|protein-coding	0.329	1.46675	0.42025	1.73281	1.73754e-06	0.193613	0.730644	1	1	1	0	0
Hsf5|Gm739|MLZ-220|-|11|11 C|protein-coding	0.027	0.037	0.02125	0.134992	0.877926	-0.0812993	1	0	0	0	0	0
Fkbp15|BB131447|C430014M02Rik|FKBO133|FKBP-133|FKBP-15|FKBP133|mKIAA0674|-|4|4 B3|protein-coding	6.93775	8.19575	7.77575	-0.00118329	0.992434	0.127197	0.487372	0	0	0	0	0
Morc3|1110051N18Rik|AI452146|BF318192|D16Jhu32e|NXP2|Zcwcc3|-|16|16 C4|protein-coding	6.64175	6.4755	7.1185	-0.273814	0.0200082	0.053498	0.886376	1	0	1	0	0
Ccnjl|Gm877|-|11|11 B1.1|protein-coding	0.0255	0.0385	0.0345	0.192003	0.831267	0.0962804	1	0	0	0	0	0
Spata22|Gm882|-|11|11 B4|protein-coding	2.3965	2.555	1.82775	-0.153697	0.631023	-0.330882	0.39526	0	0	0	0	0
Zzef1|8430405D05Rik|BC051585|C130099L13Rik|C85424|NSPA|mKIAA0399|-|11|11 B4|protein-coding	4.78075	7.19175	4.91825	0.345349	0.000277418	0.00677913	0.978028	1	1	0	0	0
Gm12185|Irgb2b1|-|11 B1.2|11|protein-coding	0.01825	0.05525	0.02475	0.988331	0.101768	0.117341	1	1	1	1	0	0
Heatr9|Gm11435|-|11 C|11|protein-coding	0.0205	0.0225	0.02675	-0.0417432	0.963655	0.0383318	1	1	0	1	0	0
Mup2|AA589603|Mup-2|Mup18|Mup4|-|4|4 B3|protein-coding	0.5025	9.70375	0.35375	3.68694	6.58314e-29	-0.0908218	0.856145	1	1	1	0	0
Zfp868|AI449175|AW108241|C530032E20|mszf62|-|8|8 B3.3|protein-coding	5.044	6.48925	2.15	0.121652	0.327286	-1.15467	1.06807e-12	0	0	0	0	0
Wfdc15b|9230106L14Rik|SWAM1|Wfdc15|-|2|2 H3|protein-coding	0.07225	0.2225	0.1425	0.659735	0.377709	0.129218	1	0	0	0	0	0
Tulp2|Pdet|-|7|7 B3|protein-coding	0.227	0.0525	0.3905	-1.85931	0.000298547	0.510407	0.192062	0	0	0	0	0
Pick1|Prkcabp|-|15|15 E1|protein-coding	6.89425	8.32675	6.14925	0.0292114	0.870488	-0.187171	0.359999	0	0	0	0	0
Zfp952|BC057593|C920016K16Rik|-|17|17 B1|protein-coding	1.50125	1.986	1.77775	0.158132	0.394999	0.194858	0.44996	0	0	0	0	0
Rbm15|C230088J01Rik|mKIAA1438|-|3|3 F2.3|protein-coding	4.63825	5.624	4.51075	0.0364662	0.888886	-0.0738243	0.812784	0	0	0	0	0
Nelfe|D17H6S45|NELF-E|RD|Rdbp|-|17 B1|17 18.4 cM|protein-coding	17.8727	16.771	20.5572	-0.335316	0.00187853	0.159647	0.432969	0	0	0	0	0
Mink1|B55|MINK|Map4k6|Ysk2|-|11|11 B3|protein-coding	12.718	16.716	10.81	0.146576	0.257744	-0.258376	0.0570817	0	0	0	0	0
Snrpa|C430021M15Rik|Rnu1a-1|Rnu1a1|U1-A|U1A|-|7|7 A3|protein-coding	12.482	12.6013	11.4265	-0.227998	0.158045	-0.150538	0.544164	0	0	0	0	0
Net1|Net1a|mNET1|-|13|13 A1|protein-coding	10.0452	13.2477	14.2483	0.152611	0.205499	0.435299	0.0140082	0	0	0	0	0
Dph3|DELGIP1|DelgipP1|Desr1|KTI11|Zcsl2|-|14|14 B|protein-coding	4.30475	6.44675	4.2955	0.335409	0.00677392	-0.0362854	0.882848	0	0	0	0	0
Pard6a|0710008C04Rik|2610010A15Rik|PAR-6A|PAR6alpha|Par-6|Par6|Par6c|TAX40|Tip-40|-|8|8 D3|protein-coding	2.0315	1.78725	2.224	-0.421417	0.0933169	0.0842457	0.825325	1	0	1	0	0
Ttc21b|2410066K11Rik|Thm1|aln|mKIAA1992|-|2|2 C1.3|protein-coding	0.90175	0.94575	1.23225	-0.169088	0.521542	0.367006	0.134373	0	0	0	0	0
Agtpbp1|1700020N17Rik|2310001G17Rik|2900054O13Rik|4930445M19Rik|5730402G09Rik|CCP1|Nna1|nmf243|pcd|-|13 B2|13 31.87 cM|protein-coding	1.84975	2.864	1.51525	0.37962	0.00916006	-0.300282	0.168877	0	0	0	0	0
Dusp16|3830417M17Rik|AW558566|D6Ertd213e|MKP-7|MKP7|Mkpm|-|6 G1|6 65.77 cM|protein-coding	9.0435	12.099	9.15	0.176957	0.248294	-0.0174238	0.954144	0	0	0	0	0
Rpl38|0610025G13Rik|Rbt|Ts|Tss|-|11 79.82 cM|11 E2|protein-coding	16.4275	20.2757	23.0633	0.042429	0.913713	0.403403	0.0814478	0	0	0	0	0
Idnk|5133401N09Rik|-|13|13 B1|protein-coding	9.82075	11.2142	9.2285	-0.0414992	0.854878	-0.120934	0.577868	0	0	0	0	0
Hnrnpab|3010025C11Rik|CBF-A|Cgbfa|Hnrpab|-|11|11 B1.3|protein-coding	54.1758	74.4445	57.6045	0.210177	0.133805	0.0525983	0.849812	0	0	0	0	0
Bdnf|-|-|2 E3|2 56.63 cM|protein-coding	0.733	0.268	0.6675	-1.5781	5.82065e-07	-0.124256	0.810509	0	0	0	0	0
Mon1b|5031407H10|5033413H12Rik|-|8|8 E1|protein-coding	2.72675	3.588	2.81625	0.150054	0.351483	0.0141917	0.968404	0	0	0	0	0
Syce1l|4930481F22Rik|MMRP|PSESS|mmrp2|-|8|8 E1|protein-coding	0.373	0.6705	0.46825	0.506201	0.350586	0.160422	0.788686	0	0	0	0	0
Azi2|AA410145|AZ2|-|9|9 F3|protein-coding	8.18525	10.4832	7.94925	0.111998	0.408618	-0.0714371	0.751365	0	0	0	0	0
Zgpat|1500006I01Rik|BC021513|-|2|2 H4|protein-coding	11.2133	9.75	11.8573	-0.434579	0.000698389	0.0426026	0.89369	0	0	0	0	0
Nfyc|-|-|4 D2.2|4 56.52 cM|protein-coding	2.5245	3.408	2.423	0.189494	0.266198	-0.0854225	0.81525	0	0	0	0	0
Cerkl|Gm1958|Rp26|-|2|2 C3|protein-coding	1.0125	1.694	0.864	0.473032	0.143546	-0.205674	0.659645	0	0	0	0	0
Jak2|Fd17|-|19 C1|19 23.73 cM|protein-coding	3.112	4.23225	3.49925	0.203414	0.0955504	0.131219	0.466352	0	0	0	0	0
Ghr|GHBP|GHR/BP|-|15 A1|15 1.84 cM|protein-coding	214.291	109.236	153.258	-1.19392	7.81633e-21	-0.489217	0.00125266	0	0	0	0	0
Ccl27a|ALP|AW558992|CTACK|CTAK|Ccl27|ESkine|ILC|PESKY|Scya27|Scya27a|-|4 A5|4 22.08 cM|protein-coding	0.92025	0.6225	1.723	-0.636129	0.255759	0.562266	0.149354	0	0	0	0	0
Agbl5|9430057O19Rik|CCP5|-|5|5 B1|protein-coding	3.36875	2.578	3.7735	-0.629836	4.1647e-06	0.121079	0.591095	0	0	0	0	0
Zfp455|3732412P20Rik|Rslcan-10|-|13 B3|13 34.54 cM|protein-coding	0.26675	0.273	0.327	-0.215115	0.648854	0.172135	0.751427	0	0	0	0	0
Gypc|0610037F22Rik|Cd236r|-|18 B1|18 18.05 cM|protein-coding	4.94075	3.0675	4.8635	-0.8581	0.00798448	-0.0563669	0.914305	0	0	0	0	0
Med14|9930001L01Rik|AU041628|Crsp2|Gm641|ORF1|Trap170|-|X|X A1.1|protein-coding	3.20125	4.7975	3.156	0.340862	0.00161501	-0.0526425	0.873063	0	0	0	0	0
Dbndd2|1110017A21Rik|2900022J10Rik|AU041050|AW048677|D2Bwg0891e|Nkip|R74724|-|2 H3|2 85.17 cM|protein-coding	0.90225	1.653	1.17725	0.609671	0.00101553	0.306465	0.299713	0	0	0	0	0
Smim15|2810008M24Rik|-|13|13 D2.1|protein-coding	8.333	11.1955	9.14725	0.180093	0.0953751	0.0978948	0.615718	0	0	0	0	0
Tnpo1|AU021749|D13Ertd688e|IPO2|Kpnb2|MIP|MIP1|TRN|-|13 D1|13 52.24 cM|protein-coding	9.76625	9.2435	9.36825	-0.321042	0.00211545	-0.0888184	0.740002	0	0	0	0	0
Usp33|9830169D19Rik|AA409780|Vdu1|-|3|3 H3|protein-coding	12.1035	14.3407	11.5083	0.00201487	0.988885	-0.101653	0.593727	0	0	0	0	0
Lyrm9|1810012P15Rik|-|11|11 B5|protein-coding	1.3365	1.488	1.0355	-0.0861858	0.77396	-0.365671	0.0961554	0	0	0	0	0
Cbx5|2610029O15Rik|C75991|HP1|Hp1a|Hp1alpha|-|15|15 F3|protein-coding	5.77425	6.48525	5.3415	-0.0738138	0.521382	-0.14359	0.269937	0	0	0	0	0
Zfp874b|9630025I21Rik|Rslcan16|-|13|13 B3|protein-coding	2.42675	2.17425	1.88475	-0.400002	0.00452821	-0.377856	0.0240288	0	0	0	0	0
Bsg|AI115436|AI325119|CD147|EMMPRIN|HT-7|-|10 C1|10 39.72 cM|protein-coding	174.815	275.828	183.208	0.417443	2.07773e-05	0.0314706	0.864796	0	0	0	0	0
Fcgr2b|AI528646|CD32|F630109E10Rik|Fc[g]RII|FcgRII|Fcgr2|Fcgr2a|Fcr-2|Fcr-3|Ly-17|Ly-m20|LyM-1|Lym-1|fcRII|-|1 H3|1 78.02 cM|protein-coding	13.68	14.1167	16.115	-0.197601	0.341058	0.168028	0.647277	0	0	0	0	0
Abi1|E3B1|NAP1|Ssh3bp1|abi-1|-|2 A3|2 15.18 cM|protein-coding	11.795	14.3552	12.5775	0.0432036	0.705133	0.0560286	0.737073	0	0	0	0	0
BC003331|1810053E15Rik|Odr4|odr-4|-|1|1 G1|protein-coding	13.1962	14.0352	13.739	-0.153566	0.147152	0.021889	0.915788	0	0	0	0	0
Ap2a1|Adtaa|-|7|7 B3|protein-coding	10.34	16.2338	10.376	0.405299	0.00736665	-0.0241477	0.943347	0	0	0	0	0
Hnrnpd|Auf1|Hnrpd|-|5|5 E4|protein-coding	4.8065	5.47175	4.44475	-0.0552839	0.756226	-0.138264	0.544164	0	0	0	0	0
Plin5|2310076L09Rik|AI415325|AW109675|Lsdp5|MLDP|PAT-1|-|17|17 D|protein-coding	15.2325	31.4355	27.9812	0.784898	4.51866e-06	0.614081	0.0719507	1	1	0	0	0
Gsta3|Gst2-3|-|1 A4|1 6.5 cM|protein-coding	1234.61	628.181	1167.69	-1.18284	1.89482e-10	-0.108165	0.687557	0	0	0	0	0
Git2|1500036H07Rik|5830420E16Rik|6430510B20Rik|9630056M03Rik|B230104M05Rik|CAT2|mKIAA0148|-|5|5 F|protein-coding	2.82425	3.9275	3.076	0.228366	0.0649858	0.0803608	0.768877	0	0	0	0	0
Fhl1|FHL-1|KyoT|RAM14-1|SLIM|SLIM-1|-|X|X A6|protein-coding	2.3695	2.23575	2.429	-0.321676	0.259079	-0.00729528	0.990563	0	0	0	0	0
Ptbp1|AA407203|AL033359|HNRPI|PTB-1|PTB2|PTB3|PTB4|Ptb|pPTB|-|10 C1|10 39.72 cM|protein-coding	26.2063	35.1535	25.469	0.180828	0.0823831	-0.0697647	0.776865	1	0	1	0	0
Tsc22d3|DIP|Dsip1|Gilz|TSC-22R|Tilz3|-|X|X F1|protein-coding	95.642	50.6725	78.151	-1.12923	2.49173e-08	-0.291212	0.338577	0	0	0	0	0
Ldb2|AI035351|AW146358|CLIM1|CLP-36|Ldb3|-|5|5 B3|protein-coding	1.02075	1.14825	1.18425	-0.0771348	0.812909	0.146255	0.722203	0	0	0	0	0
Nrp2|1110048P06Rik|Np-2|Np2|Npn-2|Npn2|-|1|1 C2|protein-coding	1.722	2.0505	1.39075	0.0096593	0.974495	-0.295824	0.392807	0	0	0	0	0
Gimap8|Gm457|IAN9|IMAP8|-|6|6 B2.3|protein-coding	1.03	1.64	1.062	0.408428	0.029401	0.00164663	0.997375	1	0	1	0	0
Gba|GBA1|GC|GCase|GLUC|betaGC|-|3 F1|3 39.01 cM|protein-coding	9.5825	10.966	9.27925	-0.0517814	0.71384	-0.0800045	0.665138	0	0	0	0	0
A4gnt|AV080780|Alpha4gnt|Gm798|-|9|9 E3.3|protein-coding	0.2145	0.02475	1.12625	-2.31474	2.89323e-05	0.532697	1	0	0	0	0	0
Evi2b|Evi-2|Evi2|-|11|11 B5|protein-coding	0.27325	0.99825	0.58275	1.5179	1.11649e-07	0.637421	0.0993978	0	0	0	0	0
Scn8a|AI853486|C630029C19Rik|NaCh6|Nav1.6|dmu|med|mnd-2|mnd2|nmf2|nmf335|nmf58|nur14|seal|-|15 56.39 cM|15 F1|protein-coding	0.0235	0.0235	0.06575	-0.188675	0.802133	0.802131	0.0283497	0	0	0	0	0
Gnas|5530400H20Rik|A930027G11Rik|C130027O20Rik|GPSA|GSP|Galphas|Gnas1|Gnasxl|Gs-alpha|Gsa|Nesp|Nesp55|Nespl|Oed-Sml|Oedsml|P1|P2|P3|PHP1A|PHP1B|POH|SCG6|-|2 H4|2 97.89 cM|protein-coding	98.5357	97.7875	92.9905	-0.251727	0.0031373	-0.11629	0.426627	0	0	0	0	0
Slc1a2|1700091C19Rik|2900019G14Rik|AI159670|Eaat2|GLT-1|GLT1|MGLT1|-|2 E2|2 54.13 cM|protein-coding	21.5323	8.50525	21.3032	-1.55413	1.69771e-31	-0.0523923	0.897967	0	0	0	0	0
Nme2|NM23-H2|NM23B|nm23-M2|-|11|11 D|protein-coding	73.86	87.526	69.4685	-0.00210885	0.988149	-0.116287	0.554311	0	0	0	0	0
Shroom3|AL022960|D5Ertd287e|Shrm|Shrm3|-|5 E2|5 47.29 cM|protein-coding	1.25225	1.38025	1.8885	-0.0975544	0.649919	0.515752	0.0034244	0	0	0	0	0
Ints14|2010321M09Rik|Vwa9|-|9|9 C|protein-coding	2.9545	3.3575	2.92275	-0.0622852	0.703163	-0.0493839	0.848761	0	0	0	0	0
Pigw|2610044A17Rik|Gwt1|-|11|11 C|protein-coding	2.3615	2.323	1.96425	-0.265631	0.255775	-0.264759	0.337735	0	0	0	0	0
Prmt2|AI504737|Hrmt1l1|-|10 C1|10 38.74 cM|protein-coding	0.4195	0.573	0.5415	0.185681	0.666789	0.233665	0.630074	0	0	0	0	0
Urgcp|2010005J08Rik|9130001I21Rik|AW060359|Urg4|mKIAA1507|-|11|11 A1|protein-coding	5.62675	7.3585	5.30475	0.145055	0.26465	-0.113956	0.542329	0	0	0	0	0
Ccdc173|4930525K21Rik|4930578N16Rik|-|2|2 C2|protein-coding	0.1935	0.13025	0.1205	-0.660111	0.250382	-0.355416	0.471425	0	0	0	0	0
Lrba|C80285|D3Ertd775e|Lab300|Lba|-|3|3 F1|protein-coding	3.27875	4.07	3.61625	0.0676885	0.593868	0.102133	0.700845	0	0	0	0	0
Dysf|2310004N10Rik|AI604795|D6Pas3|-|6 C3|6 36.14 cM|protein-coding	0.83325	1.15675	0.737	0.229475	0.357267	-0.198257	0.470466	0	0	0	0	0
Hdac5|AI426555|Hdac4|mHDA1|mKIAA0600|-|11|11 D|protein-coding	7.58875	13.187	11.172	0.547362	4.72228e-05	0.492786	0.00299244	1	0	1	0	0
Fmnl1|8030453N10Rik|AI553564|Fmnl|Fnrl|Frls|-|11|11 E1|protein-coding	0.3205	0.657	0.49775	0.751928	0.00434234	0.45154	0.213217	0	0	0	0	0
Ptpn6|70Z-SHP|Hcph|PTPTY-42|Ptp1C|SH-PTP1|SHP-1|hcp|me|-|6 F2|6 59.17 cM|protein-coding	7.296	7.982	8.516	-0.112796	0.365219	0.165932	0.617245	0	0	0	0	0
Shprh|2610103K11Rik|AA450458|AU024614|BC006883|D230017O13Rik|E130018M05|-|10|10 A1|protein-coding	3.34325	3.29675	3.42625	-0.260901	0.0294347	0.00147698	0.996515	0	0	0	0	0
Slc39a7|AA408174|AI117660|AL024048|H-2Ke4|H2-Ke4|Ke-4|Ke4|Ring5|Zip7|-|17 B1|17 17.98 cM|protein-coding	38.2403	69.7322	36.4862	0.61428	7.87423e-09	-0.0926365	0.730945	0	0	0	0	0
Stag2|9230105L23Rik|B230112I07Rik|SA-2|SAP2|-|X|X A4|protein-coding	12.46	11.0337	11.2342	-0.418367	7.3463e-06	-0.174739	0.349893	0	0	0	0	0
Sdhaf3|0610005M07Rik|4933430A16Rik|Acn9|-|6|6 A1|protein-coding	5.6885	5.72775	5.72625	-0.227404	0.352597	-0.0203719	0.962313	0	0	0	0	0
Srsf1|1110054N12Rik|5730507C05Rik|6330415C05Rik|AI482334|AW491331|Asf|Sf2|Sfrs1|-|11 C|11 52.4 cM|protein-coding	16.595	20.9153	16.494	0.0912692	0.355634	-0.0427289	0.810485	0	0	0	0	0
Tmem134|2410001H17Rik|AI463452|-|19|19 A|protein-coding	28.1852	20.7375	31.2757	-0.678486	1.33802e-10	0.103577	0.707565	0	0	0	0	0
Zbtb33|AW260253|E130014G12Rik|Kaiso|Znf-kaiso|-|X|X A3.3|protein-coding	5.2765	6.78875	5.05	0.121989	0.217747	-0.0864003	0.792074	0	0	0	0	0
Syne1|8B|A330049M09Rik|BE692247|C130039F11Rik|CPG2|KASH1|Myne1|mKIAA1756|myne-1|-|10|10 A1|protein-coding	2.829	4.46125	3.493	0.407715	0.012978	0.241752	0.438704	0	0	0	0	0
Srsf5|Sfrs5|-|12|12 C3|protein-coding	33.7865	53.7683	39.5258	0.424506	1.10689e-08	0.18491	0.391725	1	1	1	1	0
Glyr1|2810419J22Rik|3930401K13Rik|AW545332|Npac|-|16 A1|16 2.49 cM|protein-coding	26.428	30.5815	27.612	-0.0302605	0.796642	0.0269187	0.881518	0	0	0	0	0
Tcf7l1|Tcf-3|Tcf3|bHLHb21|-|6 C1|6 32.27 cM|protein-coding	1.5595	1.7965	1.8555	-0.0466977	0.896251	0.192237	0.527349	1	1	0	0	0
Hnrnph3|AA693301|AI666703|Hnrph3|-|10|10 B4|protein-coding	8.04275	8.2375	8.25425	-0.212399	0.184231	0.00250823	0.993286	0	0	0	0	0
Trim33|8030451N04Rik|AI413936|Ecto|Tif1g|-|3|3 F2.2|protein-coding	2.242	4.0385	2.361	0.602657	4.39033e-10	0.0389348	0.875728	1	1	0	0	0
Gpc6|-|-|14|14 E4|protein-coding	0.243	0.36175	0.5885	0.300934	0.439463	0.892392	0.00352044	0	0	0	0	0
Adgrg2|AW212196|B830041D06Rik|Gpr64|Me6|-|X|X F4|protein-coding	0.17375	0.059	0.227	-1.48971	0.00148318	0.203683	0.716033	0	0	0	0	0
Paip1|PAIP-1|-|13|13 D2.3|protein-coding	10.2737	11.762	10.3308	-0.0521233	0.77315	-0.027104	0.906655	0	0	0	0	0
Hoxb3|Hox-2.7|-|11 D|11 59.84 cM|protein-coding	0.32975	0.272	0.38975	-0.498473	0.127573	0.166945	0.706688	0	0	0	0	0
Bcl11b|9130430L19Rik|AI604821|B630002E05Rik|BCL-11B|Ctip2|Rit1|-|12 F1|12 59.1 cM|protein-coding	0.023	0.026	0.03	-0.0642961	0.938193	0.151044	0.804798	0	0	0	0	0
Repin1|AI425994|Ap4|E430037F08Rik|Zfp-464|Zfp464|-|6|6 B2.3|protein-coding	15.9565	15.7637	16.8255	-0.262837	0.0367219	0.0404637	0.89303	1	1	1	0	0
Fgfr1|AW208770|Eask|FGFR-I|FLG|Fgfr-1|Flt-2|Hspy|MFR|bFGF-R-1|c-fgr|-|8 A2|8 14.12 cM|protein-coding	2.06325	0.999	2.0645	-1.16963	0.00151869	-0.0245642	0.97226	0	0	0	0	0
Ccdc154|Ccdc157|Gm317|-|17|17 A3.3|protein-coding	0.009	0.02975	0.00775	0.570015	0.448347	-0.0176893	1	1	1	1	0	0
Trim72|BC067209|MG53|-|7|7 F3|protein-coding	0.17	0.267	0.19325	0.332847	0.57357	0.105863	0.867852	1	1	1	0	0
Med1|AI480703|CRSP210|DRIP205|PBP|Pparbp|TRAP220|TRIP-2|l11Jus15|-|11 D|11 61.75 cM|protein-coding	5.3985	7.22375	5.7435	0.178419	0.0568108	0.0522186	0.821992	0	0	0	0	0
Casp8|CASP-8|FLICE|MACH|Mch5|-|1 C1.3|1 29.19 cM|protein-coding	7.85725	12.1037	5.891	0.379128	0.0523297	-0.399271	0.111955	0	0	0	0	0
Rnps1|-|-|17|17 A3.3|protein-coding	2.47025	3.0845	2.47325	0.0710478	0.737563	-0.0282662	0.941481	1	1	1	1	0
Tmpo|5630400D24Rik|AI195756|AI606875|AW214352|AW547477|LAP2|TP|-|10 C2|10 45.66 cM|protein-coding	8.56775	9.9465	9.1035	-0.0329539	0.863751	0.0483367	0.902002	0	0	0	0	0
Cenpm|2610019I03Rik|AI853711|Pane1|-|15|15 E1|protein-coding	0.9495	0.83425	0.736	-0.391574	0.252432	-0.285965	0.531027	1	0	1	0	0
Ripor2|Fam65b|-|13|13 A3.1|protein-coding	0.28475	0.28725	0.35625	-0.20947	0.585899	0.217414	0.626573	0	0	0	0	0
Clta|AV026556|Lca|-|4|4 B1|protein-coding	43.2818	39.6493	48.6662	-0.368529	2.61387e-08	0.125757	0.545659	1	1	0	1	0
Srsf10|FUSIP2|Fusip1|NSSR1|NSSR2|Nssr|SRrp40|Sfrs13a|Srsf13a|TASR|TASR1|TASR2|-|4|4 D3|protein-coding	2.60675	4.022	2.9345	0.374442	0.00562641	0.130806	0.512972	1	1	0	1	0
Mark2|EMK-1|Emk|Par-1|Par-1b|-|19 A|19 5.32 cM|protein-coding	4.339	7.65625	4.40825	0.572473	8.56632e-07	-0.0108192	0.958123	0	0	0	0	0
Usp6nl|AI316785|RNTRE|TRE2NL|mKIAA0019|-|2|2 A1|protein-coding	5.80225	4.562	5.12725	-0.582503	0.00110803	-0.20107	0.428204	0	0	0	0	0
Hdx|D030011N01Rik|Gm380|-|X|X E1|protein-coding	0.01125	0.0165	0.009	0.104808	0.905584	-0.0388032	1	0	0	0	0	0
Vamp1|Syb-1|Syb1|VAMP-1|lew|-|6 F2|6 59.32 cM|protein-coding	2.33775	1.8455	1.701	-0.56825	0.0101901	-0.436549	0.0689931	0	0	0	0	0
Btaf1|AI414500|AI447930|E430027O22Rik|TAF170|-|19|19 C2|protein-coding	4.31025	6.57375	4.05675	0.36157	0.00381048	-0.114709	0.666159	0	0	0	0	0
Ripor3|2310033K02Rik|Fam65c|Gm124|-|2|2 H3|protein-coding	0.7135	0.67925	1.51925	-0.302986	0.335744	0.678879	0.0681681	0	0	0	0	0
Vamp5|AF119384|Camp|-|6|6 C1|protein-coding	2.33825	2.6385	2.85525	-0.0698426	0.804645	0.223191	0.490123	0	0	0	0	0
Grk4|A830025H08Rik|GRK|Gprk2l|Gprk4|-|5 B2|5 17.91 cM|protein-coding	0.28025	0.25	0.266	-0.377685	0.336173	-0.0924424	0.871859	0	0	0	0	0
Gtf2i|6030441I21Rik|BAP-135|Diws1t|GtfII-I|Spin|TFII-I|WBSCR6|-|5 G2|5 74.48 cM|protein-coding	22.0542	29.2748	25.1397	0.168423	0.128192	0.150785	0.198236	0	0	0	0	0
Ambra1|2310079H06Rik|A130023A14|AA474864|AV021921|D030051N19Rik|mKIAA1736|-|2|2 E1|protein-coding	5.8275	6.4475	6.62725	-0.100616	0.410319	0.147016	0.391725	0	0	0	0	0
Zzz3|3110065C23Rik|6430567E01Rik|AA408566|AI481057|AW556059|R75514|-|3|3 H3|protein-coding	3.733	4.78225	3.4685	0.111681	0.220355	-0.138229	0.388926	0	0	0	0	0
Uhrf1bp1|1110020K19Rik|AA408674|F830021D11Rik|mKIAA4127|-|17|17 A3.3|protein-coding	4.11625	4.705	4.62225	-0.0532126	0.677288	0.130185	0.329853	0	0	0	0	0
Pdpk1|Pdk1|-|17|17 A3.3|protein-coding	5.5315	7.80675	5.65425	0.248401	0.0548088	-0.00283612	0.994556	0	0	0	0	0
Myo1c|C80397|MMIb|MYO1E|NMI|mm1beta|myr2|-|11 B5|11 45.92 cM|protein-coding	6.535	11.0708	7.52975	0.506241	1.86262e-06	0.150411	0.590249	0	0	0	0	0
Ash2l|-|-|8|8 A2|protein-coding	5.33125	5.9485	5.19725	-0.0830366	0.522385	-0.0691219	0.737972	0	0	0	0	0
G3bp2|AA409541|E430034L04Rik|G3BP|mKIAA0660|-|5|5 E2|protein-coding	12.0805	30.7952	15.951	1.10052	1.75583e-17	0.352541	0.0114437	1	1	0	0	1
Aff1|9630032B01Rik|AW319193|Af4|Mllt2h|Rob|-|5 E5|5 50.45 cM|protein-coding	4.01425	6.3225	4.7635	0.406875	0.00346564	0.204359	0.172685	1	1	0	0	0
Bicdl1|2210403N09Rik|BICDR-1|Ccdc64|-|5|5 F|protein-coding	0.42575	0.4815	0.556	-0.069324	0.860534	0.284147	0.44866	0	0	0	0	0
Cps1|4732433M03Rik|CPS|D1Ucla3|-|1 C3|1 33.75 cM|protein-coding	1160.86	902.787	1062.8	-0.587595	0.0002117	-0.15509	0.388855	0	0	0	0	0
Cib3|C730014M21Rik|Gm1107|KIP3|-|8|8 B3.3|protein-coding	0.63025	0.445	9.21275	-0.53435	0.451303	0.550752	0.0705283	1	0	1	0	0
Rab11fip1|2010200K21Rik|4833414G05Rik|Rcp|-|8|8 A2|protein-coding	1.7425	1.68675	1.92375	-0.290077	0.0265257	0.103885	0.572633	0	0	0	0	0
Prdm10|Gm1112|tristanin|-|9|9 A4|protein-coding	1.2625	1.48525	1.006	-0.00701632	0.977813	-0.30823	0.334339	0	0	0	0	0
Cdc14a|A830059A17Rik|CDC14A2|CDC14a1|Cdc14|-|3|3 G1|protein-coding	0.26025	0.38175	0.3355	0.289315	0.35891	0.267503	0.471472	0	0	0	0	0
Arid1a|1110030E03Rik|BAF250a|Osa1|Smarcf1|-|4|4 D2.3|protein-coding	6.09175	8.169	6.6585	0.17653	0.150534	0.0905884	0.666082	0	0	0	0	0
Cass4|F730031O20Rik|-|2|2 H3|protein-coding	0.00625	0.02325	0.02525	0.643348	0.384133	0.319966	1	0	0	0	0	0
Znrf3|Gm1167|-|11|11 A1|protein-coding	1.90575	1.742	2.0055	-0.374059	0.00208223	0.0373903	0.869239	0	0	0	0	0
Rapgefl1|B230105J10|-|11|11 D|protein-coding	0.12625	0.0895	0.1435	-0.664252	0.142753	0.0976751	0.875607	1	0	1	0	0
Lrp8|4932703M08Rik|AA921429|AI848122|ApoER2|Lr8b|-|4|4 C7|protein-coding	0.0175	0.0135	0.01875	-0.329892	0.689075	0.0135356	1	0	0	0	0	0
Rbpj|AI843960|CBF1|Igkjrb|Igkrsbp|RBP-J|RBP-J kappa|RBP-Jkappa|RBPjk|Rbpsuh|-|5 C1|5 29.37 cM|protein-coding	0.60125	0.76625	0.847	0.108574	0.686325	0.39682	0.154378	0	0	0	0	0
Cdr2l|D030068L24Rik|Gm21|-|11|11 E2|protein-coding	0.593	0.7735	0.83575	0.136472	0.617569	0.394956	0.172233	0	0	0	0	0
Atxn1l|AW558552|Boat|C330011L24Rik|D6Mgi37|D8Ertd587e|-|8 D3|8 57.22 cM|protein-coding	3.0535	4.08525	2.93975	0.175272	0.0783679	-0.0822778	0.739805	0	0	0	0	0
Med13|1110067M05Rik|D030023K18|Thrap1|Trap240|-|11|11 C|protein-coding	4.26675	6.4215	4.00725	0.345993	0.0308351	-0.118796	0.609986	0	0	0	0	0
Foxk2|1110054H05Rik|5730434B08Rik|6230415M23Rik|ILF|Ilf1|-|11|11 E2|protein-coding	4.8815	9.011	4.60675	0.629941	0.000160382	-0.109231	0.736099	0	0	0	0	0
Slc16a5|A130015N09Rik|MCT 5|MCT 6|MCT5|-|11|11 E2|protein-coding	6.3435	2.1035	8.59125	-1.73625	5.8504e-10	0.122409	0.836354	0	0	0	0	0
B230217C12Rik|AI840637|-|11|11 D|protein-coding	0.0945	0.2305	0.1915	0.721494	0.279023	0.316465	0.501698	0	0	0	0	0
Angptl8|EG624219|Gm6484|Rifl|-|9|9 A3|protein-coding	101.048	43.2088	101.666	-1.10081	0.057914	-0.00751972	0.992303	0	0	0	0	0
Zfp429|2810487A22Rik|AI929863|Rsl2|-|13|13 B3|protein-coding	0.31175	0.47575	0.31325	0.312079	0.592005	-0.0317393	0.962313	0	0	0	0	0
Atp8b4|Im|-|2|2 F1|protein-coding	0.647	0.3135	0.44225	-1.22988	8.25357e-07	-0.458075	0.187708	0	0	0	0	0
Ttc5|-|-|14|14 C1|protein-coding	2.45275	2.75875	2.68925	-0.0809733	0.733151	0.0897759	0.756667	0	0	0	0	0
Sp2|4930480I16Rik|mKIAA0048|-|11|11 D|protein-coding	1.407	2.32825	1.79175	0.472788	0.00533342	0.289086	0.23807	0	0	0	0	0
Golga2|AW555139|GM130|mKIAA4150|-|2|2 B|protein-coding	8.5245	13.165	9.714	0.380149	5.28603e-07	0.149649	0.292967	1	1	0	1	0
Thg1l|-|-|11|11 B1.1|protein-coding	0.541	0.90775	0.473	0.488326	0.047189	-0.187391	0.64013	0	0	0	0	0
Tubb1|2810484G07Rik|M(beta)1|-|2|2 H4|protein-coding	0.057	0.0725	0.078	0.0511924	0.955114	0.147483	1	0	0	0	0	0
Sri|2210417O06Rik|2900070H08Rik|Sor|-|5 A1|5 3.38 cM|protein-coding	12.692	12.1587	11.4725	-0.303857	8.87511e-05	-0.176919	0.187737	0	0	0	0	0
Rsbn1l|8430412F05Rik|AI447441|C330002G24Rik|-|5|5 A3|protein-coding	3.07075	3.3625	3.0785	-0.109079	0.487402	-0.0289067	0.915788	0	0	0	0	0
Tead4|ETFR-2|Etfr2|FR-19|Rtef1|TEAD-4|TEF-3|Tcf13r1|Tef3|Tefr|Tefr1|Tefr1a|-|6 F3|6 62.92 cM|protein-coding	0.12	0.123	0.1205	-0.181993	0.789382	-0.0228566	0.974699	0	0	0	0	0
Ddx23|3110082M05Rik|4921506D17Rik|-|15|15 F1|protein-coding	15.227	20.4273	14.5388	0.17966	0.0198343	-0.0994252	0.469089	0	0	0	0	0
Ddias|4632434I11Rik|noxin|-|7|7 E1|protein-coding	0.27325	0.24875	0.3935	-0.346649	0.4663	0.320106	0.496983	0	0	0	0	0
Trmt2a|Htf9c|-|16 A3|16 11.31 cM|protein-coding	4.98125	5.9645	4.9805	0.0139713	0.938439	-0.0349447	0.896514	0	0	0	0	0
Brca2|Fancd1|RAB163|-|5 G3|5 89.52 cM|protein-coding	0.60375	0.83825	0.63025	0.220219	0.317381	0.0255406	0.946835	0	0	0	0	0
Etl4|6620402G01Rik|9430077C05Rik|BC026657|E330027G05Rik|Etl-4|Skt|-|2 A3|2 14.27 cM|protein-coding	1.3665	1.5315	1.71225	-0.0724346	0.743048	0.257	0.41289	0	0	0	0	0
Zfp382|4930428B01Rik|5930415A09Rik|KS1|Znf382|-|7|7 B1|protein-coding	0.0865	0.07475	0.1045	-0.409594	0.387224	0.175462	0.738194	0	0	0	0	0
Parp8|2810430O08Rik|ARTD16|D13Ertd275e|-|13 D2.3|13 65.32 cM|protein-coding	0.199	0.3935	0.369	0.638469	0.163294	0.488732	0.258812	0	0	0	0	0
Srgap2|9930124L22Rik|AI448945|FBP2|Fnbp2|srGAP3|-|1|1 E4|protein-coding	2.32175	2.57325	2.193	-0.0945366	0.477473	-0.113512	0.565073	0	0	0	0	0
Zc3h7b|Gm627|Scrg3|Zc2h7b|mKIAA1031|-|15|15 E1|protein-coding	9.1785	10.5073	9.03	-0.0443894	0.781365	-0.0569365	0.716545	1	0	1	0	0
Unc79|9030205A07Rik|Mlca3|-|12|12 E|protein-coding	0.01525	0.179	0.00425	2.6205	1.06103e-07	-0.34871	1	0	0	0	0	0
Adamts6|A930019D11Rik|ADAM-TS6|b2b1879.1Clo|b2b2029Clo|b2b2182Clo|b2b2187.1Clo|b2b2228Clo|-|13|13 D1|protein-coding	0.14375	0.085	0.15775	-0.891463	0.0353055	0.0652627	0.912194	0	0	0	0	0
Zfp780b|B230208L21Rik|-|7|7 A3|protein-coding	1.25025	1.33425	1.145	-0.147903	0.326034	-0.153795	0.464847	0	0	0	0	0
D430042O09Rik|Kiaa0556|-|7|7 F3|protein-coding	2.919	3.561	3.0595	0.0391356	0.78116	0.0291062	0.9122	0	0	0	0	0
Cacna1s|AW493108|Cav1.1|Cchl1a3|DHPR|fmd|mdg|sj|-|1 E4|1 59.55 cM|protein-coding	0.0145	0.0205	0.004	0.134419	0.885549	-0.235885	1	0	0	0	0	0
Maats1|4932425I24Rik|Aat1|CFAP91|Spata26|-|16|16 B3|protein-coding	0.0135	0.029	0.0275	0.355573	0.664678	0.165978	1	0	0	0	0	0
Kcnt2|E330038N15Rik|Slick|-|1|1 F|protein-coding	0.3255	0.26125	0.16925	-0.496701	0.290851	-0.571245	0.164855	0	0	0	0	0
Sipa1l3|2610511M17Rik|-|7|7 B1|protein-coding	1.48925	1.1995	1.391	-0.547106	0.00145373	-0.114465	0.734842	0	0	0	0	0
Tmem243|4930420K17Rik|E030031F02Rik|-|5|5 A1|protein-coding	73.1605	68.3478	70.5212	-0.334656	0.0015217	-0.0844683	0.680231	0	0	0	0	0
Sbf1|2610510A08Rik|B230113C15Rik|Mtmr5|mKIAA3020|-|15|15 E3|protein-coding	8.11675	12.267	8.18725	0.352024	0.00255145	-0.0181812	0.950357	0	0	0	0	0
Gm8909|EG667977|H2-Tw5l|H2-gs17|-|17 B1|17|protein-coding	0.095	0.0525	0.0785	-0.544115	0.482714	-0.0616255	1	0	0	0	0	0
Fbxo11|C80048|Jf|-|17 E4|17 57.87 cM|protein-coding	6.31625	7.68875	6.99225	0.0394799	0.731237	0.107817	0.498098	0	0	0	0	0
Srgap1|4930572H05Rik|Arhgap13|-|10|10 D2|protein-coding	0.0985	0.11225	0.1675	-0.0315101	0.951027	0.542247	0.129667	0	0	0	0	0
Dock9|AA959601|AW538057|B230309H04Rik|D14Wsu89e|Zizimin1|mKIAA1058|-|14 E5|14 65.28 cM|protein-coding	5.8625	2.8445	3.671	-1.27524	1.75636e-33	-0.682259	1.34857e-08	0	0	0	0	0
Coq10a|Gm1|-|10|10 D3|protein-coding	4.21975	18.5195	4.9605	1.85899	1.3672e-31	0.183015	0.571666	1	1	1	1	0
Vps51|1110014N23Rik|3110057M17Rik|AI837850|Ffr|-|19|19 A|protein-coding	7.01775	8.07775	7.83225	-0.0373055	0.831466	0.115018	0.670644	0	0	0	0	0
Ptpn23|AI462446|PTP-TD14|-|9|9 F2|protein-coding	3.9235	3.908	4.37325	-0.247489	0.0183141	0.11271	0.617778	1	1	0	0	0
Kansl1|1700081L11Rik|9430041J06Rik|mKIAA1267|-|11|11 E1|protein-coding	6.94625	8.14175	6.30325	-0.0128856	0.930072	-0.170186	0.296206	1	1	1	0	0
Efcab3|4921510J17Rik|-|11|11 E1|protein-coding	0.0555	0	0.0655	-1.08709	0.0819989	0.0284596	1	0	0	0	0	0
Cnksr1|BC037758|-|4|4 D3|protein-coding	0.04975	0.0465	0.06575	-0.236766	0.773473	0.133718	1	0	0	0	0	0
Slc25a18|1500015I14Rik|AW125787|-|6 F1|6 57.0 cM|protein-coding	0.148	0.29375	0.25225	0.589822	0.294629	0.35458	0.472163	0	0	0	0	0
Kmt2a|6430520K01|ALL-1|All1|Cxxc7|HRX|HTRX1|Mll|Mll1|mKIAA4050|-|9 A5.2|9 24.84 cM|protein-coding	2.97725	2.72525	2.7805	-0.36973	0.00160753	-0.132285	0.325097	0	0	0	0	0
Pard3b|1810008K04Rik|2010002N16Rik|2810455B10Rik|Als2cr19|PAR3B|PAR3L|PAR3beta|-|1|1 C2|protein-coding	1.20525	1.89	1.2955	0.365806	0.263268	0.0660028	0.877883	0	0	0	0	0
D130043K22Rik|4930451E12Rik|Kiaa0319|-|13|13 A3.1|protein-coding	0.952	1.4595	0.93275	0.362079	0.114056	-0.0516944	0.91679	0	0	0	0	0
Qrsl1|2700038P16Rik|C80053|GatA|-|10|10 B2|protein-coding	1.689	3.5	1.56325	0.80068	4.09838e-06	-0.109533	0.828906	0	0	0	0	0
Trappc10|B230307C21Rik|Gm870|Tmem1|b2b2416Clo|b2b2613Clo|-|10 C1|10 39.72 cM|protein-coding	5.713	8.45475	6.142	0.321297	0.0138126	0.0680687	0.816842	0	0	0	0	0
Xpot|1110004L07Rik|3110065H13Rik|AI452076|C79645|EXPORTIN-T|-|10|10 D2|protein-coding	15.9703	19.686	14.267	0.0565769	0.553076	-0.185607	0.445306	0	0	0	0	0
Tecpr2|4930573I19Rik|AI604920|mKIAA0297|-|12|12 F1|protein-coding	1.56275	2.99975	1.862	0.680324	0.000324701	0.194046	0.512387	1	0	1	0	0
Cdk13|2310015O17Rik|Cdc2l5|-|13|13 A2|protein-coding	4.72775	5.9735	5.13625	0.0905833	0.556766	0.0806248	0.715452	0	0	0	0	0
Mcur1|6230416A05Rik|AU015498|AV136929|AW554392|C88263|Ccdc90a|-|13|13 A4|protein-coding	10.0907	17.6505	11.936	0.561986	6.16622e-16	0.201398	0.0747651	0	0	0	0	0
Bdp1|AI662220|AW049390|AW456745|B130055N23Rik|G630013P12Rik|TAF3B1|TFC5|TFIIIB150|TFIIIB90|Tfnr|mKIAA1241|-|13 D1|13 52.92 cM|protein-coding	2.48025	3.45725	2.1735	0.237049	0.0860932	-0.215395	0.260995	0	0	0	0	0
Ccno|C86987|Ccnu|E130318K11|UDG2|Ung2|-|13|13 D2.2|protein-coding	0.1595	0.25325	0.4315	0.340436	0.588078	0.800554	0.027669	0	0	0	0	0
Pdzd2|4930537L06Rik|A930022H17Rik|Gm21706|Gm82|Pdzk3|mKIAA0300|-|15|15 A1|protein-coding	0.086	0.1205	0.0745	0.235781	0.538106	-0.192373	0.679851	0	0	0	0	0
Zfp707|1500031N24Rik|AI451708|AW495315|-|15|15 D3|protein-coding	15.434	6.50825	9.941	-1.46918	1.01959e-20	-0.598001	0.00452217	0	0	0	0	0
Dennd3|AI447457|E030003N15Rik|-|15|15 D3|protein-coding	0.72075	0.71925	1.0505	-0.245756	0.232171	0.459629	0.0365983	0	0	0	0	0
A1bg|C44|-|15|15 D1|protein-coding	0.082	1.41925	0.01675	2.90774	1.93391e-08	-0.459288	1	1	0	1	0	0
Ltn1|4930528H02Rik|AV266914|C87237|Listerin|Rnf160|Zfp294|-|16|16 C3.3|protein-coding	5.05475	6.0735	6.03875	0.0193203	0.904972	0.208104	0.301256	0	0	0	0	0
Rgs11|C78048|-|17|17 A3.3|protein-coding	0.027	0.04425	0.096	0.265083	0.759306	0.443466	1	0	0	0	0	0
Lclat1|AI181996|Agpat8|Alcat1|Gm91|Lycat|-|17|17 E1.3-E2|protein-coding	17.3895	12.94	13.7245	-0.666284	2.67612e-08	-0.358847	0.0327173	0	0	0	0	0
Slc27a6|4732438L20Rik|FACVL2|FATP6|VLCS-H1|-|18|18 D3|protein-coding	0.1505	0.08975	0.08525	-0.740329	0.238962	-0.372554	0.444354	0	0	0	0	0
Cep76|6230425F05Rik|9630013E05|-|18|18 E1|protein-coding	1.53375	2.03775	1.48375	0.162084	0.409611	-0.071714	0.849165	0	0	0	0	0
A1cf|1810073H04Rik|ACF64|ACF65|ASP|Acf|MCM|MerCreMer|Tg(Myh6-cre/Esr1*)1Jmk|mer|-|19|19 C1|protein-coding	60.4502	50.3713	56.852	-0.504239	7.1925e-06	-0.114431	0.668624	0	0	0	0	0
Fra10ac1|5730455O13Rik|AI448293|-|19|19 C2|protein-coding	6.33525	8.2595	6.43725	0.140449	0.417086	-0.0120255	0.967907	0	0	0	0	0
Cwf19l1|-|-|19|19 C3|protein-coding	4.99125	9.9655	4.3785	0.749023	5.88622e-07	-0.195323	0.535753	0	0	0	0	0
Ogfrl1|2210417C17Rik|-|1|1 A5|protein-coding	3.805	3.137	6.06375	-0.512849	8.35532e-05	0.605243	1.37638e-05	0	0	0	0	0
Phf3|2310061N19Rik|-|1|1 A5|protein-coding	9.0725	10.4793	8.41675	-0.0351221	0.783175	-0.138464	0.34878	0	0	0	0	0
Gls|6330442B14|AI314027|B230365M23Rik|-|1 C1.1|1 26.86 cM|protein-coding	0.51125	1.27775	0.598	1.0495	3.88428e-10	0.170741	0.572633	0	0	0	0	0
Cubn|AA408369|AL022750|D2Wsu88e|-|2 A1|2 9.86 cM|protein-coding	0.01725	0.0035	0.011	-1.38918	0.0345681	-0.259564	0.614665	0	0	0	0	0
Sapcd2|2010317E24Rik|6030458L21Rik|AL033337|ang|-|2|2 A3|protein-coding	0.00225	0.03225	0.01475	0.726557	0.249193	0.159216	1	1	1	1	1	0
Ppig|AU019516|AU022200|B230312B02Rik|CYP|SRCyp|-|2|2 C2|protein-coding	4.6725	6.6025	4.43875	0.253723	0.00225191	-0.103897	0.600452	0	0	0	0	0
Klhl41|Gm112|Kbtbd10|SARCOSIN|-|2|2 C2|protein-coding	0.1615	0.051	0.07375	-1.37062	0.0181263	-0.473128	0.278964	0	0	0	0	0
Lrp2|AI315343|AW536255|D230004K18Rik|Gp330|Megalin|b2b1625.2Clo|-|2 C2|2 40.74 cM|protein-coding	0.023	0.092	0.044	1.5542	0.000125318	0.469855	0.296187	0	0	0	0	0
Gpat2|A530057A03Rik|Gm116|xGPAT1|-|2|2 F1|protein-coding	0.30525	0.45	0.499	0.29047	0.462484	0.499324	0.180562	0	0	0	0	0
Esf1|2610101J03Rik|ABTAP|AW545818|C79684|-|2|2 F3|protein-coding	5.284	5.49675	4.55025	-0.18267	0.127771	-0.237987	0.219121	0	0	0	0	0
Cep152|AI851464|mKIAA0912|-|2|2 F1|protein-coding	0.681	1.33125	0.811	0.704706	0.000165315	0.20085	0.466827	0	0	0	0	0
Taf4|135kDa|AI450312|TAFII130|TAFII135|Taf2c1|Taf4a|-|2|2 H4|protein-coding	3.7765	4.142	3.9405	-0.108229	0.380999	0.0260966	0.922744	0	0	0	0	0
Arfip1|2310030I10Rik|Arfaptin|D3Ertd598e|-|3|3 F1|protein-coding	6.65625	10.693	7.64375	0.439716	1.04048e-05	0.158547	0.45062	0	0	0	0	0
Znhit6|2410019A14Rik|-|3|3 H2|protein-coding	2.44175	2.068	2.05	-0.484211	0.00221044	-0.273053	0.145409	0	0	0	0	0
Zfp362|-|-|4|4 D2.2|protein-coding	2.02575	2.37325	2.4335	-0.0161284	0.952828	0.209747	0.456167	0	0	0	0	0
Aunip|2610002D18Rik|Clhc1|-|4|4 D3|protein-coding	0.06125	0.1195	0.09125	0.448591	0.562402	0.10447	1	0	0	0	0	0
Morn1|2900057D20Rik|4930417P05Rik|AU042805|-|4|4 E2|protein-coding	1.10475	1.11	1.1875	-0.234517	0.517473	0.0576712	0.910335	0	0	0	0	0
Uvssa|4933407H18Rik|D330017J19Rik|Kiaa1530|mKIAA1530|-|5|5 B1|protein-coding	3.01075	2.7445	3.4605	-0.374545	0.00636545	0.157258	0.433114	0	0	0	0	0
Nsd2|5830445G22Rik|9430010A17Rik|AW555663|C130020C13Rik|D030027O06Rik|D930023B08Rik|MMSET|Whsc1|Whsc1l|mKIAA1090|-|5|5 B2|protein-coding	2.1675	2.68375	2.02575	0.0514563	0.854934	-0.124958	0.66622	1	1	0	0	0
Stim2|-|-|5 C1|5 29.69 cM|protein-coding	3.9235	24.3038	4.63275	2.34616	4.81101e-45	0.188382	0.541275	1	1	1	1	1
Rhoh|5830400A04Rik|AU019774|Arhh|-|5|5 C3.1|protein-coding	0.03725	0.12125	0.09125	1.18586	0.0181076	0.568457	0.175287	0	0	0	0	0
Cytl1|4930443F05Rik|4Cytl1|C17|Cyt1|Gm147|-|5|5 B3|protein-coding	0.0135	0.10325	0.019	0.578609	0.374568	0.0096785	1	0	0	0	0	0
Helq|AU021725|D430018E21Rik|Hel308|-|5|5 E4|protein-coding	1.0845	1.51275	1.12075	0.231097	0.336417	0.0122558	0.978028	1	0	1	0	0
Lamtor4|0910001L09Rik|AV006840|-|5|5 G2|protein-coding	36.4913	37.172	31.7105	-0.211821	0.0560441	-0.23067	0.0657644	1	0	1	0	0
Lmtk2|2900041G10Rik|A330101P12Rik|BREK|KPI-2|KPI2|aatyk2|cprk|-|5|5 G2|protein-coding	3.14975	4.4035	3.42425	0.238084	0.0217	0.0833599	0.694474	0	0	0	0	0
Cd8a|BB154331|Ly-2|Ly-35|Ly-B|Lyt-2|-|6 C1|6 32.14 cM|protein-coding	0.02	0.03325	0.075	0.250516	0.77396	0.463006	1	0	0	0	0	0
Tmf1|7030402D04Rik|Gm153|Tmf1`|-|6|6 D3|protein-coding	6.05225	8.93775	5.24675	0.31923	0.00284367	-0.226298	0.234325	0	0	0	0	0
Ankrd26|5730521P14Rik|BC008111|mKIAA1074|-|6|6 F1|protein-coding	1.41825	1.61175	1.157	-0.062005	0.746351	-0.306643	0.134752	0	0	0	0	0
Ipo8|6230418K12Rik|Abcc10|C130009K11Rik|MRP7|OM-1|Om1|Ranbp8|-|6|6 G3|protein-coding	13.7167	15.119	12.7592	-0.0996963	0.382583	-0.130492	0.552049	0	0	0	0	0
Clip3|1500005P14Rik|AI844915|Clipr-59|-|7|7 B1|protein-coding	0.11775	0.1585	0.126	0.165065	0.802133	0.0222849	0.974908	1	0	1	0	0
Nccrp1|1190020J12Rik|Gm163|NCCRP-1|-|7|7 B1|protein-coding	0.0085	0.0465	0.004	0.662429	0.345668	-0.0242583	1	0	0	0	0	0
Arhgef17|8030463K16|AI428794|AW558066|BC035332|mKIAA0337|-|7|7 E2|protein-coding	0.46075	0.56875	0.439	0.0529335	0.823999	-0.0998358	0.767247	0	0	0	0	0
Mki67|D630048A14Rik|Ki-67|Ki67|-|7|7 F3|protein-coding	0.1315	0.781	0.19025	1.79833	0.000533288	0.234648	0.670352	0	0	0	0	0
Phrf1|AA673488|-|7|7 F5|protein-coding	5.20425	6.47025	4.8995	0.0709506	0.702524	-0.114242	0.675818	0	0	0	0	0
Abhd13|1110065L07Rik|AI463703|AI788994|-|8|8 A1.1|protein-coding	4.9755	7.21	4.76275	0.29195	0.0347735	-0.0904453	0.754804	0	0	0	0	0
Fam89a|2310031A18Rik|-|8|8 E2|protein-coding	3.2215	12.6025	1.22075	1.6769	1.03207e-20	-1.18191	2.61159e-07	0	0	0	0	0
Cep63|4921501M07|AL450317.13gm1|AW107703|CD20R|D9Mgc41|D9Mgc48e|ET2|-|9 F1|9 54.61 cM|protein-coding	3.604	3.945	3.847	-0.112731	0.479974	0.0541387	0.827327	0	0	0	0	0
Arhgap36|1100001E04Rik|rho-gap|-|X|X A5|protein-coding	0.1565	0.016	0.108	-2.39833	1.27261e-05	-0.265168	0.617487	0	0	0	0	0
Gli2|-|-|1 E2.3|1 52.17 cM|protein-coding	0.01625	0.1295	0.01	2.16343	8.59442e-06	-0.169048	1	1	1	1	0	1
Gpr161|Gm208|Gm208Gpr|vl|-|1 H2.2|1 72.64 cM|protein-coding	0.02425	0.01775	0.0475	-0.417372	0.594258	0.346245	0.468819	0	0	0	0	0
Adamts14|Adamts-14|TS14|-|10|10 B4|protein-coding	0.26875	0.543	0.352	0.740578	0.00215055	0.274475	0.507025	0	0	0	0	0
Mtr|AI894170|D830038K18Rik|MS|-|13 A1|13 4.52 cM|protein-coding	1.9595	2.48925	2.0255	0.0922975	0.639504	0.0114836	0.977888	0	0	0	0	0
Ogdhl|-|-|14|14 B|protein-coding	0.023	0.0235	0.0085	-0.142265	0.877588	-0.253629	1	0	0	0	0	0
Dhtkd1|C330018I04Rik|-|2|2 A1|protein-coding	39.36	21.0965	34.9442	-1.11298	4.75962e-09	-0.175823	0.608696	0	0	0	0	0
Upf2|-|-|2|2 A1|protein-coding	4.72275	5.7955	4.35	0.0514432	0.698405	-0.149432	0.369368	0	0	0	0	0
Kif16b|8430434E15Rik|AA623607|AI789011|C80253|C80902|mKIAA1590|-|2|2 G1|protein-coding	2.55325	4.87	2.6755	0.684515	3.98708e-06	0.0301215	0.921306	1	1	0	1	0
Prrg3|Gm368|-|X|X A7.3|protein-coding	0.1845	0.16975	0.2295	-0.34619	0.347838	0.196577	0.6922	0	0	0	0	0
Ankrd35|4732436F15Rik|-|3|3 F2.1|protein-coding	0.00775	0.01225	0.0135	0.179773	0.838722	0.105066	1	0	0	0	0	0
Gabbr2|GABABR2|Gb2|Gm425|Gpr51|-|4|4 B1|protein-coding	8.05225	2.37825	10.804	-1.96819	7.77271e-34	0.345053	0.182685	0	0	0	0	0
Kcnq4|-|-|4|4 D2.2|protein-coding	0.069	0.11875	0.082	0.349218	0.667647	0.088181	0.89369	0	0	0	0	0
Zfp518b|6820424L24Rik|AA410078|AI661722|Znf518b|-|5|5 B3|protein-coding	0.268	0.5995	0.29275	0.867703	0.00126527	0.0743753	0.893916	0	0	0	0	0
Tigd2|3632410O17Rik|-|6|6 B3|protein-coding	2.951	4.517	2.84	0.370614	0.00277499	-0.0785614	0.825775	0	0	0	0	0
Prickle2|6230400G14Rik|6720451F06Rik|mpk2|-|6|6 D1|protein-coding	0.15425	0.292	0.23925	0.63758	0.0477222	0.4409	0.2438	0	0	0	0	0
Kat6a|1500036M03|9930021N24Rik|MOZ|Myst3|Zfp220|-|8|8 A2|protein-coding	4.415	4.83625	4.15925	-0.113284	0.3243	-0.118868	0.431436	0	0	0	0	0
Lonrf1|-|-|8|8 A4|protein-coding	3.0535	2.434	2.901	-0.539246	0.0131629	-0.0962879	0.837983	1	1	1	0	1
Gan|A330045G18|gigaxonin|-|8|8 E1|protein-coding	0.78025	2.11925	0.93275	1.08757	0.00758679	0.188142	0.651046	0	0	0	0	0
Npat|6820401K01|AI427561|BB112559|-|9 A5.3|9 29.12 cM|protein-coding	0.9725	1.26575	1.06125	0.13431	0.4545	0.0872616	0.804474	0	0	0	0	0
Marf1|4921513D23Rik|BC031575|C87306|E030019O05|Lkap|mKIAA0430|-|16|16 A1|protein-coding	15.458	12.1	15.6792	-0.593149	1.05906e-07	-0.0147304	0.954144	0	0	0	0	0
Rap1gap|1300019I11Rik|2310004O14Rik|AI427470|ARPP-90|Gap|Rap1GAP1|Rap1ga1|-|4 D3|4 70.02 cM|protein-coding	3.05225	1.93475	3.2785	-0.861418	0.000245329	0.0522638	0.920555	0	0	0	0	0
Trnp1|2300002D11Rik|Trnp|-|4|4 D2.3|protein-coding	0.01975	0.032	0.048	0.169678	0.848185	0.21706	1	0	0	0	0	0
Lmod3|5430424A14Rik|-|6|6 D3|protein-coding	0.142	0.145	0.28825	-0.187671	0.777072	0.485453	0.274763	0	0	0	0	0
Cluh|1300001I01Rik|Kiaa0664|mKIAA0664|-|11 B5|11|protein-coding	50.3552	59.356	50.526	-0.00502895	0.970698	-0.0282003	0.885917	0	0	0	0	0
Mdga1|1200011I03Rik|GPIM|Mamdc3|-|17|17 A3.3|protein-coding	0.0115	0.1235	0.0135	2.51048	1.22953e-07	0.0342405	1	1	1	1	0	1
Fam171a1|9630050M13Rik|AA409679|-|2|2 A1|protein-coding	1.0255	1.1765	1.49925	-0.0528108	0.822101	0.457865	0.0425937	0	0	0	0	0
Slc4a11|AI503023|BTR1|NaBC1|-|2|2 F1|protein-coding	0.03	0.07175	0.0215	0.666816	0.344008	-0.0928717	1	0	0	0	0	0
Chsy1|mKIAA0990|-|7|7 C|protein-coding	0.855	1.23525	1.1815	0.275277	0.126035	0.364044	0.220676	0	0	0	0	0
Otud4|4930431L18Rik|AI449692|D8Ertd69e|mKIAA1046|-|8 C1|8 37.74 cM|protein-coding	7.23	9.62125	6.972	0.171094	0.228502	-0.0836388	0.721046	1	0	1	0	0
Phf21b|A730032D07Rik|-|15|15 E2|protein-coding	0.06525	0.18625	0.08625	1.09694	0.0155226	0.165872	0.783543	0	0	0	0	0
Sap30l|2310079P12Rik|AF006998|L55|-|11|11 B1.3|protein-coding	6.68075	9.539	9.006	0.27062	0.0981876	0.37045	0.0560301	0	0	0	0	0
Aspg|A530050D06Rik|AI429460|Gm690|-|12|12 F1|protein-coding	56.2953	108.008	77.6893	0.685262	0.000232234	0.37842	0.19276	0	0	0	0	0
Pacs2|6720425G15Rik|AW208651|AW489976|E230011J22|Pacs1l|mKIAA0602|-|12|12 F1|protein-coding	4.5675	3.7395	4.329	-0.533726	3.72661e-06	-0.111783	0.59904	0	0	0	0	0
Lama5|AA408760|AA408762|AI853660|[a]5|laminin-511|mKIAA0533|-|2 H4|2 102.7 cM|protein-coding	0.37525	0.517	0.42225	0.2111	0.408425	0.123437	0.65544	0	0	0	0	0
Lrch2|AI316885|mKIAA1495|-|X|X F2|protein-coding	0.02675	0.01525	0.00775	-0.659717	0.364753	-0.458337	1	0	0	0	0	0
Rsg1|6330545A04Rik|Gm723|b2b2804Clo|b2b2827Clo|-|4|4 D3|protein-coding	0.09025	0.1095	0.0925	0.0166177	0.985448	-0.000454657	1	1	1	1	1	0
Itpkb|1110033J02Rik|E130307H12Rik|-|1 H4|1 84.27 cM|protein-coding	0.98575	1.2575	1.05275	0.0955502	0.738212	0.0473764	0.913228	0	0	0	0	0
Polr3g|2310047G20Rik|AV275904|RPC32|RPC7|-|13|13 C3|protein-coding	3.8165	3.569	4.3245	-0.331427	0.0254543	0.134118	0.590716	0	0	0	0	0
Kif13b|5330429L19Rik|6030414C01|AI429803|C130021D12Rik|GAKIN|-|14|14 D1|protein-coding	6.67575	9.064	7.08875	0.1985	0.181183	0.0496964	0.858492	0	0	0	0	0
Adgrf5|8430401C09Rik|9330185D23|AI528491|Gpr116|mKIAA0758|-|17|17 B3|protein-coding	3.4805	4.73075	3.668	0.194258	0.242154	0.0320238	0.933003	0	0	0	0	0
Heatr5b|2010013B10Rik|A230048G03Rik|AV071430|D330050P16Rik|mKIAA1414|-|17|17 E3|protein-coding	3.173	4.1085	3.2595	0.132731	0.343935	0.00370565	0.991463	0	0	0	0	0
Spink5|2310065D10Rik|AV238912|LEKT1|LETK1|VAKT1|-|18 B3|18 23.74 cM|protein-coding	0.197	0.09775	0.09725	-1.0937	0.0144436	-0.594441	0.146505	0	0	0	0	0
Maip1|9430016H08Rik|AA409999|C78988|-|1|1 C1.3|protein-coding	8.99375	9.70575	8.65825	-0.129257	0.377738	-0.0859082	0.717712	0	0	0	0	0
Atp8b2|Id|-|3|3 F1|protein-coding	0.3915	0.45725	0.516	-0.0114034	0.977813	0.28795	0.450135	0	0	0	0	0
Virma|1110037F02Rik|4930422M05Rik|Kiaa1429|mKIAA1429|-|4|4 A1|protein-coding	3.65625	4.7775	3.8965	0.141855	0.110477	0.0562864	0.744219	0	0	0	0	0
Focad|-|-|4|4 C4|protein-coding	2.74275	3.185	2.8185	-0.026859	0.877443	0.00309143	0.992376	0	0	0	0	0
Flnc|1110055E19Rik|ABP-280|ABPL|Fln2|-|6 A3.3|6 12.36 cM|protein-coding	0.04675	0.0275	0.0355	-0.498931	0.526162	-0.120451	0.826201	0	0	0	0	0
Htra4|B430206E18Rik|-|8|8 A2|protein-coding	0.4465	0.1155	0.492	-1.84955	1.92935e-05	0.0598997	0.927887	0	0	0	0	0
Exosc7|2610002K22Rik|AV212732|mKIAA0116|-|9|9 F4|protein-coding	18.6642	15.561	16.989	-0.495488	7.24031e-06	-0.163039	0.359548	0	0	0	0	0
Uprt|Gm774|-|X|X D|protein-coding	0.957	1.439	1.16975	0.324617	0.299985	0.192146	0.684745	0	0	0	0	0
Eml5|BC027154|C130068M19Rik|-|12|12 E|protein-coding	1.803	1.6635	1.6555	-0.357969	0.0266023	-0.149715	0.5262	0	0	0	0	0
Lemd3|AI316861|Man1|-|10|10 D2|protein-coding	2.3975	4.421	2.61	0.63278	0.00107057	0.0830717	0.757114	0	0	0	0	0
Kcnh4|BEC2|-|11 D|11 63.57 cM|protein-coding	0.01	0.0345	0.008	0.724417	0.326004	-0.0444665	1	1	1	0	1	0
Arid4a|A630009N03|A630067N03Rik|Rbbp1|-|12|12 C2|protein-coding	4.178	4.8415	4.31225	-0.0294011	0.85732	0.00914261	0.97411	0	0	0	0	0
Hnrnpul2|1110031M08Rik|AI465155|Hnrpul2|-|19|19 A|protein-coding	17.8265	25.8362	19.2003	0.288641	0.00514239	0.0712108	0.654703	0	0	0	0	0
Mamdc4|Gm995|-|2|2 A3|protein-coding	0.40575	0.457	0.34775	-0.0847911	0.819519	-0.219388	0.576176	1	1	0	1	0
Dpy19l4|Gm1023|Narg3|-|4 A1|4|protein-coding	2.86925	3.4195	2.55375	0.0140694	0.948325	-0.183847	0.497277	0	0	0	0	0
Sbno1|9330180L10Rik|AI849128|AW557836|BC021875|Sbno|mSno1|sno|-|5|5 F|protein-coding	8.074	10.2737	8.501	0.105739	0.178974	0.0390456	0.841718	0	0	0	0	0
B3glct|B3galtl|Gm1057|-|5|5 G3|protein-coding	0.48625	0.5765	0.4485	-0.00674351	0.983478	-0.13413	0.74244	1	0	1	0	0
Nipal1|3830408G10Rik|Npal1|-|5|5 C3.2|protein-coding	2.0515	0.51375	2.8455	-1.55677	0.00875982	0.143701	0.804501	0	0	0	0	0
Dgki|6430604M11Rik|C130010K08Rik|-|6|6 B1|protein-coding	0.007	0.00325	0.004	-0.556757	0.460807	-0.129686	1	1	0	1	0	0
Mrpl44|1810030E18Rik|5730593H20Rik|AI463302|-|1|1 C4|protein-coding	11.3707	12.0092	11.2935	-0.166513	0.14706	-0.0406402	0.903333	0	0	0	0	0
Ptafr|PAFR|-|4 D2.3|4 65.56 cM|protein-coding	0.144	0.22875	0.38225	0.359783	0.537849	0.825832	0.0199806	0	0	0	0	0
Irs2|Irs-2|-|8 A1.1|8 5.35 cM|protein-coding	3.05575	4.62275	2.48075	0.291788	0.671896	-0.274202	0.486065	1	0	1	0	0
Ermp1|D19Ertd410e|D19Wsu12e|Fxna|b2b2633Clo|mKIAA1815|-|19 C1|19 24.17 cM|protein-coding	7.16625	5.35	6.78625	-0.655245	5.59163e-06	-0.106735	0.770593	0	0	0	0	0
Pprc1|A930018M19|BC013720|PRC|mKIAA0595|-|19|19 C3|protein-coding	3.61925	6.9285	3.08125	0.672969	0.00676814	-0.225183	0.55039	1	1	1	1	1
Phip|2810004D21Rik|4632404O06Rik|Ndrp|Wdr11|-|9|9 E2|protein-coding	1.81475	1.99175	1.86425	-0.106787	0.584679	0.00362621	0.991544	0	0	0	0	0
Zfp174|Gm1754|-|16|16 A1|protein-coding	0.767	0.9855	0.72	0.110312	0.70656	-0.106587	0.767679	0	0	0	0	0
Hcfc2|1700129L13Rik|AU019838|fkls|-|10|10 C1|protein-coding	4.16975	4.87825	3.59225	-0.0163501	0.938193	-0.23697	0.175435	0	0	0	0	0
Myo1a|BBM-I|Myhl|-|10 D3|10 74.62 cM|protein-coding	0.017	0.01225	0.0285	-0.292019	0.730096	0.169733	1	1	0	1	0	0
Ercc6|4732403I04|C130058G22Rik|CSB|-|14|14 B|protein-coding	2.48275	2.9315	2.23325	-0.00370968	0.986368	-0.169663	0.532435	0	0	0	0	0
Esco1|A930014I12Rik|-|18|18 A1|protein-coding	2.206	2.89125	2.51775	0.147608	0.328449	0.148877	0.493578	0	0	0	0	0
Rbbp8|9930104E21Rik|CtIP|RBBP-8|RIM|SAE2|-|18|18 A1|protein-coding	1.845	2.422	2.478	0.14709	0.466022	0.321006	0.357503	0	0	0	0	0
Prr16|5430406M13Rik|AI607429|-|18|18 D1|protein-coding	13.857	20.7952	13.5645	0.344528	0.0040184	-0.0557512	0.881867	0	0	0	0	0
Slf2|3632432H19|Fam178a|-|19|19 C3|protein-coding	3.38275	3.971	3.44775	-0.013953	0.940338	-0.0100152	0.972582	0	0	0	0	0
2310009B15Rik|-|-|1|1 E4|protein-coding	3.5685	3.26125	3.56225	-0.357722	0.178095	-0.0305852	0.94571	0	0	0	0	0
Stum|6330403A02Rik|Gm10001|R75555|-|1|1 H4|protein-coding	0.02675	0.01775	0.0115	-0.527388	0.466316	-0.447119	1	0	0	0	0	0
Tsc22d2|1810043J12Rik|5530402M19Rik|-|3|3 D|protein-coding	2.98375	4.47375	3.3795	0.3405	0.00214851	0.142879	0.406029	0	0	0	0	0
Map9|5033421J10Rik|5330427D05Rik|ASAP|Mtap9|-|3|3 E3|protein-coding	0.1105	0.345	0.18425	1.27923	0.000253085	0.453524	0.284047	1	1	0	0	0
D5Ertd579e|9030221A05Rik|A930018H20Rik|Kiaa0232|-|5 B3|5 19.18 cM|protein-coding	9.802	12.5988	10.8748	0.121295	0.538436	0.103398	0.747311	0	0	0	0	0
Pigg|Gpi7|-|5|5 F|protein-coding	4.537	5.18325	4.33225	-0.0466153	0.76682	-0.0998662	0.605798	0	0	0	0	0
Mn1|AA003644|AA009236|-|5 F|5 53.86 cM|protein-coding	3.59625	2.2145	3.5145	-0.913596	0.000304943	-0.0402663	0.945648	1	1	0	0	1
2410131K14Rik|-|-|5|5 F|protein-coding	3.8305	2.6315	4.34775	-0.764548	8.09388e-05	0.136965	0.533107	0	0	0	0	0
Klhl42|A330079N23Rik|AI450355|C230080I20Rik|Ctb9|Klhdc5|mKIAA1340|-|6|6 G3|protein-coding	3.27525	3.183	3.47375	-0.282522	0.0586886	0.04971	0.824848	0	0	0	0	0
Palb2|BC066140|-|7|7 F2|protein-coding	0.15725	0.23	0.18925	0.25705	0.620213	0.146166	0.802069	0	0	0	0	0
Lilra5|E030017K20|EG232801|Gm4878|Lilrc1|-|7|7 A1|protein-coding	1.46225	3.76	1.062	1.0768	1.08028e-06	-0.410755	0.217688	0	0	0	0	0
Prmt9|AI931714|Prmt10|-|8|8 C1|protein-coding	5.31125	5.07975	4.731	-0.302031	0.0182873	-0.194306	0.244329	1	0	1	0	0
Ripor1|2310066E14Rik|AI837433|Fam65a|-|8|8 D3|protein-coding	3.229	3.48175	3.59825	-0.136236	0.417944	0.113857	0.65414	0	0	0	0	0
Tln2|5730421P04Rik|AI507121|AI787438|AL118320|mKIAA0320|-|9|9 C|protein-coding	0.93125	0.949	0.794	-0.210823	0.141651	-0.254538	0.177899	0	0	0	0	0
Filip1|5730485H21Rik|AI843021|-|9|9 E1|protein-coding	0.1475	0.1715	0.15125	-0.0229317	0.972046	-0.00300039	0.996743	0	0	0	0	0
Polr3a|9330175N20Rik|BC053071|RPC1|RPC155|-|14|14 A3|protein-coding	4.33475	4.3485	4.33175	-0.23785	0.0659362	-0.0314846	0.915728	0	0	0	0	0
Vcan|5430420N07Rik|9430051N09|Cspg2|DPEAAE|NG2|PG-M|PG-M(V0)|PG-M(V1)|hdf|-|13 C3|13 45.5 cM|protein-coding	0.00525	0.0225	0.03025	0.976904	0.163206	0.724961	0.040892	0	0	0	0	0
Pbrm1|2610016F04Rik|AI507524|BAF180|Pb1|-|14|14 B|protein-coding	5.8715	7.9145	5.553	0.188215	0.0722791	-0.10551	0.682989	0	0	0	0	0
Uggt2|1810064L21Rik|3110001A05Rik|3110027P15Rik|A230065J02Rik|AW047562|Ugcgl2|-|14|14 E4|protein-coding	0.558	0.621	0.5275	-0.0881818	0.68879	-0.109669	0.726343	0	0	0	0	0
Lrch3|2210409B11Rik|AW215594|Gm1742|-|16|16 B3|protein-coding	2.21475	3.48775	2.42075	0.409856	3.72485e-05	0.0874526	0.70403	1	1	0	1	0
Kdm3b|5830462I21Rik|JHDM2B|Jmjd1b|mKIAA1082|-|18|18 B1|protein-coding	4.79	7.023	4.9795	0.307796	0.128926	0.0223392	0.931686	0	0	0	0	0
Flvcr1|9630055N22Rik|FLVCR|Mfsd7b|-|1|1 H6|protein-coding	0.932	1.89725	0.888	0.776573	5.74359e-07	-0.0923068	0.820408	0	0	0	0	0
Tnks1bp1|Tab182|mKIAA1741|-|2|2 D|protein-coding	12.4645	11.8812	11.743	-0.305937	0.0198157	-0.1187	0.450678	1	1	0	0	0
Erich6|4932431H17Rik|Fam194a|-|3|3 D|protein-coding	0.00775	0.0295	0.00825	0.47228	0.506353	0.0061019	1	0	0	0	0	0
Alg6|E230028F23Rik|-|4|4 C6|protein-coding	3.6515	2.84775	3.59125	-0.599721	3.63027e-06	-0.0601727	0.845552	0	0	0	0	0
Dnaaf5|BC053401|C76907|Heatr2|-|5|5 G2|protein-coding	3.26725	3.9605	3.156	0.0326233	0.887543	-0.0756937	0.827189	0	0	0	0	0
Ccdc142|A230058J24Rik|-|6|6 C3|protein-coding	2.469	2.16075	2.8655	-0.434977	0.00667847	0.169233	0.455005	0	0	0	0	0
Rsf1|4832420A03Rik|C030033M12Rik|Gm164|Hbxap|XAP8|p325|-|7|7 E1|protein-coding	1.796	2.17075	1.91425	0.0285796	0.863751	0.0568257	0.826184	1	0	1	0	0
Prss53|Pol3s|mFLJ00289|-|7|7 F3|protein-coding	5.324	4.2415	3.93075	-0.57049	0.00116764	-0.437466	0.0303969	0	0	0	0	0
Pgd|0610042A05Rik|AU019875|C78335|-|4 E2|4 78.96 cM|protein-coding	23.1663	28.78	33.3233	0.0777086	0.779113	0.454732	0.0153985	1	0	1	0	0
Cfap126|1700009P17Rik|AV282292|Flattop|Fltp|-|1|1 H3|protein-coding	0.939	1.123	1.6345	0.0138989	0.975789	0.605361	0.0425427	0	0	0	0	0
Ak5|-|-|3|3 H3|protein-coding	0.02575	0.02325	0.0205	-0.248445	0.775638	-0.0940324	1	0	0	0	0	0
Tbc1d4|5930406J04Rik|A930035N22|AV295684|As160|-|14|14 E2.3|protein-coding	0.53275	0.515	0.4655	-0.281329	0.171627	-0.202213	0.549302	0	0	0	0	0
Mfhas1|2310066G09Rik|D8Ertd91e|-|8 A4|8 21.16 cM|protein-coding	4.6835	6.35175	2.72575	0.196913	0.207942	-0.745421	2.3301e-05	1	0	1	0	0
Nlrc3|CLR16.2|D230007K08Rik|mFLJ00348|-|16|16 A1|protein-coding	0.14575	0.1235	0.084	-0.442523	0.312101	-0.569849	0.130056	0	0	0	0	0
Ibtk|5430411K16Rik|AA409502|BTKI|mKIAA1417|-|9|9 E3.1|protein-coding	10.45	16.005	9.499	0.371359	0.0127732	-0.153536	0.640757	0	0	0	0	0
Tmem28|EG620592|Fam155b|Tnen28|-|X|X C3|protein-coding	0.17125	1.18875	0.14875	2.27755	1.55146e-09	-0.0540562	0.919661	1	0	1	0	0
Mup6|Gm12544|Mup2|-|4 B3|4|protein-coding	6.89875	73.4805	2.09875	2.42899	2.81389e-06	-0.301446	0.427196	1	1	1	0	0
Fat1|2310038E12Rik|AU023433|Fath|mFat1|-|8 B1.1|8 24.81 cM|protein-coding	3.7905	5.2555	3.9485	0.228077	0.0171765	0.0232467	0.923555	1	0	1	0	0
Mpp7|1110068J02Rik|2810038M04Rik|5430426E14Rik|AI415104|Gm955|-|18|18 A1|protein-coding	1.49775	1.6985	1.254	-0.0581455	0.80623	-0.247632	0.44685	0	0	0	0	0
Taf2|150kDa|4732460C16Rik|AI425886|CIF150|TAF2B|TAFII-150|TAFII150|-|15|15 D1|protein-coding	4.8225	5.9535	4.05725	0.0606588	0.826476	-0.250529	0.423998	0	0	0	0	0
Fam217b|9030418K01Rik|AI851938|-|2|2 H4|protein-coding	0.068	0.2305	0.09575	1.19896	0.0237609	0.19197	0.738062	0	0	0	0	0
Prrc2c|1810043M20Rik|9630039I18Rik|A630006J20|Bat2d|Bat2d1|Bat2l2|E130112L15Rik|Prrc3|mKIAA1096|-|1 H2.1|1|protein-coding	7.31175	8.78075	7.014	0.0195492	0.909496	-0.0926153	0.590303	0	0	0	0	0
Ccdc88b|2610041P08Rik|Ccdc88|-|19|19 A|protein-coding	0.28175	0.6645	0.3475	0.96404	2.7871e-05	0.204866	0.646232	1	0	1	0	0
Rprd2|2810036A19Rik|4930535B03Rik|6720469I21Rik|AL022841|AL022940|AU021304|BB077382|mKIAA0460|-|3|3 F2.1|protein-coding	3.46025	4.017	3.456	-0.0292664	0.832643	-0.0378331	0.84207	0	0	0	0	0
Arhgef26|4631416L12Rik|8430436L14Rik|AI303572|AW491953|SGEF|-|3|3 E1|protein-coding	17.1562	17.6855	14.9205	-0.167904	0.664027	-0.231145	0.0855787	0	0	0	0	0
Adgrl2|AI450192|CIRL-2|Gm619|Lec1|Lphh1|Lphn2|mKIAA0786|-|3|3 H3|protein-coding	9.33325	8.8895	8.2195	-0.293633	0.206927	-0.20691	0.265737	1	0	1	0	0
Cdh18|B230220E17Rik|Cdh14l|Tg(GFAP-APOE_i4)1Hol|-|15|15 A2|protein-coding	0.12075	0.298	0.14625	0.841327	0.159474	0.0853884	0.894597	0	0	0	0	0
Tshz1|5730407I04Rik|D18Bwg1409e|Mtsh1|NY-CO-33|Sdccag33|Tsh1|mKIAA4206|teashirt1|-|18 E4|18 57.53 cM|protein-coding	4.518	3.89475	4.6545	-0.452189	9.4482e-06	0.00863131	0.975255	0	0	0	0	0
Trio|6720464I07Rik|AA408740|Solo|-|15|15 B1|protein-coding	1.897	2.77575	2.1545	0.305349	0.0173221	0.145798	0.408109	0	0	0	0	0
Atf6|9130025P16Rik|9630036G24|AA789574|Atf6alpha|ESTM49|-|1 H3|1 76.96 cM|protein-coding	10.9703	16.803	13.0687	0.366071	0.000618395	0.207623	0.33255	0	0	0	0	0
Ppp1r12b|1810037O03Rik|9530009M10Rik|AI132431|Mypt2|-|1|1 E4|protein-coding	0.73825	0.952	0.657	0.112214	0.727812	-0.174987	0.639666	0	0	0	0	0
Taok3|2900006A08Rik|A130052D22|A430105I05Rik|-|5|5 F|protein-coding	10.9247	13.1028	13.0665	0.014859	0.941895	0.208543	0.330159	0	0	0	0	0
Pik3r4|2210010O15Rik|C730038E05Rik|C85833|D9Ertd418e|Vps15|p150|-|9 F1|9 56.79 cM|protein-coding	4.2765	4.77575	4.25425	-0.0848926	0.418713	-0.0408576	0.829857	0	0	0	0	0
Brpf3|AI413466|AW493400|mKIAA1286|-|17|17 A3.3|protein-coding	8.058	12.4147	9.078	0.378143	0.00121423	0.130143	0.550604	1	1	0	0	0
Dsel|9330132E09Rik|DS-epi2|-|1|1 E2.1|protein-coding	0.167	0.26475	0.1615	0.36349	0.413466	-0.067276	0.916734	0	0	0	0	0
Gm6614|EG625716|-|6|6 G2|protein-coding	0.5755	0.1075	0.197	-2.33216	5.79076e-09	-1.09933	0.000215335	0	0	0	0	0
Ric1|C030046E11Rik|C130057E09Rik|Kiaa1432|-|19|19 C1|protein-coding	5.974	5.97625	5.26325	-0.244031	0.104401	-0.208121	0.316729	0	0	0	0	0
Cyb561d1|1600010M23Rik|AI605489|AW457162|-|3|3 F2.3|protein-coding	1.504	1.644	1.6925	-0.110133	0.521885	0.129742	0.652948	1	1	1	0	1
Pds5a|9030416H16Rik|E230024D05Rik|mKIAA0648|-|5|5 C3.1|protein-coding	9.577	13.7577	10.0645	0.275773	0.0012218	0.0357062	0.905028	0	0	0	0	0
Myo5c|9130003O20Rik|BB085560|C330029I24|-|9|9 D|protein-coding	0.02325	0.035	0.02575	0.17252	0.845692	0.0495469	0.938121	0	0	0	0	0
Mphosph9|4930548D04Rik|9630025B04Rik|AW413446|AW547060|B930097C17Rik|C87456|MPP-9|MPP9|-|5|5 F|protein-coding	0.64575	1.0205	0.6655	0.402267	0.0215091	0.00870561	0.981721	0	0	0	0	0
Neto2|5530601C23Rik|AI854825|BTCL2|-|8|8 C3|protein-coding	0.0325	0.14975	0.15375	1.63176	0.000728692	1.10131	0.000950746	1	0	1	0	0
Sult2a6|EG629219|Gm6957|-|7|7 A1|protein-coding	0.00825	0.3235	0.006	2.08606	0.000981146	-0.0075404	1	0	0	0	0	0
Agl|1110061O17Rik|9430004C13Rik|9630046L06Rik|AI850929|C77197|-|3|3 G1|protein-coding	10.1472	8.244	8.749	-0.533195	1.86907e-05	-0.230347	0.294814	0	0	0	0	0
Chsy3|4833446K15Rik|AI662215|-|18|18 D3|protein-coding	1.4515	2.005	1.40675	0.208366	0.523122	-0.056446	0.918989	0	0	0	0	0
Zkscan2|9430065N20Rik|AW493225|Zfp694|-|7|7 F3|protein-coding	0.018	0.0375	0.013	0.516481	0.486211	-0.127058	1	0	0	0	0	0
Dnah2|2900022L05Rik|4930564A01|D130094J20|D330014H01Rik|Dnahc2|Dnhd3|-|11 B3|11 42.63 cM|protein-coding	0.017	0.0295	0.01775	0.452674	0.466982	0.004714	0.995045	0	0	0	0	0
Slc9a5|Gm696|-|8|8 D3|protein-coding	0.20725	0.0925	0.11925	-1.26797	0.00198006	-0.603839	0.0879055	0	0	0	0	0
Plekhg4|4931414L13Rik|AI448583|mFLJ00068|-|8|8 D3|protein-coding	0.01375	0.02975	0.00925	0.336462	0.680621	-0.0656417	1	0	0	0	0	0
Cul9|1810035I07Rik|Cul-9|Parc|mKIAA0708|-|17|17 C|protein-coding	1.79675	1.388	1.743	-0.612221	5.90642e-05	-0.0784928	0.824262	1	1	0	0	1
Dgkh|5930402B05Rik|D130015C16|DGK|-|14|14 D3|protein-coding	0.187	0.3005	0.19225	0.412348	0.0890073	0.00114929	0.998213	0	0	0	0	0
Sipa1l2|BC058408|mKIAA1389|-|8|8 E2|protein-coding	0.85625	0.80425	0.82825	-0.329161	0.130046	-0.0704203	0.864796	0	0	0	0	0
L3mbtl1|C630004G01|L3mbtl|mKIAA0681|-|2|2 H2|protein-coding	0.01	0.00725	0.00575	-0.283169	0.739121	-0.127878	1	0	0	0	0	0
Setd2|4921524K10Rik|BC031601|KMT3A|-|9|9 F2|protein-coding	5.218	6.8105	5.9	0.140076	0.168236	0.137592	0.358327	0	0	0	0	0
Scaper|C430017I08|D530014O03Rik|Zfp291|-|9|9 B|protein-coding	1.30525	1.11025	1.524	-0.466015	0.00551272	0.171589	0.568833	0	0	0	0	0
Adgrd1|E230012M21Rik|Gpr133|-|5|5 G1.3|protein-coding	0.117	0.61075	0.18	1.96766	1.31811e-08	0.411019	0.335692	0	0	0	0	0
3110043O21Rik|AI840585|C9orf72|-|4|4 A5|protein-coding	3.81125	4.82575	4.219	0.0927	0.707242	0.0909007	0.83584	0	0	0	0	0
Stxbp5|0710001E20Rik|4930565N16Rik|AW742610|LGL3|mKIAA1006|-|10|10 A1|protein-coding	1.90475	2.7545	1.91225	0.285818	0.0274448	-0.0270696	0.930314	0	0	0	0	0
Chd2|2810013C04Rik|2810040A01Rik|5630401D06Rik|AI851092|BC029703|CHD-2|-|7|7 D1|protein-coding	4.5955	5.79975	4.058	0.0901819	0.608197	-0.205549	0.252521	0	0	0	0	0
Rhobtb1|1700008H16Rik|3110048G13Rik|AI173445|AI573858|AV350930|-|10|10 B5.3|protein-coding	25.3343	18.8095	28.2228	-0.654865	3.31882e-05	0.103909	0.781092	1	0	1	0	0
Slc43a1|2610016F07Rik|AA986141|Lat3|PB39|Pov1|R00504|-|2|2 D|protein-coding	3.5565	1.9105	5.04075	-1.03518	0.00207234	0.385774	0.234688	0	0	0	0	0
Cped1|6720481P07|A430107O13Rik|AI552584|-|6|6 A3.1|protein-coding	10.136	26.5905	9.789	1.14106	4.9753e-21	-0.0775276	0.782106	1	1	1	0	0
Ttc37|-|-|13|13 C1|protein-coding	4.675	6.5045	4.42825	0.23078	0.0260443	-0.0997706	0.770394	0	0	0	0	0
2210408I21Rik|-|-|13|13 C1|protein-coding	0.51125	0.63975	0.52325	0.0800691	0.85568	0.000321443	0.999729	0	0	0	0	0
Mamld1|G630014P10Rik|-|X|X A7.3|protein-coding	0.152	0.23875	0.16975	0.380309	0.362355	0.0835547	0.892463	0	0	0	0	0
Prdm2|4833427P12Rik|E330024L24Rik|Gm1033|Gm19732|KMT8|Riz|Riz1|Znfpr1c1|-|4 E1|4 76.84 cM|protein-coding	6.80825	7.425	6.497	-0.116549	0.394587	-0.0994547	0.579419	0	0	0	0	0
Vma21|2610030H06Rik|AI840175|-|X|X A7.3|protein-coding	5.28225	6.34575	5.1745	0.0259531	0.857874	-0.0583861	0.844857	0	0	0	0	0
Ubr5|Edd|Edd1|-|15|15 B3.1|protein-coding	15.11	17.78	12.457	-0.00677975	0.974495	-0.304051	0.0199308	0	0	0	0	0
Trrap|AI481500|-|5|5 G2|protein-coding	4.19525	3.89775	4.3245	-0.346573	8.01155e-07	0.00695035	0.976939	0	0	0	0	0
Cenpf|6530404A22Rik|AI325968|CENF|Lek1|PRO1779|mitosin|-|1 H6|1 95.03 cM|protein-coding	0.0135	0.23425	0.05375	2.70166	9.17144e-07	0.630466	0.0937031	0	0	0	0	0
Arhgap21|5530401C11Rik|AA416458|ARHGAP10|-|2|2 A3|protein-coding	6.31825	7.20975	5.91525	-0.0493214	0.684766	-0.128939	0.383152	0	0	0	0	0
Cystm1|0610010O12Rik|-|18|18 B2|protein-coding	3.54075	3.138	4.437	-0.388779	0.386387	0.235521	0.531484	0	0	0	0	0
Tbccd1|5730478M09Rik|AU015083|BB165076|-|16|16 B1|protein-coding	9.64125	9.13675	8.98375	-0.316079	0.00170553	-0.127312	0.590647	0	0	0	0	0
Shank2|ProSAP1|mKIAA1022|-|7|7 F5|protein-coding	1.4045	1.32175	1.4695	-0.322345	0.0415242	0.0292203	0.933713	0	0	0	0	0
Dmxl1|C630007L23Rik|D030030C22|-|18|18 D1|protein-coding	2.8175	4.62275	2.981	0.464702	0.000151253	0.0422761	0.911162	0	0	0	0	0
Ces1b|Gm5158|-|8 C5|8|protein-coding	121.441	125.873	62.1433	-0.181891	0.243321	-0.841617	0.000375443	0	0	0	0	0
Cep164|AI450905|BC027092|D030051D21|mKIAA1052|-|9|9 A5.2|protein-coding	2.2875	2.9255	2.29775	0.105587	0.521751	-0.0269056	0.925271	0	0	0	0	0
Chd5|4930532L22Rik|AW060752|B230399N07Rik|CHD-5|-|4|4 E2|protein-coding	0.0105	0.006	0.0045	-0.476638	0.541433	-0.209203	1	0	0	0	0	0
Pcdh9|-|-|14 E2.1|14 45.8 cM|protein-coding	0.005	0.02325	0.02925	0.855406	0.230516	0.535973	1	0	0	0	0	0
Kidins220|3110039L19Rik|AI194387|AI316525|C330002I19Rik|mKIAA1250|-|12|12 A1.3|protein-coding	11.243	15.886	10.1655	0.253127	0.00128007	-0.177289	0.132211	0	0	0	0	0
Ankrd11|2410104C19Rik|3010027A04Rik|6330578C09Rik|9530048I21Rik|AA930108|Gm176|Yod|-|8|8 E1|protein-coding	8.506	10.2587	7.95975	0.025572	0.857874	-0.127361	0.329514	0	0	0	0	0
Elp6|2610001P13Rik|2610002I17Rik|AV159994|Tmem103|-|9|9 F2|protein-coding	1.85175	1.75025	1.669	-0.321319	0.0978367	-0.16838	0.53635	1	1	0	0	0
Zfp777|2500002G23Rik|-|6|6 B2.3|protein-coding	3.4585	3.20425	3.53825	-0.355232	0.0105174	-0.00438827	0.991116	0	0	0	0	0
Kmt2c|E330008K23Rik|HALR|Mll3|mKIAA1506|-|5|5 A3-B1|protein-coding	3.3485	4.06625	3.2815	0.0340799	0.840681	-0.0599325	0.790476	0	0	0	0	0
Cdh19|-|-|1|1 E2.1|protein-coding	0.03575	0.17025	0.09825	1.11576	0.102022	0.417012	0.327749	0	0	0	0	0
Ctcfl|Boris|-|2|2 H3|protein-coding	1.46125	0.94175	1.25325	-0.825262	0.00562626	-0.112977	0.859287	1	1	0	0	0
Palld|2410003B16Rik|6030492A02|-|8|8 B3.1|protein-coding	8.42225	7.8695	7.198	-0.332994	0.070087	-0.243908	0.337245	0	0	0	0	0
Mdn1|4833432B22Rik|A130070M06|AA958993|D4Abb1e|Gm135|-|4 A5|4 14.3 cM|protein-coding	2.0835	2.2225	1.41275	-0.153024	0.476971	-0.54244	0.0080719	0	0	0	0	0
Tmem248|0610007L01Rik|A930023A16Rik|AW557951|G430067H08Rik|-|5|5 G1.3|protein-coding	18.4935	31.1705	19.617	0.504358	1.61341e-07	0.0491726	0.876183	0	0	0	0	0
Amotl1|2310010G08Rik|2310067L22Rik|4932416D09Rik|JEAP|mFLJ00155|-|9|9 A2|protein-coding	1.46325	1.59375	1.48925	-0.120199	0.566046	-0.0136729	0.975826	0	0	0	0	0
Tbc1d31|4B3|D330013L20Rik|Gm85|Wdr67|-|15|15 D1|protein-coding	1.85125	1.87725	2.123	-0.230269	0.278838	0.138493	0.725595	0	0	0	0	0
1810013L24Rik|1110017P05Rik|3010002C02Rik|AA792997|AW124177|Gm19906|R74903|-|16|16 A1|protein-coding	10.7285	13.8235	11.555	0.12528	0.619133	0.0710534	0.842566	0	0	0	0	0
Adamts3|1100001H14Rik|6330442E02Rik|-|5|5 E1|protein-coding	0.0395	0.08725	0.0365	0.791122	0.0826288	-0.0903275	0.891408	0	0	0	0	0
Wdr70|4833422F06Rik|-|15|15 A1|protein-coding	1.4155	1.70825	1.1665	0.0324939	0.92357	-0.271455	0.399248	1	0	1	0	0
Lrr1|2410005L11Rik|AU021780|LRR-1|Ppil5|-|12|12 C2|protein-coding	0	0.09075	0.03675	1.19298	0.0565363	0.187406	1	0	0	0	0	0
Agmat|5033405N08Rik|-|4|4 E1|protein-coding	129.338	110.475	99.502	-0.453407	0.0131629	-0.384609	0.0440258	1	1	0	0	1
Phf20l1|CGI-72|E130113K22Rik|-|15|15 D2|protein-coding	6.18675	7.3105	6.4325	-0.00114631	0.995884	0.0189091	0.957136	0	0	0	0	0
Sclt1|2610207F23Rik|4931421F20Rik|CAGGS-SB10|Tg(ACTB-sb10)1Dla|Tg(CAG-sb10)1Dla|-|3|3 B|protein-coding	1.811	1.88625	1.76825	-0.185004	0.362727	-0.0656213	0.84604	0	0	0	0	0
Bcr|5133400C09Rik|AI561783|AI853148|mKIAA3017|-|10 C1|10 38.49 cM|protein-coding	6.003	6.484	6.093	-0.128909	0.407585	-0.0133904	0.957183	0	0	0	0	0
Unc13b|Munc13-1|Munc13-2|Unc13a|Unc13h1|Unc13h2|-|4|4 A5|protein-coding	0.96475	1.9395	0.79175	0.693399	0.0412115	-0.255604	0.553218	0	0	0	0	0
Samd1|AA589507|-|8|8 C2|protein-coding	3.65	4.83275	4.6435	0.14424	0.60684	0.268388	0.408109	0	0	0	0	0
Fndc1|1110027O12Rik|1110051A18Rik|mKIAA1866|-|17|17 A1|protein-coding	0.10175	0.2075	0.04925	0.579085	0.385059	-0.549882	0.196405	0	0	0	0	0
Bicra|Gltscr1|-|7 A2|7 8.67 cM|protein-coding	1.769	2.08425	1.69425	-0.00617832	0.977813	-0.0819569	0.834525	1	1	0	0	0
Dip2a|4931420H10Rik|AI426328|Dip2|Kiaa0184-hp|mKIAA0184|-|10 C1|10 38.76 cM|protein-coding	0.5035	0.89475	0.52075	0.571414	0.00226997	0.0136368	0.97713	0	0	0	0	0
Fam206a|simiate|-|4|4 B3|protein-coding	1.081	1.38075	0.95025	0.104778	0.624758	-0.200364	0.518221	0	0	0	0	0
Galnt16|5730405L21Rik|AI415388|Galntl1|galNAc-T16|mpp-GalNAc-T16|-|12|12 C3|protein-coding	0.033	0.01475	0.0145	-0.541132	0.475076	-0.190154	1	0	0	0	0	0
Bod1l|A230054D04Rik|AI853319|FAM44A|mKIAA1327|-|5|5 B3|protein-coding	3.86525	4.786	3.7325	0.0644426	0.534136	-0.0825038	0.563362	0	0	0	0	0
Ttll5|1700048H13Rik|2310009M18Rik|4930556H18Rik|AI428864|D630041K24Rik|R75373|Stamp|mKIAA0998|-|12|12 D2|protein-coding	2.14025	2.1675	1.824	-0.222793	0.126954	-0.255118	0.156787	0	0	0	0	0
Rbm24|6330546B05Rik|AI606861|-|13|13 A5|protein-coding	0.01875	0.00675	0.002	-0.459487	0.509815	-0.14936	1	0	0	0	0	0
Dip2c|2900024P20Rik|9630044M06|mKIAA0934|-|13|13 A1|protein-coding	3.4065	3.32275	2.74075	-0.278301	0.0147936	-0.328676	0.0508077	0	0	0	0	0
Fam184a|3110012E06Rik|4930438C08Rik|4930589M24Rik|-|10|10 B3|protein-coding	0.2185	0.69575	0.11675	1.3058	0.000309181	-0.499632	0.252984	0	0	0	0	0
Ccdc15|A630039F14Rik|D030074L19|-|9|9 A4|protein-coding	0.4025	0.3075	0.40225	-0.580477	0.101787	-0.0277908	0.959639	0	0	0	0	0
Zscan25|EG666311|Zfp498|-|5|5 G2|protein-coding	2.45625	3.633	2.75325	0.320846	0.0413633	0.12147	0.628472	0	0	0	0	0
Ptprq|-|-|10 D1|10 55.97 cM|protein-coding	0.0055	0.01075	0.0035	0.180601	0.82737	-0.0392682	1	0	0	0	0	0
Ankrd44|4930444A19Rik|A130096K20|E130014H08Rik|PP6-ARS-B|-|1|1 C1.2|protein-coding	0.7345	0.9165	0.746	0.0747725	0.746103	-0.0162136	0.968572	0	0	0	0	0
Osbpl7|4933437E18Rik|-|11|11 D|protein-coding	0.323	0.3165	0.43325	-0.252236	0.487204	0.293979	0.484443	0	0	0	0	0
Fbxo47|2900052P03Rik|Gm1562|-|11|11 D|protein-coding	0.3215	0.369	0.2485	-0.0634178	0.918543	-0.253415	0.62343	0	0	0	0	0
Ino80d|7330405I11|A430093A21Rik|BC010584|-|1|1 C2|protein-coding	2.62975	2.358	2.43825	-0.390141	0.00836103	-0.140488	0.325469	0	0	0	0	0
Fbln2|5730577E14Rik|FIBL-2|-|6 D1|6 40.42 cM|protein-coding	0.685	0.4845	0.61325	-0.69073	0.0598602	-0.152435	0.765944	0	0	0	0	0
Wdr86|2810046M22Rik|BC059069|-|5|5 A3|protein-coding	0.099	0.122	0.077	0.0302494	0.971704	-0.154971	0.793208	0	0	0	0	0
Ncam1|CD56|E-NCAM|NCAM-1|Ncam|-|9 A5.3|9 26.83 cM|protein-coding	0.0275	0.01675	0.032	-0.6059	0.411028	0.0475751	0.93896	0	0	0	0	0
Iqck|A230094G09Rik|-|7|7 F2|protein-coding	0.08525	0.07275	0.1385	-0.370277	0.609414	0.310952	0.544164	0	0	0	0	0
Nin|3110068G20Rik|AI385615|AU024711|mKIAA1565|-|12|12 C2|protein-coding	0.299	0.68675	0.38075	0.928149	1.59291e-07	0.257846	0.466927	1	0	1	0	0
Furin|9130404I01Rik|Fur|PACE|Pcsk3|SPC1|-|7 D2|7 45.65 cM|protein-coding	81.9748	95.617	73.9988	-0.0188291	0.888886	-0.167566	0.474372	0	0	0	0	0
Plcd4|4921507K24Rik|-|1 C3|1 38.54 cM|protein-coding	0.03625	0.03525	0.03625	-0.211224	0.809646	-0.0145542	1	0	0	0	0	0
Ppp2r5c|2610043M05Rik|2700063L20Rik|AI060890|AW545884|C85228|D12Bwg0916e|mKIAA0044|-|12 F1|12 60.56 cM|protein-coding	9.435	10.3633	9.70925	-0.110846	0.337424	0.00371395	0.991325	0	0	0	0	0
Sh2b1|AI425885|C530001K22Rik|Irip|Psm|SH2-B|SH2-Bb|Sh2bpsm1|mKIAA1299|-|7 F3|7 69.06 cM|protein-coding	12.0038	13.7975	12.1862	-0.0393943	0.753032	-0.0138636	0.958513	0	0	0	0	0
Gtf2ird1|1700012P16Rik|BEN|Cream1|ESTM9|GTF3|Gtf2il|MusTRD1|Tg(Alb1-Myc)166.8Sst|WBSCR11|X83320|-|5 G2|5 74.55 cM|protein-coding	2.0835	2.55225	2.49425	0.0313008	0.928524	0.201562	0.546237	0	0	0	0	0
Mettl7a3|Gm10035|Ubie3|-|15 F1|15|protein-coding	0.0515	0.0535	0.044	-0.0688941	0.941852	-0.0415307	1	0	0	0	0	0
Zxdb|Zxda|-|X|X C3|protein-coding	0.37375	0.47275	0.40625	0.0994434	0.761087	0.0792055	0.863388	0	0	0	0	0
Nasp|5033430J04Rik|AI131596|AI317140|D4Ertd767e|Epcs32|Nasp-T|-|4 D1|4 53.24 cM|protein-coding	5.45575	6.83625	5.36475	0.0819454	0.564258	-0.0566953	0.816842	0	0	0	0	0
Brwd3|Brodl|D030064D06Rik|Gm596|-|X|X D|protein-coding	1.1365	1.68725	1.107	0.327003	0.0241519	-0.0559265	0.909977	0	0	0	0	0
Fbxo9|9030401P18Rik|AA986398|-|9|9 E1|protein-coding	19.2608	25.416	19.3878	0.157527	0.159562	-0.0266356	0.931475	1	1	1	0	0
Tbc1d8b|4921505D17Rik|9030605E16Rik|-|X|X F1|protein-coding	5.41825	7.457	5.2135	0.213908	0.0114228	-0.0836739	0.789659	0	0	0	0	0
Rcan1|Adapt78|CALP1L|CSP1|DSC1|Dscr1|MCIP1|RCN1|-|16 C4|16 53.6 cM|protein-coding	11.398	27.0203	11.0917	0.974766	9.0658e-05	-0.0694898	0.879685	0	0	0	0	0
Camta1|1810059M14Rik|2310058O09Rik|AI316882|AW987475|mKIAA0833|-|4|4 E2|protein-coding	0.15725	0.17775	0.14275	-0.0604714	0.878665	-0.138578	0.761918	1	0	1	0	0
Dgcr14|AI462402|D16H22S1269E|Dgcr1|Dgsi|ES2|Es2el|Ess2|-|16 A3|16 11.09 cM|protein-coding	1.79625	1.872	1.895	-0.183341	0.361245	0.0346808	0.926598	0	0	0	0	0
Ccnd3|9230106B05Rik|AA682053|AL024085|AW146355|C78795|-|17 C|17 23.37 cM|protein-coding	12.6318	14.8475	12.3453	-0.0110301	0.956027	-0.0676923	0.864796	0	0	0	0	0
Rgs3|4930506N09Rik|C2PA-RGS3|C2pa|PDZ-RGS3|RGS3S|-|4 B3|4 33.19 cM|protein-coding	0.48375	0.62925	0.7165	0.122194	0.721524	0.437994	0.149699	1	0	1	0	0
Nacad|D230024G13Rik|mKIAA0363|-|11|11 A1|protein-coding	0.026	0.0455	0.03875	0.370615	0.605467	0.199683	0.722594	0	0	0	0	0
Tex264|TEG-264|-|9|9 F1|protein-coding	56.364	37.9955	50.3038	-0.803922	3.19626e-18	-0.192102	0.268675	0	0	0	0	0
Dact3|EG666671|naa-3|-|7|7 A2|protein-coding	0.0835	0.09	0.16075	-0.134593	0.859832	0.521332	0.219638	0	0	0	0	0
Neurl1b|C230078M08Rik|EG240055|-|17 A3.3|17|protein-coding	0.11025	0.22125	0.13925	0.687382	0.0854436	0.158524	0.793541	0	0	0	0	0
Nup62cl|Gm719|-|X|X F1|protein-coding	0.483	0.31975	0.23525	-0.708279	0.202843	-0.549531	0.196549	0	0	0	0	0
Gm5936|EG546325|-|X|X A7.3|protein-coding	0	0.075	0	1.48301	0.0192236	NA	1	0	0	0	0	0
Zfp800|AA407452|Znf800|-|6|6 A3.2-A3.3|protein-coding	2.5905	3.5515	2.706	0.210642	0.249202	0.0241789	0.946871	0	0	0	0	0
Tomt|Comt2|F930017I19Rik|-|7 E2|7|protein-coding	0.60625	0.849	0.755	0.224639	0.566612	0.21467	0.620377	1	1	0	0	1
Zfp72|Zfp74|-|13|13 C1|protein-coding	0.68275	0.90125	0.70225	0.152349	0.671362	0.0088756	0.989021	0	0	0	0	0
Gnb1l|ESTM55|Gm16314|Me49f07|Wdr14|Wdvcf|-|16 A3|16 11.46 cM|protein-coding	0.46675	0.3625	0.39975	-0.592786	0.0428439	-0.225546	0.522031	0	0	0	0	0
Zbtb21|5430437K12Rik|B430213I24Rik|Zfp295|Znf295|mKIAA1227|-|16|16 C4|protein-coding	2.22725	3.026	2.5005	0.199797	0.449289	0.112529	0.752723	0	0	0	0	0
Gm5150|-|-|3 A1|3|protein-coding	0.12775	0.55425	0.38275	1.42097	0.0097586	0.551285	0.175788	0	0	0	0	0
Tmprss9|Serase-1B|-|10|10 C1|protein-coding	0.10775	0.00875	0.14725	-2.37238	4.60247e-05	0.238897	0.65414	0	0	0	0	0
Gm7609|EG665378|-|1|1 C5|protein-coding	0.056	0.1035	0.1175	0.415294	0.576648	0.323605	1	0	0	0	0	0
Zfp664|AW060232|D930038J03Rik|ZFOC1|Znf664|-|5|5 F|protein-coding	8.0255	10.867	8.13475	0.188332	0.106429	-0.0147431	0.9339	1	1	0	0	0
Nckap5|8430408F21|D130011D22Rik|E030049G20Rik|Erih1|Erih2|Gm1548|Nap5|-|1|1 E3|protein-coding	0.074	0.21925	0.03875	1.15669	0.00626259	-0.476273	0.28807	0	0	0	0	0
Akap17b|AA407619|AKAP-17B|B230333C21Rik|C230056F04Rik|PRKA17B|Sfrs17b|Srsf17b|Talia|-|X|X A3.3|protein-coding	1.169	1.6945	1.3975	0.286263	0.197933	0.188585	0.65414	0	0	0	0	0
Wfdc17|Amwap|Gm11428|-|11 C|11|protein-coding	7.787	11.4113	13.7863	0.28359	0.359944	0.492378	0.238333	0	0	0	0	0
Clasp2|1500004F14Rik|8030404L10Rik|C77448|CLASP2beta|mKIAA0627|-|9|9 F3|protein-coding	2.5795	2.99925	2.59925	-0.0227221	0.91236	-0.0255021	0.933003	0	0	0	0	0
Sap25|-|-|5 G2|5|protein-coding	2.9745	3.701	3.45175	0.0759112	0.760134	0.154207	0.675964	0	0	0	0	0
Jcad|1110056P05Rik|9430020K01Rik|Gm328|mKIAA1462|-|18|18 A1|protein-coding	1.2455	1.3345	1.29925	-0.14421	0.425436	0.0233264	0.939462	0	0	0	0	0
Mfap1b|-|-|2|2 E5|protein-coding	0.4345	0.545	0.4725	0.0627956	0.896251	0.0584296	0.919221	0	0	0	0	0
Rnf144a|Rnf144|UIP4|Ubce7ip4|-|12|12 A2|protein-coding	0.32225	0.85825	0.51675	1.103	0.000247446	0.546822	0.035254	1	0	1	0	0
Mecp2|1500041B07Rik|D630021H01Rik|Mbd5|WBP10|-|X A7.3|X 37.63 cM|protein-coding	2.08	2.47075	2.48225	0.00640102	0.962353	0.214427	0.0630106	0	0	0	0	0
Nfix|CTF|NF-I/X|NF1-X|NFI-X|-|8 C2|8 41.02 cM|protein-coding	15.243	24.0873	15.9068	0.415899	0.000762997	0.0287203	0.92087	1	1	0	0	0
Popdc2|AV006127|Pop2|-|16|16 B4|protein-coding	0.059	0.03675	0.04525	-0.547209	0.471626	-0.121428	1	0	0	0	0	0
Slc25a53|2310046F18Rik|2810402A17Rik|AI448995|AI841128|Mcart6|-|X|X F1|protein-coding	0.11575	0.184	0.20125	0.355237	0.509815	0.492052	0.227966	0	0	0	0	0
Sh3d19|AW011754|Kryn|-|3|3 F1|protein-coding	17.2138	14.7133	16.1803	-0.470033	8.25664e-05	-0.115897	0.582042	0	0	0	0	0
Ndor1|4930447P04Rik|NR1|Ndor|Tg(UBC-cre/ERT2)1Ejb|Ubc-cre|-|2|2 A3|protein-coding	3.7475	4.703	3.52925	0.079734	0.596966	-0.113637	0.615986	0	0	0	0	0
Efr3b|AI852640|C030014M07Rik|mKIAA0953|-|12|12 A1.1|protein-coding	0.0545	0.13025	0.05525	0.892314	0.0328167	-0.00748758	0.992376	0	0	0	0	0
Snx27|5730552M22Rik|ESTM45|ESTM47|R75405|-|3|3 F2.1|protein-coding	6.11875	8.0445	6.1995	0.151381	0.0795246	-0.0160069	0.950055	1	1	0	0	1
Zfp266|5330440G10Rik|5730601F06Rik|AW552317|-|9|9 A3|protein-coding	3.5735	4.05475	3.356	-0.0596517	0.747057	-0.117835	0.568849	0	0	0	0	0
Pigyl|1810008A14Rik|PIG-Y|Pigy|-|9|9 A3|protein-coding	17.6388	21.1945	16.1423	0.0244583	0.899027	-0.149949	0.556938	1	1	0	0	1
Mkl1|AMKL|Bsac|Mal|Mrtf-A|-|15|15 E1|protein-coding	2.3285	3.5135	1.8275	0.347037	0.0198562	-0.360631	0.0536322	0	0	0	0	0
Spint2|AL024025|C76321|HAI-2|-|7|7 B1|protein-coding	63.4838	41.8795	80.5593	-0.840589	3.48976e-16	0.293698	0.0522571	0	0	0	0	0
Trim21|Ro52|Ssa1|-|7|7 E3|protein-coding	1.948	2.5155	2.073	0.126642	0.566046	0.0488648	0.894797	0	0	0	0	0
Rab27b|2310021G14Rik|B130064M09Rik|-|18 E2|18 43.89 cM|protein-coding	0.08625	0.1665	0.074	0.665598	0.0560203	-0.163937	0.773064	0	0	0	0	0
Itgam|CD11b/CD18|CR3|CR3A|Cd11b|F730045J24Rik|Ly-40|MAC1|Mac-1|Mac-1a|-|7|7 F3|protein-coding	0.13525	0.87275	0.35975	2.31054	2.90749e-19	0.85122	0.0138969	1	1	1	0	0
Snrpn|2410045I01Rik|HCERN3|Peg4|SMN|sm-D|snRNP-N|-|7 B5|7 34.04 cM|protein-coding	5.60375	5.29375	6.98425	-0.305639	0.229446	0.259807	0.217325	0	0	0	0	0
Neurl2|Neur2|Ozz|Ozz-E3|-|2|2 H3|protein-coding	3.79575	2.42275	4.77025	-0.879336	2.58637e-05	0.259139	0.379115	1	1	0	0	0
Sdr39u1|2310014G06Rik|-|14|14 C3|protein-coding	14.2363	14.5645	14.9815	-0.209499	0.196073	0.034515	0.91341	0	0	0	0	0
Tc2n|4933406D09Rik|Mtac2d1|Tac2-N|-|12|12 E|protein-coding	0.55825	0.36575	0.6955	-0.819403	0.0153249	0.220845	0.60202	0	0	0	0	0
Pja1|praja-1|-|X C3|X 43.38 cM|protein-coding	25.0433	20.8577	22.0265	-0.504327	1.74437e-14	-0.213489	0.06632	0	0	0	0	0
Pphln1|CR|HSPC206|HSPC232|-|15|15 E3|protein-coding	4.878	6.12975	4.7415	0.0839767	0.464023	-0.0713287	0.808243	0	0	0	0	0
Terf2|TRF2|-|8 D3|8 53.59 cM|protein-coding	1.96375	2.23175	2.14825	-0.0530396	0.812342	0.0893141	0.781092	0	0	0	0	0
Ptpru|Ftp-1|PCP-2|PTP|PTP-lambda|PTPlambda|Pcp2|Ptpf|Ptprl|R-PTP-U|R-PTP-psi|RPTPlambda|-|4 D2.3|4 64.5 cM|protein-coding	0.1215	0.33125	0.0795	1.12367	0.00119519	-0.435242	0.298098	0	0	0	0	0
Enah|Mena|NDPP-1|Ndpp1|WBP8|-|1 H5|1 84.93 cM|protein-coding	0.03125	0.04375	0.042	0.182276	0.767282	0.206404	0.716618	0	0	0	0	0
Lhx6|Lhx6.1|-|2|2 B|protein-coding	0.59775	1.5635	1.13425	1.07896	0.000302681	0.597496	0.114288	1	0	1	0	0
Lig1|AL033288|LigI|-|7 A1|7 7.82 cM|protein-coding	0.88525	0.99625	1.1895	-0.0878094	0.821111	0.275651	0.544327	0	0	0	0	0
Gbp7|9830147J24Rik|-|3|3 H1|protein-coding	3.2685	4.423	3.2645	0.198599	0.574354	-0.0377973	0.897536	1	0	1	0	0
St7|9430001H04Rik|Fam4a2|HELG|RAY1|SEN4|TSG7|-|6|6 A2|protein-coding	4.03975	4.32075	3.3105	-0.149576	0.330765	-0.301251	0.104877	0	0	0	0	0
Pdgfra|AI115593|CD140a|Pdgfr-2|-|5 C3.3|5 39.55 cM|protein-coding	0.63275	1.32	0.8375	0.7947	0.000481085	0.299717	0.421829	0	0	0	0	0
Slc35a4|2610030J16Rik|-|18|18 B2|protein-coding	5.1505	6.7185	5.384	0.141887	0.33783	0.0282617	0.91855	0	0	0	0	0
Etv3|AI414410|METS|Pe1|-|3|3 F1|protein-coding	3.598	6.674	3.7585	0.642723	0.000211837	0.029454	0.919021	1	1	0	1	0
Ubp1|Cp2b|LBP-1a|LBP-1b|NF2d9|-|9|9 F3|protein-coding	14.8755	19.7087	15.7278	0.160852	0.0358395	0.0437105	0.778503	0	0	0	0	0
Klrk1|D6H12S2489E|NKG2-D|Nkg2d|-|6 F3|6 63.44 cM|protein-coding	0.11275	0.2855	0.10775	1.00505	0.00844201	-0.0542899	0.933044	0	0	0	0	0
Mtg2|1810011P19Rik|2900056P18Rik|D2Bwg0647e|Gtpbp5|-|2 H4|2 102.59 cM|protein-coding	8.169	8.69725	7.90175	-0.151792	0.252699	-0.0803097	0.730652	0	0	0	0	0
Nup88|Nup84|Prei2|-|11 B4|11 43.21 cM|protein-coding	11.753	15.8697	10.8212	0.190524	0.0957529	-0.141647	0.565847	0	0	0	0	0
Bin1|ALP-1|Amphl|BRAMP-2|SH3P9|-|18 B1|18 18.01 cM|protein-coding	6.0295	5.41725	5.585	-0.401688	0.01377	-0.142129	0.433742	0	0	0	0	0
Mboat2|2810049G06Rik|AU022889|AW547221|LPCAT4|Moact2|Oact2|-|12|12 A1.3|protein-coding	0.01725	0.03825	0.01125	0.484445	0.539134	-0.0632425	1	0	0	0	0	0
Tns3|BC023928|F830010I22Rik|TEM6|Tens1|-|11|11 A1|protein-coding	8.05425	5.82575	8.44125	-0.702512	3.8684e-08	0.0318006	0.903682	0	0	0	0	0
Cacna1d|8430418G19Rik|C79217|Cach3|Cacn4|Cacnl1a2|Cav1.3|Cchl1a|Cchl1a2|D-LTCC|-|14 18.43 cM|14 B|protein-coding	2.6945	0.924	2.36	-1.76893	9.39123e-35	-0.217744	0.262567	0	0	0	0	0
Ttll9|1700016F23Rik|4930509O20Rik|AW046572|-|2|2 H1|protein-coding	0.04525	0.01	0.04075	-0.966145	0.166498	-0.0510868	1	0	0	0	0	0
Greb1l|mKIAA4095|-|18|18 A1|protein-coding	0.0335	0.0455	0.05	0.152539	0.823236	0.288264	0.579864	0	0	0	0	0
Rusc1|2210403N08Rik|AA408288|NESCA|-|3|3 F1|protein-coding	1.872	1.72125	2.5825	-0.364485	0.0988571	0.371494	0.181522	0	0	0	0	0
Prr5l|2600010E01Rik|4833411O04Rik|Protor-2|Protor2|-|2|2 E2|protein-coding	0.268	0.38175	0.23	0.253453	0.51579	-0.193043	0.700699	1	0	1	0	0
1600012H06Rik|-|-|17|17 A2|protein-coding	11.4935	11.1595	11.4157	-0.287318	0.00117275	-0.044674	0.799339	0	0	0	0	0
Pars2|BC027073|-|4|4 C7|protein-coding	0.5415	0.8805	0.625	0.437563	0.137157	0.150322	0.709083	0	0	0	0	0
Ndufv3|1500032D16Rik|-|17|17 B1|protein-coding	51.6425	62.8972	58.5423	0.0458218	0.806699	0.139862	0.505274	0	0	0	0	0
Liph|C130037N08Rik|D16Wsu119e|H06|Lpdlr|P3|PLA1B|lpd1|lpd2|mPA-PLA1|-|16 B1|16 12.95 cM|protein-coding	0.0125	0.0075	0.01025	-0.335005	0.679713	-0.0543368	1	1	0	1	0	0
Srpx2|1110039C07Rik|SRP|SRPUL|-|X|X E3|protein-coding	0.206	0.31525	0.496	0.304447	0.56615	0.876555	0.00444358	0	0	0	0	0
Mfsd14b|5730414C17Rik|AU045608|AW539692|Hiatl1|-|13|13 B3|protein-coding	9.639	15.5968	11.133	0.453426	1.05136e-05	0.167324	0.412752	0	0	0	0	0
Slc12a8|CCC9|E330020C02Rik|-|16|16 B3|protein-coding	0.03125	0.124	0.03825	1.16066	0.070061	0.0623296	1	0	0	0	0	0
Sbsn|1110005D19Rik|AI747508|-|7 B1|7|protein-coding	0.26775	0.43625	0.4275	0.321009	0.680719	0.302525	0.55683	0	0	0	0	0
Fetub|2310011O17Rik|AI255764|D17980|Gugu|-|16 B1|16 13.76 cM|protein-coding	264.307	190.426	285.252	-0.706661	6.29405e-08	0.069826	0.81819	0	0	0	0	0
Nr3c2|MR|Mlr|-|8 C1|8 36.34 cM|protein-coding	2.66425	2.132	1.86475	-0.560398	1.77021e-05	-0.437328	0.1884	0	0	0	0	0
Plekhg2|AI194308|Clg|Cslg|-|7 A3|7 16.71 cM|protein-coding	1.3825	1.96925	1.4725	0.262926	0.0583303	0.0461253	0.89315	0	0	0	0	0
Kdf1|1810019J16Rik|-|4|4 D2.3|protein-coding	1.68125	1.54425	2.0955	-0.361027	0.208914	0.244493	0.482926	0	0	0	0	0
Scn3b|1110001K16Rik|4833414B02Rik|Scnb3|-|9|9 A5.1|protein-coding	0.011	0.03	0.03125	0.552635	0.473289	0.309489	1	0	0	0	0	0
Zfp991|Gm13139|-|4|4 E1|protein-coding	0.07825	0.04475	0.11525	-0.73538	0.260456	0.235421	0.666131	0	0	0	0	0
Rbck1|AL033326|HOIL-1|HOIL-1L|UIP28|Ubce7ip3|-|2|2 G3|protein-coding	23.366	24.9262	23.2323	-0.147731	0.109974	-0.0410941	0.848322	0	0	0	0	0
Wbp1|AI255152|-|6|6 C3|protein-coding	22.241	19.246	21.7805	-0.44117	0.0012448	-0.0605966	0.829741	0	0	0	0	0
Oas1b|Flv|L1|Mmu-L1|Oas1|Oias-2|Oias2|Wnv|-|5 F|5 60.64 cM|protein-coding	0.441	0.84925	0.7135	0.64183	0.055391	0.472726	0.214089	1	0	1	0	0
Tle3|2610103N05Rik|ESG|Grg3a|Grg3b|mKIAA1547|-|9|9 B|protein-coding	3.798	5.0355	4.15525	0.167801	0.576002	0.0869954	0.796926	0	0	0	0	0
Myom1|D430047A17Rik|-|17|17 E1.3|protein-coding	0.3355	0.14825	0.3605	-1.27073	0.00150289	0.0286693	0.966081	0	0	0	0	0
Pth1r|PPR|Pthr|Pthr1|-|9 F2|9 60.56 cM|protein-coding	2.4415	3.241	2.9	0.160902	0.518401	0.189849	0.47083	1	0	1	0	0
Slc35a2|AI327289|Had-1|Had1|Sfc8|UGT|Ugalt|-|X A1.1|X 3.56 cM|protein-coding	6.8455	6.659	6.5665	-0.284135	0.0106814	-0.091553	0.609986	0	0	0	0	0
Rnaset2a|0610007O07Rik|4833423A10Rik|4930532K22Rik|C79750|RNASE6PL|Rnaset2|-|17|17 A1|protein-coding	3.06125	2.21675	2.4925	-0.696721	0.00281655	-0.290774	0.360361	0	0	0	0	0
Rsph3b|Rshl2b|-|17|17 A1|protein-coding	1.71625	1.505	2.03425	-0.416485	0.0796558	0.178603	0.604005	0	0	0	0	0
Hba-a2|-|-|11 A4|11 18.87 cM|protein-coding	21.1375	36.3203	24.3188	0.526288	0.0337764	0.133546	0.787888	0	0	0	0	0
Car1|AW555628|Ca1|Car-1|-|3 A1|3 3.18 cM|protein-coding	6.89925	2.63225	4.14075	-1.58998	3.74383e-22	-0.605205	0.0492774	1	0	1	0	0
Zfp655|2700038I16Rik|9030409O18Rik|mKIAA4222|-|5|5 G2|protein-coding	3.698	4.358	4.06125	0.0071281	0.981468	0.0963273	0.687456	0	0	0	0	0
Spo11|AI449549|Spo11a|Spo11b|-|2 H3|2 95.64 cM|protein-coding	0.02475	1.005	0.01475	3.31206	2.09783e-09	-0.0682567	1	1	1	1	0	1
Tcf4|5730422P05Rik|ASP-I2|E2-2|E2.2|ITF-2|ITF-2b|ITF2|ME2|MITF-2A|MITF-2B|SEF-2|SEF2|SEF2-1|TFE|Tcf-4|bHLHb19|-|18|18 E2|protein-coding	1.4195	2.807	2.4415	0.717059	0.000386649	0.680802	0.000268308	1	0	1	0	0
Arid1b|8030481M12|9330189K18Rik|AI836955|Ardi1b|B230217J03Rik|BAF250B|mKIAA1235|-|17|17 A1|protein-coding	2.884	3.833	2.881	0.165669	0.330415	-0.0316669	0.917532	0	0	0	0	0
Speg|AW125581|Apeg1|BPEG|D1Bwg1450e|SPEGalpha|SPEGbeta|mKIAA1297|-|1 C4|1 38.88 cM|protein-coding	0.0855	0.09625	0.121	-0.0777946	0.86998	0.347827	0.387215	0	0	0	0	0
Mcc|D18Ertd451e|E330037C19|-|18 B3|18 23.74 cM|protein-coding	7.741	2.89425	6.385	-1.62998	7.58445e-24	-0.276317	0.338991	0	0	0	0	0
Pappa2|PAPP-A2|PLAC3|Pappe|-|1|1 H1|protein-coding	0.001	0.14575	0.00075	4.01331	7.9586e-14	-0.0075404	1	1	0	1	0	0
Myh7b|Myh14|-|2|2 H1|protein-coding	0.06825	0.18875	0.06175	1.06427	0.0126905	-0.107181	0.86836	1	1	0	0	0
Anxa9|1110003P15Rik|2310069F17Rik|-|3|3 F2.1|protein-coding	0.7365	0.72875	0.711	-0.252524	0.410319	-0.0740919	0.88466	0	0	0	0	0
1600014C10Rik|AI428873|-|7|7 B3|protein-coding	119.028	62.4535	53.932	-1.16696	7.08442e-42	-1.15141	1.54666e-46	0	0	0	0	0
Dusp5|Gm337|-|19|19 D2|protein-coding	0.25675	0.51925	0.2935	0.555211	0.413466	0.054402	0.933044	0	0	0	0	0
Sdccag3|C330016H24Rik|C630038K21Rik|-|2|2 A3|protein-coding	12.91	19.2065	14.153	0.328672	0.00242053	0.0948042	0.605354	0	0	0	0	0
Steap3|1010001D01Rik|Tsap6|pHyde|-|1|1 E2.3|protein-coding	5.946	4.985	6.863	-0.489541	0.000266396	0.16013	0.615232	0	0	0	0	0
Zfp467|1190001I08Rik|AB041616|AI426952|AV017623|EZI|MNCb-3350|Znf467|-|6|6 B2.3|protein-coding	6.2485	15.7878	7.96725	1.06606	2.06395e-08	0.283834	0.293225	1	1	1	0	0
Tspyl5|6330530B20|E130308C19Rik|-|15|15 B3.1|protein-coding	0.04475	0.063	0.08075	0.210799	0.772277	0.339986	0.490468	0	0	0	0	0
Smcr8|2310076G09Rik|AI642055|D030073L15Rik|-|11|11 B2|protein-coding	4.81275	9.07125	5.09975	0.668962	1.45043e-11	0.0479271	0.825581	1	0	1	0	0
Ctnnd1|AA409437|AU019353|Catns|Ctnnd|P120|mKIAA0384|-|2 D|2 49.45 cM|protein-coding	22.4028	27.4612	22.8687	0.0530709	0.582153	-0.00408206	0.985483	0	0	0	0	0
Acin1|2610036I19Rik|2610510L13Rik|Acinus|Acn|C79325|acinusL|acinusS|mKIAA0670|-|14|14 C2|protein-coding	14.8652	17.6908	13.8003	0.00809525	0.949906	-0.137172	0.446966	1	0	1	0	0
Rere|1110033A15Rik|AI414665|ARG|ARP|ATN1L|AW742570|Atr2|DNB1|eye<m03Jus>|eyes3|mKIAA0458|-|4 E2|4 81.34 cM|protein-coding	5.453	6.651	5.6435	0.0497134	0.815135	0.0157039	0.951237	1	0	1	0	0
Ndufaf6|2310030N02Rik|-|4|4 A1|protein-coding	12.13	10.2075	11.7417	-0.487057	0.00111018	-0.0795847	0.791674	0	0	0	0	0
Arfgef2|AI463430|AW493672|BIG2|E230011G24Rik|-|2|2 H3|protein-coding	11.5168	15.5107	12.7112	0.188028	0.0154984	0.104763	0.526768	1	0	1	0	0
Slc25a43|Gm8|-|X|X A3.3|protein-coding	0.073	0.091	0.074	0.06071	0.951027	0.00341408	1	0	0	0	0	0
Chmp6|2400004G01Rik|-|11|11 E2|protein-coding	7.60175	9.71775	8.1485	0.110816	0.501771	0.0629226	0.82364	1	1	1	1	0
Cisd3|Mel-13|Mel13|-|11|11 D|protein-coding	23.0905	18.476	19.9462	-0.567236	0.000286207	-0.233884	0.297012	0	0	0	0	0
Ppp1r3d|2610024M03Rik|Gm359|-|2|2 H4|protein-coding	0.05325	0.1165	0.0775	0.713894	0.220923	0.177878	0.750037	0	0	0	0	0
Zbtb34|Gm349|mKIAA1993|-|2|2 B|protein-coding	1.163	1.2635	1.21575	-0.124107	0.417107	0.0270378	0.919221	0	0	0	0	0
Tmem8b|4930500O05Rik|-|4|4 A5-B1|protein-coding	0.572	0.631	0.7985	-0.0929977	0.762464	0.386289	0.170096	1	1	0	1	0
Myom3|8430427K15Rik|Gm434|-|4|4 D3|protein-coding	0.0785	5.5015	0.12575	4.1356	6.46589e-15	0.348934	0.479454	1	1	0	1	0
Fam131c|Gm693|-|4|4 D3|protein-coding	1.06825	6.6105	0.8955	2.16698	3.97529e-09	-0.179556	0.749544	1	1	1	1	0
AI464131|AA408153|AI604836|Gm762|Kiaa1161|Myorg|NET37|-|4|4 A5|protein-coding	15.202	11.3105	11.235	-0.662165	1.38906e-10	-0.404918	0.135318	0	0	0	0	0
Gm14085|-|-|2|2 E5|protein-coding	0.00825	0.0255	0.0035	0.513441	0.500514	-0.0782647	1	0	0	0	0	0
Zfp992|Gm13251|-|4|4 E1|protein-coding	0.18925	0.022	0.2895	-2.57359	1.76302e-07	0.311146	0.542803	0	0	0	0	0
Trabd2b|Gm12824|Hkat|-|4 D1|4|protein-coding	0.046	0.04775	0.06025	-0.154112	0.839939	0.193171	0.737668	0	0	0	0	0
Tcp11|D17Ken1|Tcp-11|-|17 A3.3|17 14.62 cM|protein-coding	0.0225	0.05625	0.0245	0.412348	0.596047	0.00770126	1	1	1	1	0	1
Mpzl3|5430427F17Rik|A530065I17Rik|rc|ruf|-|9 A5.2|9 24.84 cM|protein-coding	3.894	7.94925	3.11675	0.775974	1.81598e-05	-0.32206	0.181751	1	0	1	0	0
Srsf11|0610009J05Rik|2610019N13Rik|BF642805|Sfrs11|-|3|3 H4|protein-coding	19.8652	18.1593	19.0535	-0.371034	1.08989e-06	-0.0936726	0.530141	0	0	0	0	0
Dennd2d|2010308M01Rik|AI451421|-|3|3 F2.3|protein-coding	2.56825	1.502	2.98375	-0.984707	7.47149e-07	0.167488	0.443448	0	0	0	0	0
Ogfod1|4930415J21Rik|AA387199|AA939912|AW061076|mKIAA1612|-|8|8 C5|protein-coding	3.29025	4.42975	3.36625	0.187448	0.138638	-0.00330885	0.992303	0	0	0	0	0
Trappc13|2410002O22Rik|2610524F24Rik|AI451892|AU017229|-|13|13 D1|protein-coding	8.4355	11.6717	8.21725	0.227363	0.0209987	-0.0683928	0.793867	1	1	1	0	0
Myadm|D7Wsu62e|-|7 A1|7 1.92 cM|protein-coding	7.8015	7.15875	12.5725	-0.362461	0.0478964	0.595447	0.00124291	0	0	0	0	0
C1s1|AA959438|AI255193|AI327365|C1s|C1sa|-|6|6 F2|protein-coding	125.948	73.58	114.77	-1.00216	2.79591e-14	-0.164245	0.333983	0	0	0	0	0
Kif26a|mKIAA1236|-|12|12 F1|protein-coding	0.14875	0.17725	0.1605	0.00750315	0.9861	0.0466659	0.932987	0	0	0	0	0
Trerf1|9430096I18Rik|AI429294|B830015H24|RAPA|Trep-132|Trep132|-|17|17 C|protein-coding	0.11575	0.09675	0.16625	-0.470756	0.214554	0.362948	0.357503	0	0	0	0	0
Ccnyl1|9630037P07Rik|AW554339|-|1|1 C2|protein-coding	0.73775	1.1125	0.81775	0.339061	0.182581	0.0935851	0.845435	0	0	0	0	0
Hic1|AA408311|HIC-1|-|11 B5|11 45.76 cM|protein-coding	0.5895	1.0185	0.83325	0.502613	0.083616	0.374228	0.276564	0	0	0	0	0
Bhlhb9|2700087I09Rik|-|X|X F1|protein-coding	0.6115	0.413	0.686	-0.778109	0.0227006	0.0893344	0.880323	0	0	0	0	0
Tead3|DTEF-1|ETFR-1|TEAD-3|TEF-5|Tcf13r2|-|17 A3.3|17 14.66 cM|protein-coding	3.2715	5.6255	4.0145	0.53191	0.0315963	0.244635	0.328063	1	1	0	1	0
Sdcbp|MDA-9|Sycl|syntenin-1|-|4|4 A1|protein-coding	20.224	22.6385	22.2407	-0.077606	0.593558	0.0939777	0.66831	0	0	0	0	0
Purg|4930486B15Rik|-|8|8 A3|protein-coding	1.05025	0.98075	0.895	-0.333782	0.249376	-0.225281	0.537167	0	0	0	0	0
Zbtb3|4930563M09Rik|-|19|19 A|protein-coding	0.064	0.11575	0.06425	0.452202	0.51124	-0.0104166	1	0	0	0	0	0
Tmem176a|0610011I04Rik|AU040201|AU041743|Keg2|-|6|6 B2.3|protein-coding	103.499	64.4715	110.382	-0.914531	6.79274e-11	0.0467425	0.905779	0	0	0	0	0
Nr1i2|PXR|PXR.1|PXR.2|PXR1|SXR|mPXR|-|16|16 B3|protein-coding	36.2148	27.7828	42.9162	-0.623287	3.99736e-12	0.194233	0.370157	0	0	0	0	0
Grsf1|BB232551|C80280|D5Wsu31e|-|5 E1|5 43.85 cM|protein-coding	43.725	43.8468	41.4925	-0.239343	0.00270261	-0.108966	0.431703	0	0	0	0	0
Kcnb2|9630047L19Rik|BB130875|Kv2.2|-|1 A3|1 4.5 cM|protein-coding	0.008	0.00925	0	-0.0159747	0.985588	-0.163276	1	0	0	0	0	0
Yy2|-|-|X F4|X|protein-coding	0.426	0.43025	0.346	-0.211942	0.537574	-0.279508	0.45464	0	0	0	0	0
Ndufa4l2|BC064011|-|10|10 D3|protein-coding	1.00925	0.7775	1.109	-0.568573	0.125998	0.0759279	0.89303	0	0	0	0	0
Tox2|AI851523|AV026525|BI987407|Gcx1|RxHMG1|-|2 H2|2|protein-coding	0.07125	0.17025	0.1705	0.727513	0.268412	0.491957	0.254708	0	0	0	0	0
Ptrh2|A230072I16Rik|Bit1|CGI-147|-|11|11 C|protein-coding	3.9405	3.47425	3.3105	-0.422535	0.00140397	-0.273871	0.130056	0	0	0	0	0
Atxn7l3|E030022H21Rik|-|11|11 D|protein-coding	8.2135	10.8635	9.495	0.160027	0.246758	0.167219	0.416067	1	0	1	0	0
Ly6c2|Ly-6C.2|Ly-6C2|-|15|15 D3|protein-coding	0.344	0.3125	0.1975	-0.271565	0.699461	-0.350677	0.473809	0	0	0	0	0
Pik3c2b|C330011J12Rik|Gm199|PI3K-C2beta|PI3KC2beta|-|1|1 E4|protein-coding	0.62825	0.726	1.0995	-0.0312324	0.946043	0.685534	0.000945586	0	0	0	0	0
Arhgap44|6330543G20|AI840762|AU040829|AW493732|Rich2|-|11|11 B3|protein-coding	0.279	0.53175	0.18325	0.654444	0.0324113	-0.444188	0.275506	0	0	0	0	0
Grrp1|2810043G13Rik|Fam110d|-|4|4 D3|protein-coding	0.037	0.16875	0.0965	1.10367	0.104138	0.242823	1	0	0	0	0	0
Scn2a|6430408L10|A230052E19Rik|Nav1.2|Scn2a1|-|2 C1.3|2 38.61 cM|protein-coding	0.006	0.0025	0.03025	-0.418584	0.559942	0.338114	0.322342	0	0	0	0	0
Ajap1|Gm573|-|4|4 E2|protein-coding	0.01625	0.00975	0.0085	-0.279075	0.717295	-0.105192	1	0	0	0	0	0
Msmp|Psmp|-|4|4 A5|protein-coding	8.78375	14.817	8.772	0.501491	0.00109032	-0.0305813	0.936706	1	1	0	1	0
Tmem35b|Gm12942|Zmym6nb|-|4|4 D2.2|protein-coding	4.574	3.5835	5.0535	-0.576282	0.0088992	0.0895903	0.814563	0	0	0	0	0
Zfp831|-|-|2|2 H4|protein-coding	0.018	0.0285	0.00875	0.298357	0.682339	-0.323339	1	0	0	0	0	0
R3hdml|-|-|2|2 H3|protein-coding	0.40175	0.74275	1.24225	0.503431	0.435635	0.47541	1	0	0	0	0	0
Rapgef2|5830453M24Rik|CNRasGEF|Pdzgef1|RA-GEF-1|mKIAA0313|nRapGEP|-|3|3 E3|protein-coding	4.02375	4.70275	4.823	-0.0214839	0.943496	0.213793	0.333399	0	0	0	0	0
Atad2b|1110014E10Rik|BC032887|C79189|D530031C13Rik|-|12|12 A1.1|protein-coding	2.97325	4.75575	2.7435	0.429109	0.000786968	-0.140376	0.56372	0	0	0	0	0
Sh2d5|BC036961|-|4|4 D3|protein-coding	0.15325	0.06275	0.117	-1.23526	0.0169196	-0.228415	0.68047	0	0	0	0	0
Rnf39|BC038661|Gm1786|Gm1787|Gm320|LIRF|-|17|17 B1|protein-coding	4.674	4.574	4.14125	-0.276022	0.167018	-0.172101	0.680824	0	0	0	0	0
Dnah9|9030022M04|A230091C01|C230051G16|D11Ertd686e|Dnahc9|mKIAA0357|-|11 B3|11 40.53 cM|protein-coding	0.00375	0.00325	0.005	-0.203093	0.813012	0.0586905	1	0	0	0	0	0
Myof|2310004N10Rik|2310051D19Rik|E030042N20Rik|Fer1l3|-|19|19 C2|protein-coding	0.29725	0.80775	0.44075	1.15134	1.53063e-07	0.426861	0.196215	0	0	0	0	0
Pnmal2|EG434128|-|7|7 A2|protein-coding	0.02025	0.03175	0.0165	0.230429	0.793263	-0.0562807	1	0	0	0	0	0
Cep170|4933426L22Rik|A330004A13Rik|AI195353|-|1|1 H4|protein-coding	1.348	1.58025	1.17125	-0.0172687	0.952364	-0.217144	0.448232	0	0	0	0	0
1810022K09Rik|AI746582|AL023036|-|3|3 A1|protein-coding	3.58025	5.332	4.99275	0.31656	0.322317	0.355836	0.321919	0	0	0	0	0
Tomm5|1110019J04Rik|Tom5|-|4|4 B1|protein-coding	9.60475	9.82175	10.919	-0.208616	0.23603	0.136188	0.606983	0	0	0	0	0
Dnajc28|BC020175|ORF28|-|16|16 C3.3|protein-coding	3.85125	2.787	3.27925	-0.707621	4.10769e-08	-0.253867	0.132314	0	0	0	0	0
Scgb1c1|Ryd5|-|7|7 F4|protein-coding	0.13875	0.022	0.02875	-0.837926	0.217096	-0.265818	1	0	0	0	0	0
Pklr|Pk-1|Pk1|R-PK|-|3 F1|3 39.01 cM|protein-coding	184.502	96.9892	175.654	-1.00298	0.0256135	-0.0852538	0.876579	0	0	0	0	0
D3Ertd751e|2810009O15Rik|4930415G15Rik|-|3|3 B|protein-coding	2.3065	2.796	3.09825	0.0423882	0.892426	0.359671	0.0796394	0	0	0	0	0
Trmt61a|6720458F09Rik|AI606093|Gcd14|Trm61|-|12|12 F1|protein-coding	3.30925	5.465	2.165	0.459661	0.0487946	-0.569372	0.013339	0	0	0	0	0
Smim24|2210404O07Rik|-|10|10 C1|protein-coding	0.89625	0.5695	0.917	-0.791034	0.107466	-0.0086177	0.991116	0	0	0	0	0
Srp54c|E330029E12Rik|-|12|12 C1|protein-coding	1.12575	2.60025	1.33325	0.947316	1.4204e-09	0.186308	0.569934	0	0	0	0	0
Cyp3a57|EG622127|-|5|5 G2|protein-coding	0.06425	0.05275	0.16175	-0.269361	0.755371	0.42098	0.337899	1	1	0	1	1
Cyp4a32|-|-|4|4 D1|protein-coding	5.59775	6.5665	7.88775	-0.028351	0.943402	0.411973	0.0725678	1	1	1	1	0
Cyp2t4|Gm1448|Gm1450|-|7|7 A3|protein-coding	0.129	0.16875	0.2105	0.129097	0.863489	0.310237	0.544187	0	0	0	0	0
Taf4b|105kDa|2610524B04Rik|4932409F03Rik|AW987595|TAFII-105|TAFII105|Taf2c2|-|18|18 A1|protein-coding	0.6465	0.985	0.60725	0.359848	0.0465095	-0.10805	0.800367	0	0	0	0	0
Msl2|E130103E02Rik|Msl2l1|Rnf184|-|9|9 E4|protein-coding	5.7465	7.76475	5.763	0.190047	0.0936891	-0.0295555	0.882848	0	0	0	0	0
Bicral|Gltscr1l|mKIAA0240|-|17|17 C|protein-coding	2.87825	3.42	3.4065	0.00313882	0.986433	0.199013	0.379128	1	1	0	0	0
Wfikkn1|Gasp2|Wfikkn|-|17|17 A3.3|protein-coding	0.2375	0.76725	0.24075	1.33224	0.000142869	-0.00697086	0.992303	0	0	0	0	0
Fam169a|B230112C05Rik|SLAP75|-|13|13 D1|protein-coding	0.08775	0.10825	0.138	0.0401828	0.952106	0.390813	0.399929	0	0	0	0	0
Zbtb42|EG382639|Gm5188|simiRP58|-|12|12 F1|protein-coding	1.20775	1.77325	1.13975	0.305371	0.194286	-0.106024	0.789937	1	1	1	0	0
Tmem221|-|-|8|8 B3.3|protein-coding	0.06525	0.099	0.109	0.234345	0.782138	0.237296	1	0	0	0	0	0
Rc3h2|2900024N03Rik|9430019J22Rik|D930043C02Rik|Mnab|Rnf164|-|2|2 B|protein-coding	2.846	3.4295	3.07425	0.0316956	0.866225	0.0749039	0.746162	0	0	0	0	0
Adat3|A430024H01Rik|-|10|10 C1|protein-coding	1.4505	1.527	1.53175	-0.171319	0.585566	0.0362749	0.935079	0	0	0	0	0
Psmg4|PAC-4|mPAC4|-|13|13 A3.3|protein-coding	7.164	8.1055	8.22525	-0.0621364	0.77434	0.152482	0.555137	0	0	0	0	0
Mkrn2os|2510049J12Rik|-|6|6 E3|protein-coding	5.05075	5.828	6.11125	-0.0335437	0.858196	0.228636	0.170406	0	0	0	0	0
Zcchc24|2310047A01Rik|-|14|14 A3|protein-coding	28.0135	37.1365	28.9108	0.169304	0.301855	0.0133263	0.965674	0	0	0	0	0
Cyp4f17|EG208285|-|17|17 B1|protein-coding	4.332	4.679	4.8825	-0.127791	0.566512	0.131766	0.619746	1	0	1	0	0
Sult3a2|EG215895|Gm4794|-|10|10 B1|protein-coding	0	5.35975	0.00725	0.535174	0.31656	0.00813985	1	0	0	0	0	0
Cyp2a22|EG233005|-|7|7 A3|protein-coding	1.24375	11.986	0.14825	2.82286	3.70258e-20	-1.9029	1.45216e-11	0	0	0	0	0
Akap5|3526401B18Rik|AKAP 150|AKAP-5|AKAP150|BB098886|Gm258|P150|-|12|12 C3|protein-coding	0.267	0.1685	0.27125	-0.862461	0.00482679	-0.00231736	0.996619	0	0	0	0	0
Serpina3j|AI506554|EG238395|Gm4931|-|12|12 E|protein-coding	0.194	0.1025	0.045	-0.807075	0.196687	-0.476349	0.192284	0	0	0	0	0
F830016B08Rik|Ifgga4|-|18|18 D3|protein-coding	2.2765	3.559	8.261	0.234077	0.78058	0.906657	0.0107511	0	0	0	0	0
D3Ertd254e|-|-|3 B|3 17.41 cM|protein-coding	0.84175	0.89875	0.928	-0.146705	0.463915	0.0972583	0.782998	0	0	0	0	0
Pabpc4l|C330050A14Rik|EG241989|-|3|3 B|protein-coding	0.07075	0.0565	0.07875	-0.437178	0.484539	0.0681695	0.918358	0	0	0	0	0
Slc35g2|Gm519|Tmem22|-|9|9 E3.3|protein-coding	0.44625	0.27375	0.46875	-0.842896	0.0669153	0.0175344	0.97953	0	0	0	0	0
Gm4984|AI428901|EG245347|-|X|X A1.1|protein-coding	0.09925	0.0335	0.03975	-0.834597	0.24602	-0.272839	1	0	0	0	0	0
Fam71f2|AI507611|GARI|-|6|6 A3.3|protein-coding	0.068	0.05225	0.08175	-0.337973	0.685859	0.0384438	1	0	0	0	0	0
Gsg1l|AI852434|C230098I05Rik|G630023A01Rik|Gm637|g1l|-|7|7 F3|protein-coding	0.0525	0.03675	0.0565	-0.494286	0.523384	0.0183514	0.979175	0	0	0	0	0
Zfp703|1110032O19Rik|AI430822|AL022941|Csmn1|End2|Zeppo1|Znf703|Zpo1|-|8|8 A2|protein-coding	2.1075	2.55275	2.9775	0.0345814	0.891135	0.414871	0.0831592	0	0	0	0	0
Sult2a4|EG434121|Gm5584|-|7|7 A1|protein-coding	0	0.149	0	1.15294	0.0639984	NA	1	0	0	0	0	0
Ccdc8|-|-|7|7 A2|protein-coding	0.2135	0.2185	0.273	-0.1534	0.825769	0.179524	0.760545	0	0	0	0	0
Cldn20|EG621628|-|17|17 A1|protein-coding	0.53225	0.3035	0.29175	-0.819141	0.138085	-0.4719	0.29197	0	0	0	0	0
Rpl32l|EG621697|Gm6251|-|10|10 A3|protein-coding	0.05	0.0925	0.09725	0.203437	0.815103	0.115799	1	0	0	0	0	0
Sult2a3|EG629203|Gm6955|-|7|7 A1|protein-coding	0	0.0955	0.0225	0.887126	0.141925	0.040477	1	0	0	0	0	0
Isoc2a|Isoc2|-|7|7 A1|protein-coding	87.4995	83.1905	94.787	-0.313868	0.000210029	0.0762668	0.65907	0	0	0	0	0
Ifit1bl1|Gm14446|Ifit1c|-|19 C1|19|protein-coding	0.09125	0.602	0.14925	1.58236	0.0115485	0.334487	0.506623	0	0	0	0	0
Acp5|TRACP|TRAP|-|9 A3|9 8.38 cM|protein-coding	71.9873	196.527	70.3925	1.20297	6.53489e-39	-0.0668554	0.783925	1	1	0	0	1
Rbm8a|2310057C03Rik|AA673428|Rbm8|-|3|3 F2.1|protein-coding	7.8795	9.0445	6.76025	-0.0492807	0.764716	-0.24828	0.0992811	0	0	0	0	0
Kng2|-|-|16|16 B1|protein-coding	131.189	155.623	150.998	0.0119313	0.967765	0.154548	0.530141	0	0	0	0	0
Kng1|Kng|-|16|16 B1|protein-coding	665.21	447.9	769.496	-0.797341	8.57547e-09	0.165705	0.384802	0	0	0	0	0
Stx16|4930401D03|5430410K23Rik|6330500A18Rik|AI648908|AW553605|Syn16|-|2|2 H4|protein-coding	10.9727	10.8422	11.077	-0.257326	0.0169914	-0.0208588	0.932615	0	0	0	0	0
Arfgef1|ARFGEP1|BIG1|D130059B05Rik|D730028O18Rik|P200|-|1|1 A2|protein-coding	16.591	20.2635	17.6837	0.0452478	0.681079	0.0544065	0.806327	0	0	0	0	0
Acbd5|1300014E15Rik|-|2|2 A3|protein-coding	76.0545	82.6298	62.1917	-0.120402	0.352968	-0.297667	0.178446	0	0	0	0	0
Alas2|ALAS|ALAS-E|ALASE|Alas-2|-|X F3|X 68.46 cM|protein-coding	83.4718	11.4162	39.2463	-3.03	4.78879e-55	-1.02911	3.69261e-10	0	0	0	0	0
Aplp2|AI790698|APLP-2|CDEBP|-|9 A4|9 16.66 cM|protein-coding	91.3805	81.8685	98.2845	-0.394393	0.000854636	0.0606648	0.845435	0	0	0	0	0
Azin1|1700085L02Rik|AZI|Oazi|Oazin|-|15|15 B3.1|protein-coding	29.272	34.67	25.2093	0.00539802	0.97575	-0.227617	0.337735	0	0	0	0	0
Calml4|2010002G05Rik|-|9|9 B|protein-coding	0.528	0.75075	0.57025	0.249851	0.684766	0.0529586	0.936029	0	0	0	0	0
Cnnm2|AU015877|AW048635|Acdp2|Clp2|-|19 C3|19 38.97 cM|protein-coding	2.5645	3.361	3.13625	0.140046	0.349632	0.238611	0.208241	1	1	0	0	0
Skint3|A430090E18Rik|Skint-3|-|4|4 D1|protein-coding	0.01025	0.02375	0.03275	0.491674	0.533492	0.312003	1	0	0	0	0	0
Prrt2|1500031I19Rik|AI195361|DSPB3|-|7|7 F3|protein-coding	0.20125	0.12	0.13775	-0.815413	0.123909	-0.313858	0.539044	0	0	0	0	0
Alkbh1|2700073G19Rik|Abh|Alkbh|alkB|hABH|-|12|12 D2|protein-coding	3.18925	3.88275	2.81475	0.0433806	0.878936	-0.187901	0.561968	0	0	0	0	0
Col6a6|E330019B14|E330026B02Rik|-|9|9 F1|protein-coding	0.053	0.16975	0.0295	1.07453	0.0612516	-0.400519	0.403456	0	0	0	0	0
Smyd4|G430029E23Rik|-|11|11 B5|protein-coding	0.77325	0.6565	0.666	-0.464431	0.0314976	-0.224752	0.465823	0	0	0	0	0
Phldb3|EG232970|Gm10102|-|7|7 A3|protein-coding	1.511	2.515	2.0305	0.470523	0.0913035	0.336017	0.303727	0	0	0	0	0
Kif19a|Kif19|-|11|11 E2|protein-coding	0.04075	0.101	0.0565	0.781986	0.20939	0.174875	0.765284	1	0	1	0	0
Nt5c3b|2610037D24Rik|AI841843|C330027I04Rik|Nt5c3l|-|11|11 D|protein-coding	1.37525	1.5065	0.876	-0.109061	0.723188	-0.58485	0.0287972	0	0	0	0	0
Steap2|4921538B17Rik|AI930049|AW045895|IPCA-1|IPCA1|PCANAP1|STAMP1|STMP|-|5|5 A1|protein-coding	0.36175	0.60875	0.60025	0.499182	0.084662	0.45991	0.268089	0	0	0	0	0
Zfp980|Gm13242|-|4 E1|4|protein-coding	0.02175	0.0215	0.025	-0.163522	0.857738	0.0457109	1	0	0	0	0	0
Pcbp2|AW412548|Hnrpx|alphaCP-2|-|15 F3|15 57.61 cM|protein-coding	71.9223	56.8588	74.102	-0.579983	3.24778e-09	0.00528489	0.985827	0	0	0	0	0
Zglp1|Glp1|-|9|9 A3|protein-coding	0.10675	0.312	0.16625	0.96807	0.0988049	0.216734	1	0	0	0	0	0
Myo15|Myo15a|sh-2|sh2|-|11 B2|11 37.81 cM|protein-coding	0.00725	0.00425	0.012	-0.514236	0.510701	0.209618	1	0	0	0	0	0
Ablim1|2210411C18Rik|2610209L21Rik|4833406P10Rik|9330196J19Rik|AV079770|AW060987|AW215784|Limab1|mKIAA0059|-|19 D2|19 52.09 cM|protein-coding	7.6285	4.9595	6.78225	-0.848247	7.35568e-07	-0.170396	0.64637	0	0	0	0	0
Brwd1|5330419I02Rik|D530019K20Rik|G1-403-16|Wdr9|repro5|-|16|16 C4|protein-coding	3.58675	4.69175	3.56275	0.139368	0.454422	-0.0419069	0.902655	0	0	0	0	0
Tulp4|1110057P05Rik|2210038L17Rik|Tusp|-|17 A1|17 3.72 cM|protein-coding	1.65575	2.4385	1.61975	0.31345	0.0265093	-0.0574206	0.87964	1	1	1	0	1
Lin9|2700022J23Rik|Bara|Lin-9|TGS|TGS1|mLin-9|-|1|1 H4|protein-coding	0.73275	1.23025	0.86575	0.487129	0.0621943	0.174443	0.690411	0	0	0	0	0
Rai2|3f8|-|X|X F4|protein-coding	1.0305	0.80475	1.073	-0.579272	0.0297694	0.0125824	0.983009	0	0	0	0	0
Cyp2c69|AI098658|-|19|19 C3|protein-coding	0.49675	0.22875	0.36975	-1.19454	0.00239278	-0.289272	0.560567	0	0	0	0	0
Gpr35|KPG_007|-|1|1 D|protein-coding	0.08725	0.15525	0.199	0.519382	0.337169	0.564023	0.181444	0	0	0	0	0
Med7|1110063B05Rik|Crsp33|Crsp9|-|11|11 B1.1|protein-coding	4.33275	5.60225	4.05375	0.1276	0.349127	-0.120241	0.661941	0	0	0	0	0
Cyp2d11|Cyp2d|P450-2D|-|15 E1|15 38.58 cM|protein-coding	0.95375	0.61125	0.417	-0.819223	0.0261776	-0.8297	0.0130879	0	0	0	0	0
Vmn2r3|EG637004|-|3|3 E1|protein-coding	0.00975	0.83625	0	0.618864	0.269614	-0.0545812	1	0	0	0	0	0
Rdx|AA516625|-|9|9 A5.3|protein-coding	56.8635	57.2105	55.2355	-0.234631	0.00024809	-0.0723434	0.734662	0	0	0	0	0
AW209491|-|-|13|13 A1|protein-coding	7.73325	10.1192	7.18075	0.140318	0.27579	-0.133417	0.516533	0	0	0	0	0
Cyp2j8|Cyp2j8-ps|-|4|4 C5|protein-coding	0.152	0.039	0.1065	-1.37347	0.0287594	-0.195676	0.722696	0	0	0	0	0
Cyp3a41b|-|-|5|5 G2|protein-coding	0	0.06975	0.00325	1.24653	0.0473642	0.00813985	1	1	0	1	0	0
Cyp3a59|-|-|5 G3|5|protein-coding	3.96425	15.84	44.16	1.6846	7.46786e-12	2.73925	5.08671e-35	1	1	0	1	0
Tfe3|F830016E06Rik|Tcfe3|Tfe-3|bHLHe33|-|X A1.1|X 3.5 cM|protein-coding	6.65675	10.6045	7.18375	0.424155	0.00107301	0.0724815	0.810553	0	0	0	0	0
Cyp26c1|EG546726|-|19|19 C2|protein-coding	0.4875	0.24125	0.58525	-1.07431	0.0199356	0.153832	0.790925	0	0	0	0	0
Zfp938|B230315N10Rik|-|10 C1|10|protein-coding	1.91575	1.44075	1.73475	-0.63968	0.0025648	-0.160472	0.620382	0	0	0	0	0
Gm11545|A430060F13Rik|C86086|-|11|11 D|protein-coding	0.08325	0.08775	0.0675	-0.130453	0.862302	-0.150469	0.80419	0	0	0	0	0
Dtymk|AU044245|CDC8|D10Ertd203e|TMPK|TYPK|Tmk|mtmk|-|1 D|1 47.34 cM|protein-coding	13.1675	10.2253	11.9872	-0.602369	9.12889e-06	-0.160339	0.47083	0	0	0	0	0
Kif21a|-|-|15 E3|15 45.86 cM|protein-coding	14.6935	16.54	13.0015	-0.0764118	0.666789	-0.206951	0.20565	1	1	0	0	0
Zfp185|P1|Znf185|-|X A7.3|X 37.29 cM|protein-coding	0.071	0.06775	0.09225	-0.215057	0.781605	0.160524	0.791826	1	0	1	0	0
Aqp8|AI255744|AQP-8|-|7 67.42 cM|7 F3|protein-coding	60.755	7.38525	86.3305	-3.06401	1.37837e-28	0.270384	0.608281	0	0	0	0	0
Cdk12|1810022J16Rik|AI646528|Crk7|Crkrs|D11Ertd752e|Pksc|-|11 D|11 61.75 cM|protein-coding	3.69	4.428	3.403	0.0198196	0.907037	-0.144959	0.448027	0	0	0	0	0
Gas7|AW124766|B230343A10Rik|Gas7-cb|-|11|11 B3|protein-coding	0.64075	0.29175	1.10475	-1.3439	1.33186e-09	0.621075	0.0280048	0	0	0	0	0
Bach2|E030004N02Rik|-|4|4 A5|protein-coding	0.855	2.062	0.83575	1.00063	7.49082e-06	-0.041933	0.942497	0	0	0	0	0
Kazn|2310007B04Rik|9030409G11Rik|AI256607|AI666764|AW061099|Kaz|Kazrin|-|4|4 E1|protein-coding	0.13375	0.3075	0.21875	0.875844	0.0237672	0.432839	0.326459	0	0	0	0	0
C2cd5|5730419I09Rik|C030008B15Rik|CDP138|-|6|6 G3|protein-coding	1.2625	1.91525	1.149	0.342922	0.122869	-0.150689	0.628577	0	0	0	0	0
Phf21a|80kDa|Bhc|Bhc80|D030065N23Rik|PFTF1|-|2|2 E1|protein-coding	2.277	2.87875	2.34725	0.0883364	0.607341	0.0101643	0.972306	0	0	0	0	0
Cnbp|AA408710|Cnbp1|Znf9|-|6|6 D1|protein-coding	111.431	94.8067	104.443	-0.473291	7.41121e-07	-0.126325	0.388491	1	0	1	0	0
Cenpw|2610036L11Rik|Cug2|-|10|10 A4|protein-coding	0.56725	0.43425	0.56675	-0.556487	0.226955	-0.0224072	0.973422	0	0	0	0	0
Tomm40|AW539759|Mom35|Tom40|-|7|7 A3|protein-coding	25.78	28.4282	25.9017	-0.100948	0.288742	-0.0279056	0.882728	1	1	0	0	0
Dgcr2|9930034O06Rik|DGS-C|Dgsc|Idd|Lan|Sez12|mKIAA0163|-|16 A3|16 11.05 cM|protein-coding	20.9947	20.2015	20.9148	-0.295062	0.00150289	-0.0372501	0.882728	0	0	0	0	0
Dlg4|Dlgh4|PSD-95|PSD95|SAP90|SAP90A|-|11|11 B3|protein-coding	0.2685	0.342	0.2815	0.100993	0.830086	0.017452	0.97691	0	0	0	0	0
Atp7a|MNK|-|X D|X 47.36 cM|protein-coding	1.1085	1.66125	1.2015	0.338734	0.0105666	0.0772342	0.780418	0	0	0	0	0
Capn3|AI323605|Capa-3|Capa3|Lp82|p94|-|2 E5|2 60.31 cM|protein-coding	0.283	0.487	0.42975	0.462584	0.336256	0.352938	0.460589	0	0	0	0	0
Cbfa2t3|A630044F12Rik|AI465270|AW229127|Cbfa2t3h|ETO-2|Eto2|MTGR2|-|8|8 E1|protein-coding	0.4255	0.41925	0.46825	-0.260981	0.349129	0.078758	0.873063	1	0	1	0	0
Trpc2|3010009O07Rik|AI115608|TRPC2a|TRPC2b|Trrp2|mTrp2|smTRPC2|trp2|-|7 E2|7 54.71 cM|protein-coding	0.689	0.5485	0.639	-0.544547	0.0366266	-0.118614	0.816344	0	0	0	0	0
Rnft2|AW049082|B830028P19Rik|Tmem118|-|5|5 F|protein-coding	0.029	0.03025	0.044	-0.108458	0.90534	0.199786	0.712312	0	0	0	0	0
Stau1|5830401L18Rik|AW549911|C85792|Stau|-|2|2 H3|protein-coding	21.9288	28.9587	21.9815	0.158773	0.0853368	-0.0321788	0.863421	1	1	0	0	0
Srrt|2810019G02Rik|ASR2A|ASR2B|ASR2C|ASR2D|Ars2|Asr2|-|5|5 G2|protein-coding	14.009	19.1765	13.5307	0.206086	0.100959	-0.0798683	0.739701	0	0	0	0	0
Hnrnpm|2610023M21Rik|AA409009|Hnrpm|mKIAA4193|-|17|17 B1|protein-coding	36.1658	44.5632	34.3315	0.0583893	0.523031	-0.108711	0.47083	0	0	0	0	0
Apold1|Gm1075|-|6|6 G1|protein-coding	0.16525	0.38625	0.2085	0.870639	0.0358119	0.180579	0.745964	0	0	0	0	0
Sec61g|-|-|11|11 A2|protein-coding	1.34475	2.78525	1.349	0.706305	0.0867112	-0.0168671	0.977048	0	0	0	0	0
Mdfi|I-mf|I-mfa|-|17 C|17 23.99 cM|protein-coding	0.204	0.28725	0.30975	0.186307	0.758761	0.353886	0.453501	0	0	0	0	0
Synpo|9030217H17Rik|9130229N11|9330140I15Rik|AW046661|-|18|18 D3|protein-coding	0.3035	3.34425	0.53	3.05988	9.37904e-33	0.475209	0.268126	1	1	1	0	0
Nos1ap|6330408P19Rik|Capon|-|1|1 H3|protein-coding	0.67925	1.14525	0.7725	0.489233	0.182539	0.142446	0.646546	1	1	1	0	0
Nrep|AI325076|D0H4S114|Harp|P311|PTZ17|SEZ17|-|18|18 B1|protein-coding	18.1298	4.79725	4.16325	-2.05179	9.64836e-15	-1.2176	0.000146483	0	0	0	0	0
Col18a1|-|-|10 C1|10 39.72 cM|protein-coding	168.959	144.507	174.683	-0.463868	1.41331e-06	0.0142545	0.962373	0	0	0	0	0
Ptpn11|2700084A17Rik|AW536184|PTP1D|PTP2C|SAP-2|SH-PTP2|SH-PTP3|SHP-2|Shp2|Syp|-|5|5 F|protein-coding	14.0352	22.4475	14.5047	0.432898	1.41834e-06	0.0119011	0.96792	0	0	0	0	0
Eftud2|116kDa|Snrp116|U5-116kD|-|11|11 E1|protein-coding	7.086	8.34325	6.39725	-0.00843351	0.958341	-0.175032	0.318216	0	0	0	0	0
Apoc1|Apo-CIB|ApoC-IB|apo-CI|apoC-I|-|7 A3|7 9.94 cM|protein-coding	3927.43	2268.22	4473.42	-1.0153	9.79845e-11	0.136524	0.665259	1	1	0	0	0
Wdr36|5730444A13Rik|Ta-wdrp|-|18|18 B1|protein-coding	9.09625	10.3995	9.0885	-0.0497544	0.735841	-0.0383577	0.883128	0	0	0	0	0
Dzip3|2310047C04Rik|2A-HUB|6430549P11Rik|A230104G20|-|16|16 B5|protein-coding	0.61325	0.9365	0.571	0.358724	0.0548329	-0.125594	0.713658	0	0	0	0	0
Banp|AA408158|SMAR1|-|8 E1|8 70.82 cM|protein-coding	3.9705	2.3845	2.55475	-0.964088	4.53464e-12	-0.617838	0.00054054	1	0	1	0	0
Lsm2|D17H6S56E-2|D17H6S56E2|Dmapl|Dmpkap|G7b|Sm-X5|SmX5|snRNP|-|17 B1|17 18.52 cM|protein-coding	10.5092	10.6762	10.1855	-0.223771	0.258093	-0.0752423	0.779827	0	0	0	0	0
Ppih|1100001J08Rik|2010111B15Rik|4833408F11Rik|AI464484|CYP-20|CYPH|D4Wsu43e|-|4 D2.1|4 55.34 cM|protein-coding	0.82225	0.6525	0.61525	-0.550467	0.0849749	-0.387211	0.197401	1	1	0	1	0
Atp2a2|9530097L16Rik|D5Wsu150e|SERCA2|SERCA2B|Serca2a|mKIAA4195|-|5 62.38 cM|5 F|protein-coding	51.7895	80.8743	51.4645	0.389659	0.0271215	-0.0430542	0.894797	0	0	0	0	0
Cul4b|2700050M05Rik|AA409770|CUL-4B|mKIAA0695|-|X|X A3.3|protein-coding	7.1065	5.61	7.36275	-0.581032	4.77571e-11	0.0157586	0.946894	0	0	0	0	0
Ssb|SS-B|-|2 C2|2 40.95 cM|protein-coding	25.2718	26.4185	23.2398	-0.176241	0.0505172	-0.149305	0.386343	0	0	0	0	0
Prg4|CACP|DOL54|JCAP|MSF|SZP|lubricin|-|1|1 G1|protein-coding	10.6532	32.8405	11.2383	1.32199	4.6789e-06	0.0412503	0.907316	0	0	0	0	0
Tnk2|Ack|Ack-1|Ack1|Cdgip|Pyk1|-|16|16 B3|protein-coding	3.65375	20.4842	4.88275	2.15569	1.89425e-19	0.319492	0.381274	1	0	1	0	0
Mgat1|Mgat-1|-|11 B1.2|11 29.27 cM|protein-coding	22.338	36.159	20.9862	0.449573	5.29658e-07	-0.123563	0.258708	0	0	0	0	0
Nxt1|1110001N02Rik|-|2|2 G3|protein-coding	3.798	4.7835	4.017	0.0824467	0.745335	0.0432135	0.889692	0	0	0	0	0
Lrrc61|BC027309|-|6|6 B2.3|protein-coding	38.482	66.9908	44.2638	0.556546	0.000239673	0.153702	0.544358	1	1	1	0	0
Cdca2|2610311M19Rik|AI586158|-|14|14 D1|protein-coding	0.06425	0.31575	0.11025	1.57282	0.00350451	0.325786	0.516771	0	0	0	0	0
Inpp5d|SHIP|SHIP-1|SHIP1|SIP-145|p150Ship|s-SHIP|-|1 D|1 44.44 cM|protein-coding	0.58875	1.24375	0.889	0.79323	0.000560952	0.440454	0.189885	0	0	0	0	0
Echdc1|1700028A24Rik|AI314462|AI930038|D10Ertd667e|MMCD|-|10 A4|10 16.59 cM|protein-coding	33.5012	38.4903	39.1887	-0.0373966	0.854934	0.183871	0.379415	0	0	0	0	0
Rnf146|2610509H23Rik|Iduna|-|10|10 A4|protein-coding	21.2952	24.9657	24.307	-0.00897843	0.962067	0.151944	0.398978	0	0	0	0	0
Yif1b|9430029K10Rik|Yip1b|-|7|7 B1|protein-coding	23.8805	36.014	25.8953	0.342242	0.0284933	0.0788291	0.773432	0	0	0	0	0
Acvr1|ALK2|ActR-I|ActRIA|Acvr|Acvrlk2|Alk-2|Alk8|D330013D15Rik|SKR1|Tsk7L|-|2|2 C1.1|protein-coding	3.815	4.7825	4.0815	0.0887256	0.678071	0.0619377	0.835419	0	0	0	0	0
Akt2|2410016A19Rik|AW554154|PKB|PKBbeta|-|7 A3|7 15.94 cM|protein-coding	13.0702	16.7572	12.9845	0.116621	0.28451	-0.0405455	0.878807	0	0	0	0	0
Lnpk|2310011O18Rik|4921514L11Rik|9530051D01Rik|AI666268|Lnp|Lnpk1|Ul|ulnaless|-|2|2 C3|protein-coding	1.04475	1.348	1.1855	0.127573	0.378333	0.142272	0.495533	0	0	0	0	0
Anxa6|AW107198|Anx6|AnxVI|Cabm|Camb|-|11 B1.3|11 32.13 cM|protein-coding	50.6515	28.4135	47.3925	-1.06913	2.37944e-27	-0.127896	0.523149	1	0	1	0	0
Gigyf2|2610016F01Rik|A830080H02Rik|AI852361|AW259676|BC006835|Tnrc15|mKIAA0642|-|1|1 C5-D|protein-coding	9.16125	9.75275	8.291	-0.155054	0.150124	-0.173299	0.246833	0	0	0	0	0
Dclre1c|9930121L06Rik|AI661365|Art|Snm1l|-|2|2 A1|protein-coding	1.4925	1.21075	1.32425	-0.517234	0.0273167	-0.174268	0.644054	0	0	0	0	0
Ppm1h|A430075L18Rik|ARHCL1|C030002B11Rik|-|10|10 D2|protein-coding	0.3645	0.75	0.762	0.774451	0.000531549	0.903379	5.73161e-06	0	0	0	0	0
Dcx|Dbct|-|X|X F2|protein-coding	0.017	0.01575	0.009	-0.149452	0.870488	-0.211117	1	0	0	0	0	0
Kcnj13|-|-|1 C5|1|protein-coding	0.04825	0.03125	0.045	-0.579265	0.427669	-0.049426	1	0	0	0	0	0
Celf2|B230218O03|B230345P09Rik|C88023|CELF-2|CUG-BP2|Cugbp2|D230046B21Rik|Etr-3|Napor|Napor-2|mETR-3|-|2|2 A1|protein-coding	2.3435	2.73	2.0985	-0.0173643	0.941604	-0.171795	0.64637	0	0	0	0	0
Bex3|AL033356|DXWsu67e|Gcap27|Nade|Ngfrap1|-|X F1|X 57.64 cM|protein-coding	0.6715	0.8315	0.656	0.0182955	0.976959	-0.0524375	0.933359	0	0	0	0	0
Acp1|4632432E04Rik|AI427468|Acp-1|LMW-PTP|Lmptp|-|12|12 A2|protein-coding	2.6655	4.3255	4.175	0.427699	0.224208	0.446886	0.250488	0	0	0	0	0
Ndufaf8|1810043H04Rik|-|11|11 E2|protein-coding	18.6585	17.8747	18.4635	-0.300398	0.0616856	-0.0482495	0.892962	1	1	0	1	0
Hmbs|PBGD|T25658|Ups|Uros1|-|9 A5.2|9 24.84 cM|protein-coding	20.7662	22.5478	19.3	-0.121456	0.239456	-0.127165	0.640649	0	0	0	0	0
Hpn|Hlb320|-|7|7 B1|protein-coding	245.827	227.975	243.953	-0.346759	4.73254e-05	-0.043573	0.852598	1	1	0	0	0
Fyco1|2810409M01Rik|Mem2|RUFY3|ZFYVE7|-|9 F4|9 74.52 cM|protein-coding	8.94625	8.1935	8.4135	-0.367089	0.000190755	-0.115767	0.602991	0	0	0	0	0
Zfp945|A630033E08Rik|C730040L01Rik|-|17|17 A3.3|protein-coding	0.9265	0.88775	0.85175	-0.289883	0.196775	-0.133242	0.735678	0	0	0	0	0
Ttk|AL022661|Esk1|Mps1|PYT|esk|-|9|9 E2|protein-coding	0.006	0.266	0.072	2.88885	8.30287e-07	0.422197	1	0	0	0	0	0
Abhd14a|1110013B16Rik|AW558221|Dorz1|-|9|9 F1|protein-coding	3.09175	3.85125	4.493	0.0685356	0.825355	0.437096	0.0970229	0	0	0	0	0
[truncated: 13,774 more rows]
