# Supplementary material for: Multiple mechanisms regulate H3 acetylation of enhancers in response to thyroid hormone
Source: PLoS Genet. 2020 May 26;16(5):e1008770. doi: 10.1371/journal.pgen.1008770 (PMC7274477; doi:10.1371/journal.pgen.1008770)
Supplement: S7 Data — Recovery for individual replicates at nine different genomic positions. (XLSX) [file pgen.1008770.s016.xlsx]

## Sheet: Sheet1
HDAC3, NCOR1, CBP, p300, MED1 and SRC-1 ChIP-qPCR data
Raw data related to Figure 3E, Præstholm et al. 2020.
HDAC3 ChIP-qPCR							NCOR1 ChIP-qPCR							CBP ChIP-qPCR							p300 ChIP-qPCR							MED1 ChIP-qPCR							SRC-1 ChIP-qPCR
Ctrl							Ctrl							Ctrl							Ctrl							Ctrl							Ctrl
Sample	Sample group	Recovery %	Recovery % average	Standard deviation	T.test		Sample	Sample group	Recovery %	Recovery % average	Standard deviation	T.test		Sample	Sample group	Recovery %	Recovery % average	Standard deviation	T.test		Sample	Sample group	Recovery %	Recovery % average	Standard deviation	T.test		Sample	Sample group	Recovery %	Recovery % average	Standard deviation	T.test		Sample	Sample group	Recovery %	Recovery % average	Standard deviation	T.test
1	WT PTU	0.00969073	0.00855155	0.000891077	0.220582		1	WT PTU	0.0316854	0.0283038	0.00265482	0.0135436		1	WT PTU	0.01209	0.0100686	0.00159054	0.257043		1	WT PTU	0.00789415	0.0129138	0.00384589	0.996483		1	WT PTU	0.0236011	0.0218968	0.00583744	0.081228		1	WT PTU	0.0546713	0.0474257	0.013017	0.034851
2	WT PTU	0.00867345					2	WT PTU	0.0260958					2	WT PTU	0.0100265					2	WT PTU	0.0147822					2	WT PTU	0.0236011					2	WT PTU	0.0445611
3	WT PTU	0.00829134					3	WT PTU	0.0291565					3	WT PTU	0.00995725					3	WT PTU	0.0168046					3	WT PTU	0.0134617					3	WT PTU	0.0304361
4	WT PTU	0.00755068					4	WT PTU	0.0262773					4	WT PTU	0.0082007					4	WT PTU	0.0121744					4	WT PTU	0.0269233					4	WT PTU	0.0600342
5	WT T3	0.00521117	0.00737602	0.00147081			5	WT T3	0.0247739	0.0226795	0.00188402			5	WT T3	0.00641188	0.00863883	0.00163827			5	WT T3	0.0141309	0.0129019	0.00347011			5	WT T3	0.017277	0.0152379	0.00252997			5	WT T3	0.034841	0.0279656	0.0059987
6	WT T3	0.00770933					6	WT T3	0.0228757					6	WT T3	0.00955163					6	WT T3	0.0131846					6	WT T3	0.0168629					6	WT T3	0.02022
7	WT T3	0.00820558					7	WT T3	0.0201925					7	WT T3	0.00846052					7	WT T3	0.0162322					7	WT T3	0.0150928					7	WT T3	0.0287943
8	WT T3	0.008378					8	WT T3	0.0228757					8	WT T3	0.0101313					8	WT T3	0.00806002					8	WT T3	0.0117191					8	WT T3	0.0280069
1 - Type 1A							1 - Type 1A							1 - Type 1A							1 - Type 1A							1 - Type 1A							1 - Type 1A
Sample	Sample group	Recovery %	Recovery % average	Standard deviation	T.test		Sample	Sample group	Recovery %	Recovery % average	Standard deviation	T.test		Sample	Sample group	Recovery %	Recovery % average	Standard deviation	T.test		Sample	Sample group	Recovery %	Recovery % average	Standard deviation	T.test		Sample	Sample group	Recovery %	Recovery % average	Standard deviation	T.test		Sample	Sample group	Recovery %	Recovery % average	Standard deviation	T.test
1	WT PTU	0.14977	0.145506	0.0461438	0.0085735		1	WT PTU	0.279315	0.33724	0.0791877	0.00796818		1	WT PTU	0.101881	0.0910967	0.0172007	0.872145		1	WT PTU	0.0423939	0.0292579	0.00953435	0.75475		1	WT PTU	0.0432847	0.0807421	0.0275987	0.0202232		1	WT PTU	0.292585	0.250213	0.0568931	0.145927
2	WT PTU	0.0857227					2	WT PTU	0.25881					2	WT PTU	0.0818975					2	WT PTU	0.029977					2	WT PTU	0.0957224					2	WT PTU	0.281641
3	WT PTU	0.148221					3	WT PTU	0.40331					3	WT PTU	0.0717918					3	WT PTU	0.0236831					3	WT PTU	0.106211					3	WT PTU	0.167465
4	WT PTU	0.198309					4	WT PTU	0.407526					4	WT PTU	0.108816					4	WT PTU	0.0209777					4	WT PTU	0.0777507					4	WT PTU	0.259162
5	WT T3	0.0629706	0.0531874	0.0135807			5	WT T3	0.1684	0.16577	0.0381419			5	WT T3	0.0940755	0.088373	0.0274981			5	WT T3	0.0307131	0.0314009	0.00899134			5	WT T3	0.25	0.385115	0.192273			5	WT T3	0.293601	0.312744	0.0486861
6	WT T3	0.039304					6	WT T3	0.113437					6	WT T3	0.0504138					6	WT T3	0.0435857					6	WT T3	0.668964					6	WT T3	0.306069
7	WT T3	0.066561					7	WT T3	0.20447					7	WT T3	0.116223					7	WT T3	0.0293601					7	WT T3	0.333325					7	WT T3	0.269233
8	WT T3	0.0439139					8	WT T3	0.176772					8	WT T3	0.0927803					8	WT T3	0.0219445					8	WT T3	0.288172					8	WT T3	0.382075
2 - Type 1A							2 - Type 1A							2 - Type 1A							2 - Type 1A							2 - Type 1A							2 - Type 1A
Sample	Sample group	Recovery %	Recovery % average	Standard deviation	T.test		Sample	Sample group	Recovery %	Recovery % average	Standard deviation	T.test		Sample	Sample group	Recovery %	Recovery % average	Standard deviation	T.test		Sample	Sample group	Recovery %	Recovery % average	Standard deviation	T.test		Sample	Sample group	Recovery %	Recovery % average	Standard deviation	T.test		Sample	Sample group	Recovery %	Recovery % average	Standard deviation	T.test
1	WT PTU	0.117101	0.127233	0.0301475	0.0112068		1	WT PTU	0.310995	0.338197	0.0971751	0.00549322		1	WT PTU	0.181742	0.124032	0.0425796	0.0896371		1	WT PTU	0.0488669	0.0338734	0.0111725	0.312552		1	WT PTU	0.0432847	0.067146	0.0181897	0.0243304		1	WT PTU	0.105985	0.110124	0.0192252	0.243231
2	WT PTU	0.0988114					2	WT PTU	0.212416					2	WT PTU	0.0953887					2	WT PTU	0.0345541					2	WT PTU	0.0862698					2	WT PTU	0.125602
3	WT PTU	0.123349					3	WT PTU	0.40894					3	WT PTU	0.0886929					3	WT PTU	0.0224056					3	WT PTU	0.0743254					3	WT PTU	0.0846074
4	WT PTU	0.169672					4	WT PTU	0.420437					4	WT PTU	0.130305					4	WT PTU	0.0296669					4	WT PTU	0.0647041					4	WT PTU	0.124303
5	WT T3	0.0822307	0.0644996	0.0172592			5	WT T3	0.141607	0.124445	0.0276696			5	WT T3	0.0924593	0.0782267	0.0154747			5	WT T3	0.0218685	0.0257207	0.0096934			5	WT T3	0.0957224	0.123496	0.0330175			5	WT T3	0.103087	0.0963521	0.00913586
6	WT T3	0.0583478					6	WT T3	0.0847856					6	WT T3	0.0563267					6	WT T3	0.0332616					6	WT T3	0.171348					6	WT T3	0.103804
7	WT T3	0.0741105					7	WT T3	0.126303					7	WT T3	0.080212					7	WT T3	0.0137922					7	WT T3	0.111491					7	WT T3	0.0843147
8	WT T3	0.0433093					8	WT T3	0.145084					8	WT T3	0.0839086					8	WT T3	0.0339605					8	WT T3	0.115423					8	WT T3	0.0942037
3 - Type 1A							3 - Type 1A							3 - Type 1A							3 - Type 1A							3 - Type 1A							3 - Type 1A
Sample	Sample group	Recovery %	Recovery % average	Standard deviation	T.test		Sample	Sample group	Recovery %	Recovery % average	Standard deviation	T.test		Sample	Sample group	Recovery %	Recovery % average	Standard deviation	T.test		Sample	Sample group	Recovery %	Recovery % average	Standard deviation	T.test		Sample	Sample group	Recovery %	Recovery % average	Standard deviation	T.test		Sample	Sample group	Recovery %	Recovery % average	Standard deviation	T.test
1	WT PTU	0.0957769	0.078248	0.0192304	0.00133435		1	WT PTU	0.160981	0.181385	0.0343931	0.000916252		1	WT PTU	0.0618519	0.0492835	0.0103157	0.38658		1	WT PTU	0.0164588	0.0125208	0.00402643	0.476917		1	WT PTU	0.0182621	0.0284128	0.0108691	0.0103329		1	WT PTU	0.106353	0.102629	0.0239648	0.561096
2	WT PTU	0.0854262					2	WT PTU	0.145084					2	WT PTU	0.0390093					2	WT PTU	0.0153034					2	WT PTU	0.0320174					2	WT PTU	0.113986
3	WT PTU	0.050971					3	WT PTU	0.219907					3	WT PTU	0.0532883					3	WT PTU	0.00797666					3	WT PTU	0.042101					3	WT PTU	0.0680118
4	WT PTU	0.0808181					4	WT PTU	0.199569					4	WT PTU	0.0429846					4	WT PTU	0.0103444					4	WT PTU	0.0212705					4	WT PTU	0.122167
5	WT T3	0.0241945	0.0228323	0.0040888			5	WT T3	0.0676842	0.0756097	0.00601759			5	WT T3	0.0493763	0.0427724	0.00939038			5	WT T3	0.0144779	0.0143186	0.00250258			5	WT T3	0.0937524	0.125772	0.0517871			5	WT T3	0.126914	0.1115	0.0160505
6	WT T3	0.0172271					6	WT T3	0.0821818					6	WT T3	0.0333762					6	WT T3	0.0175182					6	WT T3	0.188156					6	WT T3	0.119239
7	WT T3	0.0269387					7	WT T3	0.075361					7	WT T3	0.0361456					7	WT T3	0.0138401					7	WT T3	0.147113					7	WT T3	0.110103
8	WT T3	0.0229688					8	WT T3	0.0772117					8	WT T3	0.0521916					8	WT T3	0.0114382					8	WT T3	0.0740683					8	WT T3	0.0897421
4 - Type 1A							4 - Type 1A							4 - Type 1A							4 - Type 1A							4 - Type 1A							4 - Type 1A
Sample	Sample group	Recovery %	Recovery % average	Standard deviation	T.test		Sample	Sample group	Recovery %	Recovery % average	Standard deviation	T.test		Sample	Sample group	Recovery %	Recovery % average	Standard deviation	T.test		Sample	Sample group	Recovery %	Recovery % average	Standard deviation	T.test		Sample	Sample group	Recovery %	Recovery % average	Standard deviation	T.test		Sample	Sample group	Recovery %	Recovery % average	Standard deviation	T.test
1	WT PTU	0.0597806	0.0615196	0.00614878	0.00168212		1	WT PTU	0.157668	0.1588	0.0227054	0.000882927		1	WT PTU	0.0313577	0.0289497	0.00669855	0.613034		1	WT PTU	0.0116785	0.00902273	0.00233559	0.0664273		1	WT PTU	0.0230355	0.0364672	0.0154193	0.00240932		1	WT PTU	0.158431	0.151076	0.0396379	0.178014
2	WT PTU	0.0585504					2	WT PTU	0.128957					2	WT PTU	0.0372908					2	WT PTU	0.010273					2	WT PTU	0.0567199					2	WT PTU	0.18453
3	WT PTU	0.057147					3	WT PTU	0.164934					3	WT PTU	0.0244328					3	WT PTU	0.00731463					3	WT PTU	0.0260062					3	WT PTU	0.0938778
4	WT PTU	0.0706005					4	WT PTU	0.183641					4	WT PTU	0.0227177					4	WT PTU	0.00682479					4	WT PTU	0.0401071					4	WT PTU	0.167465
5	WT T3	0.037703	0.0327584	0.0087264			5	WT T3	0.0658334	0.0733242	0.0164139			5	WT T3	0.0409487	0.0320697	0.00959517			5	WT T3	0.0130482	0.0135922	0.00334715			5	WT T3	0.12896	0.162668	0.0478799			5	WT T3	0.108212	0.118274	0.0166898
6	WT T3	0.0340978					6	WT T3	0.06745					6	WT T3	0.0184525					6	WT T3	0.0183892					6	WT T3	0.228458					6	WT T3	0.126475
7	WT T3	0.0391681					7	WT T3	0.0977312					7	WT T3	0.0338421					7	WT T3	0.0106722					7	WT T3	0.167822					7	WT T3	0.137445
8	WT T3	0.020065					8	WT T3	0.0622821					8	WT T3	0.0350355					8	WT T3	0.0122591					8	WT T3	0.125434					8	WT T3	0.100965
5 - Type 1B							5 - Type 1A							5 - Type 1A							5 - Type 1A							5 - Type 1A							5 - Type 1A
Sample	Sample group	Recovery %	Recovery % average	Standard deviation	T.test		Sample	Sample group	Recovery %	Recovery % average	Standard deviation	T.test		Sample	Sample group	Recovery %	Recovery % average	Standard deviation	T.test		Sample	Sample group	Recovery %	Recovery % average	Standard deviation	T.test		Sample	Sample group	Recovery %	Recovery % average	Standard deviation	T.test		Sample	Sample group	Recovery %	Recovery % average	Standard deviation	T.test
1	WT PTU	0.00846556	0.0114922	0.00283864	0.0109936		1	WT PTU	0.0483601	0.048883	0.00723871	0.000862892		1	WT PTU	0.0165155	0.0178063	0.00559123	0.00299758		1	WT PTU	0.0105618	0.00925415	0.00155995	0.0139695		1	WT PTU	0.0169802	0.0170062	0.00393479	0.00308236		1	WT PTU	0.0687226	0.0598915	0.0190489	0.000258848
2	WT PTU	0.0108649					2	WT PTU	0.0406659					2	WT PTU	0.0204744					2	WT PTU	0.00708999					2	WT PTU	0.0202631					2	WT PTU	0.055627
3	WT PTU	0.0113263					3	WT PTU	0.0481928					3	WT PTU	0.010635					3	WT PTU	0.010202					3	WT PTU	0.0114779					3	WT PTU	0.03545
4	WT PTU	0.0153122					4	WT PTU	0.058313					4	WT PTU	0.0236005					4	WT PTU	0.00916277					4	WT PTU	0.0193034					4	WT PTU	0.0797666
5	WT T3	0.0146884	0.0246192	0.00665683			5	WT T3	0.104022	0.110537	0.0187738			5	WT T3	0.0859691	0.0705363	0.0212426			5	WT T3	0.0193034	0.028769	0.0112711			5	WT T3	0.195467	0.269042	0.105518			5	WT T3	0.242647	0.217055	0.0363501
6	WT T3	0.0272202					6	WT T3	0.0911864					6	WT T3	0.0435846					6	WT T3	0.0449667					6	WT T3	0.423373					6	WT T3	0.252951
7	WT T3	0.027696					7	WT T3	0.135838					7	WT T3	0.0890008					7	WT T3	0.0272047					7	WT T3	0.25					7	WT T3	0.194377
8	WT T3	0.0288721					8	WT T3	0.111102					8	WT T3	0.0635908					8	WT T3	0.0236011					8	WT T3	0.20733					8	WT T3	0.178244
6 - Type 1B							6 - Type 1A							6 - Type 1A							6 - Type 1A							6 - Type 1A							6 - Type 1A
Sample	Sample group	Recovery %	Recovery % average	Standard deviation	T.test		Sample	Sample group	Recovery %	Recovery % average	Standard deviation	T.test		Sample	Sample group	Recovery %	Recovery % average	Standard deviation	T.test		Sample	Sample group	Recovery %	Recovery % average	Standard deviation	T.test		Sample	Sample group	Recovery %	Recovery % average	Standard deviation	T.test		Sample	Sample group	Recovery %	Recovery % average	Standard deviation	T.test
1	WT PTU	0.00770933	0.00847979	0.000702485	0.00022356		1	WT PTU	0.0307123	0.0384969	0.00851334	0.00170775		1	WT PTU	0.0118412	0.0151892	0.00346535	0.00175565		1	WT PTU	0.0140333	0.00942719	0.00661173	0.00837889		1	WT PTU	0.013697	0.0164487	0.00783774	0.00429784		1	WT PTU	0.0978644	0.106452	0.0194261	0.0126682
2	WT PTU	0.00826266					2	WT PTU	0.0371618					2	WT PTU	0.0199836					2	WT PTU	0.0160643					2	WT PTU	0.0264608					2	WT PTU	0.120485
3	WT PTU	0.00855404					3	WT PTU	0.0505888					3	WT PTU	0.0138398					3	WT PTU	0.00496153					3	WT PTU	0.0178244					3	WT PTU	0.0831539
4	WT PTU	0.00939313					4	WT PTU	0.0355246					4	WT PTU	0.0150924					4	WT PTU	0.00264962					4	WT PTU	0.0078125					4	WT PTU	0.124303
5	WT T3	0.024961	0.032052	0.00595275			5	WT T3	0.0827534	0.0886537	0.0166179			5	WT T3	0.0599524	0.0665823	0.0189215			5	WT T3	0.0220971	0.0308498	0.00892184			5	WT T3	0.0647041	0.135589	0.0528871			5	WT T3	0.160643	0.189747	0.0433007
6	WT T3	0.0293768					6	WT T3	0.0693463					6	WT T3	0.0428358					6	WT T3	0.0252951					6	WT T3	0.133508					6	WT T3	0.155171
7	WT T3	0.0361671					7	WT T3	0.10844					7	WT T3	0.080212					7	WT T3	0.0341967					7	WT T3	0.190782					7	WT T3	0.249468
8	WT T3	0.037703					8	WT T3	0.0940755					8	WT T3	0.083329					8	WT T3	0.0418102					8	WT T3	0.153361					8	WT T3	0.193704
7 - Type 1B							7 - Type 1B							7 - Type 1B							7 - Type 1B							7 - Type 1B							7 - Type 1B
Sample	Sample group	Recovery %	Recovery % average	Standard deviation	T.test		Sample	Sample group	Recovery %	Recovery % average	Standard deviation	T.test		Sample	Sample group	Recovery %	Recovery % average	Standard deviation	T.test		Sample	Sample group	Recovery %	Recovery % average	Standard deviation	T.test		Sample	Sample group	Recovery %	Recovery % average	Standard deviation	T.test		Sample	Sample group	Recovery %	Recovery % average	Standard deviation	T.test
1	WT PTU	0.0147394	0.0132429	0.0021443	0.00132715		1	WT PTU	0.0328028	0.0416882	0.00764203	0.0034081		1	WT PTU	0.015463	0.0137981	0.00355107	0.00137315		1	WT PTU	0.00925854	0.00839691	0.00244238	0.0208994		1	WT PTU	0.0128686	0.0195329	0.00660862	0.00526462		1	WT PTU	0.111254	0.0973925	0.0278473	0.248651
2	WT PTU	0.0112092					2	WT PTU	0.051295					2	WT PTU	0.0180103					2	WT PTU	0.0114382					2	WT PTU	0.0273939					2	WT PTU	0.128241
3	WT PTU	0.0154187					3	WT PTU	0.0399673					3	WT PTU	0.010709					3	WT PTU	0.00606616					3	WT PTU	0.0154634					3	WT PTU	0.0654677
4	WT PTU	0.0116044					4	WT PTU	0.0426876					4	WT PTU	0.01101					4	WT PTU	0.00682479					4	WT PTU	0.0224056					4	WT PTU	0.0846074
5	WT T3	0.0303076	0.0249857	0.00356678			5	WT T3	0.0616379	0.0701818	0.00949163			5	WT T3	0.0463902	0.037847	0.0078102			5	WT T3	0.0124734	0.014904	0.00340107			5	WT T3	0.0844944	0.109318	0.0415341			5	WT T3	0.120904	0.115738	0.00703535
6	WT T3	0.0231286					6	WT T3	0.0631516					6	WT T3	0.0287551					6	WT T3	0.0198461					6	WT T3	0.168404					6	WT T3	0.122591
7	WT T3	0.0236966					7	WT T3	0.0743235					7	WT T3	0.0344336					7	WT T3	0.0144278					7	WT T3	0.107693					7	WT T3	0.110869
8	WT T3	0.0228102					8	WT T3	0.0816141					8	WT T3	0.0418091					8	WT T3	0.0128686					8	WT T3	0.0766803					8	WT T3	0.108587
8 - Type 1B							8 - Type 1B							8 - Type 1B							8 - Type 1B							8 - Type 1B							8 - Type 1B
Sample	Sample group	Recovery %	Recovery % average	Standard deviation	T.test		Sample	Sample group	Recovery %	Recovery % average	Standard deviation	T.test		Sample	Sample group	Recovery %	Recovery % average	Standard deviation	T.test		Sample	Sample group	Recovery %	Recovery % average	Standard deviation	T.test		Sample	Sample group	Recovery %	Recovery % average	Standard deviation	T.test		Sample	Sample group	Recovery %	Recovery % average	Standard deviation	T.test
1	WT PTU	0.00910467	0.00887548	0.00410441	0.00664042		1	WT PTU	0.0261864	0.0341893	0.0084385	0.00218009		1	WT PTU	0.0103442	0.0091988	0.00259682	0.000729617		1	WT PTU	0.00333061	0.00459377	0.00241396	0.00280185		1	WT PTU	0.00968522	0.0118332	0.0032705	0.00171912		1	WT PTU	0.0789415	0.0737135	0.0280968	0.00163813
2	WT PTU	0.0142868					2	WT PTU	0.0449655					2	WT PTU	0.0123014					2	WT PTU	0.0073655					2	WT PTU	0.0152505					2	WT PTU	0.0975258
3	WT PTU	0.00442785					3	WT PTU	0.0289551					3	WT PTU	0.00670737					3	WT PTU	0.00195991					3	WT PTU	0.0139364					3	WT PTU	0.0331908
4	WT PTU	0.00768266					4	WT PTU	0.0366501					4	WT PTU	0.00744229					4	WT PTU	0.00571908					4	WT PTU	0.00846074					4	WT PTU	0.0851959
5	WT T3	0.024961	0.0203369	0.00387429			5	WT T3	0.0683916	0.062431	0.0071089			5	WT T3	0.0531039	0.0403927	0.00951459			5	WT T3	0.00978644	0.0152427	0.00364952			5	WT T3	0.0950612	0.0965022	0.0313906			5	WT T3	0.185171	0.162541	0.0169212
6	WT T3	0.0172869					6	WT T3	0.0538452					6	WT T3	0.030926					6	WT T3	0.0169802					6	WT T3	0.135372					6	WT T3	0.165732
7	WT T3	0.0169899					7	WT T3	0.0593323					7	WT T3	0.0360205					7	WT T3	0.0174576					7	WT T3	0.0970586					7	WT T3	0.150928
8	WT T3	0.0221097					8	WT T3	0.068155					8	WT T3	0.0415204					8	WT T3	0.0167465					8	WT T3	0.058517					8	WT T3	0.148335
